# Supplementary material for: Topology selectivity of a conformationally flexible precursor through selenium doping
Source: Nat Commun. 2024 Apr 15;15:3235. doi: 10.1038/s41467-024-47614-9 (PMC11018763; doi:10.1038/s41467-024-47614-9)
Supplement: Supplementary file 4 — Source Data [file 41467_2024_47614_MOESM4_ESM.zip]

Archive with 49 entries (37 files):
- Source Data/
- Source Data/Figure 3/
- Source Data/Figure 3/CONTCAR_Figure 3g
- Source Data/Figure 3/Figure 2.xlsx
- Source Data/Figure 5/
- Source Data/Figure 5/CONTCAR_a_FS
- Source Data/Figure 5/CONTCAR_a_IS
- Source Data/Figure 5/CONTCAR_a_TS
- Source Data/Figure 5/CONTCAR_b_FS
- Source Data/Figure 5/CONTCAR_b_IS
- Source Data/Figure 5/CONTCAR_b_IntS
- Source Data/Figure 5/CONTCAR_b_TS
- Source Data/Supplementary Figure 10/
- Source Data/Supplementary Figure 10/CONTCAR_IS
- Source Data/Supplementary Figure 10/CONTCAR_lower_FS
- Source Data/Supplementary Figure 10/CONTCAR_lower_TS
- Source Data/Supplementary Figure 10/CONTCAR_upper_FS
- Source Data/Supplementary Figure 10/CONTCAR_upper_TS
- Source Data/Supplementary Figure 11/
- Source Data/Supplementary Figure 11/CONTCAR_IS
- Source Data/Supplementary Figure 11/CONTCAR_lower_FS
- Source Data/Supplementary Figure 11/CONTCAR_lower_TS
- Source Data/Supplementary Figure 11/CONTCAR_upper_FS
- Source Data/Supplementary Figure 11/CONTCAR_upper_TS
- Source Data/Supplementary Figure 12/
- Source Data/Supplementary Figure 12/CONTCAR_lower_FS
- Source Data/Supplementary Figure 12/CONTCAR_lower_IS
- Source Data/Supplementary Figure 12/CONTCAR_lower_TS
- Source Data/Supplementary Figure 12/CONTCAR_upper_FS
- Source Data/Supplementary Figure 12/CONTCAR_upper_IS
- Source Data/Supplementary Figure 12/CONTCAR_upper_TS
- Source Data/Supplementary Figure 15/
- Source Data/Supplementary Figure 15/CONTCAR-1227488
- Source Data/Supplementary Figure 15/CONTCAR-1228151
- Source Data/Supplementary Figure 15/CONTCAR-517619
- Source Data/Supplementary Figure 15/CONTCAR-517625
- Source Data/Supplementary Figure 4a/
- Source Data/Supplementary Figure 4a/Supplementary Figure 4a.xlsx
- Source Data/Supplementary Figure 5/
- Source Data/Supplementary Figure 5/CONTCAR_MOF_gas
- Source Data/Supplementary Figure 5/Figure 5.xlsx
- Source Data/Supplementary Figure 6e/
- Source Data/Supplementary Figure 6e/CONTCAR_C-Cu-Se
- Source Data/Supplementary Figure 7/
- Source Data/Supplementary Figure 7/CCuSe.fch
- Source Data/Supplementary Figure 8/
- Source Data/Supplementary Figure 8/CONTCAR_FS
- Source Data/Supplementary Figure 8/CONTCAR_IS
- Source Data/Supplementary Figure 8/CONTCAR_TS
