# Supplementary material for: Topology selectivity of a conformationally flexible precursor through selenium doping
Source: Nat Commun. 2024 Apr 15;15:3235. doi: 10.1038/s41467-024-47614-9 (PMC11018763; doi:10.1038/s41467-024-47614-9)
Supplement: Supplementary file 4 — Source Data [file 41467_2024_47614_MOESM4_ESM.zip › Source Data/Figure 3/CONTCAR_Figure 3g]

 LC3hnew-Cu111                          
   1.00000000000000     
    22.2824993133999989    0.0000000000000000    0.0000000000000000
   -11.1412496566999994   19.2972104651999992    0.0000000000000000
     0.0000000000000000    0.0000000000000000   14.1738996505999992
   Cu   N    C    H 
   231     6    42    24
Selective dynamics
Direct
  0.0877199990000008  0.3859600130000018  0.0070600000000027   F   F   F
  0.1403499990000014  0.0175399999999968  0.0070600000000027   F   F   F
  0.2456099990000027  0.2806999980000029  0.0070600000000027   F   F   F
  0.1226956067543483  0.1401906285909291  0.1519807792671912   T   T   T
  0.9998298205013114  0.9998795972071122  0.2973284108384320   T   T   T
  0.2290413582267661  0.4041803864961580  0.1535864633298800   T   T   T
  0.1051952147705464  0.2626488277254211  0.2969714597157136   T   T   T
  0.4035100039999975  0.1754399989999982  0.0070600000000027   F   F   F
  0.2804832616960979  0.0349957773765581  0.1520823061835941   T   T   T
  0.3854631303427425  0.2975987823660802  0.1510974601467083   T   T   T
  0.2619772617849065  0.1574499641691105  0.2971808339506978   T   T   T
  0.3681789727322666  0.4190112491043578  0.2941829327737082   T   T   T
  0.4208746446922831  0.0532483555155068  0.3018740820316665   T   T   T
  0.0350899990000002  0.2543900009999973  0.0070600000000027   F   F   F
  0.0181387142951692  0.3770268413178712  0.1512857324522940   T   T   T
  0.1929800059999991  0.1491200030000002  0.0070600000000027   F   F   F
  0.0700343417428186  0.0086519710538653  0.1519590300345612   T   T   T
  0.2982499900000022  0.4122799929999985  0.0070600000000027   F   F   F
  0.1752864630008872  0.2716499710110440  0.1515838897768873   T   T   T
  0.0525387543317706  0.1312962680517060  0.2972985338837049   T   T   T
  0.1579093105263283  0.3945995613666184  0.2970981500508501   T   T   T
  0.3508799969999998  0.0438600000000022  0.0070600000000027   F   F   F
  0.4561400119999988  0.3070200089999986  0.0070600000000027   F   F   F
  0.3329637640325060  0.1660456888040400  0.1527158816630276   T   T   T
  0.2087218733757652  0.0254510405603767  0.2962910425992575   T   T   T
  0.4396385329120633  0.4307332949216587  0.1523692882311281   T   T   T
  0.3152762585466249  0.2883154100631629  0.2971344189062748   T   T   T
  0.4903414573953100  0.0615994174515819  0.1523714923346873   T   T   T
  0.4754013974087599  0.1853417401295800  0.2952273592936692   T   T   T
  0.1140400020000030  0.2017499950000001  0.0070600000000027   F   F   F
  0.2193000019999971  0.4649100009999998  0.0070600000000027   F   F   F
  0.0970942213004946  0.3246364848022836  0.1521135986572020   T   T   T
  0.0794670742104202  0.4468860846127569  0.2972154065915333   T   T   T
  0.2719300090000019  0.0964900029999995  0.0070600000000027   F   F   F
  0.3771899939999983  0.3596499860000009  0.0070600000000027   F   F   F
  0.2541295468207210  0.2190667841969898  0.1517930831316434   T   T   T
  0.1309520433627469  0.0785756055274547  0.2973095508038952   T   T   T
  0.3600761599723867  0.4826568814357728  0.1517641959532341   T   T   T
  0.2361561333666842  0.3405225971622414  0.2951577664033991   T   T   T
  0.4117897433528412  0.1134669961027015  0.1544530942849747   T   T   T
  0.3940317041119172  0.2360121688855017  0.2965484320301854   T   T   T
  0.0087699999999984  0.4386000040000013  0.0070600000000027   F   F   F
  0.0613999999999990  0.0701799989999969  0.0070600000000027   F   F   F
  0.1666699949999995  0.3333300050000005  0.0070600000000027   F   F   F
  0.0439060838761165  0.1928158788939811  0.1518032741447826   T   T   T
  0.1494259204712947  0.4560160924904721  0.1519402464743180   T   T   T
  0.0269513504605925  0.3153870665914056  0.2974021415110215   T   T   T
  0.3245599870000007  0.2280700060000029  0.0070600000000027   F   F   F
  0.2013791233695130  0.0874767328772492  0.1518174714819196   T   T   T
  0.4298200010000031  0.4912300109999990  0.0070600000000027   F   F   F
  0.3071850667707849  0.3508565360185756  0.1516470793828120   T   T   T
  0.1837759637128400  0.2100525012757615  0.2973121260034688   T   T   T
  0.2914640107589221  0.4739564317526472  0.3005125925921561   T   T   T
  0.4824599920000026  0.1228099989999976  0.0070600000000027   F   F   F
  0.4644166010753352  0.2449714885231344  0.1518108975859462   T   T   T
  0.3395030108193282  0.1043767877089294  0.2984579622683299   T   T   T
  0.4458731218140599  0.3657239562605099  0.2934969054372729   T   T   T
  0.5877199769999990  0.3859600130000018  0.0070600000000027   F   F   F
  0.6403499839999967  0.0175399999999968  0.0070600000000027   F   F   F
  0.7456099990000027  0.2806999980000029  0.0070600000000027   F   F   F
  0.6234782111999806  0.1405455628751184  0.1511031711871667   T   T   T
  0.5019582308820958  0.0018616731649388  0.2943235490543259   T   T   T
  0.7281863572960887  0.4036477307815431  0.1510436977719891   T   T   T
  0.6060462603510075  0.2635535927405215  0.2942973018140407   T   T   T
  0.9035099740000021  0.1754399989999982  0.0070600000000027   F   F   F
  0.7808859872914837  0.0351792688877097  0.1519832703474222   T   T   T
  0.8860613761581746  0.2981484286982123  0.1520915644782548   T   T   T
  0.7636238889646876  0.1572651557890907  0.2972156560175137   T   T   T
  0.8678602702299045  0.4204173174635031  0.3020787177495876   T   T   T
  0.9212052082428528  0.0526319476736816  0.2973615277751804   T   T   T
  0.5350900290000027  0.2543900009999973  0.0070600000000027   F   F   F
  0.5173996946319761  0.3771990949093365  0.1510211020435150   T   T   T
  0.6929799910000014  0.1491200030000002  0.0070600000000027   F   F   F
  0.5701816481670789  0.0090083202926365  0.1516977985142063   T   T   T
  0.7982500199999976  0.4122799929999985  0.0070600000000027   F   F   F
  0.6760897655035905  0.2721155069286212  0.1518234395402160   T   T   T
  0.5553435964523743  0.1328392011236446  0.2934571025203994   T   T   T
  0.6575075491136246  0.3952286861111887  0.2942486300022225   T   T   T
  0.8508800270000023  0.0438600000000022  0.0070600000000027   F   F   F
  0.9561399820000034  0.3070200089999986  0.0070600000000027   F   F   F
  0.8335892294305225  0.1665598302635303  0.1518418852522103   T   T   T
  0.7110369433321893  0.0264311515041271  0.2973159078105425   T   T   T
  0.9377768403264710  0.4293354970363907  0.1527446229139500   T   T   T
  0.8166693450647529  0.2878926912016979  0.2983776708195407   T   T   T
  0.9912349221745771  0.0613499108717832  0.1521108413522398   T   T   T
  0.9739975031501586  0.1839043097941300  0.2971952562233540   T   T   T
  0.6140400170000007  0.2017499950000001  0.0070600000000027   F   F   F
  0.7192999720000017  0.4649100009999998  0.0070600000000027   F   F   F
  0.5964776564543257  0.3245799492707775  0.1512283584032730   T   T   T
  0.5782952278020801  0.4456573746727273  0.2951337391394873   T   T   T
  0.7719299789999994  0.0964900029999995  0.0070600000000027   F   F   F
  0.8771899939999983  0.3596499860000009  0.0070600000000027   F   F   F
  0.7549989510857387  0.2195850203658054  0.1527023822940805   T   T   T
  0.6327353169398506  0.0796606080097817  0.2971173750410827   T   T   T
  0.8594955110333444  0.4814486660938897  0.1523894221036670   T   T   T
  0.7356901226095687  0.3427293437593235  0.2952492741091035   T   T   T
  0.9124069415178013  0.1140392907279733  0.1519624417074752   T   T   T
  0.8955632068035300  0.2359837018835051  0.2963897635147319   T   T   T
  0.5087699890000010  0.4386000040000013  0.0070600000000027   F   F   F
  0.5613999959999987  0.0701799989999969  0.0070600000000027   F   F   F
  0.6666700239999983  0.3333300050000005  0.0070600000000027   F   F   F
  0.5438634978809205  0.1928814656728690  0.1510399107569640   T   T   T
  0.6489378139594209  0.4566496476316146  0.1517813584079946   T   T   T
  0.5258386130214134  0.3149936695511428  0.2942436895026503   T   T   T
  0.8245599870000007  0.2280700060000029  0.0070600000000027   F   F   F
  0.7019964332723134  0.0877182936834018  0.1518088914071356   T   T   T
  0.9298200010000031  0.4912300109999990  0.0070600000000027   F   F   F
  0.8076300189210670  0.3510669590265181  0.1545158172882140   T   T   T
  0.6850723640959089  0.2107383369477063  0.2966023598283911   T   T   T
  0.7882245420747864  0.4752254824544266  0.2934106823288687   T   T   T
  0.9824600219999979  0.1228099989999976  0.0070600000000027   F   F   F
  0.9653213496842099  0.2455899976489562  0.1517092302856540   T   T   T
  0.8425058665018383  0.1050718103850201  0.2973104134588525   T   T   T
  0.9492623712390227  0.3675183878879338  0.2942078739371965   T   T   T
  0.0877199990000008  0.8859599829999993  0.0070600000000027   F   F   F
  0.1403499990000014  0.5175399780000021  0.0070600000000027   F   F   F
  0.2456099990000027  0.7807000279999983  0.0070600000000027   F   F   F
  0.1219286977834528  0.6398699549940332  0.1534779825797727   T   T   T
  0.0003649819380769  0.4983926268546242  0.2949651077582871   T   T   T
  0.2272789607710735  0.9028996778668414  0.1512428013181122   T   T   T
  0.1050708606310806  0.7631363528723369  0.2971285150022354   T   T   T
  0.4035100039999975  0.6754400129999993  0.0070600000000027   F   F   F
  0.2812144123435019  0.5347196188078627  0.1535067162323926   T   T   T
  0.3863511902885790  0.7991318697870113  0.1534735883144052   T   T   T
  0.2631503631067105  0.6579469459823244  0.2938943953821678   T   T   T
  0.3664528072312763  0.9206687587351965  0.2949920352972626   T   T   T
  0.4226282903658003  0.5547574165980720  0.2947745139002009   T   T   T
  0.0350899990000002  0.7543900009999973  0.0070600000000027   F   F   F
  0.0173163572583519  0.8771517442849586  0.1518101502152902   T   T   T
  0.1929800059999991  0.6491199729999977  0.0070600000000027   F   F   F
  0.0700238738084522  0.5084725243802026  0.1519899851394868   T   T   T
  0.2982499900000022  0.9122800230000010  0.0070600000000027   F   F   F
  0.1749916085791412  0.7716190509345680  0.1519516662084328   T   T   T
  0.0510178474689766  0.6296402727817991  0.3005111987759790   T   T   T
  0.1568070646210273  0.8940950636024354  0.2973616676568511   T   T   T
  0.3508799969999998  0.5438600179999966  0.0070600000000027   F   F   F
  0.4561400119999988  0.8070200089999986  0.0070600000000027   F   F   F
  0.3335918343231583  0.6669804603361129  0.1510911109007722   T   T   T
  0.2103312734273715  0.5262791558968871  0.2958500327184552   T   T   T
  0.4384180809892584  0.9301036240135332  0.1517974655302297   T   T   T
  0.3146262223189282  0.7887963508199931  0.2955944018756895   T   T   T
  0.4917321067390361  0.5611222528668165  0.1527009327681483   T   T   T
  0.4741977848281351  0.6853386327978512  0.2971785238113398   T   T   T
  0.1140400020000030  0.7017499800000024  0.0070600000000027   F   F   F
  0.2193000019999971  0.9649099709999973  0.0070600000000027   F   F   F
  0.0959318982565733  0.8239609063066879  0.1521040860624012   T   T   T
  0.0782848656720745  0.9470680564988427  0.2972151340905569   T   T   T
  0.2719300090000019  0.5964900259999979  0.0070600000000027   F   F   F
  0.3771899939999983  0.8596500160000033  0.0070600000000027   F   F   F
  0.2541124838222188  0.7193011574771617  0.1510923326918174   T   T   T
  0.1323161253980771  0.5784616417984694  0.2955451653997159   T   T   T
  0.3599583890017399  0.9832734183594170  0.1526841172963955   T   T   T
  0.2357735917309967  0.8415407481250057  0.2971995852456146   T   T   T
  0.4125768528026938  0.6142447738135104  0.1519291191057448   T   T   T
  0.3948087589646363  0.7367654418242324  0.2959553272717699   T   T   T
  0.0087699999999984  0.9386000040000013  0.0070600000000027   F   F   F
  0.0613999999999990  0.5701799989999969  0.0070600000000027   F   F   F
  0.1666699949999995  0.8333299760000017  0.0070600000000027   F   F   F
  0.0435294279288385  0.6920153904029362  0.1536084382365104   T   T   T
  0.1486435170067466  0.9557081718966955  0.1516709686598148   T   T   T
  0.0258393051119583  0.8158494351123693  0.2969997140417746   T   T   T
  0.3245599870000007  0.7280700210000006  0.0070600000000027   F   F   F
  0.2017995374535033  0.5874875439181864  0.1510593526328989   T   T   T
  0.4298200010000031  0.9912300109999990  0.0070600000000027   F   F   F
  0.3068762581070814  0.8510623874625622  0.1520064738362521   T   T   T
  0.1843395059000557  0.7107113976446016  0.2959680626387708   T   T   T
  0.2865807142452397  0.9717086625842626  0.2940801377813855   T   T   T
  0.4824599920000026  0.6228100060000017  0.0070600000000027   F   F   F
  0.4650428093278620  0.7460944681059303  0.1519223439373150   T   T   T
  0.3425539091161625  0.6065233369117280  0.2955683499774793   T   T   T
  0.4472012932764144  0.8701518192326887  0.3002830237547940   T   T   T
  0.5877199769999990  0.8859599829999993  0.0070600000000027   F   F   F
  0.6403499839999967  0.5175399780000021  0.0070600000000027   F   F   F
  0.7456099990000027  0.7807000279999983  0.0070600000000027   F   F   F
  0.6229155067412577  0.6405950962491502  0.1520822750826625   T   T   T
  0.5004932883565161  0.5001319232810246  0.3021157252982221   T   T   T
  0.7282568303472416  0.9037675589032403  0.1518168973499101   T   T   T
  0.6056964598855359  0.7643063209216976  0.2973892433967862   T   T   T
  0.9035099740000021  0.6754400129999993  0.0070600000000027   F   F   F
  0.7805250300890236  0.5356093358757761  0.1510949151394314   T   T   T
  0.8859010155413216  0.7983711382999132  0.1519888063410306   T   T   T
  0.7638626244936830  0.6591023032676020  0.2971642350115786   T   T   T
  0.8684671184002895  0.9212664450277828  0.2973657254998869   T   T   T
  0.9192944387147151  0.5529712219394511  0.2941746030341932   T   T   T
  0.5350900290000027  0.7543900009999973  0.0070600000000027   F   F   F
  0.5169377556012620  0.8775767995464676  0.1535118096552353   T   T   T
  0.6929799910000014  0.6491199729999977  0.0070600000000027   F   F   F
  0.5700149333120166  0.5092673709656239  0.1545751350552536   T   T   T
  0.7982500199999976  0.9122800230000010  0.0070600000000027   F   F   F
  0.6754585119609047  0.7724226419637290  0.1516840193250744   T   T   T
  0.5535552298743411  0.6345186391759725  0.2941023662141902   T   T   T
  0.6584027787483038  0.8952694913567143  0.2969844968775348   T   T   T
  0.8508800270000023  0.5438600179999966  0.0070600000000027   F   F   F
  0.9561399820000034  0.8070200089999986  0.0070600000000027   F   F   F
  0.8333577545051440  0.6669604275971679  0.1517894490832106   T   T   T
  0.7103294272046554  0.5270447721605365  0.2965578883220701   T   T   T
  0.9385176396880652  0.9298428088270185  0.1521085866595442   T   T   T
  0.8160190132723812  0.7901417302502836  0.2972997200544825   T   T   T
  0.9910006034570529  0.5609937076301463  0.1518016225978869   T   T   T
  0.9728011579180205  0.6849074571883946  0.2952787099506153   T   T   T
  0.6140400170000007  0.7017499800000024  0.0070600000000027   F   F   F
  0.7192999720000017  0.9649099709999973  0.0070600000000027   F   F   F
  0.5964345841768903  0.8251327022226249  0.1520991390930178   T   T   T
  0.5805443409951891  0.9483752655639393  0.2951518025199675   T   T   T
  0.7719299789999994  0.5964900259999979  0.0070600000000027   F   F   F
  0.8771899939999983  0.8596500160000033  0.0070600000000027   F   F   F
  0.7545164131875097  0.7197091896432184  0.1518256951501087   T   T   T
  0.6331952157252445  0.5815374192183427  0.2984789664948266   T   T   T
  0.8597333457456742  0.9825530444874460  0.1521119413524445   T   T   T
  0.7371893305344699  0.8428106452117206  0.2972015799845238   T   T   T
  0.9120779356134179  0.6138936884692328  0.1516688939012028   T   T   T
  0.8946871514844190  0.7373032616261597  0.2973322429704979   T   T   T
  0.5087699890000010  0.9386000040000013  0.0070600000000027   F   F   F
  0.5613999959999987  0.5701799989999969  0.0070600000000027   F   F   F
  0.6666700239999983  0.8333299760000017  0.0070600000000027   F   F   F
  0.5440351502349898  0.6937944897309194  0.1512522520811999   T   T   T
  0.6494136539592930  0.9563108056798697  0.1515763413231568   T   T   T
  0.5264767489193503  0.8160375602528873  0.2970874778744985   T   T   T
  0.8245599870000007  0.7280700210000006  0.0070600000000027   F   F   F
  0.7014751574151887  0.5881079775636167  0.1527235259035322   T   T   T
  0.9298200010000031  0.9912300109999990  0.0070600000000027   F   F   F
  0.8070362931925246  0.8510542249845656  0.1519599517701948   T   T   T
  0.6851204251569598  0.7123513511071948  0.2962905939048071   T   T   T
  0.7897824875626611  0.9739443546571209  0.2972795536821380   T   T   T
  0.9824600219999979  0.6228100060000017  0.0070600000000027   F   F   F
  0.9647709539655622  0.7457648626827975  0.1516215021751322   T   T   T
  0.8414068739308718  0.6057964056911302  0.2970974608896029   T   T   T
  0.9471585176812027  0.8685396829622931  0.2972954609401697   T   T   T
  0.9319356740539604  0.4966563686998313  0.4405915773495934   T   T   T
  0.4241914989079518  0.4890721210496736  0.4406604023400646   T   T   T
  0.4318835242958343  0.9890491628124565  0.4407043282986862   T   T   T
  0.6553831478531364  0.3890218875165772  0.5093647719458687   T   T   T
  0.5320540972259238  0.3201596223159697  0.5096372132219429   T   T   T
  0.6009014641978538  0.2656917086849759  0.5098824379682938   T   T   T
  0.3253739070866004  0.6608972851995603  0.5244963879371340   T   T   T
  0.2596632927017666  0.7186169980848547  0.5253218908505346   T   T   T
  0.2019857877791793  0.5951913529015798  0.5247704265061657   T   T   T
  0.5915004403702255  0.3816109009548683  0.5090933642174775   T   T   T
  0.5394650736638056  0.2636829286986071  0.5094273508947396   T   T   T
  0.6573903068534577  0.3295708644237934  0.5093600610785245   T   T   T
  0.7258265965958230  0.3344860120102027  0.5001919373635815   T   T   T
  0.5865384149139459  0.4450948828077443  0.4995692239464660   T   T   T
  0.4759673026345439  0.1952784055785060  0.4999901704970000   T   T   T
  0.6453015387488108  0.5110589851677361  0.5123056065411973   T   T   T
  0.6399620567472866  0.5704226030148618  0.5001383606182372   T   T   T
  0.5768223047849190  0.5647628194766909  0.4719617670924876   T   T   T
  0.5165340705782384  0.4993420347305388  0.4540817105517476   T   T   T
  0.5234505013576793  0.4401290414380767  0.4707356206704532   T   T   T
  0.4100381142588390  0.1880311813431916  0.5133430634738261   T   T   T
  0.3506527947265141  0.1233636548246508  0.5010413030932952   T   T   T
  0.3562179552629487  0.0659814789266022  0.4721005776040386   T   T   T
  0.4215929182490186  0.0711578631449328  0.4536987417440130   T   T   T
  0.4808580608966153  0.1372486774290351  0.4705431996739620   T   T   T
  0.7331489166671972  0.2759067382334308  0.5141007962006441   T   T   T
  0.7978478437121552  0.2812257596114094  0.5022422977906231   T   T   T
  0.8552135457621617  0.3441028600382410  0.4730356060128003   T   T   T
  0.8499616097191165  0.4041843633112023  0.4539844842628113   T   T   T
  0.7838318581054011  0.3973414126544341  0.4705215830795524   T   T   T
  0.3200265187314031  0.7184598446054835  0.5244737825469912   T   T   T
  0.2021280539159420  0.6557053512708606  0.5246812465882797   T   T   T
  0.2648780857735247  0.6005164134463570  0.5240529710116348   T   T   T
  0.2676397908504882  0.5360202893627388  0.5139980941012823   T   T   T
  0.3846334231048161  0.7856808771401660  0.5145833740465733   T   T   T
  0.1348605852970763  0.6530275406936497  0.5149459084452488   T   T   T
  0.4497308639056570  0.7911836915275288  0.5280520176160906   T   T   T
  0.5098331353366063  0.8543977766116200  0.5121424756672326   T   T   T
  0.5056721813392357  0.9118000374648005  0.4796820971535851   T   T   T
  0.4410580513630862  0.9085941126782018  0.4638273795514678   T   T   T
  0.3810761695468088  0.8437500683164671  0.4825886592243904   T   T   T
  0.1290280604757328  0.7123548101327017  0.5293374368696107   T   T   T
  0.0656976545101031  0.7090696659639733  0.5136038592003729   T   T   T
  0.0085010447528759  0.6476368239359687  0.4804722961926657   T   T   T
  0.0120145409653176  0.5864830686684357  0.4637362671313525   T   T   T
  0.0769877237332679  0.5915309232884454  0.4822384378249680   T   T   T
  0.2081940199812777  0.4708323436884143  0.5277386638294175   T   T   T
  0.2115056402123372  0.4108228246978669  0.5120159303849974   T   T   T
  0.2731570540352450  0.4151330879581678  0.4794968508618709   T   T   T
  0.3344190347915799  0.4798051175221900  0.4633952227573914   T   T   T
  0.3292877464591939  0.5397133697453498  0.4818786323508775   T   T   T
  0.6943666575058955  0.5147923564864385  0.5318665770541244   T   T   T
  0.6850940110035211  0.6215373978825269  0.5119612753246301   T   T   T
  0.5736433826918841  0.6120653786261983  0.4660524193913531   T   T   T
  0.4784878771564607  0.3881372623158725  0.4631503565794688   T   T   T
  0.4063343245298370  0.2332838732103752  0.5334709595338509   T   T   T
  0.2995405262216480  0.1173352110150603  0.5132958338174802   T   T   T
  0.3088811294198663  0.0155351989657078  0.4660724733806418   T   T   T
  0.5328212728185235  0.1442750984736563  0.4626901141941389   T   T   T
  0.6879296025041697  0.2269844819518525  0.5343045856166384   T   T   T
  0.8039370307743212  0.2362290971757730  0.5149028032146177   T   T   T
  0.9057082157765919  0.3472931285365917  0.4671193052300708   T   T   T
  0.7767779684622624  0.4422555757653228  0.4623020924514947   T   T   T
  0.4521380880711234  0.7455758017565444  0.5499855428415472   T   T   T
  0.5605852325399994  0.8593336796427735  0.5230536529651175   T   T   T
  0.5537430537938235  0.9610507555277650  0.4689382403649418   T   T   T
  0.3295752258735263  0.8376107280982907  0.4733531450537640   T   T   T
  0.1744603003093061  0.7603233282201742  0.5519358475206602   T   T   T
  0.0605786265976818  0.7547124012448592  0.5252069223773574   T   T   T
  0.9592012143433877  0.6463443514529033  0.4697962158937798   T   T   T
  0.0833315237977956  0.5463560648469823  0.4724189429285843   T   T   T
  0.1601310267695624  0.4682646012134839  0.5498392768283509   T   T   T
  0.1658088531936954  0.3599904000922649  0.5231739810493039   T   T   T
  0.2744666010473082  0.3670955339856476  0.4689518687637531   T   T   T
  0.3745513340522777  0.5912342742182872  0.4725196628335766   T   T   T
 
  0.00000000E+00  0.00000000E+00  0.00000000E+00
  0.00000000E+00  0.00000000E+00  0.00000000E+00
  0.00000000E+00  0.00000000E+00  0.00000000E+00
  0.00000000E+00  0.00000000E+00  0.00000000E+00
  0.00000000E+00  0.00000000E+00  0.00000000E+00
  0.00000000E+00  0.00000000E+00  0.00000000E+00
  0.00000000E+00  0.00000000E+00  0.00000000E+00
  0.00000000E+00  0.00000000E+00  0.00000000E+00
  0.00000000E+00  0.00000000E+00  0.00000000E+00
  0.00000000E+00  0.00000000E+00  0.00000000E+00
  0.00000000E+00  0.00000000E+00  0.00000000E+00
  0.00000000E+00  0.00000000E+00  0.00000000E+00
  0.00000000E+00  0.00000000E+00  0.00000000E+00
  0.00000000E+00  0.00000000E+00  0.00000000E+00
  0.00000000E+00  0.00000000E+00  0.00000000E+00
  0.00000000E+00  0.00000000E+00  0.00000000E+00
  0.00000000E+00  0.00000000E+00  0.00000000E+00
  0.00000000E+00  0.00000000E+00  0.00000000E+00
  0.00000000E+00  0.00000000E+00  0.00000000E+00
  0.00000000E+00  0.00000000E+00  0.00000000E+00
  0.00000000E+00  0.00000000E+00  0.00000000E+00
  0.00000000E+00  0.00000000E+00  0.00000000E+00
  0.00000000E+00  0.00000000E+00  0.00000000E+00
  0.00000000E+00  0.00000000E+00  0.00000000E+00
  0.00000000E+00  0.00000000E+00  0.00000000E+00
  0.00000000E+00  0.00000000E+00  0.00000000E+00
  0.00000000E+00  0.00000000E+00  0.00000000E+00
  0.00000000E+00  0.00000000E+00  0.00000000E+00
  0.00000000E+00  0.00000000E+00  0.00000000E+00
  0.00000000E+00  0.00000000E+00  0.00000000E+00
  0.00000000E+00  0.00000000E+00  0.00000000E+00
  0.00000000E+00  0.00000000E+00  0.00000000E+00
  0.00000000E+00  0.00000000E+00  0.00000000E+00
  0.00000000E+00  0.00000000E+00  0.00000000E+00
  0.00000000E+00  0.00000000E+00  0.00000000E+00
  0.00000000E+00  0.00000000E+00  0.00000000E+00
  0.00000000E+00  0.00000000E+00  0.00000000E+00
  0.00000000E+00  0.00000000E+00  0.00000000E+00
  0.00000000E+00  0.00000000E+00  0.00000000E+00
  0.00000000E+00  0.00000000E+00  0.00000000E+00
  0.00000000E+00  0.00000000E+00  0.00000000E+00
  0.00000000E+00  0.00000000E+00  0.00000000E+00
  0.00000000E+00  0.00000000E+00  0.00000000E+00
  0.00000000E+00  0.00000000E+00  0.00000000E+00
  0.00000000E+00  0.00000000E+00  0.00000000E+00
  0.00000000E+00  0.00000000E+00  0.00000000E+00
  0.00000000E+00  0.00000000E+00  0.00000000E+00
  0.00000000E+00  0.00000000E+00  0.00000000E+00
  0.00000000E+00  0.00000000E+00  0.00000000E+00
  0.00000000E+00  0.00000000E+00  0.00000000E+00
  0.00000000E+00  0.00000000E+00  0.00000000E+00
  0.00000000E+00  0.00000000E+00  0.00000000E+00
  0.00000000E+00  0.00000000E+00  0.00000000E+00
  0.00000000E+00  0.00000000E+00  0.00000000E+00
  0.00000000E+00  0.00000000E+00  0.00000000E+00
  0.00000000E+00  0.00000000E+00  0.00000000E+00
  0.00000000E+00  0.00000000E+00  0.00000000E+00
  0.00000000E+00  0.00000000E+00  0.00000000E+00
  0.00000000E+00  0.00000000E+00  0.00000000E+00
  0.00000000E+00  0.00000000E+00  0.00000000E+00
  0.00000000E+00  0.00000000E+00  0.00000000E+00
  0.00000000E+00  0.00000000E+00  0.00000000E+00
  0.00000000E+00  0.00000000E+00  0.00000000E+00
  0.00000000E+00  0.00000000E+00  0.00000000E+00
  0.00000000E+00  0.00000000E+00  0.00000000E+00
  0.00000000E+00  0.00000000E+00  0.00000000E+00
  0.00000000E+00  0.00000000E+00  0.00000000E+00
  0.00000000E+00  0.00000000E+00  0.00000000E+00
  0.00000000E+00  0.00000000E+00  0.00000000E+00
  0.00000000E+00  0.00000000E+00  0.00000000E+00
  0.00000000E+00  0.00000000E+00  0.00000000E+00
  0.00000000E+00  0.00000000E+00  0.00000000E+00
  0.00000000E+00  0.00000000E+00  0.00000000E+00
  0.00000000E+00  0.00000000E+00  0.00000000E+00
  0.00000000E+00  0.00000000E+00  0.00000000E+00
  0.00000000E+00  0.00000000E+00  0.00000000E+00
  0.00000000E+00  0.00000000E+00  0.00000000E+00
  0.00000000E+00  0.00000000E+00  0.00000000E+00
  0.00000000E+00  0.00000000E+00  0.00000000E+00
  0.00000000E+00  0.00000000E+00  0.00000000E+00
  0.00000000E+00  0.00000000E+00  0.00000000E+00
  0.00000000E+00  0.00000000E+00  0.00000000E+00
  0.00000000E+00  0.00000000E+00  0.00000000E+00
  0.00000000E+00  0.00000000E+00  0.00000000E+00
  0.00000000E+00  0.00000000E+00  0.00000000E+00
  0.00000000E+00  0.00000000E+00  0.00000000E+00
  0.00000000E+00  0.00000000E+00  0.00000000E+00
  0.00000000E+00  0.00000000E+00  0.00000000E+00
  0.00000000E+00  0.00000000E+00  0.00000000E+00
  0.00000000E+00  0.00000000E+00  0.00000000E+00
  0.00000000E+00  0.00000000E+00  0.00000000E+00
  0.00000000E+00  0.00000000E+00  0.00000000E+00
  0.00000000E+00  0.00000000E+00  0.00000000E+00
  0.00000000E+00  0.00000000E+00  0.00000000E+00
  0.00000000E+00  0.00000000E+00  0.00000000E+00
  0.00000000E+00  0.00000000E+00  0.00000000E+00
  0.00000000E+00  0.00000000E+00  0.00000000E+00
  0.00000000E+00  0.00000000E+00  0.00000000E+00
  0.00000000E+00  0.00000000E+00  0.00000000E+00
  0.00000000E+00  0.00000000E+00  0.00000000E+00
  0.00000000E+00  0.00000000E+00  0.00000000E+00
  0.00000000E+00  0.00000000E+00  0.00000000E+00
  0.00000000E+00  0.00000000E+00  0.00000000E+00
  0.00000000E+00  0.00000000E+00  0.00000000E+00
  0.00000000E+00  0.00000000E+00  0.00000000E+00
  0.00000000E+00  0.00000000E+00  0.00000000E+00
  0.00000000E+00  0.00000000E+00  0.00000000E+00
  0.00000000E+00  0.00000000E+00  0.00000000E+00
  0.00000000E+00  0.00000000E+00  0.00000000E+00
  0.00000000E+00  0.00000000E+00  0.00000000E+00
  0.00000000E+00  0.00000000E+00  0.00000000E+00
  0.00000000E+00  0.00000000E+00  0.00000000E+00
  0.00000000E+00  0.00000000E+00  0.00000000E+00
  0.00000000E+00  0.00000000E+00  0.00000000E+00
  0.00000000E+00  0.00000000E+00  0.00000000E+00
  0.00000000E+00  0.00000000E+00  0.00000000E+00
  0.00000000E+00  0.00000000E+00  0.00000000E+00
  0.00000000E+00  0.00000000E+00  0.00000000E+00
  0.00000000E+00  0.00000000E+00  0.00000000E+00
  0.00000000E+00  0.00000000E+00  0.00000000E+00
  0.00000000E+00  0.00000000E+00  0.00000000E+00
  0.00000000E+00  0.00000000E+00  0.00000000E+00
  0.00000000E+00  0.00000000E+00  0.00000000E+00
  0.00000000E+00  0.00000000E+00  0.00000000E+00
  0.00000000E+00  0.00000000E+00  0.00000000E+00
  0.00000000E+00  0.00000000E+00  0.00000000E+00
  0.00000000E+00  0.00000000E+00  0.00000000E+00
  0.00000000E+00  0.00000000E+00  0.00000000E+00
  0.00000000E+00  0.00000000E+00  0.00000000E+00
  0.00000000E+00  0.00000000E+00  0.00000000E+00
  0.00000000E+00  0.00000000E+00  0.00000000E+00
  0.00000000E+00  0.00000000E+00  0.00000000E+00
  0.00000000E+00  0.00000000E+00  0.00000000E+00
  0.00000000E+00  0.00000000E+00  0.00000000E+00
  0.00000000E+00  0.00000000E+00  0.00000000E+00
  0.00000000E+00  0.00000000E+00  0.00000000E+00
  0.00000000E+00  0.00000000E+00  0.00000000E+00
  0.00000000E+00  0.00000000E+00  0.00000000E+00
  0.00000000E+00  0.00000000E+00  0.00000000E+00
  0.00000000E+00  0.00000000E+00  0.00000000E+00
  0.00000000E+00  0.00000000E+00  0.00000000E+00
  0.00000000E+00  0.00000000E+00  0.00000000E+00
  0.00000000E+00  0.00000000E+00  0.00000000E+00
  0.00000000E+00  0.00000000E+00  0.00000000E+00
  0.00000000E+00  0.00000000E+00  0.00000000E+00
  0.00000000E+00  0.00000000E+00  0.00000000E+00
  0.00000000E+00  0.00000000E+00  0.00000000E+00
  0.00000000E+00  0.00000000E+00  0.00000000E+00
  0.00000000E+00  0.00000000E+00  0.00000000E+00
  0.00000000E+00  0.00000000E+00  0.00000000E+00
  0.00000000E+00  0.00000000E+00  0.00000000E+00
  0.00000000E+00  0.00000000E+00  0.00000000E+00
  0.00000000E+00  0.00000000E+00  0.00000000E+00
  0.00000000E+00  0.00000000E+00  0.00000000E+00
  0.00000000E+00  0.00000000E+00  0.00000000E+00
  0.00000000E+00  0.00000000E+00  0.00000000E+00
  0.00000000E+00  0.00000000E+00  0.00000000E+00
  0.00000000E+00  0.00000000E+00  0.00000000E+00
  0.00000000E+00  0.00000000E+00  0.00000000E+00
  0.00000000E+00  0.00000000E+00  0.00000000E+00
  0.00000000E+00  0.00000000E+00  0.00000000E+00
  0.00000000E+00  0.00000000E+00  0.00000000E+00
  0.00000000E+00  0.00000000E+00  0.00000000E+00
  0.00000000E+00  0.00000000E+00  0.00000000E+00
  0.00000000E+00  0.00000000E+00  0.00000000E+00
  0.00000000E+00  0.00000000E+00  0.00000000E+00
  0.00000000E+00  0.00000000E+00  0.00000000E+00
  0.00000000E+00  0.00000000E+00  0.00000000E+00
  0.00000000E+00  0.00000000E+00  0.00000000E+00
  0.00000000E+00  0.00000000E+00  0.00000000E+00
  0.00000000E+00  0.00000000E+00  0.00000000E+00
  0.00000000E+00  0.00000000E+00  0.00000000E+00
  0.00000000E+00  0.00000000E+00  0.00000000E+00
  0.00000000E+00  0.00000000E+00  0.00000000E+00
  0.00000000E+00  0.00000000E+00  0.00000000E+00
  0.00000000E+00  0.00000000E+00  0.00000000E+00
  0.00000000E+00  0.00000000E+00  0.00000000E+00
  0.00000000E+00  0.00000000E+00  0.00000000E+00
  0.00000000E+00  0.00000000E+00  0.00000000E+00
  0.00000000E+00  0.00000000E+00  0.00000000E+00
  0.00000000E+00  0.00000000E+00  0.00000000E+00
  0.00000000E+00  0.00000000E+00  0.00000000E+00
  0.00000000E+00  0.00000000E+00  0.00000000E+00
  0.00000000E+00  0.00000000E+00  0.00000000E+00
  0.00000000E+00  0.00000000E+00  0.00000000E+00
  0.00000000E+00  0.00000000E+00  0.00000000E+00
  0.00000000E+00  0.00000000E+00  0.00000000E+00
  0.00000000E+00  0.00000000E+00  0.00000000E+00
  0.00000000E+00  0.00000000E+00  0.00000000E+00
  0.00000000E+00  0.00000000E+00  0.00000000E+00
  0.00000000E+00  0.00000000E+00  0.00000000E+00
  0.00000000E+00  0.00000000E+00  0.00000000E+00
  0.00000000E+00  0.00000000E+00  0.00000000E+00
  0.00000000E+00  0.00000000E+00  0.00000000E+00
  0.00000000E+00  0.00000000E+00  0.00000000E+00
  0.00000000E+00  0.00000000E+00  0.00000000E+00
  0.00000000E+00  0.00000000E+00  0.00000000E+00
  0.00000000E+00  0.00000000E+00  0.00000000E+00
  0.00000000E+00  0.00000000E+00  0.00000000E+00
  0.00000000E+00  0.00000000E+00  0.00000000E+00
  0.00000000E+00  0.00000000E+00  0.00000000E+00
  0.00000000E+00  0.00000000E+00  0.00000000E+00
  0.00000000E+00  0.00000000E+00  0.00000000E+00
  0.00000000E+00  0.00000000E+00  0.00000000E+00
  0.00000000E+00  0.00000000E+00  0.00000000E+00
  0.00000000E+00  0.00000000E+00  0.00000000E+00
  0.00000000E+00  0.00000000E+00  0.00000000E+00
  0.00000000E+00  0.00000000E+00  0.00000000E+00
  0.00000000E+00  0.00000000E+00  0.00000000E+00
  0.00000000E+00  0.00000000E+00  0.00000000E+00
  0.00000000E+00  0.00000000E+00  0.00000000E+00
  0.00000000E+00  0.00000000E+00  0.00000000E+00
  0.00000000E+00  0.00000000E+00  0.00000000E+00
  0.00000000E+00  0.00000000E+00  0.00000000E+00
  0.00000000E+00  0.00000000E+00  0.00000000E+00
  0.00000000E+00  0.00000000E+00  0.00000000E+00
  0.00000000E+00  0.00000000E+00  0.00000000E+00
  0.00000000E+00  0.00000000E+00  0.00000000E+00
  0.00000000E+00  0.00000000E+00  0.00000000E+00
  0.00000000E+00  0.00000000E+00  0.00000000E+00
  0.00000000E+00  0.00000000E+00  0.00000000E+00
  0.00000000E+00  0.00000000E+00  0.00000000E+00
  0.00000000E+00  0.00000000E+00  0.00000000E+00
  0.00000000E+00  0.00000000E+00  0.00000000E+00
  0.00000000E+00  0.00000000E+00  0.00000000E+00
  0.00000000E+00  0.00000000E+00  0.00000000E+00
  0.00000000E+00  0.00000000E+00  0.00000000E+00
  0.00000000E+00  0.00000000E+00  0.00000000E+00
  0.00000000E+00  0.00000000E+00  0.00000000E+00
  0.00000000E+00  0.00000000E+00  0.00000000E+00
  0.00000000E+00  0.00000000E+00  0.00000000E+00
  0.00000000E+00  0.00000000E+00  0.00000000E+00
  0.00000000E+00  0.00000000E+00  0.00000000E+00
  0.00000000E+00  0.00000000E+00  0.00000000E+00
  0.00000000E+00  0.00000000E+00  0.00000000E+00
  0.00000000E+00  0.00000000E+00  0.00000000E+00
  0.00000000E+00  0.00000000E+00  0.00000000E+00
  0.00000000E+00  0.00000000E+00  0.00000000E+00
  0.00000000E+00  0.00000000E+00  0.00000000E+00
  0.00000000E+00  0.00000000E+00  0.00000000E+00
  0.00000000E+00  0.00000000E+00  0.00000000E+00
  0.00000000E+00  0.00000000E+00  0.00000000E+00
  0.00000000E+00  0.00000000E+00  0.00000000E+00
  0.00000000E+00  0.00000000E+00  0.00000000E+00
  0.00000000E+00  0.00000000E+00  0.00000000E+00
  0.00000000E+00  0.00000000E+00  0.00000000E+00
  0.00000000E+00  0.00000000E+00  0.00000000E+00
  0.00000000E+00  0.00000000E+00  0.00000000E+00
  0.00000000E+00  0.00000000E+00  0.00000000E+00
  0.00000000E+00  0.00000000E+00  0.00000000E+00
  0.00000000E+00  0.00000000E+00  0.00000000E+00
  0.00000000E+00  0.00000000E+00  0.00000000E+00
  0.00000000E+00  0.00000000E+00  0.00000000E+00
  0.00000000E+00  0.00000000E+00  0.00000000E+00
  0.00000000E+00  0.00000000E+00  0.00000000E+00
  0.00000000E+00  0.00000000E+00  0.00000000E+00
  0.00000000E+00  0.00000000E+00  0.00000000E+00
  0.00000000E+00  0.00000000E+00  0.00000000E+00
  0.00000000E+00  0.00000000E+00  0.00000000E+00
  0.00000000E+00  0.00000000E+00  0.00000000E+00
  0.00000000E+00  0.00000000E+00  0.00000000E+00
  0.00000000E+00  0.00000000E+00  0.00000000E+00
  0.00000000E+00  0.00000000E+00  0.00000000E+00
  0.00000000E+00  0.00000000E+00  0.00000000E+00
  0.00000000E+00  0.00000000E+00  0.00000000E+00
  0.00000000E+00  0.00000000E+00  0.00000000E+00
  0.00000000E+00  0.00000000E+00  0.00000000E+00
  0.00000000E+00  0.00000000E+00  0.00000000E+00
  0.00000000E+00  0.00000000E+00  0.00000000E+00
  0.00000000E+00  0.00000000E+00  0.00000000E+00
  0.00000000E+00  0.00000000E+00  0.00000000E+00
  0.00000000E+00  0.00000000E+00  0.00000000E+00
  0.00000000E+00  0.00000000E+00  0.00000000E+00
  0.00000000E+00  0.00000000E+00  0.00000000E+00
  0.00000000E+00  0.00000000E+00  0.00000000E+00
  0.00000000E+00  0.00000000E+00  0.00000000E+00
  0.00000000E+00  0.00000000E+00  0.00000000E+00
  0.00000000E+00  0.00000000E+00  0.00000000E+00
  0.00000000E+00  0.00000000E+00  0.00000000E+00
  0.00000000E+00  0.00000000E+00  0.00000000E+00
  0.00000000E+00  0.00000000E+00  0.00000000E+00
  0.00000000E+00  0.00000000E+00  0.00000000E+00
  0.00000000E+00  0.00000000E+00  0.00000000E+00
  0.00000000E+00  0.00000000E+00  0.00000000E+00
  0.00000000E+00  0.00000000E+00  0.00000000E+00
  0.00000000E+00  0.00000000E+00  0.00000000E+00
  0.00000000E+00  0.00000000E+00  0.00000000E+00
  0.00000000E+00  0.00000000E+00  0.00000000E+00
  0.00000000E+00  0.00000000E+00  0.00000000E+00
  0.00000000E+00  0.00000000E+00  0.00000000E+00
  0.00000000E+00  0.00000000E+00  0.00000000E+00
  0.00000000E+00  0.00000000E+00  0.00000000E+00
  0.00000000E+00  0.00000000E+00  0.00000000E+00
  0.00000000E+00  0.00000000E+00  0.00000000E+00
  0.00000000E+00  0.00000000E+00  0.00000000E+00
  0.00000000E+00  0.00000000E+00  0.00000000E+00
  0.00000000E+00  0.00000000E+00  0.00000000E+00
  0.00000000E+00  0.00000000E+00  0.00000000E+00
  0.00000000E+00  0.00000000E+00  0.00000000E+00
  0.00000000E+00  0.00000000E+00  0.00000000E+00
  0.00000000E+00  0.00000000E+00  0.00000000E+00
  0.00000000E+00  0.00000000E+00  0.00000000E+00
  0.00000000E+00  0.00000000E+00  0.00000000E+00
