# Supplementary material for: Topology selectivity of a conformationally flexible precursor through selenium doping
Source: Nat Commun. 2024 Apr 15;15:3235. doi: 10.1038/s41467-024-47614-9 (PMC11018763; doi:10.1038/s41467-024-47614-9)
Supplement: Supplementary file 4 — Source Data [file 41467_2024_47614_MOESM4_ESM.zip › Source Data/Figure 3/Figure 2.xlsx]

## Sheet: Sheet1
Figure 2e			Figure 2h					Figure 2i
X (nm)	Z (Å)		Bias (V)	spin-up	Bias (V)	spin-down		Cu(111)		pore		Cu adatom		dim molecule		bright molecule
0	0		-1.00376	16.05	-1.00376	-0.1252		Bias (V)	dI/dV (arb. u)	Bias (V)	dI/dV (arb. u)	Bias (V)	dI/dV (arb. u)	Bias (V)	dI/dV (arb. u)	Bias (V)	dI/dV (arb. u)
0.039079	0.000959		-0.99676	16.48	-0.99676	-0.165		-1.5	5.48515e-12	-1.5	3.16251e-12	-1.5	4.17612e-12	-1.5	5.34342e-12	-1.5	5.64982e-12
0.078159	0.012612		-0.99076	16.78	-0.99076	-0.2158		-1.4967	4.09137e-12	-1.4967	4.64462e-12	-1.4967	6.15787e-12	-1.4967	2.60016e-12	-1.4967	4.40734e-12
0.117238	0.024691		-0.98476	16.97	-0.98476	-0.2798		-1.49339	4.51615e-12	-1.49339	4.87806e-12	-1.49339	5.32122e-12	-1.49339	4.99757e-12	-1.49339	4.92163e-12
0.156318	0.051443		-0.97776	17.03	-0.97776	-0.36		-1.49009	4.69521e-12	-1.49009	2.73781e-12	-1.49009	4.21565e-12	-1.49009	5.12209e-12	-1.49009	6.39688e-12
0.195397	0.074074		-0.97176	16.96	-0.97176	-0.4595		-1.48679	3.46378e-12	-1.48679	3.81222e-12	-1.48679	4.50061e-12	-1.48679	7.12025e-12	-1.48679	5.58834e-12
0.234476	0.105018		-0.96576	16.78	-0.96576	-0.5818		-1.48348	5.09777e-12	-1.48348	3.61233e-12	-1.48348	4.61149e-12	-1.48348	4.20027e-12	-1.48348	3.46912e-12
0.273556	0.144134		-0.95876	16.49	-0.95876	-0.7307		-1.48018	5.14217e-12	-1.48018	3.2563e-12	-1.48018	3.98463e-12	-1.48018	3.25009e-12	-1.48018	5.95439e-12
0.312635	0.187193		-0.95276	16.11	-0.95276	-0.9106		-1.47688	3.14725e-12	-1.47688	2.56656e-12	-1.47688	4.56032e-12	-1.47688	4.02752e-12	-1.47688	5.90159e-12
0.351715	0.238813		-0.94676	15.65	-0.94676	-1.126		-1.47357	4.79496e-12	-1.47357	4.053e-12	-1.47357	4.71926e-12	-1.47357	5.97362e-12	-1.47357	4.47146e-12
0.390794	0.282761		-0.93976	15.13	-0.93976	-1.38		-1.47027	4.35209e-12	-1.47027	5.24432e-12	-1.47027	4.02062e-12	-1.47027	3.75607e-12	-1.47027	4.84271e-12
0.429873	0.332712		-0.93376	14.58	-0.93376	-1.679		-1.46697	4.59275e-12	-1.46697	4.56915e-12	-1.46697	5.27572e-12	-1.46697	5.39625e-12	-1.46697	5.61956e-12
0.468953	0.388596		-0.92776	14	-0.92776	-2.027		-1.46366	3.79461e-12	-1.46366	4.17158e-12	-1.46366	5.28758e-12	-1.46366	6.15567e-12	-1.46366	4.27017e-12
0.508032	0.438938		-0.92076	13.44	-0.92076	-2.427		-1.46036	5.25031e-12	-1.46036	4.66636e-12	-1.46036	3.63294e-12	-1.46036	5.38265e-12	-1.46036	4.76563e-12
0.547111	0.492406		-0.91476	12.9	-0.91476	-2.883		-1.45706	4.30106e-12	-1.45706	6.46076e-12	-1.45706	4.89775e-12	-1.45706	4.46329e-12	-1.45706	4.42283e-12
0.586191	0.544915		-0.90876	12.43	-0.90876	-3.397		-1.45375	4.37163e-12	-1.45375	3.82046e-12	-1.45375	5.45021e-12	-1.45375	5.06812e-12	-1.45375	4.36788e-12
0.62527	0.61771		-0.90176	12.03	-0.90176	-3.971		-1.45045	3.95902e-12	-1.45045	3.95592e-12	-1.45045	4.9195e-12	-1.45045	4.67518e-12	-1.45045	6.33254e-12
0.66435	0.68475		-0.89576	11.74	-0.89576	-4.605		-1.44715	4.13674e-12	-1.44715	5.20047e-12	-1.44715	4.67247e-12	-1.44715	4.9198e-12	-1.44715	3.19677e-12
0.703429	0.832543		-0.88976	11.57	-0.88976	-5.298		-1.44384	2.99965e-12	-1.44384	4.80483e-12	-1.44384	5.39442e-12	-1.44384	3.41256e-12	-1.44384	4.69576e-12
0.742508	0.933369		-0.88276	11.54	-0.88276	-6.047		-1.44054	5.77074e-12	-1.44054	4.05307e-12	-1.44054	4.1059e-12	-1.44054	3.70293e-12	-1.44054	3.3403e-12
0.781588	1.02531		-0.87676	11.67	-0.87676	-6.847		-1.43724	5.15423e-12	-1.43724	4.91121e-12	-1.43724	5.2629e-12	-1.43724	5.91474e-12	-1.43724	4.10798e-12
0.820667	1.11218		-0.87076	11.96	-0.87076	-7.691		-1.43393	3.74431e-12	-1.43393	4.94626e-12	-1.43393	6.04559e-12	-1.43393	7.33059e-12	-1.43393	4.62134e-12
0.859747	1.17556		-0.86376	12.43	-0.86376	-8.571		-1.43063	4.63612e-12	-1.43063	4.43498e-12	-1.43063	4.56026e-12	-1.43063	5.75513e-12	-1.43063	4.0139e-12
0.898826	1.22476		-0.85776	13.08	-0.85776	-9.476		-1.42733	4.68498e-12	-1.42733	4.81689e-12	-1.42733	5.85435e-12	-1.42733	5.87764e-12	-1.42733	3.86181e-12
0.937905	1.25933		-0.85176	13.9	-0.85176	-10.39		-1.42402	4.04835e-12	-1.42402	3.338e-12	-1.42402	3.25878e-12	-1.42402	5.19714e-12	-1.42402	4.33499e-12
0.976985	1.29738		-0.84476	14.9	-0.84476	-11.31		-1.42072	4.06304e-12	-1.42072	4.48198e-12	-1.42072	6.1009e-12	-1.42072	5.36186e-12	-1.42072	4.06588e-12
1.01606	1.31713		-0.83876	16.06	-0.83876	-12.21		-1.41742	3.89287e-12	-1.41742	7.12898e-12	-1.41742	6.36158e-12	-1.41742	4.59322e-12	-1.41742	5.12793e-12
1.05514	1.34627		-0.83276	17.37	-0.83276	-13.08		-1.41411	4.42893e-12	-1.41411	5.0044e-12	-1.41411	6.21917e-12	-1.41411	4.84601e-12	-1.41411	5.33576e-12
1.09422	1.37312		-0.82576	18.81	-0.82576	-13.9		-1.41081	5.40991e-12	-1.41081	4.3771e-12	-1.41081	5.02815e-12	-1.41081	5.9945e-12	-1.41081	7.55676e-12
1.1333	1.41686		-0.81976	20.36	-0.81976	-14.65		-1.40751	4.79475e-12	-1.40751	3.51264e-12	-1.40751	6.30805e-12	-1.40751	5.18392e-12	-1.40751	4.18915e-12
1.17238	1.45285		-0.81376	21.99	-0.81376	-15.33		-1.4042	4.41465e-12	-1.4042	4.60518e-12	-1.4042	5.9752e-12	-1.4042	5.10932e-12	-1.4042	4.84546e-12
1.21146	1.47139		-0.80676	23.68	-0.80676	-15.92		-1.4009	2.81717e-12	-1.4009	6.44448e-12	-1.4009	5.04391e-12	-1.4009	6.77894e-12	-1.4009	5.81157e-12
1.25054	1.47534		-0.80076	25.39	-0.80076	-16.4		-1.3976	4.22584e-12	-1.3976	6.15574e-12	-1.3976	4.19614e-12	-1.3976	7.05884e-12	-1.3976	4.89888e-12
1.28962	1.48059		-0.79476	27.1	-0.79476	-16.77		-1.39429	3.84081e-12	-1.39429	5.73405e-12	-1.39429	4.43893e-12	-1.39429	6.37299e-12	-1.39429	6.10752e-12
1.3287	1.47516		-0.78876	28.78	-0.78876	-17.03		-1.39099	4.1266e-12	-1.39099	5.13094e-12	-1.39099	4.38934e-12	-1.39099	4.77984e-12	-1.39099	5.61372e-12
1.36778	1.46908		-0.78176	30.38	-0.78176	-17.17		-1.38769	6.01504e-12	-1.38769	5.61879e-12	-1.38769	4.85709e-12	-1.38769	5.12313e-12	-1.38769	5.7901e-12
1.40686	1.4688		-0.77576	31.89	-0.77576	-17.19		-1.38438	4.07739e-12	-1.38438	5.28831e-12	-1.38438	6.41544e-12	-1.38438	5.53978e-12	-1.38438	5.36013e-12
1.44594	1.47409		-0.76976	33.28	-0.76976	-17.09		-1.38108	4.09508e-12	-1.38108	6.22514e-12	-1.38108	5.60182e-12	-1.38108	5.24233e-12	-1.38108	4.44476e-12
1.48502	1.45665		-0.76276	34.53	-0.76276	-16.9		-1.37778	5.84417e-12	-1.37778	5.49721e-12	-1.37778	5.70998e-12	-1.37778	5.97995e-12	-1.37778	4.81722e-12
1.5241	1.42904		-0.75676	35.61	-0.75676	-16.62		-1.37447	5.05634e-12	-1.37447	5.8691e-12	-1.37447	6.09948e-12	-1.37447	4.47924e-12	-1.37447	5.76732e-12
1.56318	1.40474		-0.75076	36.51	-0.75076	-16.26		-1.37117	6.09356e-12	-1.37117	5.83284e-12	-1.37117	4.47934e-12	-1.37117	5.02554e-12	-1.37117	5.09866e-12
1.60225	1.36627		-0.74376	37.23	-0.74376	-15.85		-1.36787	3.09207e-12	-1.36787	6.26505e-12	-1.36787	4.79081e-12	-1.36787	8.37114e-12	-1.36787	5.1342e-12
1.64133	1.32335		-0.73776	37.75	-0.73776	-15.41		-1.36456	4.15853e-12	-1.36456	3.02466e-12	-1.36456	5.66639e-12	-1.36456	4.87397e-12	-1.36456	5.39769e-12
1.68041	1.27731		-0.73176	38.08	-0.73176	-14.96		-1.36126	5.14656e-12	-1.36126	6.67398e-12	-1.36126	4.5034e-12	-1.36126	4.26088e-12	-1.36126	3.81944e-12
1.71949	1.24096		-0.72476	38.22	-0.72476	-14.53		-1.35796	5.57469e-12	-1.35796	4.77193e-12	-1.35796	5.66021e-12	-1.35796	6.20358e-12	-1.35796	4.99695e-12
1.75857	1.21737		-0.71876	38.18	-0.71876	-14.15		-1.35465	4.34705e-12	-1.35465	5.10439e-12	-1.35465	4.63112e-12	-1.35465	4.8596e-12	-1.35465	5.36029e-12
1.79765	1.21062		-0.71276	37.97	-0.71276	-13.83		-1.35135	5.79516e-12	-1.35135	6.62515e-12	-1.35135	5.69786e-12	-1.35135	5.40279e-12	-1.35135	5.15395e-12
1.83673	1.21524		-0.70576	37.61	-0.70576	-13.61		-1.34805	4.97944e-12	-1.34805	4.97421e-12	-1.34805	6.84316e-12	-1.34805	6.028e-12	-1.34805	3.85451e-12
1.87581	1.22508		-0.69976	37.12	-0.69976	-13.51		-1.34474	5.1047e-12	-1.34474	3.6947e-12	-1.34474	5.87306e-12	-1.34474	6.29275e-12	-1.34474	5.50565e-12
1.91489	1.23038		-0.69376	36.52	-0.69376	-13.55		-1.34144	4.79126e-12	-1.34144	5.79804e-12	-1.34144	3.95637e-12	-1.34144	3.83275e-12	-1.34144	3.57901e-12
1.95397	1.23819		-0.68676	35.82	-0.68676	-13.74		-1.33814	6.29468e-12	-1.33814	4.11471e-12	-1.33814	4.80285e-12	-1.33814	5.78671e-12	-1.33814	4.44889e-12
1.99305	1.22043		-0.68076	35.04	-0.68076	-14.11		-1.33483	3.79616e-12	-1.33483	4.46011e-12	-1.33483	4.08639e-12	-1.33483	3.33312e-12	-1.33483	6.07572e-12
2.03213	1.19414		-0.67476	34.21	-0.67476	-14.67		-1.33153	6.52636e-12	-1.33153	4.72587e-12	-1.33153	5.13667e-12	-1.33153	5.63848e-12	-1.33153	3.89077e-12
2.07121	1.15922		-0.66776	33.34	-0.66776	-15.41		-1.32823	4.07197e-12	-1.32823	4.9013e-12	-1.32823	4.10075e-12	-1.32823	3.02569e-12	-1.32823	2.82967e-12
2.11029	1.13122		-0.66176	32.44	-0.66176	-16.35		-1.32492	3.56586e-12	-1.32492	3.87959e-12	-1.32492	5.56521e-12	-1.32492	3.57828e-12	-1.32492	4.48374e-12
2.14937	1.09136		-0.65576	31.53	-0.65576	-17.49		-1.32162	4.08635e-12	-1.32162	4.85586e-12	-1.32162	5.46529e-12	-1.32162	4.76306e-12	-1.32162	3.93944e-12
2.18845	1.06979		-0.64876	30.63	-0.64876	-18.8		-1.31832	4.73629e-12	-1.31832	4.5116e-12	-1.31832	2.67937e-12	-1.31832	4.25443e-12	-1.31832	4.08031e-12
2.22752	1.05136		-0.64276	29.73	-0.64276	-20.3		-1.31502	4.68519e-12	-1.31502	6.62327e-12	-1.31502	2.26294e-12	-1.31502	5.09851e-12	-1.31502	5.02711e-12
2.26661	1.04798		-0.63676	28.86	-0.63676	-21.95		-1.31171	5.41725e-12	-1.31171	4.2153e-12	-1.31171	3.95032e-12	-1.31171	5.49513e-12	-1.31171	4.72268e-12
2.30568	1.06564		-0.62976	28.02	-0.62976	-23.75		-1.30841	3.23094e-12	-1.30841	4.39236e-12	-1.30841	2.61607e-12	-1.30841	4.99122e-12	-1.30841	4.78735e-12
2.34476	1.08283		-0.62376	27.22	-0.62376	-25.66		-1.30511	4.13701e-12	-1.30511	5.14107e-12	-1.30511	5.05387e-12	-1.30511	5.7039e-12	-1.30511	3.98871e-12
2.38384	1.11083		-0.61776	26.46	-0.61776	-27.66		-1.3018	4.12492e-12	-1.3018	5.32475e-12	-1.3018	4.91729e-12	-1.3018	4.3685e-12	-1.3018	3.80975e-12
2.42292	1.13989		-0.61076	25.76	-0.61076	-29.73		-1.2985	5.18977e-12	-1.2985	3.80087e-12	-1.2985	5.51995e-12	-1.2985	4.71461e-12	-1.2985	4.04865e-12
2.462	1.17805		-0.60476	25.11	-0.60476	-31.83		-1.2952	3.29319e-12	-1.2952	4.00011e-12	-1.2952	4.14902e-12	-1.2952	5.60353e-12	-1.2952	2.90413e-12
2.50108	1.19894		-0.59876	24.54	-0.59876	-33.92		-1.29189	4.86482e-12	-1.29189	3.579e-12	-1.29189	3.16103e-12	-1.29189	4.08386e-12	-1.29189	3.13622e-12
2.54016	1.2211		-0.59176	24.03	-0.59176	-35.99		-1.28859	3.39553e-12	-1.28859	2.77607e-12	-1.28859	3.34631e-12	-1.28859	4.45718e-12	-1.28859	3.95897e-12
2.57924	1.23048		-0.58576	23.61	-0.58576	-37.99		-1.28529	4.01955e-12	-1.28529	3.77396e-12	-1.28529	2.85212e-12	-1.28529	4.59551e-12	-1.28529	5.04169e-12
2.61832	1.23684		-0.57976	23.28	-0.57976	-39.9		-1.28198	3.74956e-12	-1.28198	1.88254e-12	-1.28198	3.75121e-12	-1.28198	2.7557e-12	-1.28198	3.98048e-12
2.6574	1.22338		-0.57276	23.04	-0.57276	-41.69		-1.27868	3.45604e-12	-1.27868	4.30727e-12	-1.27868	3.61383e-12	-1.27868	5.56379e-12	-1.27868	3.91688e-12
2.69648	1.21933		-0.56676	22.9	-0.56676	-43.33		-1.27538	3.70305e-12	-1.27538	3.53911e-12	-1.27538	4.17853e-12	-1.27538	4.92923e-12	-1.27538	4.03853e-12
2.73556	1.2108		-0.56076	22.86	-0.56076	-44.81		-1.27207	4.26144e-12	-1.27207	3.21509e-12	-1.27207	4.46018e-12	-1.27207	4.28396e-12	-1.27207	3.15087e-12
2.77464	1.20995		-0.55376	22.93	-0.55376	-46.11		-1.26877	4.88138e-12	-1.26877	2.1378e-12	-1.26877	4.97795e-12	-1.26877	4.19526e-12	-1.26877	3.53773e-12
2.81372	1.1854		-0.54776	23.1	-0.54776	-47.21		-1.26547	3.14559e-12	-1.26547	2.79245e-12	-1.26547	4.10066e-12	-1.26547	3.23543e-12	-1.26547	3.51565e-12
2.8528	1.16515		-0.54176	23.37	-0.54176	-48.11		-1.26216	3.78814e-12	-1.26216	3.04505e-12	-1.26216	2.42868e-12	-1.26216	3.39906e-12	-1.26216	3.22433e-12
2.89188	1.13776		-0.53476	23.74	-0.53476	-48.8		-1.25886	4.2597e-12	-1.25886	3.60698e-12	-1.25886	2.65614e-12	-1.25886	3.82449e-12	-1.25886	3.31218e-12
2.93095	1.12014		-0.52876	24.19	-0.52876	-49.29		-1.25556	3.74872e-12	-1.25556	2.29869e-12	-1.25556	3.34105e-12	-1.25556	2.97015e-12	-1.25556	4.44278e-12
2.97003	1.08472		-0.52276	24.72	-0.52276	-49.58		-1.25225	2.31655e-12	-1.25225	3.68619e-12	-1.25225	1.09629e-12	-1.25225	3.33338e-12	-1.25225	1.93791e-12
3.00911	1.05125		-0.51576	25.31	-0.51576	-49.67		-1.24895	2.99894e-12	-1.24895	2.58905e-12	-1.24895	3.60324e-12	-1.24895	4.15985e-12	-1.24895	4.13298e-12
3.04819	1.01121		-0.50976	25.96	-0.50976	-49.6		-1.24565	2.13768e-12	-1.24565	3.55078e-12	-1.24565	3.88614e-12	-1.24565	3.49755e-12	-1.24565	3.80852e-12
3.08727	0.971952		-0.50376	26.64	-0.50376	-49.35		-1.24234	3.76781e-12	-1.24234	3.11814e-12	-1.24234	2.83219e-12	-1.24234	3.12078e-12	-1.24234	4.39058e-12
3.12635	0.929248		-0.49676	27.34	-0.49676	-48.97		-1.23904	1.40978e-12	-1.23904	2.37066e-12	-1.23904	2.98821e-12	-1.23904	3.49506e-12	-1.23904	3.29798e-12
3.16543	0.875105		-0.49076	28.05	-0.49076	-48.46		-1.23574	2.2903e-12	-1.23574	3.5206e-12	-1.23574	3.978e-12	-1.23574	4.73051e-12	-1.23574	2.03163e-12
3.20451	0.825829		-0.48476	28.74	-0.48476	-47.84		-1.23243	3.37103e-12	-1.23243	3.54526e-12	-1.23243	4.38176e-12	-1.23243	3.13396e-12	-1.23243	2.87724e-12
3.24359	0.77268		-0.47876	29.41	-0.47876	-47.14		-1.22913	3.65706e-12	-1.22913	3.11064e-12	-1.22913	3.53327e-12	-1.22913	4.35917e-12	-1.22913	3.56331e-12
3.28267	0.717684		-0.47176	30.05	-0.47176	-46.38		-1.22583	2.31648e-12	-1.22583	4.69301e-12	-1.22583	1.84404e-12	-1.22583	4.04314e-12	-1.22583	2.46074e-12
3.32175	0.651248		-0.46576	30.65	-0.46576	-45.57		-1.22252	2.50127e-12	-1.22252	3.05257e-12	-1.22252	4.27582e-12	-1.22252	3.24397e-12	-1.22252	4.68991e-12
3.36083	0.609895		-0.45976	31.19	-0.45976	-44.73		-1.21922	3.76706e-12	-1.21922	1.71009e-12	-1.21922	2.13345e-12	-1.21922	3.12204e-12	-1.21922	5.06219e-12
3.39991	0.567475		-0.45276	31.67	-0.45276	-43.87		-1.21592	3.20927e-12	-1.21592	4.44445e-12	-1.21592	3.2544e-12	-1.21592	3.56559e-12	-1.21592	5.09598e-12
3.43899	0.513474		-0.44676	32.09	-0.44676	-43.02		-1.21261	3.72191e-12	-1.21261	3.93376e-12	-1.21261	3.75522e-12	-1.21261	5.26352e-12	-1.21261	3.59068e-12
3.47807	0.473435		-0.44076	32.46	-0.44076	-42.18		-1.20931	3.45318e-12	-1.20931	3.32577e-12	-1.20931	3.57757e-12	-1.20931	3.09486e-12	-1.20931	2.60784e-12
3.51715	0.424549		-0.43376	32.76	-0.43376	-41.36		-1.20601	3.17624e-12	-1.20601	3.8367e-12	-1.20601	2.00774e-12	-1.20601	2.39021e-12	-1.20601	3.19224e-12
3.55622	0.361169		-0.42776	33	-0.42776	-40.57		-1.2027	2.90069e-12	-1.2027	2.30118e-12	-1.2027	3.37386e-12	-1.2027	3.46348e-12	-1.2027	3.17612e-12
3.5953	0.307132		-0.42176	33.19	-0.42176	-39.81		-1.1994	1.45165e-12	-1.1994	1.36491e-12	-1.1994	2.89691e-12	-1.1994	5.0181e-12	-1.1994	4.10722e-12
3.63438	0.268337		-0.41476	33.32	-0.41476	-39.08		-1.1961	2.90891e-12	-1.1961	2.93631e-12	-1.1961	2.72061e-12	-1.1961	3.75121e-12	-1.1961	3.60782e-12
3.67346	0.222578		-0.40876	33.41	-0.40876	-38.39		-1.19279	6.9976e-13	-1.19279	3.3157e-12	-1.19279	2.42805e-12	-1.19279	2.95577e-12	-1.19279	2.74588e-12
3.71254	0.181437		-0.40276	33.46	-0.40276	-37.74		-1.18949	3.42819e-12	-1.18949	1.89688e-12	-1.18949	3.8983e-12	-1.18949	3.92358e-12	-1.18949	4.05841e-12
3.75162	0.144986		-0.39576	33.46	-0.39576	-37.13		-1.18619	1.56418e-12	-1.18619	3.05183e-12	-1.18619	2.9766e-12	-1.18619	3.72635e-12	-1.18619	2.05485e-12
3.7907	0.122249		-0.38976	33.42	-0.38976	-36.55		-1.18288	3.36879e-12	-1.18288	2.59038e-12	-1.18288	4.09873e-12	-1.18288	3.15963e-12	-1.18288	1.83979e-12
3.82978	0.10683		-0.38376	33.33	-0.38376	-36		-1.17958	1.53931e-12	-1.17958	1.56729e-12	-1.17958	3.95708e-12	-1.17958	3.5616e-12	-1.17958	4.58567e-12
3.86886	0.094609		-0.37676	33.21	-0.37676	-35.49		-1.17628	3.80864e-12	-1.17628	3.76652e-12	-1.17628	2.568e-12	-1.17628	2.65961e-12	-1.17628	2.20675e-12
3.90794	0.08658		-0.37076	33.04	-0.37076	-35		-1.17297	3.10837e-12	-1.17297	2.86255e-12	-1.17297	2.2803e-12	-1.17297	2.16847e-12	-1.17297	1.68885e-12
3.94702	0.083027		-0.36476	32.82	-0.36476	-34.54		-1.16967	1.62934e-12	-1.16967	2.58868e-12	-1.16967	2.07547e-12	-1.16967	2.14599e-12	-1.16967	3.59428e-12
3.9861	0.071374		-0.35776	32.56	-0.35776	-34.1		-1.16637	2.68237e-12	-1.16637	1.92765e-12	-1.16637	1.77555e-12	-1.16637	2.75927e-12	-1.16637	3.31616e-12
			-0.35176	32.24	-0.35176	-33.69		-1.16306	2.63236e-12	-1.16306	2.36101e-12	-1.16306	3.21457e-12	-1.16306	4.1185e-12	-1.16306	2.51752e-12
			-0.34576	31.86	-0.34576	-33.3		-1.15976	1.37071e-12	-1.15976	9.97383e-13	-1.15976	2.32983e-12	-1.15976	3.66028e-12	-1.15976	3.24496e-12
			-0.33876	31.44	-0.33876	-32.93		-1.15646	2.38539e-12	-1.15646	2.02e-12	-1.15646	3.80081e-12	-1.15646	2.62513e-12	-1.15646	1.87497e-12
			-0.33276	30.95	-0.33276	-32.59		-1.15315	1.41433e-12	-1.15315	3.50702e-12	-1.15315	5.20879e-12	-1.15315	1.19801e-12	-1.15315	2.49617e-12
			-0.32676	30.42	-0.32676	-32.28		-1.14985	1.77179e-12	-1.14985	1.68907e-12	-1.14985	3.55208e-12	-1.14985	2.39164e-12	-1.14985	1.81351e-12
			-0.31976	29.84	-0.31976	-31.99		-1.14655	2.38124e-12	-1.14655	1.46903e-12	-1.14655	1.52057e-12	-1.14655	3.31231e-12	-1.14655	1.89062e-12
			-0.31376	29.22	-0.31376	-31.73		-1.14324	2.33355e-12	-1.14324	2.18381e-12	-1.14324	1.49227e-12	-1.14324	3.20834e-12	-1.14324	3.13255e-12
			-0.30776	28.57	-0.30776	-31.51		-1.13994	2.76947e-12	-1.13994	1.94025e-12	-1.13994	1.8306e-12	-1.13994	2.57431e-12	-1.13994	2.66673e-12
			-0.30076	27.9	-0.30076	-31.32		-1.13664	2.5428e-12	-1.13664	2.90793e-12	-1.13664	1.67371e-12	-1.13664	2.64639e-12	-1.13664	2.52229e-12
			-0.29476	27.22	-0.29476	-31.17		-1.13333	1.95078e-12	-1.13333	2.90405e-12	-1.13333	1.77742e-12	-1.13333	4.0463e-12	-1.13333	3.75452e-12
			-0.28876	26.55	-0.28876	-31.05		-1.13003	2.44728e-12	-1.13003	1.12125e-12	-1.13003	1.79034e-12	-1.13003	1.82092e-12	-1.13003	3.01172e-12
			-0.28176	25.91	-0.28176	-30.97		-1.12673	4.49005e-12	-1.12673	7.5228e-13	-1.12673	3.22323e-12	-1.12673	2.70277e-12	-1.12673	1.48937e-12
			-0.27576	25.3	-0.27576	-30.92		-1.12342	3.02839e-12	-1.12342	2.63079e-12	-1.12342	2.65527e-12	-1.12342	3.39029e-12	-1.12342	2.04297e-12
			-0.26976	24.74	-0.26976	-30.91		-1.12012	3.15989e-12	-1.12012	1.81831e-12	-1.12012	2.3025e-12	-1.12012	2.9056e-12	-1.12012	2.36074e-12
			-0.26276	24.25	-0.26276	-30.93		-1.11682	5.02498e-12	-1.11682	2.61782e-12	-1.11682	1.67174e-12	-1.11682	3.23792e-12	-1.11682	4.36459e-12
			-0.25676	23.83	-0.25676	-30.99		-1.11351	3.87815e-12	-1.11351	3.34707e-12	-1.11351	2.88404e-12	-1.11351	3.15691e-12	-1.11351	1.67768e-12
			-0.25076	23.49	-0.25076	-31.07		-1.11021	3.68128e-12	-1.11021	1.96251e-12	-1.11021	1.02766e-12	-1.11021	3.06984e-12	-1.11021	3.27637e-12
			-0.24376	23.24	-0.24376	-31.18		-1.10691	3.48347e-12	-1.10691	2.99375e-12	-1.10691	3.26015e-12	-1.10691	1.47237e-12	-1.10691	1.79612e-12
			-0.23776	23.07	-0.23776	-31.31		-1.1036	4.03367e-12	-1.1036	2.14243e-12	-1.1036	3.76777e-12	-1.1036	2.32658e-12	-1.1036	1.59389e-12
			-0.23176	22.98	-0.23176	-31.45		-1.1003	2.36844e-12	-1.1003	2.54679e-12	-1.1003	2.02006e-12	-1.1003	2.48884e-12	-1.1003	2.68278e-12
			-0.22476	22.97	-0.22476	-31.6		-1.097	2.53059e-12	-1.097	3.58538e-12	-1.097	3.94869e-12	-1.097	3.76185e-12	-1.097	1.62726e-12
			-0.21876	23.03	-0.21876	-31.75		-1.09369	4.0441e-12	-1.09369	3.31175e-12	-1.09369	1.35154e-12	-1.09369	2.30365e-12	-1.09369	1.9001e-12
			-0.21276	23.14	-0.21276	-31.9		-1.09039	3.87105e-12	-1.09039	3.03981e-12	-1.09039	3.50455e-12	-1.09039	3.11769e-12	-1.09039	2.87837e-12
			-0.20576	23.29	-0.20576	-32.04		-1.08709	4.23134e-12	-1.08709	1.42555e-12	-1.08709	1.91966e-12	-1.08709	2.97365e-12	-1.08709	2.33819e-12
			-0.19976	23.46	-0.19976	-32.16		-1.08378	2.67668e-12	-1.08378	2.94591e-12	-1.08378	9.71882e-13	-1.08378	2.50444e-12	-1.08378	3.24378e-12
			-0.19376	23.63	-0.19376	-32.25		-1.08048	3.55875e-12	-1.08048	4.28392e-12	-1.08048	2.8984e-12	-1.08048	2.55179e-12	-1.08048	2.44539e-12
			-0.18676	23.79	-0.18676	-32.31		-1.07718	4.06785e-12	-1.07718	3.66089e-12	-1.07718	2.81352e-12	-1.07718	3.08335e-12	-1.07718	3.95023e-12
			-0.18076	23.92	-0.18076	-32.33		-1.07387	4.64874e-12	-1.07387	2.1696e-12	-1.07387	2.94739e-12	-1.07387	2.4033e-12	-1.07387	3.11135e-12
			-0.17476	24	-0.17476	-32.29		-1.07057	1.80608e-12	-1.07057	1.82246e-12	-1.07057	4.15099e-12	-1.07057	3.32316e-12	-1.07057	4.35603e-12
			-0.16876	24.02	-0.16876	-32.2		-1.06727	2.64338e-12	-1.06727	4.61085e-12	-1.06727	2.68028e-12	-1.06727	1.09811e-12	-1.06727	9.07623e-13
			-0.16176	23.97	-0.16176	-32.04		-1.06396	1.90398e-12	-1.06396	2.60463e-12	-1.06396	1.64456e-12	-1.06396	1.37209e-12	-1.06396	2.78616e-12
			-0.15576	23.84	-0.15576	-31.81		-1.06066	2.27044e-12	-1.06066	3.22745e-12	-1.06066	2.47152e-12	-1.06066	3.44371e-12	-1.06066	3.06824e-12
			-0.14976	23.63	-0.14976	-31.49		-1.05736	4.41851e-12	-1.05736	2.40306e-12	-1.05736	2.57849e-12	-1.05736	2.87838e-12	-1.05736	2.9082e-12
			-0.14276	23.34	-0.14276	-31.09		-1.05405	2.07947e-12	-1.05405	3.32696e-12	-1.05405	2.23909e-12	-1.05405	1.91321e-12	-1.05405	3.44985e-12
			-0.13676	22.97	-0.13676	-30.59		-1.05075	2.53867e-12	-1.05075	3.74122e-12	-1.05075	3.83156e-12	-1.05075	1.77351e-12	-1.05075	2.0277e-12
			-0.13076	22.54	-0.13076	-30		-1.04745	2.81566e-12	-1.04745	3.29738e-12	-1.04745	3.7804e-12	-1.04745	2.33267e-12	-1.04745	3.80345e-12
			-0.12376	22.04	-0.12376	-29.3		-1.04414	3.81333e-12	-1.04414	2.22465e-12	-1.04414	3.52853e-12	-1.04414	3.6904e-12	-1.04414	4.58256e-12
			-0.11776	21.5	-0.11776	-28.5		-1.04084	2.78116e-12	-1.04084	3.08118e-12	-1.04084	1.53091e-12	-1.04084	2.19068e-12	-1.04084	4.58523e-12
			-0.11176	20.93	-0.11176	-27.61		-1.03754	2.37427e-12	-1.03754	2.61907e-12	-1.03754	3.01902e-12	-1.03754	2.98659e-12	-1.03754	2.3586e-12
			-0.10476	20.35	-0.10476	-26.62		-1.03423	1.68172e-12	-1.03423	2.28932e-12	-1.03423	2.81273e-12	-1.03423	3.33127e-12	-1.03423	2.95693e-12
			-0.09876	19.77	-0.09876	-25.54		-1.03093	2.39598e-12	-1.03093	3.82635e-12	-1.03093	1.44205e-12	-1.03093	4.24507e-12	-1.03093	3.67651e-12
			-0.09276	19.21	-0.09276	-24.38		-1.02763	4.96269e-12	-1.02763	2.83541e-12	-1.02763	1.31787e-12	-1.02763	2.90745e-12	-1.02763	2.51279e-12
			-0.08576	18.69	-0.08576	-23.15		-1.02432	3.37795e-12	-1.02432	4.31691e-12	-1.02432	3.44335e-12	-1.02432	1.51714e-12	-1.02432	3.34685e-12
			-0.07976	18.21	-0.07976	-21.86		-1.02102	3.78242e-12	-1.02102	2.7782e-12	-1.02102	2.86969e-12	-1.02102	2.27729e-12	-1.02102	3.51914e-12
			-0.07376	17.8	-0.07376	-20.53		-1.01772	2.5184e-12	-1.01772	2.93037e-12	-1.01772	2.2401e-12	-1.01772	2.08608e-12	-1.01772	1.35088e-12
			-0.06676	17.46	-0.06676	-19.16		-1.01441	2.13965e-12	-1.01441	3.17487e-12	-1.01441	2.18855e-12	-1.01441	2.09049e-12	-1.01441	3.30185e-12
			-0.06076	17.2	-0.06076	-17.78		-1.01111	3.33638e-12	-1.01111	3.67231e-12	-1.01111	1.69833e-12	-1.01111	2.82759e-12	-1.01111	3.15823e-12
			-0.05476	17.01	-0.05476	-16.41		-1.00781	2.73588e-12	-1.00781	2.51197e-12	-1.00781	2.41572e-12	-1.00781	3.49018e-12	-1.00781	2.65642e-12
			-0.04776	16.9	-0.04776	-15.05		-1.0045	1.01178e-12	-1.0045	3.95435e-12	-1.0045	1.49982e-12	-1.0045	3.53364e-12	-1.0045	3.54314e-12
			-0.04176	16.85	-0.04176	-13.72		-1.0012	2.19523e-12	-1.0012	3.84138e-12	-1.0012	1.04639e-12	-1.0012	2.61327e-12	-1.0012	3.8226e-12
			-0.03576	16.87	-0.03576	-12.43		-0.9979	2.83878e-12	-0.9979	5.34097e-12	-0.9979	1.6084e-12	-0.9979	2.68671e-12	-0.9979	2.88793e-12
			-0.02876	16.93	-0.02876	-11.21		-0.99459	2.09293e-12	-0.99459	2.65757e-12	-0.99459	2.89496e-12	-0.99459	1.96684e-12	-0.99459	3.04844e-12
			-0.02276	17.03	-0.02276	-10.06		-0.99129	1.91113e-12	-0.99129	4.26041e-12	-0.99129	2.55141e-12	-0.99129	2.45644e-12	-0.99129	3.00358e-12
			-0.01676	17.16	-0.01676	-8.986		-0.98799	2.75639e-12	-0.98799	4.76648e-12	-0.98799	2.19674e-12	-0.98799	2.79179e-12	-0.98799	2.01161e-12
			-0.00976	17.28	-0.00976	-8.005		-0.98468	2.34952e-12	-0.98468	3.54386e-12	-0.98468	2.42006e-12	-0.98468	1.37658e-12	-0.98468	2.84399e-12
			-0.00376	17.4	-0.00376	-7.12		-0.98138	3.20382e-12	-0.98138	3.7883e-12	-0.98138	3.85902e-12	-0.98138	3.47699e-12	-0.98138	2.99771e-12
			0.00224	17.48	0.00224	-6.339		-0.97808	1.18865e-12	-0.97808	3.48876e-12	-0.97808	1.54281e-12	-0.97808	3.11665e-12	-0.97808	3.41457e-12
			0.00924	17.52	0.00924	-5.665		-0.97477	2.49535e-12	-0.97477	4.83892e-12	-0.97477	2.05039e-12	-0.97477	3.06682e-12	-0.97477	3.96568e-12
			0.01524	17.51	0.01524	-5.101		-0.97147	2.55936e-12	-0.97147	3.83111e-12	-0.97147	3.34612e-12	-0.97147	2.96771e-12	-0.97147	4.61717e-12
			0.02124	17.42	0.02124	-4.649		-0.96817	2.85966e-12	-0.96817	3.75234e-12	-0.96817	2.84136e-12	-0.96817	3.07519e-12	-0.96817	3.32991e-12
			0.02824	17.26	0.02824	-4.31		-0.96486	2.14938e-12	-0.96486	3.59715e-12	-0.96486	5.39301e-12	-0.96486	2.61475e-12	-0.96486	4.00944e-12
			0.03424	17.01	0.03424	-4.084		-0.96156	2.00386e-12	-0.96156	4.6084e-12	-0.96156	3.51486e-12	-0.96156	2.84499e-12	-0.96156	1.7644e-12
			0.04024	16.67	0.04024	-3.97		-0.95826	2.76202e-12	-0.95826	4.19234e-12	-0.95826	2.49448e-12	-0.95826	2.2988e-12	-0.95826	3.93739e-12
			0.04724	16.24	0.04724	-3.966		-0.95495	3.04862e-12	-0.95495	2.13963e-12	-0.95495	2.38059e-12	-0.95495	4.03549e-12	-0.95495	3.01746e-12
			0.05324	15.73	0.05324	-4.071		-0.95165	1.36873e-12	-0.95165	3.74973e-12	-0.95165	3.44906e-12	-0.95165	3.64674e-12	-0.95165	2.85836e-12
			0.05924	15.14	0.05924	-4.28		-0.94835	1.5529e-12	-0.94835	3.32109e-12	-0.94835	3.72332e-12	-0.94835	3.60809e-12	-0.94835	3.31091e-12
			0.06624	14.47	0.06624	-4.591		-0.94505	2.57962e-12	-0.94505	2.06965e-12	-0.94505	4.42463e-12	-0.94505	2.53264e-12	-0.94505	4.00668e-12
			0.07224	13.74	0.07224	-4.999		-0.94174	2.99028e-12	-0.94174	3.62712e-12	-0.94174	3.26655e-12	-0.94174	1.26984e-12	-0.94174	1.63486e-12
			0.07824	12.95	0.07824	-5.497		-0.93844	1.55921e-12	-0.93844	4.73429e-12	-0.93844	3.07262e-12	-0.93844	2.88873e-12	-0.93844	2.25273e-12
			0.08524	12.13	0.08524	-6.079		-0.93514	2.11703e-12	-0.93514	2.72506e-12	-0.93514	3.53499e-12	-0.93514	2.72297e-12	-0.93514	1.24211e-12
			0.09124	11.27	0.09124	-6.737		-0.93183	2.88993e-12	-0.93183	2.57963e-12	-0.93183	2.31135e-12	-0.93183	2.63219e-12	-0.93183	2.21455e-12
			0.09724	10.4	0.09724	-7.462		-0.92853	3.24626e-12	-0.92853	2.54816e-12	-0.92853	3.53665e-12	-0.92853	2.01605e-12	-0.92853	3.12395e-12
			0.10424	9.529	0.10424	-8.242		-0.92523	1.74022e-12	-0.92523	1.9959e-12	-0.92523	2.15533e-12	-0.92523	2.58233e-12	-0.92523	3.80618e-12
			0.11024	8.665	0.11024	-9.065		-0.92192	2.08947e-12	-0.92192	1.29648e-12	-0.92192	1.82943e-12	-0.92192	9.6544e-13	-0.92192	1.401e-12
			0.11624	7.822	0.11624	-9.917		-0.91862	9.74378e-13	-0.91862	1.79439e-12	-0.91862	2.75312e-12	-0.91862	3.90678e-12	-0.91862	1.56827e-12
			0.12324	7.008	0.12324	-10.78		-0.91532	1.15456e-12	-0.91532	1.34014e-12	-0.91532	1.87847e-12	-0.91532	2.97291e-12	-0.91532	1.7655e-12
			0.12924	6.232	0.12924	-11.65		-0.91201	1.46e-13	-0.91201	1.85453e-12	-0.91201	4.34379e-13	-0.91201	1.8933e-12	-0.91201	1.75697e-12
			0.13524	5.5	0.13524	-12.5		-0.90871	2.066e-12	-0.90871	1.9167e-12	-0.90871	2.458e-12	-0.90871	2.22671e-12	-0.90871	2.91758e-12
			0.14124	4.818	0.14124	-13.31		-0.90541	1.65075e-12	-0.90541	2.10695e-12	-0.90541	2.05986e-12	-0.90541	5.21558e-13	-0.90541	1.60039e-12
			0.14824	4.189	0.14824	-14.07		-0.9021	7.00872e-13	-0.9021	2.19131e-14	-0.9021	1.57349e-12	-0.9021	1.46979e-12	-0.9021	1.49153e-12
			0.15424	3.614	0.15424	-14.76		-0.8988	2.15237e-12	-0.8988	2.58653e-12	-0.8988	2.39745e-12	-0.8988	2.75299e-12	-0.8988	2.03302e-12
			0.16024	3.095	0.16024	-15.37		-0.8955	1.01925e-12	-0.8955	4.98024e-13	-0.8955	3.89547e-13	-0.8955	1.69397e-12	-0.8955	2.88328e-12
			0.16724	2.63	0.16724	-15.88		-0.89219	2.21354e-12	-0.89219	1.32314e-12	-0.89219	2.46229e-12	-0.89219	3.19169e-12	-0.89219	2.64291e-12
			0.17324	2.218	0.17324	-16.28		-0.88889	2.96605e-13	-0.88889	2.05518e-12	-0.88889	1.89366e-12	-0.88889	3.55329e-12	-0.88889	1.26827e-12
			0.17924	1.856	0.17924	-16.56		-0.88559	2.20642e-12	-0.88559	1.95516e-12	-0.88559	2.56093e-12	-0.88559	1.53508e-12	-0.88559	1.38095e-12
			0.18624	1.541	0.18624	-16.72		-0.88228	5.9669e-13	-0.88228	1.02254e-12	-0.88228	8.6839e-13	-0.88228	2.8784e-12	-0.88228	-2.50817e-14
			0.19224	1.27	0.19224	-16.74		-0.87898	3.31707e-13	-0.87898	1.42818e-12	-0.87898	3.04325e-13	-0.87898	7.50363e-13	-0.87898	2.71232e-12
			0.19824	1.039	0.19824	-16.64		-0.87568	3.61163e-13	-0.87568	2.67783e-13	-0.87568	2.18785e-12	-0.87568	9.6816e-13	-0.87568	1.7998e-12
			0.20524	0.8429	0.20524	-16.4		-0.87237	1.09778e-12	-0.87237	-2.98814e-13	-0.87237	2.81033e-12	-0.87237	4.43036e-13	-0.87237	1.5588e-12
			0.21124	0.6788	0.21124	-16.05		-0.86907	6.93083e-13	-0.86907	-1.18549e-13	-0.86907	3.18615e-12	-0.86907	6.47346e-13	-0.86907	1.65639e-12
			0.21724	0.5424	0.21724	-15.58		-0.86577	4.91022e-13	-0.86577	8.53654e-13	-0.86577	1.63371e-12	-0.86577	2.02432e-12	-0.86577	1.92373e-15
			0.22424	0.4301	0.22424	-15		-0.86246	1.28706e-12	-0.86246	2.01475e-13	-0.86246	1.77644e-12	-0.86246	2.09078e-12	-0.86246	2.15449e-12
			0.23024	0.3384	0.23024	-14.34		-0.85916	1.25458e-13	-0.85916	-7.17485e-14	-0.85916	9.20051e-13	-0.85916	1.47431e-12	-0.85916	1.0764e-12
			0.23624	0.2642	0.23624	-13.59		-0.85586	1.68674e-12	-0.85586	8.59879e-13	-0.85586	2.80389e-12	-0.85586	1.42168e-12	-0.85586	1.06969e-12
			0.24324	0.2047	0.24324	-12.79		-0.85255	2.14474e-12	-0.85255	-4.11867e-13	-0.85255	1.1041e-12	-0.85255	1.85286e-12	-0.85255	7.86326e-13
			0.24924	0.1574	0.24924	-11.94		-0.84925	4.55857e-13	-0.84925	6.40655e-13	-0.84925	7.51952e-13	-0.84925	9.34958e-13	-0.84925	2.51e-12
			0.25524	0.12	0.25524	-11.05		-0.84595	2.14529e-12	-0.84595	-1.19353e-13	-0.84595	1.30826e-12	-0.84595	-3.41884e-13	-0.84595	2.22558e-12
			0.26224	0.09086	0.26224	-10.16		-0.84264	-3.84158e-13	-0.84264	2.64702e-12	-0.84264	1.47461e-12	-0.84264	7.66654e-13	-0.84264	2.6418e-12
			0.26824	0.06824	0.26824	-9.26		-0.83934	1.9074e-12	-0.83934	9.56431e-13	-0.83934	1.43053e-12	-0.83934	1.8148e-12	-0.83934	2.60414e-12
			0.27424	0.05085	0.27424	-8.376		-0.83604	1.54979e-12	-0.83604	4.85799e-13	-0.83604	7.96895e-13	-0.83604	2.55162e-12	-0.83604	2.08507e-12
			0.28124	0.0376	0.28124	-7.517		-0.83273	7.16935e-13	-0.83273	1.37619e-12	-0.83273	3.57666e-12	-0.83273	2.55539e-12	-0.83273	1.01539e-12
			0.28724	0.02759	0.28724	-6.694		-0.82943	1.90042e-12	-0.82943	2.28856e-12	-0.82943	2.72454e-12	-0.82943	1.74715e-12	-0.82943	2.9078e-12
			0.29324	0.02008	0.29324	-5.914		-0.82613	1.31115e-12	-0.82613	-2.00315e-13	-0.82613	2.50712e-12	-0.82613	1.72716e-12	-0.82613	2.59891e-13
			0.30024	0.0145	0.30024	-5.184		-0.82282	5.86418e-14	-0.82282	1.91246e-12	-0.82282	1.27244e-12	-0.82282	2.46286e-12	-0.82282	1.74193e-12
			0.30624	0.01039	0.30624	-4.508		-0.81952	1.39627e-12	-0.81952	5.55374e-13	-0.81952	1.92608e-12	-0.81952	4.45486e-12	-0.81952	8.06521e-13
			0.31224	0.00739	0.31224	-3.89		-0.81622	1.12345e-12	-0.81622	1.63108e-12	-0.81622	1.08964e-12	-0.81622	1.37431e-12	-0.81622	2.01424e-12
			0.31924	0.00522	0.31924	-3.331		-0.81291	2.27471e-12	-0.81291	2.06269e-12	-0.81291	3.70698e-12	-0.81291	3.11937e-12	-0.81291	2.8074e-12
			0.32524	0.00365	0.32524	-2.829		-0.80961	1.07526e-12	-0.80961	3.41359e-13	-0.80961	1.39616e-12	-0.80961	1.88143e-12	-0.80961	3.08588e-12
			0.33124	0.00254	0.33124	-2.384		-0.80631	7.30456e-13	-0.80631	1.91661e-12	-0.80631	1.78908e-12	-0.80631	7.83801e-13	-0.80631	-9.05814e-13
			0.33824	0.00175	0.33824	-1.994		-0.803	1.61131e-12	-0.803	3.48249e-13	-0.803	2.51042e-12	-0.803	1.04818e-12	-0.803	2.63784e-12
			0.34424	0.0012	0.34424	-1.654		-0.7997	2.49831e-12	-0.7997	9.89401e-13	-0.7997	7.04999e-13	-0.7997	2.05472e-12	-0.7997	2.9659e-12
			0.35024	0.00081	0.35024	-1.362		-0.7964	1.01308e-12	-0.7964	9.20769e-13	-0.7964	2.05882e-12	-0.7964	1.93613e-12	-0.7964	9.29368e-13
			0.35724	0.00055	0.35724	-1.112		-0.79309	1.11885e-12	-0.79309	1.53586e-12	-0.79309	1.39817e-12	-0.79309	1.72458e-12	-0.79309	4.17498e-13
			0.36324	0.00036	0.36324	-0.901		-0.78979	1.5314e-12	-0.78979	2.48348e-12	-0.78979	-1.70492e-12	-0.78979	1.83879e-12	-0.78979	1.01013e-12
			0.36924	0.00024	0.36924	-0.7244		-0.78649	6.62849e-13	-0.78649	-1.33818e-13	-0.78649	2.51959e-12	-0.78649	1.89579e-12	-0.78649	-7.21291e-14
			0.37624	0.00016	0.37624	-0.5778		-0.78318	5.71213e-13	-0.78318	4.43252e-13	-0.78318	1.36809e-12	-0.78318	1.84508e-12	-0.78318	7.52688e-13
			0.38224	0.0001	0.38224	-0.4572		-0.77988	-5.8542e-13	-0.77988	1.10192e-12	-0.77988	6.14934e-13	-0.77988	1.91129e-12	-0.77988	1.79913e-12
			0.38824	7e-05	0.38824	-0.359		-0.77658	2.21385e-12	-0.77658	1.13874e-12	-0.77658	2.82658e-12	-0.77658	1.92681e-12	-0.77658	1.03648e-12
			0.39524	4e-05	0.39524	-0.2797		-0.77327	1.4169e-12	-0.77327	-4.84212e-13	-0.77327	1.77013e-12	-0.77327	1.55836e-12	-0.77327	2.96646e-12
			0.40124	3e-05	0.40124	-0.2161		-0.76997	7.81619e-13	-0.76997	1.69098e-12	-0.76997	9.76808e-13	-0.76997	1.76244e-12	-0.76997	1.25172e-12
			0.40724	2e-05	0.40724	-0.1657		-0.76667	8.01691e-13	-0.76667	1.35039e-12	-0.76667	1.65161e-12	-0.76667	2.49702e-12	-0.76667	2.27403e-12
			0.41424	2e-05	0.41424	-0.1261		-0.76336	1.88647e-12	-0.76336	1.98533e-12	-0.76336	6.83546e-13	-0.76336	1.12701e-12	-0.76336	1.65329e-12
			0.42024	1e-05	0.42024	-0.09517		-0.76006	6.42113e-13	-0.76006	3.1687e-13	-0.76006	3.29489e-13	-0.76006	1.46201e-12	-0.76006	1.87117e-12
			0.42624	2e-05	0.42624	-0.07127		-0.75676	1.39105e-12	-0.75676	2.14968e-12	-0.75676	1.62814e-12	-0.75676	2.96689e-12	-0.75676	1.15048e-12
			0.43224	2e-05	0.43224	-0.05296		-0.75345	4.05689e-13	-0.75345	1.67685e-12	-0.75345	2.35056e-12	-0.75345	1.91573e-12	-0.75345	2.00774e-12
			0.43924	3e-05	0.43924	-0.03904		-0.75015	1.79809e-12	-0.75015	8.00586e-13	-0.75015	1.84985e-12	-0.75015	1.48925e-12	-0.75015	2.70422e-12
			0.44524	5e-05	0.44524	-0.02855		-0.74685	-1.5282e-14	-0.74685	1.50109e-12	-0.74685	2.04175e-12	-0.74685	3.1364e-12	-0.74685	2.17654e-12
			0.45124	8e-05	0.45124	-0.02072		-0.74354	1.91342e-12	-0.74354	1.40539e-12	-0.74354	2.06422e-12	-0.74354	2.27976e-12	-0.74354	3.49768e-12
			0.45824	0.00012	0.45824	-0.01491		-0.74024	-2.38209e-13	-0.74024	2.44756e-12	-0.74024	2.77154e-12	-0.74024	2.21127e-12	-0.74024	2.90346e-12
			0.46424	0.00018	0.46424	-0.01065		-0.73694	2.10744e-12	-0.73694	4.19521e-13	-0.73694	2.71589e-12	-0.73694	1.65755e-12	-0.73694	1.98191e-12
			0.47024	0.00028	0.47024	-0.00755		-0.73363	1.57673e-12	-0.73363	4.99237e-13	-0.73363	1.62256e-12	-0.73363	1.66727e-12	-0.73363	1.86722e-12
			0.47724	0.00042	0.47724	-0.00531		-0.73033	1.49834e-12	-0.73033	3.35132e-12	-0.73033	2.90868e-12	-0.73033	2.16102e-12	-0.73033	1.66542e-12
			0.48324	0.00063	0.48324	-0.0037		-0.72703	2.02441e-12	-0.72703	1.05686e-12	-0.72703	2.50637e-12	-0.72703	2.23268e-12	-0.72703	3.30841e-12
			0.48924	0.00093	0.48924	-0.00256		-0.72372	4.39616e-13	-0.72372	1.58933e-12	-0.72372	9.48725e-13	-0.72372	2.31396e-12	-0.72372	4.50254e-13
			0.49624	0.00138	0.49624	-0.00176		-0.72042	2.67438e-12	-0.72042	2.59031e-12	-0.72042	9.98608e-13	-0.72042	2.36826e-12	-0.72042	1.75694e-12
			0.50224	0.00203	0.50224	-0.0012		-0.71712	9.87806e-13	-0.71712	1.95388e-12	-0.71712	1.61802e-12	-0.71712	2.21201e-12	-0.71712	1.84166e-12
			0.50824	0.00295	0.50824	-0.00081		-0.71381	1.6065e-12	-0.71381	1.48299e-12	-0.71381	2.74149e-12	-0.71381	2.64058e-12	-0.71381	2.15949e-12
			0.51524	0.00426	0.51524	-0.00054		-0.71051	9.84574e-13	-0.71051	1.89776e-12	-0.71051	1.97019e-12	-0.71051	2.59458e-12	-0.71051	2.44277e-12
			0.52124	0.0061	0.52124	-0.00036		-0.70721	2.38317e-12	-0.70721	2.00526e-12	-0.70721	2.80084e-12	-0.70721	2.33943e-12	-0.70721	1.78375e-12
			0.52724	0.00867	0.52724	-0.00024		-0.7039	4.20103e-13	-0.7039	2.24887e-12	-0.7039	2.50122e-12	-0.7039	2.42952e-12	-0.7039	2.53887e-12
			0.53424	0.01223	0.53424	-0.00016		-0.7006	1.56438e-12	-0.7006	2.00064e-12	-0.7006	2.01074e-12	-0.7006	2.33888e-12	-0.7006	1.28214e-12
			0.54024	0.0171	0.54024	-0.0001		-0.6973	-5.68532e-13	-0.6973	1.45383e-12	-0.6973	1.57672e-12	-0.6973	2.30563e-12	-0.6973	2.48832e-12
			0.54624	0.02372	0.54624	-7e-05		-0.69399	3.52266e-13	-0.69399	1.48473e-12	-0.69399	1.68133e-12	-0.69399	1.77774e-12	-0.69399	1.35657e-12
			0.55324	0.03266	0.55324	-4e-05		-0.69069	1.23488e-12	-0.69069	2.11709e-12	-0.69069	1.85902e-12	-0.69069	2.45112e-12	-0.69069	5.02603e-13
			0.55924	0.04459	0.55924	-3e-05		-0.68739	1.528e-12	-0.68739	2.67158e-13	-0.68739	1.9978e-12	-0.68739	2.11491e-12	-0.68739	1.44349e-12
			0.56524	0.06041	0.56524	-2e-05		-0.68408	2.64225e-13	-0.68408	1.73626e-12	-0.68408	3.02596e-12	-0.68408	1.86454e-12	-0.68408	2.41718e-12
			0.57224	0.08119	0.57224	-1e-05		-0.68078	9.7649e-13	-0.68078	1.38393e-12	-0.68078	1.55812e-12	-0.68078	1.78214e-12	-0.68078	1.35927e-12
			0.57824	0.1082	0.57824	-1e-05		-0.67748	1.49449e-12	-0.67748	2.66527e-12	-0.67748	2.35488e-12	-0.67748	1.64119e-12	-0.67748	1.83753e-12
			0.58424	0.1432	0.58424	0		-0.67417	1.72883e-12	-0.67417	1.87464e-12	-0.67417	1.68298e-12	-0.67417	2.95194e-12	-0.67417	1.10107e-12
			0.59124	0.1879	0.59124	0		-0.67087	5.58015e-13	-0.67087	1.89598e-12	-0.67087	3.73269e-13	-0.67087	1.74289e-12	-0.67087	1.54788e-12
			0.59724	0.2446	0.59724	0		-0.66757	1.41115e-12	-0.66757	-6.82753e-13	-0.66757	1.53933e-12	-0.66757	2.07144e-12	-0.66757	2.27675e-12
			0.60324	0.3159	0.60324	0		-0.66426	-2.98561e-13	-0.66426	8.17415e-13	-0.66426	1.677e-12	-0.66426	1.26267e-12	-0.66426	9.96482e-13
			0.61024	0.4047	0.61024	0		-0.66096	-9.95382e-13	-0.66096	8.06969e-13	-0.66096	2.24418e-12	-0.66096	2.9769e-12	-0.66096	2.08861e-12
			0.61624	0.5144	0.61624	0		-0.65766	1.24415e-12	-0.65766	1.21433e-12	-0.65766	5.49808e-13	-0.65766	1.71083e-12	-0.65766	1.49625e-12
			0.62224	0.6487	0.62224	0		-0.65435	8.41486e-13	-0.65435	-1.23086e-12	-0.65435	1.24719e-12	-0.65435	1.19497e-12	-0.65435	1.54874e-12
			0.62924	0.8115	0.62924	0		-0.65105	4.38087e-13	-0.65105	4.10141e-13	-0.65105	1.99282e-12	-0.65105	3.44997e-12	-0.65105	-2.74061e-13
			0.63524	1.007	0.63524	0		-0.64775	1.73773e-12	-0.64775	-1.11041e-13	-0.64775	1.60496e-12	-0.64775	9.09465e-13	-0.64775	2.91608e-12
			0.64124	1.24	0.64124	0		-0.64444	9.82851e-13	-0.64444	-2.67998e-13	-0.64444	1.90557e-12	-0.64444	1.07266e-12	-0.64444	1.46981e-12
			0.64824	1.514	0.64824	0		-0.64114	-6.1889e-13	-0.64114	1.12276e-12	-0.64114	8.66149e-13	-0.64114	2.16636e-12	-0.64114	1.291e-13
			0.65424	1.835	0.65424	0		-0.63784	7.6169e-13	-0.63784	1.50299e-13	-0.63784	3.40452e-13	-0.63784	1.4505e-12	-0.63784	2.00756e-12
			0.66024	2.206	0.66024	0		-0.63453	1.20083e-12	-0.63453	1.20254e-13	-0.63453	2.17081e-12	-0.63453	1.06262e-12	-0.63453	1.82742e-12
			0.66724	2.631	0.66724	0		-0.63123	1.55092e-12	-0.63123	9.16427e-13	-0.63123	1.87297e-12	-0.63123	2.80106e-12	-0.63123	1.54792e-12
			0.67324	3.112	0.67324	0		-0.62793	-5.56639e-13	-0.62793	1.12626e-12	-0.62793	1.62874e-12	-0.62793	-1.75962e-14	-0.62793	8.6709e-13
			0.67924	3.653	0.67924	0		-0.62462	1.60001e-12	-0.62462	4.08479e-13	-0.62462	1.55689e-12	-0.62462	8.9907e-13	-0.62462	2.19645e-12
			0.68624	4.254	0.68624	0		-0.62132	-4.66078e-13	-0.62132	5.5837e-13	-0.62132	3.31064e-12	-0.62132	1.45648e-12	-0.62132	9.15112e-13
			0.69224	4.914	0.69224	0		-0.61802	1.01326e-12	-0.61802	1.07094e-12	-0.61802	1.30236e-12	-0.61802	1.48205e-12	-0.61802	2.35455e-12
			0.69824	5.631	0.69824	0		-0.61471	1.11884e-12	-0.61471	-1.13822e-12	-0.61471	4.48594e-13	-0.61471	1.71029e-12	-0.61471	1.92408e-12
			0.70524	6.402	0.70524	0		-0.61141	1.10718e-12	-0.61141	7.87149e-13	-0.61141	1.54886e-12	-0.61141	2.45425e-12	-0.61141	5.68319e-13
			0.71124	7.22	0.71124	0		-0.60811	-2.16591e-13	-0.60811	-6.09977e-13	-0.60811	1.95645e-12	-0.60811	3.19628e-12	-0.60811	5.57198e-13
			0.71724	8.079	0.71724	0		-0.6048	2.65037e-13	-0.6048	1.37281e-12	-0.6048	3.43921e-12	-0.6048	1.69451e-12	-0.6048	2.32406e-12
			0.72424	8.968	0.72424	0		-0.6015	5.51056e-13	-0.6015	4.64294e-14	-0.6015	1.03642e-12	-0.6015	2.16645e-12	-0.6015	2.54545e-12
			0.73024	9.876	0.73024	0		-0.5982	1.5807e-12	-0.5982	3.93565e-13	-0.5982	1.64418e-12	-0.5982	1.10846e-12	-0.5982	8.78978e-13
			0.73624	10.79	0.73624	0		-0.59489	1.3428e-12	-0.59489	2.09841e-12	-0.59489	2.61742e-12	-0.59489	1.08384e-12	-0.59489	1.24635e-12
			0.74224	11.69	0.74224	0		-0.59159	1.90981e-12	-0.59159	3.55069e-13	-0.59159	1.65952e-12	-0.59159	1.95808e-12	-0.59159	2.31519e-12
			0.74924	12.57	0.74924	0		-0.58829	-7.19547e-13	-0.58829	1.89077e-12	-0.58829	1.84491e-12	-0.58829	1.91902e-12	-0.58829	1.52541e-12
			0.75524	13.41	0.75524	0		-0.58499	1.71944e-12	-0.58499	5.36278e-13	-0.58499	1.86136e-12	-0.58499	1.63264e-12	-0.58499	1.66096e-12
			0.76124	14.19	0.76124	0		-0.58168	-8.34085e-13	-0.58168	-8.31692e-14	-0.58168	1.61258e-12	-0.58168	1.22446e-12	-0.58168	2.3775e-12
			0.76824	14.9	0.76824	0		-0.57838	7.52208e-13	-0.57838	4.59373e-13	-0.57838	2.39257e-12	-0.57838	-3.8548e-13	-0.57838	1.65766e-12
			0.77424	15.52	0.77424	0		-0.57508	2.19342e-12	-0.57508	-7.07078e-13	-0.57508	1.18216e-12	-0.57508	-1.98256e-13	-0.57508	1.94118e-12
			0.78024	16.04	0.78024	0		-0.57177	6.31233e-13	-0.57177	7.39713e-13	-0.57177	1.26515e-12	-0.57177	1.55646e-13	-0.57177	4.60467e-13
			0.78724	16.44	0.78724	0		-0.56847	6.35729e-13	-0.56847	9.36187e-13	-0.56847	1.85521e-12	-0.56847	1.68828e-12	-0.56847	7.45135e-13
			0.79324	16.71	0.79324	0		-0.56517	4.0167e-13	-0.56517	1.19048e-12	-0.56517	2.15263e-12	-0.56517	2.17943e-12	-0.56517	1.73397e-12
			0.79924	16.86	0.79924	0		-0.56186	-1.02877e-13	-0.56186	5.61124e-13	-0.56186	1.0424e-12	-0.56186	2.15381e-12	-0.56186	2.56602e-13
			0.80624	16.88	0.80624	0		-0.55856	-6.97444e-14	-0.55856	5.1925e-13	-0.55856	6.21964e-13	-0.55856	2.95651e-12	-0.55856	-3.207e-13
			0.81224	16.76	0.81224	0		-0.55526	7.74664e-13	-0.55526	8.38086e-13	-0.55526	2.53185e-12	-0.55526	6.8061e-13	-0.55526	1.42627e-12
			0.81824	16.5	0.81824	0		-0.55195	1.17178e-12	-0.55195	8.79138e-13	-0.55195	1.68991e-12	-0.55195	1.12866e-12	-0.55195	2.41746e-12
			0.82524	16.13	0.82524	0		-0.54865	3.01332e-13	-0.54865	1.5916e-13	-0.54865	7.09277e-13	-0.54865	1.21901e-12	-0.54865	3.10167e-12
			0.83124	15.64	0.83124	0		-0.54535	9.20519e-13	-0.54535	8.95547e-13	-0.54535	2.82646e-12	-0.54535	1.82929e-12	-0.54535	1.94296e-12
			0.83724	15.04	0.83724	0		-0.54204	2.55398e-12	-0.54204	1.15943e-12	-0.54204	2.88613e-12	-0.54204	-6.68996e-13	-0.54204	2.43788e-12
			0.84424	14.35	0.84424	0		-0.53874	1.4393e-12	-0.53874	8.1527e-13	-0.53874	2.07689e-12	-0.53874	1.5236e-12	-0.53874	1.6085e-12
			0.85024	13.58	0.85024	0		-0.53544	1.19373e-12	-0.53544	1.81687e-12	-0.53544	2.03552e-12	-0.53544	2.41089e-12	-0.53544	5.53602e-13
			0.85624	12.75	0.85624	0		-0.53213	-1.07294e-12	-0.53213	1.38495e-12	-0.53213	6.90492e-13	-0.53213	3.18021e-12	-0.53213	2.07067e-12
			0.86324	11.88	0.86324	0		-0.52883	1.25594e-12	-0.52883	1.79981e-12	-0.52883	6.82917e-13	-0.52883	2.50136e-13	-0.52883	1.5715e-12
			0.86924	10.98	0.86924	0		-0.52553	1.51911e-12	-0.52553	1.47391e-12	-0.52553	2.39163e-12	-0.52553	-1.01009e-13	-0.52553	2.03224e-12
			0.87524	10.07	0.87524	0		-0.52222	1.19115e-12	-0.52222	9.41379e-13	-0.52222	3.94193e-12	-0.52222	1.65225e-12	-0.52222	1.97751e-12
			0.88224	9.155	0.88224	0		-0.51892	2.49536e-13	-0.51892	9.10701e-13	-0.51892	2.86863e-13	-0.51892	2.16084e-12	-0.51892	9.85333e-13
			0.88824	8.261	0.88824	0		-0.51562	-2.36022e-14	-0.51562	-1.41184e-13	-0.51562	2.93615e-12	-0.51562	1.15093e-12	-0.51562	1.58666e-12
			0.89424	7.395	0.89424	0		-0.51231	8.33986e-13	-0.51231	1.56713e-12	-0.51231	2.39137e-12	-0.51231	2.06194e-13	-0.51231	2.50117e-12
			0.90124	6.567	0.90124	0		-0.50901	1.56742e-12	-0.50901	1.26965e-12	-0.50901	2.17603e-12	-0.50901	5.77247e-13	-0.50901	2.57089e-12
			0.90724	5.786	0.90724	0		-0.50571	1.47863e-12	-0.50571	1.69454e-12	-0.50571	1.28873e-12	-0.50571	1.19771e-12	-0.50571	1.96504e-12
			0.91324	5.057	0.91324	0		-0.5024	2.42011e-12	-0.5024	1.07107e-12	-0.5024	7.93671e-13	-0.5024	1.81457e-12	-0.5024	2.3157e-12
			0.92024	4.385	0.92024	0		-0.4991	2.6254e-12	-0.4991	5.4273e-13	-0.4991	8.05695e-13	-0.4991	2.70035e-12	-0.4991	2.45635e-12
			0.92624	3.772	0.92624	0		-0.4958	7.87314e-13	-0.4958	2.4831e-12	-0.4958	1.63939e-12	-0.4958	1.96253e-12	-0.4958	2.22776e-12
			0.93224	3.219	0.93224	0		-0.49249	-3.75565e-13	-0.49249	1.20763e-12	-0.49249	2.04531e-12	-0.49249	2.24313e-12	-0.49249	9.78425e-13
			0.93924	2.725	0.93924	0		-0.48919	2.39009e-12	-0.48919	2.95727e-12	-0.48919	2.7665e-12	-0.48919	1.14406e-12	-0.48919	2.0847e-12
			0.94524	2.289	0.94524	0		-0.48589	1.7161e-12	-0.48589	1.04259e-12	-0.48589	2.17692e-12	-0.48589	1.33025e-12	-0.48589	1.35685e-12
			0.95124	1.907	0.95124	0		-0.48258	2.30042e-12	-0.48258	1.01708e-12	-0.48258	2.16502e-12	-0.48258	2.55937e-12	-0.48258	1.88585e-12
			0.95824	1.577	0.95824	0		-0.47928	1.39852e-12	-0.47928	8.67179e-13	-0.47928	1.0384e-12	-0.47928	2.84939e-12	-0.47928	3.59892e-13
			0.96424	1.293	0.96424	0		-0.47598	1.22564e-12	-0.47598	1.14527e-12	-0.47598	1.09854e-12	-0.47598	1.797e-12	-0.47598	2.58141e-12
			0.97024	1.052	0.97024	-1e-05		-0.47267	1.89793e-12	-0.47267	3.54172e-14	-0.47267	9.53453e-13	-0.47267	2.7056e-12	-0.47267	1.75097e-12
			0.97724	0.8489	0.97724	-1e-05		-0.46937	1.68563e-12	-0.46937	1.8206e-12	-0.46937	9.327e-13	-0.46937	2.44345e-12	-0.46937	7.98155e-13
			0.98324	0.6797	0.98324	-2e-05		-0.46607	1.57857e-12	-0.46607	1.28171e-12	-0.46607	7.77819e-13	-0.46607	2.14426e-12	-0.46607	-2.4728e-13
			0.98924	0.5399	0.98924	-3e-05		-0.46276	2.80466e-12	-0.46276	-3.7382e-13	-0.46276	2.43113e-12	-0.46276	1.21127e-12	-0.46276	1.11369e-12
			0.99624	0.4254	0.99624	-5e-05		-0.45946	2.21039e-12	-0.45946	2.91912e-12	-0.45946	3.49589e-12	-0.45946	3.28147e-12	-0.45946	2.64802e-12
			1.00224	0.3326	1.00224	-8e-05		-0.45616	1.92142e-12	-0.45616	1.80268e-12	-0.45616	1.64718e-12	-0.45616	1.5672e-12	-0.45616	2.81592e-12
			1.00824	0.2579	1.00824	-0.00012		-0.45285	2.48552e-12	-0.45285	2.93722e-12	-0.45285	2.75309e-12	-0.45285	1.97435e-12	-0.45285	2.01182e-12
			1.01524	0.1985	1.01524	-0.00018		-0.44955	1.86997e-12	-0.44955	7.4967e-13	-0.44955	2.08201e-12	-0.44955	4.78063e-13	-0.44955	1.5746e-12
			1.02124	0.1515	1.02124	-0.00028		-0.44625	2.8802e-12	-0.44625	2.73883e-12	-0.44625	1.94204e-12	-0.44625	1.1271e-12	-0.44625	1.5403e-12
			1.02724	0.1147	1.02724	-0.00042		-0.44294	2.45537e-12	-0.44294	2.1677e-12	-0.44294	1.84705e-12	-0.44294	2.04625e-12	-0.44294	1.53651e-12
			1.03424	0.08617	1.03424	-0.00063		-0.43964	4.19377e-12	-0.43964	2.78784e-12	-0.43964	2.61149e-12	-0.43964	3.16568e-13	-0.43964	1.4054e-12
			1.04024	0.06422	1.04024	-0.00093		-0.43634	2.30667e-12	-0.43634	1.68289e-12	-0.43634	2.368e-12	-0.43634	2.08302e-12	-0.43634	1.11512e-12
			1.04624	0.04748	1.04624	-0.00138		-0.43303	2.80221e-12	-0.43303	1.48409e-12	-0.43303	4.42592e-12	-0.43303	2.0279e-12	-0.43303	2.84802e-12
			1.05224	0.03482	1.05224	-0.00203		-0.42973	3.48868e-12	-0.42973	1.55205e-12	-0.42973	7.06059e-13	-0.42973	2.43449e-12	-0.42973	1.16668e-12
			1.05924	0.02534	1.05924	-0.00296		-0.42643	3.16721e-12	-0.42643	1.83653e-12	-0.42643	2.23448e-12	-0.42643	2.69175e-12	-0.42643	1.36285e-12
			1.06524	0.01829	1.06524	-0.00427		-0.42312	3.06221e-12	-0.42312	2.4166e-12	-0.42312	1.64759e-12	-0.42312	1.19436e-12	-0.42312	2.14951e-12
			1.07124	0.0131	1.07124	-0.00612		-0.41982	5.11149e-12	-0.41982	3.93784e-13	-0.41982	2.19162e-12	-0.41982	1.37757e-12	-0.41982	3.16961e-12
			1.07824	0.00931	1.07824	-0.0087		-0.41652	3.23258e-12	-0.41652	1.75927e-12	-0.41652	1.09993e-12	-0.41652	2.36953e-12	-0.41652	3.02314e-12
			1.08424	0.00656	1.08424	-0.01226		-0.41321	4.18029e-12	-0.41321	-1.75527e-13	-0.41321	2.88241e-12	-0.41321	1.03076e-12	-0.41321	2.08446e-12
			1.09024	0.00459	1.09024	-0.01716		-0.40991	4.28351e-12	-0.40991	1.52491e-12	-0.40991	1.83875e-12	-0.40991	1.51706e-12	-0.40991	2.4726e-12
			1.09724	0.00318	1.09724	-0.02381		-0.40661	3.10355e-12	-0.40661	2.40834e-12	-0.40661	2.91966e-12	-0.40661	2.56294e-12	-0.40661	2.37838e-12
			1.10324	0.00219	1.10324	-0.03279		-0.4033	3.83619e-12	-0.4033	1.2614e-12	-0.4033	2.20618e-12	-0.4033	1.9046e-12	-0.4033	2.98364e-12
			1.10924	0.0015	1.10924	-0.04479		-0.4	3.99819e-12	-0.4	2.27493e-13	-0.4	1.49863e-12	-0.4	1.60083e-12	-0.4	2.34367e-12
			1.11624	0.00101	1.11624	-0.06069		-0.3967	2.51822e-12	-0.3967	1.59464e-12	-0.3967	2.44752e-12	-0.3967	1.4665e-12	-0.3967	3.33523e-13
			1.12224	0.00068	1.12224	-0.08159		-0.39339	3.01161e-12	-0.39339	5.94322e-13	-0.39339	2.3048e-12	-0.39339	1.30738e-12	-0.39339	2.14631e-12
			1.12824	0.00045	1.12824	-0.1088		-0.39009	3.68924e-12	-0.39009	5.24607e-13	-0.39009	1.26318e-12	-0.39009	9.65214e-13	-0.39009	2.74444e-12
			1.13524	0.0003	1.13524	-0.144		-0.38679	3.64902e-12	-0.38679	1.75101e-12	-0.38679	1.06526e-12	-0.38679	1.66499e-12	-0.38679	2.58056e-13
			1.14124	0.0002	1.14124	-0.1889		-0.38348	2.57668e-12	-0.38348	1.61172e-12	-0.38348	1.29197e-12	-0.38348	1.49325e-12	-0.38348	1.49251e-12
			1.14724	0.00013	1.14724	-0.246		-0.38018	2.60374e-12	-0.38018	8.54834e-13	-0.38018	1.86729e-12	-0.38018	1.65061e-12	-0.38018	1.99142e-13
			1.15424	8e-05	1.15424	-0.3178		-0.37688	3.40936e-12	-0.37688	2.13467e-12	-0.37688	1.94418e-12	-0.37688	2.51111e-12	-0.37688	3.22985e-12
			1.16024	5e-05	1.16024	-0.4072		-0.37357	1.81343e-12	-0.37357	1.58599e-12	-0.37357	2.70284e-12	-0.37357	2.44988e-12	-0.37357	2.02531e-12
			1.16624	3e-05	1.16624	-0.5176		-0.37027	3.25199e-12	-0.37027	3.2227e-12	-0.37027	2.18036e-12	-0.37027	-1.03011e-13	-0.37027	2.36989e-12
			1.17324	2e-05	1.17324	-0.6527		-0.36697	4.19906e-12	-0.36697	1.58161e-12	-0.36697	1.12849e-12	-0.36697	1.19379e-12	-0.36697	1.54916e-12
			1.17924	1e-05	1.17924	-0.8166		-0.36366	4.18565e-12	-0.36366	1.4427e-13	-0.36366	1.20196e-12	-0.36366	2.14095e-12	-0.36366	3.30761e-12
			1.18524	1e-05	1.18524	-1.014		-0.36036	3.74285e-12	-0.36036	2.64308e-12	-0.36036	2.92344e-13	-0.36036	1.17318e-12	-0.36036	2.98002e-12
			1.19224	1e-05	1.19224	-1.248		-0.35706	2.83964e-12	-0.35706	1.47719e-12	-0.35706	1.86059e-12	-0.35706	2.36517e-12	-0.35706	2.78474e-12
			1.19824	0	1.19824	-1.524		-0.35375	2.93815e-12	-0.35375	2.0037e-12	-0.35375	2.29678e-12	-0.35375	3.92947e-13	-0.35375	2.03865e-12
			1.20424	0	1.20424	-1.847		-0.35045	2.8875e-12	-0.35045	2.21498e-12	-0.35045	9.82096e-13	-0.35045	2.49565e-12	-0.35045	2.36497e-12
			1.21124	0	1.21124	-2.22		-0.34715	4.02806e-12	-0.34715	2.43071e-12	-0.34715	3.5394e-12	-0.34715	2.99005e-12	-0.34715	1.33583e-12
			1.21724	0	1.21724	-2.648		-0.34384	3.16271e-12	-0.34384	1.61848e-12	-0.34384	1.87004e-12	-0.34384	1.07333e-12	-0.34384	1.92184e-12
			1.22324	0	1.22324	-3.132		-0.34054	5.29956e-12	-0.34054	5.94547e-13	-0.34054	1.94071e-12	-0.34054	2.15419e-12	-0.34054	2.46806e-12
			1.23024	0	1.23024	-3.676		-0.33724	5.7482e-12	-0.33724	1.54624e-12	-0.33724	3.57432e-12	-0.33724	2.3552e-12	-0.33724	3.6266e-12
			1.23624	0	1.23624	-4.28		-0.33393	3.40367e-12	-0.33393	1.98416e-12	-0.33393	2.46009e-12	-0.33393	1.41743e-12	-0.33393	1.96672e-12
			1.24224	0	1.24224	-4.944		-0.33063	2.64562e-12	-0.33063	2.39396e-12	-0.33063	2.50747e-12	-0.33063	2.57901e-12	-0.33063	1.47952e-12
			1.24924	0	1.24924	-5.665		-0.32733	2.20058e-13	-0.32733	3.45804e-12	-0.32733	2.20976e-12	-0.32733	1.49155e-12	-0.32733	2.44124e-12
			1.25524	0	1.25524	-6.439		-0.32402	2.37278e-12	-0.32402	1.39086e-12	-0.32402	1.45927e-12	-0.32402	2.49636e-12	-0.32402	2.34376e-12
			1.26124	0	1.26124	-7.262		-0.32072	1.83158e-12	-0.32072	2.23026e-12	-0.32072	6.57553e-13	-0.32072	1.84556e-12	-0.32072	1.32268e-12
			1.26824	0	1.26824	-8.124		-0.31742	3.38053e-12	-0.31742	1.93e-12	-0.31742	1.99134e-12	-0.31742	2.88399e-12	-0.31742	1.79134e-12
			1.27424	0	1.27424	-9.016		-0.31411	2.4573e-12	-0.31411	1.79248e-12	-0.31411	2.25968e-12	-0.31411	1.54148e-12	-0.31411	2.31641e-12
			1.28024	0	1.28024	-9.926		-0.31081	3.14862e-12	-0.31081	1.92106e-13	-0.31081	1.67032e-12	-0.31081	2.73909e-12	-0.31081	1.99744e-12
			1.28724	0	1.28724	-10.84		-0.30751	2.18815e-12	-0.30751	1.88958e-12	-0.30751	1.41567e-12	-0.30751	8.38627e-13	-0.30751	6.83306e-13
			1.29324	0	1.29324	-11.75		-0.3042	2.15241e-12	-0.3042	8.6921e-13	-0.3042	1.2879e-12	-0.3042	2.23215e-12	-0.3042	1.42211e-12
			1.29924	0	1.29924	-12.63		-0.3009	2.2774e-12	-0.3009	1.37867e-12	-0.3009	1.56199e-12	-0.3009	1.65886e-12	-0.3009	1.9162e-12
			1.30624	0	1.30624	-13.47		-0.2976	3.0424e-12	-0.2976	1.7046e-12	-0.2976	1.15616e-12	-0.2976	2.73896e-12	-0.2976	1.56481e-12
			1.31224	0	1.31224	-14.25		-0.29429	3.74972e-12	-0.29429	1.65647e-12	-0.29429	1.5281e-12	-0.29429	1.34638e-12	-0.29429	7.14781e-13
			1.31824	0	1.31824	-14.95		-0.29099	1.47105e-12	-0.29099	2.61731e-12	-0.29099	1.55078e-12	-0.29099	8.95274e-13	-0.29099	1.96044e-12
			1.32524	0	1.32524	-15.57		-0.28769	2.45959e-12	-0.28769	3.11849e-12	-0.28769	3.09892e-12	-0.28769	1.79396e-12	-0.28769	1.742e-12
			1.33124	0	1.33124	-16.08		-0.28438	4.45164e-12	-0.28438	1.36524e-12	-0.28438	1.57885e-12	-0.28438	2.0121e-12	-0.28438	2.66272e-12
			1.33724	0	1.33724	-16.47		-0.28108	3.69839e-12	-0.28108	1.48331e-12	-0.28108	3.12348e-12	-0.28108	2.06639e-12	-0.28108	1.96767e-12
			1.34424	0	1.34424	-16.74		-0.27778	3.17613e-12	-0.27778	1.46801e-13	-0.27778	7.21837e-13	-0.27778	2.37904e-12	-0.27778	1.96734e-12
			1.35024	0	1.35024	-16.89		-0.27447	1.83476e-12	-0.27447	1.82943e-12	-0.27447	1.82056e-12	-0.27447	3.80976e-12	-0.27447	1.10206e-12
			1.35624	0	1.35624	-16.89		-0.27117	3.20587e-12	-0.27117	1.49667e-12	-0.27117	1.2882e-12	-0.27117	3.07761e-12	-0.27117	3.03949e-12
			1.36224	0	1.36224	-16.76		-0.26787	3.20657e-12	-0.26787	1.36993e-12	-0.26787	1.17549e-12	-0.26787	3.15414e-12	-0.26787	2.65853e-12
			1.36924	0	1.36924	-16.5		-0.26456	3.00762e-12	-0.26456	2.76492e-12	-0.26456	2.88936e-12	-0.26456	1.45376e-12	-0.26456	2.72861e-12
			1.37524	0	1.37524	-16.12		-0.26126	2.95451e-12	-0.26126	1.02701e-12	-0.26126	1.42428e-12	-0.26126	8.33736e-13	-0.26126	1.73905e-12
			1.38124	0	1.38124	-15.62		-0.25796	4.81621e-12	-0.25796	3.40104e-12	-0.25796	2.37102e-12	-0.25796	1.65261e-12	-0.25796	1.83493e-12
			1.38824	0	1.38824	-15.01		-0.25465	1.99233e-12	-0.25465	2.96885e-12	-0.25465	-4.34185e-13	-0.25465	9.80591e-13	-0.25465	3.16317e-12
			1.39424	0	1.39424	-14.32		-0.25135	1.86362e-12	-0.25135	3.79023e-12	-0.25135	2.36404e-13	-0.25135	2.68054e-12	-0.25135	5.2708e-13
			1.40024	0	1.40024	-13.54		-0.24805	2.35631e-12	-0.24805	2.16127e-12	-0.24805	2.87505e-12	-0.24805	1.24461e-12	-0.24805	1.7088e-12
			1.40724	0	1.40724	-12.71		-0.24474	2.24351e-12	-0.24474	3.02753e-12	-0.24474	1.38877e-12	-0.24474	1.6976e-12	-0.24474	2.52241e-12
			1.41324	0	1.41324	-11.83		-0.24144	4.49612e-12	-0.24144	3.12439e-12	-0.24144	1.99957e-12	-0.24144	1.38518e-12	-0.24144	1.27147e-12
			1.41924	0	1.41924	-10.93		-0.23814	3.0301e-12	-0.23814	2.75472e-12	-0.23814	2.50066e-12	-0.23814	1.15963e-12	-0.23814	2.28729e-12
			1.42624	0	1.42624	-10.01		-0.23483	2.47174e-12	-0.23483	1.46295e-12	-0.23483	1.97163e-12	-0.23483	3.07785e-12	-0.23483	1.42996e-12
			1.43224	0	1.43224	-9.102		-0.23153	2.29457e-12	-0.23153	3.32868e-12	-0.23153	4.13472e-13	-0.23153	1.52431e-12	-0.23153	3.41829e-12
			1.43824	0	1.43824	-8.208		-0.22823	2.51174e-12	-0.22823	1.89742e-12	-0.22823	2.59064e-12	-0.22823	1.82169e-12	-0.22823	2.39878e-12
			1.44524	0	1.44524	-7.342		-0.22493	3.52609e-12	-0.22493	3.32266e-12	-0.22493	3.50872e-12	-0.22493	1.41201e-12	-0.22493	2.36967e-12
			1.45124	0	1.45124	-6.516		-0.22162	3.4957e-12	-0.22162	1.70394e-12	-0.22162	1.81671e-12	-0.22162	2.86269e-12	-0.22162	9.29417e-13
			1.45724	0	1.45724	-5.737		-0.21832	5.39995e-12	-0.21832	1.0289e-12	-0.21832	1.59506e-12	-0.21832	1.91522e-12	-0.21832	2.29993e-12
			1.46424	0	1.46424	-5.01		-0.21502	3.05973e-12	-0.21502	3.76143e-12	-0.21502	2.45655e-12	-0.21502	1.89518e-12	-0.21502	1.29019e-12
			1.47024	0	1.47024	-4.341		-0.21171	3.35302e-12	-0.21171	2.80864e-12	-0.21171	9.64501e-13	-0.21171	1.50496e-12	-0.21171	2.5929e-12
			1.47624	0	1.47624	-3.731		-0.20841	3.99939e-12	-0.20841	3.48391e-12	-0.20841	1.8939e-12	-0.20841	2.94114e-12	-0.20841	2.4595e-12
			1.48324	0	1.48324	-3.182		-0.20511	3.56311e-12	-0.20511	3.07361e-12	-0.20511	1.29711e-12	-0.20511	2.06354e-12	-0.20511	2.45635e-12
			1.48924	0	1.48924	-2.692		-0.2018	3.47121e-12	-0.2018	2.25875e-12	-0.2018	1.72496e-12	-0.2018	3.60489e-12	-0.2018	1.39519e-12
			1.49524	0	1.49524	-2.259		-0.1985	3.70598e-12	-0.1985	4.26428e-12	-0.1985	2.36717e-12	-0.1985	3.17282e-12	-0.1985	2.74292e-12
			1.50224	0	1.50224	-1.88		-0.1952	3.47524e-12	-0.1952	2.83075e-12	-0.1952	1.96352e-12	-0.1952	2.42095e-12	-0.1952	2.53884e-12
			1.50824	0	1.50824	-1.553		-0.19189	3.84001e-12	-0.19189	3.70708e-12	-0.19189	2.89758e-12	-0.19189	1.44283e-12	-0.19189	3.79189e-12
			1.51424	0	1.51424	-1.273		-0.18859	2.44724e-12	-0.18859	2.81385e-12	-0.18859	2.31065e-12	-0.18859	2.33204e-12	-0.18859	1.90572e-12
			1.52124	0	1.52124	-1.034		-0.18529	3.75787e-12	-0.18529	4.16896e-12	-0.18529	1.35679e-12	-0.18529	2.54945e-12	-0.18529	2.65238e-12
			1.52724	0	1.52724	-0.834		-0.18198	3.15242e-12	-0.18198	2.66372e-12	-0.18198	1.47514e-12	-0.18198	1.90941e-12	-0.18198	1.5054e-12
			1.53324	0	1.53324	-0.6672		-0.17868	2.91973e-12	-0.17868	1.74837e-12	-0.17868	6.88413e-13	-0.17868	2.55298e-12	-0.17868	2.92649e-12
			1.54024	0	1.54024	-0.5295		-0.17538	2.29598e-12	-0.17538	1.57652e-12	-0.17538	1.24056e-12	-0.17538	1.80835e-12	-0.17538	2.5121e-12
			1.54624	0	1.54624	-0.4168		-0.17207	3.1948e-12	-0.17207	3.01144e-12	-0.17207	1.59308e-12	-0.17207	1.71255e-12	-0.17207	7.47867e-13
			1.55224	0	1.55224	-0.3255		-0.16877	2.57768e-12	-0.16877	2.26847e-12	-0.16877	1.88598e-12	-0.16877	1.63502e-12	-0.16877	1.61507e-12
			1.55924	0	1.55924	-0.2522		-0.16547	2.48694e-12	-0.16547	3.2253e-12	-0.16547	3.03831e-12	-0.16547	2.00291e-12	-0.16547	1.84292e-12
			1.56524	0	1.56524	-0.1939		-0.16216	2.81266e-12	-0.16216	4.03149e-12	-0.16216	2.80809e-12	-0.16216	1.15432e-12	-0.16216	1.33422e-12
			1.57124	0	1.57124	-0.1478		-0.15886	2.90666e-12	-0.15886	-5.50539e-14	-0.15886	1.08557e-12	-0.15886	9.79369e-13	-0.15886	1.46696e-12
			1.57824	0	1.57824	-0.1118		-0.15556	3.2239e-12	-0.15556	3.23781e-12	-0.15556	9.05729e-13	-0.15556	1.84491e-12	-0.15556	3.345e-12
			1.58424	0	1.58424	-0.08392		-0.15225	1.95276e-12	-0.15225	2.2863e-12	-0.15225	1.6417e-12	-0.15225	1.64385e-12	-0.15225	4.8522e-13
			1.59024	0	1.59024	-0.06247		-0.14895	2.66071e-12	-0.14895	1.17143e-12	-0.14895	3.49023e-12	-0.14895	1.80742e-12	-0.14895	1.78067e-12
			1.59724	0	1.59724	-0.04614		-0.14565	2.46789e-12	-0.14565	3.98671e-12	-0.14565	1.30412e-12	-0.14565	2.49929e-12	-0.14565	1.80646e-12
			1.60324	0	1.60324	-0.0338		-0.14234	1.28044e-12	-0.14234	3.99449e-12	-0.14234	1.85039e-12	-0.14234	3.12648e-12	-0.14234	8.92376e-13
			1.60924	0	1.60924	-0.02457		-0.13904	1.35542e-12	-0.13904	3.65668e-12	-0.13904	1.66212e-12	-0.13904	2.69596e-12	-0.13904	2.30908e-12
			1.61624	0	1.61624	-0.01772		-0.13574	2.74964e-12	-0.13574	3.02569e-12	-0.13574	1.95148e-12	-0.13574	2.04653e-12	-0.13574	2.53843e-12
			1.62224	0	1.62224	-0.01267		-0.13243	1.91415e-12	-0.13243	4.92197e-12	-0.13243	3.88573e-12	-0.13243	2.68533e-12	-0.13243	1.43345e-12
			1.62824	0	1.62824	-0.00899		-0.12913	1.61986e-12	-0.12913	4.42654e-12	-0.12913	1.75638e-12	-0.12913	1.67232e-12	-0.12913	1.84311e-12
			1.63524	0	1.63524	-0.00633		-0.12583	2.24825e-12	-0.12583	4.15347e-12	-0.12583	9.24619e-13	-0.12583	2.79895e-12	-0.12583	2.60224e-12
			1.64124	0	1.64124	-0.00442		-0.12252	2.79284e-12	-0.12252	4.75369e-12	-0.12252	2.11868e-12	-0.12252	1.93634e-12	-0.12252	3.78316e-12
			1.64724	0	1.64724	-0.00306		-0.11922	1.24087e-12	-0.11922	5.65122e-12	-0.11922	2.70852e-12	-0.11922	1.64869e-12	-0.11922	2.48369e-12
			1.65324	0	1.65324	-0.00211		-0.11592	1.62511e-12	-0.11592	4.43907e-12	-0.11592	2.49773e-12	-0.11592	3.93383e-12	-0.11592	2.83457e-12
			1.66024	0	1.66024	-0.00144		-0.11261	2.69022e-12	-0.11261	4.66528e-12	-0.11261	1.55849e-12	-0.11261	3.38893e-12	-0.11261	3.35556e-12
			1.66624	0	1.66624	-0.00097		-0.10931	3.43154e-12	-0.10931	5.85246e-12	-0.10931	2.44191e-12	-0.10931	1.5855e-12	-0.10931	2.37587e-12
			1.67224	0	1.67224	-0.00065		-0.10601	2.4393e-12	-0.10601	4.05493e-12	-0.10601	1.2256e-12	-0.10601	2.70954e-12	-0.10601	2.28845e-12
			1.67924	0	1.67924	-0.00043		-0.1027	2.71081e-12	-0.1027	4.4924e-12	-0.1027	2.81404e-12	-0.1027	3.72521e-12	-0.1027	1.36154e-12
			1.68524	0	1.68524	-0.00029		-0.0994	2.08319e-12	-0.0994	4.26017e-12	-0.0994	9.96668e-13	-0.0994	3.1159e-12	-0.0994	1.43799e-12
			1.69124	0	1.69124	-0.00019		-0.0961	3.14142e-12	-0.0961	4.34612e-12	-0.0961	1.62024e-12	-0.0961	2.20834e-12	-0.0961	2.61499e-12
			1.69824	0	1.69824	-0.00012		-0.09279	2.10254e-12	-0.09279	5.36616e-12	-0.09279	3.56187e-12	-0.09279	2.6056e-12	-0.09279	2.09114e-12
			1.70424	0	1.70424	-8e-05		-0.08949	2.71871e-12	-0.08949	4.96616e-12	-0.08949	2.1396e-12	-0.08949	2.12996e-12	-0.08949	4.63541e-12
			1.71024	0	1.71024	-5e-05		-0.08619	2.69409e-12	-0.08619	4.5345e-12	-0.08619	2.65341e-12	-0.08619	1.9942e-12	-0.08619	2.34315e-12
			1.71724	0	1.71724	-3e-05		-0.08288	3.09469e-12	-0.08288	5.43892e-12	-0.08288	1.81505e-12	-0.08288	2.07593e-12	-0.08288	2.85208e-12
			1.72324	0	1.72324	-2e-05		-0.07958	2.14188e-12	-0.07958	3.81159e-12	-0.07958	1.20124e-12	-0.07958	1.6795e-12	-0.07958	2.90779e-12
			1.72924	0	1.72924	-1e-05		-0.07628	2.80689e-12	-0.07628	5.87979e-12	-0.07628	2.83622e-12	-0.07628	2.7918e-12	-0.07628	2.56592e-12
			1.73624	0	1.73624	-1e-05		-0.07297	1.74504e-12	-0.07297	5.44581e-12	-0.07297	3.16999e-12	-0.07297	2.6773e-12	-0.07297	1.92829e-12
			1.74224	0	1.74224	0		-0.06967	2.96655e-12	-0.06967	5.26149e-12	-0.06967	1.85212e-12	-0.06967	1.49541e-12	-0.06967	2.5739e-12
			1.74824	0	1.74824	0		-0.06637	1.78074e-12	-0.06637	4.3343e-12	-0.06637	1.40945e-12	-0.06637	3.26039e-12	-0.06637	2.87524e-12
			1.75524	0	1.75524	0		-0.06306	2.01003e-12	-0.06306	3.94996e-12	-0.06306	1.39507e-12	-0.06306	2.66402e-12	-0.06306	3.15916e-12
			1.76124	0	1.76124	0		-0.05976	1.99212e-12	-0.05976	4.11438e-12	-0.05976	2.71413e-12	-0.05976	2.63804e-12	-0.05976	4.53724e-12
			1.76724	0	1.76724	0		-0.05646	2.23579e-12	-0.05646	5.22045e-12	-0.05646	4.16578e-13	-0.05646	2.39154e-12	-0.05646	3.42871e-12
			1.77424	0	1.77424	0		-0.05315	2.62909e-12	-0.05315	4.65378e-12	-0.05315	2.71544e-12	-0.05315	1.90315e-12	-0.05315	2.54081e-12
			1.78024	0	1.78024	0		-0.04985	2.75359e-12	-0.04985	3.48262e-12	-0.04985	2.34158e-12	-0.04985	3.12045e-12	-0.04985	3.61652e-12
			1.78624	0	1.78624	0		-0.04655	2.42503e-12	-0.04655	5.53043e-12	-0.04655	2.79642e-12	-0.04655	1.9743e-12	-0.04655	1.89305e-12
			1.79324	0	1.79324	0		-0.04324	2.33602e-12	-0.04324	4.93221e-12	-0.04324	1.75878e-12	-0.04324	2.56764e-12	-0.04324	2.62784e-12
			1.79924	0	1.79924	0		-0.03994	2.41774e-12	-0.03994	5.17869e-12	-0.03994	1.52515e-12	-0.03994	3.06802e-12	-0.03994	1.33223e-12
			1.80524	0	1.80524	0		-0.03664	2.86136e-12	-0.03664	3.46227e-12	-0.03664	1.86227e-12	-0.03664	1.45394e-12	-0.03664	1.63979e-12
			1.81224	0	1.81224	0		-0.03333	1.79953e-12	-0.03333	5.18038e-12	-0.03333	3.18508e-12	-0.03333	1.90226e-12	-0.03333	2.00748e-12
			1.81824	0	1.81824	0		-0.03003	1.87195e-12	-0.03003	3.92997e-12	-0.03003	2.20561e-12	-0.03003	1.86414e-12	-0.03003	1.01977e-12
			1.82424	0	1.82424	0		-0.02673	1.84265e-12	-0.02673	3.59979e-12	-0.02673	2.40342e-12	-0.02673	2.16275e-12	-0.02673	2.46107e-12
			1.83124	0	1.83124	0		-0.02342	3.80992e-12	-0.02342	4.2382e-12	-0.02342	2.55041e-12	-0.02342	1.05991e-12	-0.02342	2.67127e-12
			1.83724	0	1.83724	0		-0.02012	1.18737e-12	-0.02012	3.95796e-12	-0.02012	7.94681e-13	-0.02012	1.28149e-13	-0.02012	3.17302e-12
			1.84324	0	1.84324	0		-0.01682	2.10391e-12	-0.01682	3.78916e-12	-0.01682	3.24366e-12	-0.01682	2.80212e-12	-0.01682	2.2315e-12
			1.85024	0	1.85024	0		-0.01351	2.32843e-12	-0.01351	3.13548e-12	-0.01351	2.86892e-12	-0.01351	2.31659e-12	-0.01351	2.21305e-12
			1.85624	0	1.85624	0		-0.01021	1.47124e-12	-0.01021	5.0531e-12	-0.01021	1.19543e-12	-0.01021	1.37125e-12	-0.01021	3.50198e-12
			1.86224	0	1.86224	0		-0.00691	1.6942e-12	-0.00691	2.87977e-12	-0.00691	2.73962e-12	-0.00691	1.6394e-12	-0.00691	1.50443e-12
			1.86924	0	1.86924	0		-0.0036	2.41476e-12	-0.0036	4.25134e-12	-0.0036	3.29574e-12	-0.0036	3.63352e-12	-0.0036	2.52796e-12
			1.87524	0	1.87524	0		-0.000300407	1.77157e-12	-0.000300407	4.19719e-12	-0.000300407	1.0345e-12	-0.000300407	2.79993e-12	-0.000300407	2.59707e-12
			1.88124	0	1.88124	0		0.003	3.09429e-12	0.003	4.56096e-12	0.003	1.94699e-12	0.003	3.18775e-12	0.003	3.1495e-12
			1.88824	0	1.88824	0		0.00631	1.96312e-12	0.00631	4.09741e-12	0.00631	2.2533e-12	0.00631	2.13776e-12	0.00631	1.55633e-12
			1.89424	0	1.89424	0		0.00961	2.35132e-12	0.00961	3.793e-12	0.00961	1.42912e-12	0.00961	3.78214e-12	0.00961	1.96753e-12
			1.90024	0	1.90024	0		0.01291	2.59595e-12	0.01291	3.99439e-12	0.01291	1.67974e-12	0.01291	2.26075e-12	0.01291	3.27016e-12
			1.90724	0	1.90724	0		0.01622	3.1042e-12	0.01622	3.98512e-12	0.01622	3.89681e-12	0.01622	1.95094e-12	0.01622	3.63382e-12
			1.91324	0	1.91324	0		0.01952	2.81229e-12	0.01952	3.40099e-12	0.01952	2.01884e-12	0.01952	2.40132e-12	0.01952	2.93475e-12
			1.91924	0	1.91924	0		0.02282	2.31647e-12	0.02282	2.86939e-12	0.02282	2.21842e-12	0.02282	3.82055e-12	0.02282	2.96697e-12
			1.92624	0	1.92624	0		0.02613	1.74379e-12	0.02613	4.16629e-12	0.02613	2.06011e-12	0.02613	1.44934e-12	0.02613	2.25569e-12
			1.93224	0	1.93224	0		0.02943	1.69792e-12	0.02943	4.73138e-12	0.02943	1.47192e-12	0.02943	2.34277e-12	0.02943	2.80551e-12
			1.93824	0	1.93824	0		0.03273	2.78536e-12	0.03273	3.18169e-12	0.03273	2.45498e-12	0.03273	2.31562e-12	0.03273	2.76681e-12
			1.94524	0	1.94524	0		0.03604	2.3496e-12	0.03604	3.21533e-12	0.03604	3.10643e-12	0.03604	2.65136e-12	0.03604	4.5392e-12
			1.95124	0	1.95124	0		0.03934	3.0023e-12	0.03934	4.04998e-12	0.03934	3.77286e-12	0.03934	3.42412e-12	0.03934	3.04586e-12
			1.95724	0	1.95724	0		0.04264	2.34645e-12	0.04264	1.03734e-12	0.04264	2.91158e-12	0.04264	1.67358e-12	0.04264	3.52721e-12
			1.96324	0	1.96324	0		0.04595	3.14078e-12	0.04595	2.93707e-12	0.04595	1.81901e-12	0.04595	1.66099e-12	0.04595	3.62201e-12
			1.97024	0	1.97024	0		0.04925	2.42721e-12	0.04925	3.13622e-12	0.04925	3.62336e-12	0.04925	4.29848e-12	0.04925	3.13369e-12
			1.97624	0	1.97624	0		0.05255	2.92315e-12	0.05255	3.66592e-12	0.05255	1.66795e-12	0.05255	2.24427e-12	0.05255	3.2736e-12
			1.98224	0	1.98224	0		0.05586	3.21923e-12	0.05586	2.70417e-12	0.05586	3.47741e-12	0.05586	3.16387e-12	0.05586	4.09904e-12
			1.98924	0	1.98924	0		0.05916	2.82766e-12	0.05916	3.04501e-12	0.05916	2.57607e-12	0.05916	3.69412e-12	0.05916	3.60655e-12
			1.99524	0	1.99524	0		0.06246	2.03133e-12	0.06246	3.05837e-12	0.06246	1.87876e-12	0.06246	1.93293e-12	0.06246	4.15483e-12
			2.00124	0	2.00124	0		0.06577	2.4632e-12	0.06577	3.54957e-12	0.06577	3.06366e-12	0.06577	2.38795e-12	0.06577	4.00889e-12
			2.00824	0	2.00824	0		0.06907	3.39485e-12	0.06907	4.09363e-12	0.06907	2.18065e-12	0.06907	3.89117e-12	0.06907	2.84788e-12
			2.01424	0	2.01424	0		0.07237	3.20327e-12	0.07237	3.20065e-12	0.07237	2.66677e-12	0.07237	2.62362e-12	0.07237	4.44058e-12
			2.02024	0	2.02024	0		0.07568	3.72317e-12	0.07568	1.5751e-12	0.07568	3.44502e-12	0.07568	2.67444e-12	0.07568	4.13604e-12
			2.02724	0	2.02724	0		0.07898	2.92365e-12	0.07898	3.7422e-12	0.07898	2.83519e-12	0.07898	2.97775e-12	0.07898	2.58882e-12
			2.03324	0	2.03324	0		0.08228	2.78543e-12	0.08228	3.94477e-12	0.08228	1.9565e-12	0.08228	3.92487e-12	0.08228	2.60751e-12
			2.03924	0	2.03924	0		0.08559	2.8254e-12	0.08559	2.64267e-12	0.08559	2.58474e-12	0.08559	3.24294e-12	0.08559	4.94437e-12
			2.04624	0	2.04624	0		0.08889	3.67031e-12	0.08889	2.93217e-12	0.08889	3.8841e-12	0.08889	3.76085e-12	0.08889	4.08971e-12
			2.05224	0	2.05224	0		0.09219	3.12024e-12	0.09219	2.29284e-12	0.09219	2.02245e-12	0.09219	3.51045e-12	0.09219	4.71289e-12
			2.05824	0	2.05824	0		0.0955	1.90235e-12	0.0955	2.14124e-12	0.0955	3.61972e-12	0.0955	2.5282e-12	0.0955	4.80306e-12
			2.06524	0	2.06524	0		0.0988	2.7029e-12	0.0988	2.09836e-12	0.0988	3.65379e-12	0.0988	2.97098e-12	0.0988	3.92083e-12
			2.07124	0	2.07124	0		0.1021	3.35949e-12	0.1021	3.63417e-12	0.1021	2.44395e-12	0.1021	2.39538e-12	0.1021	3.37729e-12
			2.07724	0	2.07724	0		0.10541	3.53004e-12	0.10541	2.69665e-12	0.10541	3.75222e-12	0.10541	2.64614e-12	0.10541	3.6705e-12
			2.08424	0	2.08424	0		0.10871	3.17873e-12	0.10871	3.36532e-12	0.10871	3.98489e-12	0.10871	2.96644e-12	0.10871	3.51606e-12
			2.09024	0	2.09024	0		0.11201	2.33542e-12	0.11201	3.10529e-12	0.11201	3.52719e-12	0.11201	3.10013e-12	0.11201	4.07468e-12
			2.09624	0	2.09624	0		0.11532	1.6308e-12	0.11532	1.24278e-12	0.11532	3.3489e-12	0.11532	2.71561e-12	0.11532	4.0892e-12
			2.10324	0	2.10324	0		0.11862	2.31202e-12	0.11862	1.16535e-12	0.11862	1.36628e-12	0.11862	3.37714e-12	0.11862	3.62981e-12
			2.10924	0	2.10924	0		0.12192	2.70561e-12	0.12192	4.05743e-12	0.12192	2.78346e-12	0.12192	2.73938e-12	0.12192	2.99393e-12
			2.11524	0	2.11524	0		0.12523	2.34682e-12	0.12523	1.03576e-12	0.12523	3.18107e-12	0.12523	3.97006e-12	0.12523	3.80754e-12
			2.12224	0	2.12224	0		0.12853	2.15703e-12	0.12853	2.80067e-12	0.12853	2.37045e-12	0.12853	2.0309e-12	0.12853	3.46312e-12
			2.12824	0	2.12824	0		0.13183	4.56846e-12	0.13183	2.6858e-12	0.13183	2.09243e-12	0.13183	3.72033e-12	0.13183	3.53605e-12
			2.13424	0	2.13424	0		0.13514	1.48526e-12	0.13514	2.02232e-12	0.13514	3.3308e-12	0.13514	3.23547e-12	0.13514	3.48665e-12
			2.14124	0	2.14124	0		0.13844	1.87797e-12	0.13844	1.07452e-12	0.13844	2.12911e-12	0.13844	3.3654e-12	0.13844	3.25357e-12
			2.14724	0	2.14724	0		0.14174	1.49121e-12	0.14174	2.32318e-12	0.14174	3.6737e-12	0.14174	2.23505e-12	0.14174	3.52194e-12
			2.15324	0	2.15324	0		0.14504	3.37658e-12	0.14504	2.02875e-12	0.14504	4.08135e-12	0.14504	2.96074e-12	0.14504	4.40026e-12
			2.16024	0	2.16024	0		0.14835	2.87697e-12	0.14835	8.68524e-13	0.14835	2.98233e-12	0.14835	4.84152e-12	0.14835	4.35728e-12
			2.16624	0	2.16624	0		0.15165	2.19874e-12	0.15165	2.41564e-12	0.15165	2.07752e-12	0.15165	3.33564e-12	0.15165	4.84293e-12
			2.17224	0	2.17224	0		0.15495	2.98278e-12	0.15495	2.74641e-12	0.15495	3.40791e-12	0.15495	2.90626e-12	0.15495	4.07063e-12
			2.17924	0	2.17924	0		0.15826	1.69037e-12	0.15826	1.65688e-12	0.15826	2.81509e-12	0.15826	3.32762e-12	0.15826	5.012e-12
			2.18524	0	2.18524	0		0.16156	2.91748e-12	0.16156	2.31836e-12	0.16156	2.82826e-12	0.16156	3.8953e-12	0.16156	3.94199e-12
			2.19124	0	2.19124	0		0.16486	3.0582e-12	0.16486	2.80141e-12	0.16486	3.89287e-12	0.16486	2.9943e-12	0.16486	5.54196e-12
			2.19824	0	2.19824	0		0.16817	4.33403e-12	0.16817	2.14634e-12	0.16817	3.51143e-12	0.16817	3.31033e-12	0.16817	4.67765e-12
			2.20424	0	2.20424	0		0.17147	2.0973e-12	0.17147	8.5605e-13	0.17147	5.60472e-12	0.17147	4.09461e-12	0.17147	3.48415e-12
			2.21024	0	2.21024	0		0.17477	2.68674e-12	0.17477	2.20283e-12	0.17477	2.30749e-12	0.17477	3.46002e-12	0.17477	3.48927e-12
			2.21724	0	2.21724	0		0.17808	3.51923e-12	0.17808	1.19939e-12	0.17808	4.26035e-12	0.17808	2.74679e-12	0.17808	5.46802e-12
			2.22324	0	2.22324	0		0.18138	3.76353e-12	0.18138	-1.03063e-13	0.18138	4.90694e-12	0.18138	2.57418e-12	0.18138	5.0773e-12
			2.22924	0	2.22924	0		0.18468	4.0986e-12	0.18468	1.90606e-12	0.18468	4.46315e-12	0.18468	4.75826e-12	0.18468	5.07717e-12
			2.23624	0	2.23624	0		0.18799	3.66767e-12	0.18799	1.60039e-12	0.18799	5.22061e-12	0.18799	5.04138e-12	0.18799	3.3e-12
			2.24224	0	2.24224	0		0.19129	1.53122e-12	0.19129	1.28942e-12	0.19129	4.4397e-12	0.19129	3.27288e-12	0.19129	5.08409e-12
			2.24824	0	2.24824	0		0.19459	2.09346e-12	0.19459	1.98059e-12	0.19459	4.10391e-12	0.19459	4.13795e-12	0.19459	5.15059e-12
			2.25524	0	2.25524	0		0.1979	3.00028e-12	0.1979	2.02454e-12	0.1979	3.49985e-12	0.1979	4.11373e-12	0.1979	3.11815e-12
			2.26124	0	2.26124	0		0.2012	3.0452e-12	0.2012	1.06648e-12	0.2012	2.7226e-12	0.2012	3.90578e-12	0.2012	4.46066e-12
			2.26724	0	2.26724	0		0.2045	2.41488e-12	0.2045	2.20093e-12	0.2045	3.75922e-12	0.2045	4.12493e-12	0.2045	4.01041e-12
			2.27324	0	2.27324	0		0.20781	2.53302e-12	0.20781	2.20073e-12	0.20781	4.63457e-12	0.20781	4.25465e-12	0.20781	4.81973e-12
			2.28024	0	2.28024	0		0.21111	2.84888e-12	0.21111	2.4656e-12	0.21111	4.29826e-12	0.21111	4.9745e-12	0.21111	5.60638e-12
			2.28624	0	2.28624	0		0.21441	2.14108e-12	0.21441	1.77286e-12	0.21441	3.25635e-12	0.21441	3.74713e-12	0.21441	4.31228e-12
			2.29224	0	2.29224	0		0.21772	3.45421e-12	0.21772	8.31595e-13	0.21772	3.12364e-12	0.21772	5.0266e-12	0.21772	5.878e-12
			2.29924	0	2.29924	0		0.22102	2.8709e-12	0.22102	1.61796e-12	0.22102	5.05844e-12	0.22102	3.69631e-12	0.22102	5.41619e-12
			2.30524	0	2.30524	0		0.22432	3.72181e-12	0.22432	1.49148e-12	0.22432	3.86125e-12	0.22432	3.67815e-12	0.22432	5.73789e-12
			2.31124	0	2.31124	0		0.22763	3.40385e-12	0.22763	2.73126e-12	0.22763	3.90704e-12	0.22763	2.83229e-12	0.22763	3.76273e-12
			2.31824	0	2.31824	0		0.23093	1.20992e-12	0.23093	1.08182e-12	0.23093	3.00325e-12	0.23093	3.95843e-12	0.23093	5.87307e-12
			2.32424	0	2.32424	0		0.23423	1.93067e-12	0.23423	2.74522e-12	0.23423	2.17582e-12	0.23423	2.39692e-12	0.23423	3.5479e-12
			2.33024	0	2.33024	0		0.23754	2.66954e-12	0.23754	9.34086e-13	0.23754	3.48142e-12	0.23754	4.24019e-12	0.23754	5.66274e-12
			2.33724	0	2.33724	0		0.24084	1.0416e-12	0.24084	1.54083e-12	0.24084	3.93173e-12	0.24084	3.68586e-12	0.24084	4.96296e-12
			2.34324	0	2.34324	0		0.24414	2.7407e-12	0.24414	1.20806e-12	0.24414	2.25936e-12	0.24414	3.71997e-12	0.24414	4.21481e-12
			2.34924	0	2.34924	0		0.24745	6.4585e-13	0.24745	1.52307e-12	0.24745	4.10001e-12	0.24745	4.47959e-12	0.24745	4.31131e-12
			2.35624	0	2.35624	0		0.25075	3.22682e-12	0.25075	-6.62013e-13	0.25075	4.44957e-12	0.25075	4.55811e-12	0.25075	5.31986e-12
			2.36224	0	2.36224	0		0.25405	1.07432e-12	0.25405	8.10801e-13	0.25405	4.63517e-12	0.25405	5.10931e-12	0.25405	5.09212e-12
			2.36824	0	2.36824	0		0.25736	1.53296e-12	0.25736	2.05611e-12	0.25736	2.58889e-12	0.25736	2.81718e-12	0.25736	5.03275e-12
			2.37524	0	2.37524	0		0.26066	2.41091e-12	0.26066	1.66713e-12	0.26066	4.53094e-12	0.26066	3.73414e-12	0.26066	5.85473e-12
			2.38124	0	2.38124	0		0.26396	2.06703e-12	0.26396	4.91508e-13	0.26396	3.52317e-12	0.26396	5.31575e-12	0.26396	5.75487e-12
			2.38724	0	2.38724	0		0.26727	2.03e-12	0.26727	7.75817e-13	0.26727	3.30401e-12	0.26727	5.34368e-12	0.26727	5.81983e-12
			2.39424	0	2.39424	0		0.27057	1.67888e-12	0.27057	1.12041e-12	0.27057	2.47372e-12	0.27057	4.01944e-12	0.27057	4.24243e-12
			2.40024	0	2.40024	0		0.27387	2.90456e-12	0.27387	1.32954e-12	0.27387	3.87831e-12	0.27387	6.12386e-12	0.27387	6.56397e-12
			2.40624	0	2.40624	0		0.27718	2.44141e-12	0.27718	1.28984e-12	0.27718	3.65095e-12	0.27718	3.90473e-12	0.27718	5.40676e-12
			2.41324	0	2.41324	0		0.28048	2.06175e-12	0.28048	-2.06853e-13	0.28048	2.07863e-12	0.28048	3.16599e-12	0.28048	5.151e-12
			2.41924	0	2.41924	0		0.28378	1.29016e-12	0.28378	1.07486e-12	0.28378	4.37067e-12	0.28378	2.9471e-12	0.28378	5.15403e-12
			2.42524	0	2.42524	0		0.28709	1.95996e-12	0.28709	9.18027e-13	0.28709	3.48478e-12	0.28709	3.68386e-12	0.28709	5.80728e-12
			2.43224	0	2.43224	0		0.29039	3.30555e-13	0.29039	9.05596e-13	0.29039	3.4388e-12	0.29039	4.0814e-12	0.29039	5.03674e-12
			2.43824	0	2.43824	0		0.29369	1.90848e-12	0.29369	3.7676e-13	0.29369	3.1833e-12	0.29369	4.41196e-12	0.29369	5.47668e-12
			2.44424	0	2.44424	0		0.297	1.82732e-12	0.297	7.82388e-13	0.297	4.7959e-12	0.297	5.31268e-12	0.297	5.24551e-12
			2.45124	0	2.45124	0		0.3003	1.75048e-12	0.3003	1.3132e-12	0.3003	3.96972e-12	0.3003	4.19218e-12	0.3003	5.85397e-12
			2.45724	0	2.45724	0		0.3036	2.19872e-12	0.3036	-6.24838e-15	0.3036	4.37332e-12	0.3036	4.92135e-12	0.3036	4.9913e-12
			2.46324	0	2.46324	0		0.30691	3.62077e-12	0.30691	-3.78235e-13	0.30691	4.36604e-12	0.30691	3.70314e-12	0.30691	5.18622e-12
			2.47024	0	2.47024	0		0.31021	1.75751e-12	0.31021	8.32795e-13	0.31021	5.78771e-12	0.31021	4.97366e-12	0.31021	5.1194e-12
			2.47624	0	2.47624	0		0.31351	2.32562e-12	0.31351	1.31813e-13	0.31351	3.718e-12	0.31351	4.71278e-12	0.31351	5.28274e-12
			2.48224	0	2.48224	0		0.31682	2.69677e-12	0.31682	1.27424e-12	0.31682	4.08202e-12	0.31682	6.55399e-12	0.31682	5.79206e-12
			2.48924	0	2.48924	0		0.32012	2.61513e-12	0.32012	3.28505e-13	0.32012	4.35256e-12	0.32012	5.03509e-12	0.32012	5.97283e-12
			2.49524	0	2.49524	0		0.32342	1.6676e-12	0.32342	-3.35486e-13	0.32342	3.5084e-12	0.32342	5.72795e-12	0.32342	7.82322e-12
			2.50124	0	2.50124	0		0.32673	3.61644e-12	0.32673	4.04684e-13	0.32673	3.92069e-12	0.32673	5.15788e-12	0.32673	4.70883e-12
			2.50824	0	2.50824	0		0.33003	3.13351e-12	0.33003	4.8825e-13	0.33003	4.61041e-12	0.33003	3.50044e-12	0.33003	8.04299e-12
			2.51424	0	2.51424	0		0.33333	3.6055e-12	0.33333	1.35176e-12	0.33333	5.49342e-12	0.33333	6.04869e-12	0.33333	6.75523e-12
			2.52024	0	2.52024	0		0.33664	3.42584e-12	0.33664	4.90586e-13	0.33664	4.18014e-12	0.33664	4.84761e-12	0.33664	6.76782e-12
			2.52724	0	2.52724	0		0.33994	2.3576e-12	0.33994	1.1275e-12	0.33994	4.20896e-12	0.33994	4.8925e-12	0.33994	5.90491e-12
			2.53324	0	2.53324	0		0.34324	3.22519e-12	0.34324	2.75185e-12	0.34324	2.81742e-12	0.34324	4.37705e-12	0.34324	8.25047e-12
			2.53924	0	2.53924	0		0.34655	2.40367e-12	0.34655	8.84746e-13	0.34655	6.63554e-12	0.34655	6.87431e-12	0.34655	5.24263e-12
			2.54624	0	2.54624	0		0.34985	3.00533e-12	0.34985	-3.95477e-13	0.34985	4.13577e-12	0.34985	6.16282e-12	0.34985	8.96141e-12
			2.55224	0	2.55224	0		0.35315	2.98482e-12	0.35315	1.49255e-12	0.35315	3.94428e-12	0.35315	4.9725e-12	0.35315	7.21873e-12
			2.55824	0	2.55824	0		0.35646	1.97599e-12	0.35646	1.87394e-12	0.35646	4.86558e-12	0.35646	4.39944e-12	0.35646	6.71261e-12
			2.56524	0	2.56524	0		0.35976	2.75033e-12	0.35976	1.10749e-12	0.35976	4.05582e-12	0.35976	4.84738e-12	0.35976	6.919e-12
			2.57124	0	2.57124	0		0.36306	1.70999e-12	0.36306	1.28001e-12	0.36306	4.52781e-12	0.36306	5.08897e-12	0.36306	7.54283e-12
			2.57724	0	2.57724	0		0.36637	3.15118e-12	0.36637	2.69761e-12	0.36637	4.42635e-12	0.36637	6.07785e-12	0.36637	7.93369e-12
			2.58324	0	2.58324	0		0.36967	2.78176e-12	0.36967	1.27071e-12	0.36967	6.29734e-12	0.36967	5.6636e-12	0.36967	6.9824e-12
			2.59024	0	2.59024	0		0.37297	2.89297e-12	0.37297	2.08034e-12	0.37297	4.97081e-12	0.37297	7.21057e-12	0.37297	7.54316e-12
			2.59624	0	2.59624	0		0.37628	2.09939e-12	0.37628	2.72826e-12	0.37628	4.96586e-12	0.37628	7.20312e-12	0.37628	7.4634e-12
			2.60224	0	2.60224	0		0.37958	3.37132e-12	0.37958	1.28054e-12	0.37958	4.03971e-12	0.37958	5.60215e-12	0.37958	7.25109e-12
			2.60924	0	2.60924	0		0.38288	2.33671e-12	0.38288	1.80877e-12	0.38288	4.5211e-12	0.38288	6.80792e-12	0.38288	6.27223e-12
			2.61524	0	2.61524	0		0.38619	3.07243e-12	0.38619	1.15734e-12	0.38619	5.40109e-12	0.38619	5.49032e-12	0.38619	7.11487e-12
			2.62124	0	2.62124	0		0.38949	2.64582e-12	0.38949	1.69108e-12	0.38949	5.34026e-12	0.38949	5.97194e-12	0.38949	8.06043e-12
			2.62824	0	2.62824	0		0.39279	3.82575e-12	0.39279	1.43435e-12	0.39279	4.69329e-12	0.39279	6.34348e-12	0.39279	7.58466e-12
			2.63424	0	2.63424	0		0.3961	3.5389e-12	0.3961	1.4027e-12	0.3961	5.85963e-12	0.3961	5.34947e-12	0.3961	8.12701e-12
			2.64024	0	2.64024	0		0.3994	3.0461e-12	0.3994	1.67759e-12	0.3994	3.97988e-12	0.3994	6.10056e-12	0.3994	8.54494e-12
			2.64724	0	2.64724	0		0.4027	2.94998e-12	0.4027	1.21351e-12	0.4027	5.11879e-12	0.4027	6.1499e-12	0.4027	7.35687e-12
			2.65324	0	2.65324	0		0.40601	3.74298e-12	0.40601	1.03564e-12	0.40601	4.84739e-12	0.40601	6.14558e-12	0.40601	8.06457e-12
			2.65924	0	2.65924	0		0.40931	2.85151e-12	0.40931	1.38988e-12	0.40931	3.92933e-12	0.40931	6.73697e-12	0.40931	7.59935e-12
			2.66624	0	2.66624	0		0.41261	2.11671e-12	0.41261	1.05483e-12	0.41261	4.11225e-12	0.41261	6.03565e-12	0.41261	7.19376e-12
			2.67224	0	2.67224	0		0.41592	1.73809e-12	0.41592	7.55123e-14	0.41592	4.04045e-12	0.41592	7.28034e-12	0.41592	7.61276e-12
			2.67824	0	2.67824	0		0.41922	4.48392e-12	0.41922	1.67056e-12	0.41922	4.37692e-12	0.41922	5.25181e-12	0.41922	9.33705e-12
			2.68524	1e-05	2.68524	0		0.42252	2.97673e-12	0.42252	7.04298e-14	0.42252	4.40403e-12	0.42252	5.76372e-12	0.42252	8.18168e-12
			2.69124	1e-05	2.69124	0		0.42583	2.71539e-12	0.42583	2.31915e-12	0.42583	6.63765e-12	0.42583	6.01722e-12	0.42583	7.33289e-12
			2.69724	1e-05	2.69724	0		0.42913	2.64956e-12	0.42913	-5.49414e-13	0.42913	6.05207e-12	0.42913	6.83088e-12	0.42913	8.31494e-12
			2.70424	2e-05	2.70424	0		0.43243	3.60425e-12	0.43243	1.96967e-12	0.43243	5.16667e-12	0.43243	7.93827e-12	0.43243	7.63194e-12
			2.71024	4e-05	2.71024	-1e-05		0.43574	3.53357e-12	0.43574	2.47278e-12	0.43574	4.17835e-12	0.43574	7.18533e-12	0.43574	8.0339e-12
			2.71624	6e-05	2.71624	-1e-05		0.43904	3.38125e-12	0.43904	1.04903e-12	0.43904	5.06411e-12	0.43904	7.63361e-12	0.43904	8.1389e-12
			2.72324	9e-05	2.72324	-2e-05		0.44234	2.46057e-12	0.44234	1.13731e-12	0.44234	5.71947e-12	0.44234	6.47733e-12	0.44234	6.4805e-12
			2.72924	0.00014	2.72924	-3e-05		0.44565	1.79939e-12	0.44565	1.14495e-12	0.44565	6.38561e-12	0.44565	7.08354e-12	0.44565	8.64786e-12
			2.73524	0.00022	2.73524	-4e-05		0.44895	3.38226e-12	0.44895	7.17439e-13	0.44895	4.6622e-12	0.44895	4.52843e-12	0.44895	6.80849e-12
			2.74224	0.00033	2.74224	-7e-05		0.45225	2.26997e-12	0.45225	1.59834e-12	0.45225	5.54548e-12	0.45225	6.02932e-12	0.45225	6.6389e-12
			2.74824	0.00051	2.74824	-0.00011		0.45556	1.90038e-12	0.45556	1.99581e-13	0.45556	5.95422e-12	0.45556	6.10827e-12	0.45556	7.26006e-12
			2.75424	0.00076	2.75424	-0.00017		0.45886	2.89719e-12	0.45886	3.06402e-13	0.45886	5.43359e-12	0.45886	6.1114e-12	0.45886	8.30447e-12
			2.76124	0.00113	2.76124	-0.00026		0.46216	1.6384e-12	0.46216	1.44498e-12	0.46216	4.44345e-12	0.46216	6.80248e-12	0.46216	7.91175e-12
			2.76724	0.00168	2.76724	-0.00039		0.46547	1.0535e-12	0.46547	6.47375e-13	0.46547	4.82875e-12	0.46547	6.34005e-12	0.46547	8.17724e-12
			2.77324	0.00246	2.77324	-0.00059		0.46877	7.52692e-13	0.46877	-5.46269e-15	0.46877	3.97022e-12	0.46877	6.46863e-12	0.46877	7.30242e-12
			2.78024	0.00358	2.78024	-0.00088		0.47207	9.3694e-13	0.47207	1.13159e-12	0.47207	5.04763e-12	0.47207	6.74914e-12	0.47207	8.24014e-12
			2.78624	0.00517	2.78624	-0.00131		0.47538	2.73663e-12	0.47538	6.62884e-13	0.47538	4.39667e-12	0.47538	5.93319e-12	0.47538	8.90973e-12
			2.79224	0.00742	2.79224	-0.00194		0.47868	1.87297e-12	0.47868	5.93528e-13	0.47868	4.84484e-12	0.47868	6.34054e-12	0.47868	7.85857e-12
			2.79924	0.01055	2.79924	-0.00283		0.48198	1.84586e-12	0.48198	7.4254e-13	0.48198	4.97069e-12	0.48198	7.0368e-12	0.48198	7.17791e-12
			2.80524	0.01488	2.80524	-0.00412		0.48529	1.33374e-12	0.48529	6.06982e-13	0.48529	4.52518e-12	0.48529	5.70562e-12	0.48529	8.46372e-12
			2.81124	0.02083	2.81124	-0.00593		0.48859	2.07894e-12	0.48859	8.68846e-13	0.48859	4.06541e-12	0.48859	6.78004e-12	0.48859	6.71824e-12
			2.81824	0.02892	2.81824	-0.00848		0.49189	2.97532e-12	0.49189	6.27581e-14	0.49189	3.66999e-12	0.49189	5.57488e-12	0.49189	8.34053e-12
			2.82424	0.03985	2.82424	-0.01202		0.4952	1.68328e-12	0.4952	-1.27522e-12	0.4952	4.22743e-12	0.4952	6.75703e-12	0.4952	7.66383e-12
			2.83024	0.05446	2.83024	-0.01692		0.4985	2.93905e-13	0.4985	1.20181e-12	0.4985	5.6514e-12	0.4985	6.24352e-12	0.4985	7.18596e-12
			2.83724	0.07386	2.83724	-0.02362		0.5018	2.39734e-12	0.5018	1.39742e-12	0.5018	3.29026e-12	0.5018	6.57927e-12	0.5018	7.98335e-12
			2.84324	0.09937	2.84324	-0.0327		0.50511	2.56051e-12	0.50511	-2.33121e-13	0.50511	3.9289e-12	0.50511	7.7484e-12	0.50511	7.38892e-12
			2.84924	0.1326	2.84924	-0.04493		0.50841	1.32004e-12	0.50841	1.38176e-12	0.50841	4.53927e-12	0.50841	5.32232e-12	0.50841	7.77162e-12
			2.85624	0.1757	2.85624	-0.06125		0.51171	5.21029e-13	0.51171	1.35178e-13	0.51171	4.58057e-12	0.51171	4.26866e-12	0.51171	9.19892e-12
			2.86224	0.2308	2.86224	-0.08283		0.51501	5.72547e-13	0.51501	1.34863e-12	0.51501	4.08669e-12	0.51501	7.61814e-12	0.51501	9.18105e-12
			2.86824	0.3008	2.86824	-0.1111		0.51832	1.9013e-12	0.51832	-1.10693e-12	0.51832	4.98318e-12	0.51832	6.35479e-12	0.51832	8.73717e-12
			2.87524	0.3891	2.87524	-0.1479		0.52162	2.40454e-12	0.52162	-3.88776e-13	0.52162	4.03027e-12	0.52162	6.58766e-12	0.52162	7.25897e-12
			2.88124	0.4992	2.88124	-0.1953		0.52492	6.83928e-13	0.52492	1.2065e-12	0.52492	5.69315e-12	0.52492	6.86918e-12	0.52492	7.3252e-12
			2.88724	0.6354	2.88724	-0.2559		0.52823	1.97349e-12	0.52823	9.6027e-13	0.52823	5.45125e-12	0.52823	7.1921e-12	0.52823	8.84712e-12
			2.89324	0.8025	2.89324	-0.3326		0.53153	2.01618e-12	0.53153	-1.22189e-13	0.53153	4.37582e-12	0.53153	6.83547e-12	0.53153	1.01848e-11
			2.90024	1.006	2.90024	-0.429		0.53483	1.49171e-12	0.53483	-1.65968e-14	0.53483	5.00957e-12	0.53483	7.39619e-12	0.53483	8.35741e-12
			2.90624	1.25	2.90624	-0.5488		0.53814	7.84262e-13	0.53814	1.24716e-12	0.53814	5.84198e-12	0.53814	6.21251e-12	0.53814	9.18531e-12
			2.91224	1.542	2.91224	-0.6966		0.54144	3.92939e-12	0.54144	1.81124e-12	0.54144	6.47819e-12	0.54144	7.61011e-12	0.54144	7.90137e-12
			2.91924	1.886	2.91924	-0.8772		0.54474	1.56372e-12	0.54474	1.93111e-12	0.54474	3.8223e-12	0.54474	6.14545e-12	0.54474	1.20713e-11
			2.92524	2.29	2.92524	-1.096		0.54805	3.4903e-12	0.54805	1.58993e-12	0.54805	4.87746e-12	0.54805	7.23377e-12	0.54805	7.59107e-12
			2.93124	2.758	2.93124	-1.358		0.55135	1.70482e-12	0.55135	7.23849e-13	0.55135	6.69793e-12	0.55135	6.99438e-12	0.55135	9.75797e-12
			2.93824	3.295	2.93824	-1.67		0.55465	1.02138e-12	0.55465	1.67097e-12	0.55465	5.49968e-12	0.55465	6.48618e-12	0.55465	1.08801e-11
			2.94424	3.907	2.94424	-2.038		0.55796	1.13312e-12	0.55796	5.69584e-13	0.55796	4.33601e-12	0.55796	7.11095e-12	0.55796	8.72397e-12
			2.95024	4.595	2.95024	-2.467		0.56126	1.06969e-12	0.56126	1.97208e-12	0.56126	4.47976e-12	0.56126	8.89866e-12	0.56126	8.96013e-12
			2.95724	5.362	2.95724	-2.962		0.56456	1.30226e-12	0.56456	4.58909e-13	0.56456	4.28169e-12	0.56456	7.13656e-12	0.56456	9.63457e-12
			2.96324	6.207	2.96324	-3.529		0.56787	3.3654e-12	0.56787	-7.35877e-13	0.56787	5.05852e-12	0.56787	5.45499e-12	0.56787	9.26716e-12
			2.96924	7.13	2.96924	-4.171		0.57117	5.97661e-13	0.57117	-8.23142e-13	0.57117	6.25036e-12	0.57117	5.04958e-12	0.57117	1.02427e-11
			2.97624	8.125	2.97624	-4.891		0.57447	1.88564e-12	0.57447	8.36256e-13	0.57447	4.57291e-12	0.57447	6.3024e-12	0.57447	9.31306e-12
			2.98224	9.186	2.98224	-5.691		0.57778	2.44334e-12	0.57778	9.92086e-13	0.57778	5.24048e-12	0.57778	9.20992e-12	0.57778	8.309e-12
			2.98824	10.3	2.98824	-6.568		0.58108	1.57637e-12	0.58108	6.07738e-13	0.58108	5.56646e-12	0.58108	6.5367e-12	0.58108	1.18309e-11
			2.99524	11.47	2.99524	-7.522		0.58438	2.8036e-12	0.58438	1.26417e-12	0.58438	4.24552e-12	0.58438	6.35399e-12	0.58438	9.57703e-12
			3.00124	12.66	3.00124	-8.545		0.58769	-1.37441e-14	0.58769	-9.00815e-13	0.58769	4.62698e-12	0.58769	6.41862e-12	0.58769	1.03483e-11
			3.00724	13.87	3.00724	-9.632		0.59099	1.89652e-12	0.59099	2.051e-12	0.59099	5.97023e-12	0.59099	6.89814e-12	0.59099	1.00634e-11
			3.01424	15.07	3.01424	-10.77		0.59429	2.69749e-13	0.59429	-1.05314e-13	0.59429	5.24243e-12	0.59429	7.60777e-12	0.59429	1.06885e-11
			3.02024	16.25	3.02024	-11.95		0.5976	7.31283e-13	0.5976	-6.19267e-14	0.5976	5.55041e-12	0.5976	7.66954e-12	0.5976	8.36004e-12
			3.02624	17.38	3.02624	-13.15		0.6009	2.73843e-12	0.6009	-2.88171e-13	0.6009	4.10527e-12	0.6009	7.11388e-12	0.6009	8.51439e-12
			3.03324	18.45	3.03324	-14.36		0.6042	3.97324e-13	0.6042	7.0453e-13	0.6042	4.87057e-12	0.6042	7.77851e-12	0.6042	1.0407e-11
			3.03924	19.42	3.03924	-15.56		0.60751	1.91061e-12	0.60751	1.28862e-12	0.60751	6.22835e-12	0.60751	6.1105e-12	0.60751	9.68529e-12
			3.04524	20.29	3.04524	-16.73		0.61081	1.00545e-12	0.61081	6.8205e-13	0.61081	5.11441e-12	0.61081	7.68769e-12	0.61081	9.49108e-12
			3.05224	21.03	3.05224	-17.84		0.61411	1.83419e-12	0.61411	1.12205e-12	0.61411	4.38734e-12	0.61411	6.7856e-12	0.61411	9.2292e-12
			3.05824	21.63	3.05824	-18.87		0.61742	1.65238e-12	0.61742	7.56963e-13	0.61742	5.59049e-12	0.61742	6.41361e-12	0.61742	1.02354e-11
			3.06424	22.06	3.06424	-19.81		0.62072	9.02339e-13	0.62072	-1.19508e-12	0.62072	4.64331e-12	0.62072	6.39563e-12	0.62072	1.15148e-11
			3.07124	22.33	3.07124	-20.62		0.62402	9.17706e-13	0.62402	-6.57083e-13	0.62402	6.48506e-12	0.62402	8.27745e-12	0.62402	1.03669e-11
			3.07724	22.42	3.07724	-21.31		0.62733	1.10594e-12	0.62733	1.75267e-12	0.62733	6.45706e-12	0.62733	7.66865e-12	0.62733	9.31406e-12
			3.08324	22.34	3.08324	-21.84		0.63063	1.90723e-12	0.63063	2.94957e-12	0.63063	5.67319e-12	0.63063	8.95496e-12	0.63063	9.55056e-12
			3.09024	22.08	3.09024	-22.21		0.63393	2.62572e-12	0.63393	1.73712e-12	0.63393	5.28495e-12	0.63393	7.85039e-12	0.63393	9.76955e-12
			3.09624	21.66	3.09624	-22.41		0.63724	7.80561e-13	0.63724	-3.58109e-14	0.63724	5.08098e-12	0.63724	8.35183e-12	0.63724	1.08148e-11
			3.10224	21.07	3.10224	-22.43		0.64054	1.45058e-12	0.64054	-1.0632e-12	0.64054	5.08677e-12	0.64054	8.11e-12	0.64054	9.98152e-12
			3.10924	20.34	3.10924	-22.27		0.64384	6.02841e-13	0.64384	1.53493e-12	0.64384	6.40919e-12	0.64384	6.85026e-12	0.64384	1.01256e-11
			3.11524	19.48	3.11524	-21.94		0.64715	1.15342e-13	0.64715	3.14767e-12	0.64715	3.85858e-12	0.64715	9.94835e-12	0.64715	1.01965e-11
			3.12124	18.51	3.12124	-21.45		0.65045	-2.22969e-13	0.65045	9.62033e-13	0.65045	5.28579e-12	0.65045	8.26961e-12	0.65045	1.21126e-11
			3.12824	17.44	3.12824	-20.8		0.65375	4.87919e-13	0.65375	-5.92248e-13	0.65375	5.31285e-12	0.65375	7.69249e-12	0.65375	1.01766e-11
			3.13424	16.32	3.13424	-20.01		0.65706	7.70925e-13	0.65706	-6.13986e-13	0.65706	5.02404e-12	0.65706	7.49708e-12	0.65706	9.14506e-12
			3.14024	15.14	3.14024	-19.1		0.66036	6.77724e-13	0.66036	4.53946e-13	0.66036	5.61828e-12	0.66036	8.66005e-12	0.66036	1.24248e-11
			3.14724	13.94	3.14724	-18.09		0.66366	8.61284e-13	0.66366	7.2495e-13	0.66366	5.30258e-12	0.66366	1.00226e-11	0.66366	1.08863e-11
			3.15324	12.73	3.15324	-17		0.66697	2.27426e-12	0.66697	1.8982e-12	0.66697	6.70996e-12	0.66697	7.47922e-12	0.66697	1.13297e-11
			3.15924	11.53	3.15924	-15.84		0.67027	1.84207e-12	0.67027	-8.71803e-14	0.67027	6.81317e-12	0.67027	7.39989e-12	0.67027	1.11848e-11
			3.16624	10.37	3.16624	-14.65		0.67357	1.30983e-12	0.67357	-1.34002e-12	0.67357	6.42601e-12	0.67357	8.28126e-12	0.67357	1.19225e-11
			3.17224	9.248	3.17224	-13.44		0.67688	2.34523e-12	0.67688	-6.16248e-13	0.67688	5.234e-12	0.67688	1.03069e-11	0.67688	1.22768e-11
			3.17824	8.184	3.17824	-12.23		0.68018	4.3568e-13	0.68018	6.06727e-13	0.68018	6.24293e-12	0.68018	7.24774e-12	0.68018	1.11327e-11
			3.18424	7.185	3.18424	-11.05		0.68348	1.20652e-12	0.68348	1.67166e-13	0.68348	6.83492e-12	0.68348	8.33152e-12	0.68348	1.08034e-11
			3.19124	6.258	3.19124	-9.899		0.68679	-4.3397e-13	0.68679	-3.56283e-13	0.68679	7.16094e-12	0.68679	7.85981e-12	0.68679	1.00312e-11
			3.19724	5.408	3.19724	-8.799		0.69009	4.75742e-13	0.69009	9.84406e-13	0.69009	5.08102e-12	0.69009	9.54743e-12	0.69009	1.12008e-11
			3.20324	4.637	3.20324	-7.759		0.69339	1.50345e-12	0.69339	-8.73392e-13	0.69339	5.1337e-12	0.69339	8.88992e-12	0.69339	9.56498e-12
			3.21024	3.944	3.21024	-6.789		0.6967	2.84131e-13	0.6967	6.89733e-13	0.6967	4.4382e-12	0.6967	9.94099e-12	0.6967	1.14302e-11
			3.21624	3.328	3.21624	-5.893		0.7	-3.77131e-13	0.7	4.06854e-13	0.7	5.50878e-12	0.7	8.68243e-12	0.7	1.31545e-11
			3.22224	2.787	3.22224	-5.075		0.7033	-5.36063e-14	0.7033	-2.29644e-13	0.7033	5.78379e-12	0.7033	8.56378e-12	0.7033	1.24873e-11
			3.22924	2.315	3.22924	-4.336		0.70661	6.75629e-13	0.70661	-7.06375e-14	0.70661	7.25834e-12	0.70661	9.33011e-12	0.70661	9.62002e-12
			3.23524	1.908	3.23524	-3.675		0.70991	7.25481e-13	0.70991	1.26707e-12	0.70991	6.63845e-12	0.70991	8.55265e-12	0.70991	1.27611e-11
			3.24124	1.56	3.24124	-3.091		0.71321	-3.39024e-13	0.71321	1.49886e-12	0.71321	6.94926e-12	0.71321	8.89363e-12	0.71321	1.31027e-11
			3.24824	1.265	3.24824	-2.579		0.71652	1.20475e-12	0.71652	-1.79849e-13	0.71652	7.67124e-12	0.71652	9.71075e-12	0.71652	1.25579e-11
			3.25424	1.018	3.25424	-2.134		0.71982	1.96897e-12	0.71982	-4.55534e-13	0.71982	5.04482e-12	0.71982	9.03625e-12	0.71982	1.10728e-11
			3.26024	0.8131	3.26024	-1.753		0.72312	-1.61396e-13	0.72312	-7.2157e-13	0.72312	8.07725e-12	0.72312	8.60382e-12	0.72312	1.18376e-11
			3.26724	0.6442	3.26724	-1.428		0.72643	1.85671e-12	0.72643	2.13656e-12	0.72643	7.03972e-12	0.72643	1.03782e-11	0.72643	1.31078e-11
			3.27324	0.5063	3.27324	-1.154		0.72973	9.34625e-13	0.72973	7.00724e-14	0.72973	5.8671e-12	0.72973	8.95275e-12	0.72973	1.29239e-11
			3.27924	0.3948	3.27924	-0.9257		0.73303	-1.39694e-12	0.73303	1.16118e-12	0.73303	5.66743e-12	0.73303	9.47791e-12	0.73303	1.24715e-11
			3.28624	0.3054	3.28624	-0.7365		0.73634	-2.54711e-13	0.73634	8.41888e-13	0.73634	6.75003e-12	0.73634	8.50737e-12	0.73634	1.28377e-11
			3.29224	0.2344	3.29224	-0.5813		0.73964	7.65553e-13	0.73964	1.18744e-12	0.73964	6.66559e-12	0.73964	8.3112e-12	0.73964	1.48188e-11
			3.29824	0.1785	3.29824	-0.4553		0.74294	7.94543e-13	0.74294	2.72735e-13	0.74294	5.54989e-12	0.74294	9.7238e-12	0.74294	1.13007e-11
			3.30524	0.1348	3.30524	-0.3537		0.74625	1.42326e-12	0.74625	1.38842e-12	0.74625	6.38895e-12	0.74625	8.86794e-12	0.74625	1.16283e-11
			3.31124	0.1011	3.31124	-0.2726		0.74955	5.18442e-13	0.74955	3.68687e-13	0.74955	6.90429e-12	0.74955	9.96782e-12	0.74955	1.35582e-11
			3.31724	0.07515	3.31724	-0.2085		0.75285	-2.7904e-13	0.75285	1.54297e-12	0.75285	6.53888e-12	0.75285	9.95245e-12	0.75285	1.32669e-11
			3.32424	0.05544	3.32424	-0.1582		0.75616	7.15776e-14	0.75616	-1.54198e-13	0.75616	5.0185e-12	0.75616	1.14795e-11	0.75616	1.22781e-11
			3.33024	0.04058	3.33024	-0.1191		0.75946	1.23037e-12	0.75946	1.42703e-12	0.75946	8.15126e-12	0.75946	9.91752e-12	0.75946	1.29025e-11
			3.33624	0.02947	3.33624	-0.08891		0.76276	1.60791e-12	0.76276	1.21752e-12	0.76276	6.87086e-12	0.76276	9.35751e-12	0.76276	1.37454e-11
			3.34324	0.02123	3.34324	-0.06587		0.76607	1.65712e-13	0.76607	1.4417e-12	0.76607	7.41523e-12	0.76607	1.17262e-11	0.76607	1.46992e-11
			3.34924	0.01517	3.34924	-0.04842		0.76937	1.03e-12	0.76937	-2.14888e-13	0.76937	7.31466e-12	0.76937	1.15046e-11	0.76937	1.36609e-11
			3.35524	0.01076	3.35524	-0.03531		0.77267	-5.3686e-13	0.77267	9.11943e-13	0.77267	6.74748e-12	0.77267	1.09262e-11	0.77267	1.25916e-11
			3.36224	0.00757	3.36224	-0.02554		0.77598	1.25959e-12	0.77598	8.15213e-13	0.77598	5.39181e-12	0.77598	1.11021e-11	0.77598	1.41306e-11
			3.36824	0.00528	3.36824	-0.01833		0.77928	9.68995e-13	0.77928	-4.91111e-13	0.77928	6.82712e-12	0.77928	9.38834e-12	0.77928	1.25361e-11
			3.37424	0.00366	3.37424	-0.01305		0.78258	1.48036e-12	0.78258	4.49892e-13	0.78258	6.96532e-12	0.78258	1.11424e-11	0.78258	1.26008e-11
			3.38124	0.00251	3.38124	-0.00922		0.78589	2.08816e-12	0.78589	2.17211e-13	0.78589	7.47278e-12	0.78589	1.07187e-11	0.78589	1.4542e-11
			3.38724	0.00171	3.38724	-0.00646		0.78919	6.56989e-14	0.78919	1.71928e-12	0.78919	7.83443e-12	0.78919	9.65114e-12	0.78919	1.21132e-11
			3.39324	0.00116	3.39324	-0.00449		0.79249	6.13103e-13	0.79249	5.04647e-13	0.79249	7.02944e-12	0.79249	1.17209e-11	0.79249	1.43385e-11
			3.40024	0.00078	3.40024	-0.0031		0.7958	1.27592e-12	0.7958	-7.27471e-14	0.7958	9.06311e-12	0.7958	1.18142e-11	0.7958	1.50904e-11
			3.40624	0.00052	3.40624	-0.00212		0.7991	1.80216e-12	0.7991	-2.99769e-13	0.7991	7.05469e-12	0.7991	1.07345e-11	0.7991	1.62837e-11
			3.41224	0.00034	3.41224	-0.00144		0.8024	3.32922e-12	0.8024	8.29698e-14	0.8024	8.08828e-12	0.8024	1.07796e-11	0.8024	1.41198e-11
			3.41924	0.00022	3.41924	-0.00097		0.80571	2.10833e-12	0.80571	-1.44887e-13	0.80571	7.66444e-12	0.80571	1.20052e-11	0.80571	1.55126e-11
			3.42524	0.00015	3.42524	-0.00065		0.80901	2.38564e-12	0.80901	1.14144e-12	0.80901	8.88413e-12	0.80901	1.13121e-11	0.80901	1.46452e-11
			3.43124	9e-05	3.43124	-0.00043		0.81231	2.157e-12	0.81231	8.45209e-13	0.81231	7.99857e-12	0.81231	1.21277e-11	0.81231	1.30871e-11
			3.43824	6e-05	3.43824	-0.00028		0.81562	1.41248e-12	0.81562	1.58002e-12	0.81562	7.66136e-12	0.81562	1.24625e-11	0.81562	1.42046e-11
			3.44424	4e-05	3.44424	-0.00018		0.81892	-9.81274e-14	0.81892	1.01377e-12	0.81892	7.61846e-12	0.81892	1.2426e-11	0.81892	1.56634e-11
			3.45024	2e-05	3.45024	-0.00012		0.82222	1.31875e-12	0.82222	3.82296e-13	0.82222	8.10601e-12	0.82222	1.33196e-11	0.82222	1.47334e-11
			3.45724	1e-05	3.45724	-8e-05		0.82553	2.42525e-12	0.82553	-1.15408e-12	0.82553	8.05856e-12	0.82553	1.11968e-11	0.82553	1.49142e-11
			3.46324	1e-05	3.46324	-5e-05		0.82883	2.38277e-13	0.82883	1.62935e-12	0.82883	7.42351e-12	0.82883	1.29699e-11	0.82883	1.60556e-11
			3.46924	1e-05	3.46924	-3e-05		0.83213	9.33087e-13	0.83213	-2.86412e-14	0.83213	7.81723e-12	0.83213	1.42686e-11	0.83213	1.48247e-11
			3.47624	0	3.47624	-2e-05		0.83544	4.57669e-13	0.83544	-7.03559e-13	0.83544	6.8358e-12	0.83544	1.25785e-11	0.83544	1.36057e-11
			3.48224	0	3.48224	-1e-05		0.83874	2.6893e-12	0.83874	5.58332e-13	0.83874	8.35927e-12	0.83874	1.31948e-11	0.83874	1.41581e-11
			3.48824	0	3.48824	-1e-05		0.84204	4.98701e-13	0.84204	6.50713e-13	0.84204	1.00311e-11	0.84204	1.29921e-11	0.84204	1.58972e-11
			3.49424	0	3.49424	0		0.84535	1.36547e-12	0.84535	1.68527e-12	0.84535	8.67935e-12	0.84535	1.35118e-11	0.84535	1.73075e-11
			3.50124	0	3.50124	0		0.84865	1.84942e-12	0.84865	2.54666e-13	0.84865	6.53999e-12	0.84865	1.55871e-11	0.84865	1.60508e-11
			3.50724	0	3.50724	0		0.85195	1.77752e-12	0.85195	1.22859e-12	0.85195	6.81047e-12	0.85195	1.34075e-11	0.85195	1.6347e-11
			3.51324	0	3.51324	0		0.85526	1.47911e-12	0.85526	7.55003e-13	0.85526	8.71827e-12	0.85526	1.39991e-11	0.85526	1.87123e-11
			3.52024	0	3.52024	0		0.85856	-3.21575e-13	0.85856	-3.30664e-14	0.85856	8.04033e-12	0.85856	1.38658e-11	0.85856	1.725e-11
			3.52624	0	3.52624	0		0.86186	4.2521e-13	0.86186	1.75838e-12	0.86186	8.38703e-12	0.86186	1.32217e-11	0.86186	1.60177e-11
			3.53224	0	3.53224	0		0.86516	1.75793e-12	0.86516	-6.77317e-13	0.86516	8.20182e-12	0.86516	1.37535e-11	0.86516	1.44615e-11
			3.53924	0	3.53924	0		0.86847	1.92553e-12	0.86847	2.11742e-13	0.86847	7.78523e-12	0.86847	1.24646e-11	0.86847	1.68997e-11
			3.54524	0	3.54524	0		0.87177	1.43664e-12	0.87177	1.52306e-12	0.87177	6.43878e-12	0.87177	1.46092e-11	0.87177	1.65849e-11
			3.55124	0	3.55124	0		0.87507	5.58977e-13	0.87507	3.43278e-13	0.87507	7.82999e-12	0.87507	1.43643e-11	0.87507	1.7425e-11
			3.55824	0	3.55824	0		0.87838	9.40393e-13	0.87838	9.39702e-13	0.87838	8.91309e-12	0.87838	1.47934e-11	0.87838	1.75056e-11
			3.56424	0	3.56424	0		0.88168	6.61079e-13	0.88168	2.04812e-13	0.88168	6.58359e-12	0.88168	1.54756e-11	0.88168	1.61836e-11
			3.57024	0	3.57024	0		0.88498	3.79328e-13	0.88498	-2.37595e-13	0.88498	7.31078e-12	0.88498	1.61775e-11	0.88498	1.71026e-11
			3.57724	0	3.57724	0		0.88829	1.25899e-12	0.88829	8.66881e-13	0.88829	9.8847e-12	0.88829	1.39147e-11	0.88829	1.65563e-11
			3.58324	1e-05	3.58324	0		0.89159	-1.474e-14	0.89159	-1.73283e-13	0.89159	9.07135e-12	0.89159	1.59814e-11	0.89159	1.77284e-11
			3.58924	1e-05	3.58924	0		0.89489	1.63567e-12	0.89489	1.40852e-12	0.89489	8.56973e-12	0.89489	1.50489e-11	0.89489	1.83438e-11
			3.59624	2e-05	3.59624	0		0.8982	1.07631e-12	0.8982	1.7393e-12	0.8982	6.99637e-12	0.8982	1.62705e-11	0.8982	1.6381e-11
			3.60224	3e-05	3.60224	0		0.9015	7.63667e-13	0.9015	-8.10231e-14	0.9015	8.79376e-12	0.9015	1.54829e-11	0.9015	1.72477e-11
			3.60824	4e-05	3.60824	0		0.9048	1.16329e-12	0.9048	-1.17844e-13	0.9048	7.69809e-12	0.9048	1.48065e-11	0.9048	1.65222e-11
			3.61524	6e-05	3.61524	0		0.90811	1.18099e-12	0.90811	1.27976e-12	0.90811	8.61967e-12	0.90811	1.41991e-11	0.90811	1.50741e-11
			3.62124	9e-05	3.62124	0		0.91141	9.93512e-13	0.91141	1.02536e-12	0.91141	9.11361e-12	0.91141	1.52948e-11	0.91141	1.77662e-11
			3.62724	0.00014	3.62724	0		0.91471	1.15888e-12	0.91471	2.10002e-12	0.91471	8.13571e-12	0.91471	1.65786e-11	0.91471	1.8124e-11
			3.63424	0.00021	3.63424	0		0.91802	6.0173e-13	0.91802	2.24714e-13	0.91802	9.02572e-12	0.91802	1.44225e-11	0.91802	1.57712e-11
			3.64024	0.00031	3.64024	0		0.92132	1.39505e-12	0.92132	-4.0797e-14	0.92132	9.28636e-12	0.92132	1.65403e-11	0.92132	1.75632e-11
			3.64624	0.00046	3.64624	0		0.92462	1.99703e-12	0.92462	1.06797e-12	0.92462	9.05552e-12	0.92462	1.57582e-11	0.92462	1.80136e-11
			3.65324	0.00067	3.65324	0		0.92793	1.27896e-12	0.92793	8.60873e-13	0.92793	8.97526e-12	0.92793	1.46413e-11	0.92793	1.65306e-11
			3.65924	0.00098	3.65924	0		0.93123	8.27908e-13	0.93123	-4.90261e-13	0.93123	1.02737e-11	0.93123	1.58503e-11	0.93123	1.77026e-11
			3.66524	0.0014	3.66524	0		0.93453	9.65015e-13	0.93453	4.02937e-13	0.93453	7.88154e-12	0.93453	1.68865e-11	0.93453	1.86266e-11
			3.67224	0.002	3.67224	0		0.93784	-9.54977e-15	0.93784	4.34084e-13	0.93784	9.17627e-12	0.93784	1.76516e-11	0.93784	1.75648e-11
			3.67824	0.00283	3.67824	0		0.94114	1.01939e-12	0.94114	-6.19739e-13	0.94114	8.9596e-12	0.94114	1.77424e-11	0.94114	1.83787e-11
			3.68424	0.00398	3.68424	0		0.94444	-2.0809e-13	0.94444	-6.14789e-13	0.94444	8.18609e-12	0.94444	1.79559e-11	0.94444	1.67243e-11
			3.69124	0.00555	3.69124	0		0.94775	1.24796e-12	0.94775	1.0551e-12	0.94775	9.15412e-12	0.94775	1.72929e-11	0.94775	1.75018e-11
			3.69724	0.00768	3.69724	0		0.95105	1.66849e-13	0.95105	5.40641e-13	0.95105	8.07889e-12	0.95105	1.74215e-11	0.95105	1.80688e-11
			3.70324	0.01055	3.70324	0		0.95435	1.05535e-13	0.95435	4.49269e-13	0.95435	8.55589e-12	0.95435	1.5883e-11	0.95435	1.67035e-11
			3.71024	0.01438	3.71024	0		0.95766	1.01989e-12	0.95766	3.98832e-13	0.95766	1.11191e-11	0.95766	1.7439e-11	0.95766	1.66278e-11
			3.71624	0.01946	3.71624	0		0.96096	4.94029e-13	0.96096	1.57193e-12	0.96096	9.25097e-12	0.96096	1.84001e-11	0.96096	1.57722e-11
			3.72224	0.02612	3.72224	0		0.96426	-6.14936e-13	0.96426	7.90592e-13	0.96426	8.89084e-12	0.96426	1.67877e-11	0.96426	1.80871e-11
			3.72924	0.0348	3.72924	-1e-05		0.96757	-1.45681e-13	0.96757	2.52264e-13	0.96757	1.08454e-11	0.96757	1.79325e-11	0.96757	1.66122e-11
			3.73524	0.04602	3.73524	-1e-05		0.97087	1.04492e-12	0.97087	8.4099e-13	0.97087	9.60498e-12	0.97087	1.78176e-11	0.97087	1.74022e-11
			3.74124	0.0604	3.74124	-2e-05		0.97417	9.657e-13	0.97417	1.77201e-12	0.97417	9.74772e-12	0.97417	1.959e-11	0.97417	1.97362e-11
			3.74824	0.07869	3.74824	-3e-05		0.97748	9.12686e-14	0.97748	5.09493e-13	0.97748	9.25297e-12	0.97748	1.96565e-11	0.97748	1.94892e-11
			3.75424	0.1017	3.75424	-4e-05		0.98078	1.32295e-12	0.98078	-1.28667e-13	0.98078	9.88386e-12	0.98078	1.93989e-11	0.98078	1.76282e-11
			3.76024	0.1306	3.76024	-7e-05		0.98408	1.15341e-12	0.98408	1.39937e-12	0.98408	9.0181e-12	0.98408	1.62917e-11	0.98408	1.77181e-11
			3.76724	0.1663	3.76724	-0.0001		0.98739	-1.40596e-14	0.98739	9.16215e-13	0.98739	9.70735e-12	0.98739	1.99282e-11	0.98739	1.89856e-11
			3.77324	0.2104	3.77324	-0.00016		0.99069	3.876e-13	0.99069	1.04023e-12	0.99069	8.89414e-12	0.99069	1.95532e-11	0.99069	1.86465e-11
			3.77924	0.2641	3.77924	-0.00023		0.99399	8.05143e-13	0.99399	-7.4036e-14	0.99399	1.01009e-11	0.99399	1.91193e-11	0.99399	1.90434e-11
			3.78624	0.3291	3.78624	-0.00035		0.9973	1.27333e-12	0.9973	8.31404e-13	0.9973	1.13793e-11	0.9973	1.92409e-11	0.9973	1.815e-11
			3.79224	0.4071	3.79224	-0.00051		1.0006	1.19715e-12	1.0006	8.70019e-13	1.0006	9.28238e-12	1.0006	1.83039e-11	1.0006	1.78603e-11
			3.79824	0.5	3.79824	-0.00075		1.0039	1.52083e-12	1.0039	2.81763e-13	1.0039	9.44321e-12	1.0039	1.88843e-11	1.0039	1.83251e-11
			3.80424	0.6097	3.80424	-0.00108		1.00721	-3.35336e-13	1.00721	1.79341e-13	1.00721	1.00608e-11	1.00721	1.94025e-11	1.00721	1.74835e-11
			3.81124	0.7382	3.81124	-0.00155		1.01051	5.9242e-13	1.01051	-1.44485e-12	1.01051	1.10793e-11	1.01051	1.92574e-11	1.01051	1.74555e-11
			3.81724	0.8874	3.81724	-0.00221		1.01381	6.56151e-13	1.01381	1.03498e-12	1.01381	1.06831e-11	1.01381	2.02997e-11	1.01381	1.86978e-11
			3.82324	1.059	3.82324	-0.00313		1.01712	1.97504e-12	1.01712	6.4109e-13	1.01712	1.06452e-11	1.01712	2.11551e-11	1.01712	1.80137e-11
			3.83024	1.256	3.83024	-0.0044		1.02042	-4.75834e-13	1.02042	-3.90683e-13	1.02042	1.04678e-11	1.02042	1.91108e-11	1.02042	2.10855e-11
			3.83624	1.478	3.83624	-0.00613		1.02372	-7.32768e-14	1.02372	9.41531e-13	1.02372	9.19257e-12	1.02372	1.94783e-11	1.02372	1.82119e-11
			3.84224	1.728	3.84224	-0.00847		1.02703	1.31125e-12	1.02703	2.054e-12	1.02703	9.51448e-12	1.02703	2.15251e-11	1.02703	1.87997e-11
			3.84924	2.007	3.84924	-0.01163		1.03033	3.52666e-13	1.03033	1.69693e-12	1.03033	1.00259e-11	1.03033	2.17632e-11	1.03033	1.86862e-11
			3.85524	2.315	3.85524	-0.01584		1.03363	-8.11286e-13	1.03363	1.09601e-12	1.03363	1.21444e-11	1.03363	2.02388e-11	1.03363	1.71521e-11
			3.86124	2.653	3.86124	-0.02141		1.03694	1.74389e-12	1.03694	1.03087e-12	1.03694	1.07139e-11	1.03694	1.94068e-11	1.03694	1.94658e-11
			3.86824	3.021	3.86824	-0.02872		1.04024	-2.725e-13	1.04024	-7.26585e-13	1.04024	8.74096e-12	1.04024	1.89968e-11	1.04024	1.88084e-11
			3.87424	3.418	3.87424	-0.03824		1.04354	4.1769e-13	1.04354	9.90497e-13	1.04354	1.17718e-11	1.04354	2.05128e-11	1.04354	1.9025e-11
			3.88024	3.842	3.88024	-0.05053		1.04685	6.89945e-13	1.04685	1.34263e-12	1.04685	1.11784e-11	1.04685	1.99877e-11	1.04685	1.77956e-11
			3.88724	4.292	3.88724	-0.06626		1.05015	2.42313e-12	1.05015	-5.3481e-13	1.05015	1.12844e-11	1.05015	1.9373e-11	1.05015	1.73447e-11
			3.89324	4.766	3.89324	-0.08624		1.05345	9.98293e-13	1.05345	1.34728e-12	1.05345	1.00098e-11	1.05345	2.14975e-11	1.05345	1.79012e-11
			3.89924	5.261	3.89924	-0.1114		1.05676	-1.26402e-12	1.05676	2.32182e-13	1.05676	1.13687e-11	1.05676	2.2446e-11	1.05676	1.91009e-11
			3.90624	5.774	3.90624	-0.1428		1.06006	-2.06529e-13	1.06006	1.86261e-13	1.06006	1.04311e-11	1.06006	2.0525e-11	1.06006	1.85675e-11
			3.91224	6.3	3.91224	-0.1818		1.06336	1.93239e-12	1.06336	1.71915e-12	1.06336	1.18077e-11	1.06336	2.29308e-11	1.06336	1.8685e-11
			3.91824	6.836	3.91824	-0.2296		1.06667	-1.7644e-13	1.06667	8.09079e-13	1.06667	1.0498e-11	1.06667	2.54852e-11	1.06667	1.94545e-11
			3.92524	7.379	3.92524	-0.2879		1.06997	-4.31099e-13	1.06997	7.40228e-13	1.06997	1.04092e-11	1.06997	2.32426e-11	1.06997	1.87337e-11
			3.93124	7.922	3.93124	-0.3584		1.07327	8.57317e-13	1.07327	1.61231e-12	1.07327	1.24745e-11	1.07327	2.1162e-11	1.07327	1.8329e-11
			3.93724	8.461	3.93724	-0.4428		1.07658	1.68139e-13	1.07658	9.69624e-13	1.07658	1.17835e-11	1.07658	2.05021e-11	1.07658	1.78515e-11
			3.94424	8.993	3.94424	-0.5431		1.07988	-1.904e-12	1.07988	1.43388e-12	1.07988	1.02071e-11	1.07988	2.17069e-11	1.07988	1.99537e-11
			3.95024	9.511	3.95024	-0.6614		1.08318	6.29602e-13	1.08318	8.5235e-13	1.08318	8.82364e-12	1.08318	2.41946e-11	1.08318	1.93585e-11
			3.95624	10.01	3.95624	-0.7995		1.08649	7.13954e-13	1.08649	1.19892e-12	1.08649	1.28122e-11	1.08649	2.14448e-11	1.08649	1.81625e-11
			3.96324	10.49	3.96324	-0.9596		1.08979	1.22054e-12	1.08979	1.3724e-12	1.08979	9.90503e-12	1.08979	2.09672e-11	1.08979	1.9506e-11
			3.96924	10.94	3.96924	-1.144		1.09309	-4.21521e-13	1.09309	5.04862e-13	1.09309	1.06831e-11	1.09309	2.42948e-11	1.09309	1.86222e-11
			3.97524	11.37	3.97524	-1.353		1.0964	3.24807e-13	1.0964	-1.69299e-13	1.0964	1.26319e-11	1.0964	2.45704e-11	1.0964	2.03568e-11
			3.98224	11.75	3.98224	-1.59		1.0997	-9.11046e-13	1.0997	-2.71086e-13	1.0997	1.2297e-11	1.0997	2.23048e-11	1.0997	1.74433e-11
			3.98824	12.1	3.98824	-1.855		1.103	3.292e-13	1.103	1.35534e-12	1.103	1.23909e-11	1.103	2.32655e-11	1.103	2.03248e-11
			3.99424	12.41	3.99424	-2.15		1.10631	-4.11409e-13	1.10631	1.56092e-12	1.10631	1.06708e-11	1.10631	2.28794e-11	1.10631	1.87342e-11
			4.00124	12.67	4.00124	-2.475		1.10961	1.97067e-13	1.10961	-5.87914e-13	1.10961	9.57203e-12	1.10961	2.414e-11	1.10961	2.06134e-11
			4.00724	12.89	4.00724	-2.829		1.11291	-3.32909e-13	1.11291	1.41726e-12	1.11291	1.21342e-11	1.11291	2.45186e-11	1.11291	1.81088e-11
			4.01324	13.05	4.01324	-3.213		1.11622	-2.49827e-14	1.11622	8.25345e-13	1.11622	1.32756e-11	1.11622	2.49119e-11	1.11622	1.96501e-11
			4.02024	13.16	4.02024	-3.624		1.11952	1.10179e-12	1.11952	-4.07432e-13	1.11952	1.01375e-11	1.11952	2.43446e-11	1.11952	1.98096e-11
			4.02624	13.22	4.02624	-4.062		1.12282	6.04572e-13	1.12282	4.56191e-13	1.12282	1.19811e-11	1.12282	2.5653e-11	1.12282	1.7411e-11
			4.03224	13.22	4.03224	-4.524		1.12613	8.8067e-13	1.12613	6.38043e-13	1.12613	1.39296e-11	1.12613	2.29355e-11	1.12613	1.93563e-11
			4.03924	13.16	4.03924	-5.007		1.12943	1.44915e-13	1.12943	6.91635e-13	1.12943	1.26208e-11	1.12943	2.27413e-11	1.12943	1.89411e-11
			4.04524	13.05	4.04524	-5.508		1.13273	1.15242e-12	1.13273	-5.64697e-13	1.13273	1.20287e-11	1.13273	2.55483e-11	1.13273	1.86932e-11
			4.05124	12.87	4.05124	-6.022		1.13604	2.16635e-14	1.13604	-8.18207e-13	1.13604	1.20633e-11	1.13604	2.61653e-11	1.13604	1.90112e-11
			4.05824	12.65	4.05824	-6.546		1.13934	9.72373e-13	1.13934	-4.7459e-13	1.13934	1.18371e-11	1.13934	2.26447e-11	1.13934	1.73465e-11
			4.06424	12.37	4.06424	-7.075		1.14264	-1.76768e-14	1.14264	-4.65271e-13	1.14264	1.25734e-11	1.14264	2.37997e-11	1.14264	1.8511e-11
			4.07024	12.04	4.07024	-7.605		1.14595	1.44967e-12	1.14595	1.55903e-12	1.14595	1.16486e-11	1.14595	2.61093e-11	1.14595	1.91361e-11
			4.07724	11.67	4.07724	-8.13		1.14925	2.2977e-13	1.14925	5.71305e-13	1.14925	1.27198e-11	1.14925	2.54747e-11	1.14925	1.76814e-11
			4.08324	11.25	4.08324	-8.646		1.15255	3.60384e-13	1.15255	9.76044e-13	1.15255	1.58016e-11	1.15255	2.46899e-11	1.15255	1.91471e-11
			4.08924	10.8	4.08924	-9.149		1.15586	1.07935e-12	1.15586	-1.01135e-12	1.15586	1.38352e-11	1.15586	2.48934e-11	1.15586	1.99011e-11
			4.09624	10.32	4.09624	-9.635		1.15916	1.88949e-13	1.15916	3.57988e-14	1.15916	1.07617e-11	1.15916	2.69844e-11	1.15916	2.03049e-11
			4.10224	9.827	4.10224	-10.1		1.16246	3.11544e-13	1.16246	1.53428e-12	1.16246	1.27539e-11	1.16246	2.55131e-11	1.16246	1.863e-11
			4.10824	9.318	4.10824	-10.54		1.16577	3.38419e-13	1.16577	-4.07081e-13	1.16577	1.29692e-11	1.16577	2.29915e-11	1.16577	2.0741e-11
			4.11424	8.805	4.11424	-10.95		1.16907	1.15259e-12	1.16907	1.03855e-12	1.16907	1.05736e-11	1.16907	2.37676e-11	1.16907	2.00343e-11
			4.12124	8.297	4.12124	-11.34		1.17237	-3.78991e-13	1.17237	-1.05519e-12	1.17237	1.31047e-11	1.17237	2.67173e-11	1.17237	1.94279e-11
			4.12724	7.803	4.12724	-11.69		1.17568	-5.48138e-13	1.17568	-1.09839e-12	1.17568	1.22197e-11	1.17568	2.66625e-11	1.17568	2.08872e-11
			4.13324	7.332	4.13324	-12.02		1.17898	-3.36575e-13	1.17898	4.76192e-13	1.17898	1.42674e-11	1.17898	2.44179e-11	1.17898	1.77051e-11
			4.14024	6.891	4.14024	-12.31		1.18228	-9.8029e-13	1.18228	2.60248e-12	1.18228	1.38481e-11	1.18228	2.59713e-11	1.18228	1.81146e-11
			4.14624	6.488	4.14624	-12.56		1.18559	1.69396e-12	1.18559	7.95088e-13	1.18559	1.14427e-11	1.18559	2.64129e-11	1.18559	1.96011e-11
			4.15224	6.13	4.15224	-12.79		1.18889	2.10595e-12	1.18889	-3.35692e-13	1.18889	1.46906e-11	1.18889	2.79246e-11	1.18889	1.92455e-11
			4.15924	5.823	4.15924	-12.99		1.19219	-1.35087e-12	1.19219	4.27503e-13	1.19219	1.51036e-11	1.19219	2.68581e-11	1.19219	1.82266e-11
			4.16524	5.571	4.16524	-13.15		1.1955	7.49707e-13	1.1955	-8.32415e-13	1.1955	1.16572e-11	1.1955	2.52968e-11	1.1955	1.95789e-11
			4.17124	5.378	4.17124	-13.28		1.1988	-1.81177e-12	1.1988	2.07483e-12	1.1988	1.2896e-11	1.1988	2.59453e-11	1.1988	1.9922e-11
			4.17824	5.247	4.17824	-13.39		1.2021	1.15975e-12	1.2021	7.40918e-13	1.2021	1.32207e-11	1.2021	2.89607e-11	1.2021	2.03594e-11
			4.18424	5.179	4.18424	-13.47		1.20541	-3.11712e-13	1.20541	1.35863e-13	1.20541	1.33635e-11	1.20541	2.57148e-11	1.20541	2.02602e-11
			4.19024	5.174	4.19024	-13.53		1.20871	2.3666e-13	1.20871	1.89875e-12	1.20871	1.32001e-11	1.20871	2.58029e-11	1.20871	2.10233e-11
			4.19724	5.229	4.19724	-13.56		1.21201	1.05895e-12	1.21201	9.08067e-13	1.21201	1.31846e-11	1.21201	2.8264e-11	1.21201	1.97819e-11
			4.20324	5.343	4.20324	-13.57		1.21532	3.18971e-13	1.21532	5.39387e-13	1.21532	1.44116e-11	1.21532	2.5872e-11	1.21532	2.03144e-11
			4.20924	5.512	4.20924	-13.56		1.21862	9.10035e-13	1.21862	2.0967e-12	1.21862	1.27829e-11	1.21862	2.5599e-11	1.21862	1.96689e-11
			4.21624	5.731	4.21624	-13.54		1.22192	-6.89164e-13	1.22192	1.81514e-12	1.22192	1.35059e-11	1.22192	2.74064e-11	1.22192	1.87601e-11
			4.22224	5.994	4.22224	-13.5		1.22523	1.67753e-12	1.22523	1.36515e-13	1.22523	1.23558e-11	1.22523	2.91509e-11	1.22523	2.09734e-11
			4.22824	6.295	4.22824	-13.45		1.22853	2.38247e-14	1.22853	9.82968e-13	1.22853	1.46189e-11	1.22853	2.99262e-11	1.22853	1.81578e-11
			4.23524	6.625	4.23524	-13.39		1.23183	1.88742e-12	1.23183	4.19339e-13	1.23183	1.52178e-11	1.23183	2.62279e-11	1.23183	1.87831e-11
			4.24124	6.978	4.24124	-13.32		1.23514	-2.41233e-13	1.23514	1.58129e-12	1.23514	1.44963e-11	1.23514	2.51408e-11	1.23514	2.02221e-11
			4.24724	7.345	4.24724	-13.25		1.23844	-1.15907e-14	1.23844	-2.44609e-13	1.23844	1.31673e-11	1.23844	2.83056e-11	1.23844	1.79124e-11
			4.25424	7.716	4.25424	-13.18		1.24174	3.14594e-13	1.24174	1.02153e-12	1.24174	1.42509e-11	1.24174	2.91348e-11	1.24174	2.07868e-11
			4.26024	8.085	4.26024	-13.1		1.24504	1.10345e-12	1.24504	1.22745e-12	1.24504	1.45619e-11	1.24504	2.61707e-11	1.24504	2.12991e-11
			4.26624	8.441	4.26624	-13.03		1.24835	1.34008e-12	1.24835	1.39875e-12	1.24835	1.43553e-11	1.24835	2.70987e-11	1.24835	2.20441e-11
			4.27324	8.778	4.27324	-12.96		1.25165	5.27671e-14	1.25165	1.36074e-12	1.25165	1.48635e-11	1.25165	3.04165e-11	1.25165	2.03055e-11
			4.27924	9.086	4.27924	-12.89		1.25495	3.19008e-13	1.25495	9.28859e-13	1.25495	1.37316e-11	1.25495	2.98104e-11	1.25495	1.90346e-11
			4.28524	9.359	4.28524	-12.82		1.25826	5.77919e-13	1.25826	6.65719e-13	1.25826	1.61841e-11	1.25826	2.80223e-11	1.25826	1.79708e-11
			4.29224	9.591	4.29224	-12.76		1.26156	-1.0301e-12	1.26156	9.99636e-13	1.26156	1.32713e-11	1.26156	2.79109e-11	1.26156	1.99734e-11
			4.29824	9.775	4.29824	-12.69		1.26486	1.51207e-12	1.26486	1.30308e-12	1.26486	1.38271e-11	1.26486	2.89116e-11	1.26486	1.92313e-11
			4.30424	9.907	4.30424	-12.63		1.26817	-1.60297e-13	1.26817	1.36041e-12	1.26817	1.62985e-11	1.26817	2.75344e-11	1.26817	1.93533e-11
			4.31124	9.984	4.31124	-12.56		1.27147	3.1443e-13	1.27147	-6.20206e-13	1.27147	1.72778e-11	1.27147	2.72984e-11	1.27147	2.12275e-11
			4.31724	10	4.31724	-12.48		1.27477	8.13632e-13	1.27477	-1.01753e-12	1.27477	1.41379e-11	1.27477	2.6715e-11	1.27477	2.0126e-11
			4.32324	9.962	4.32324	-12.39		1.27808	1.14102e-12	1.27808	1.60169e-12	1.27808	1.41452e-11	1.27808	3.21392e-11	1.27808	2.0173e-11
			4.33024	9.862	4.33024	-12.29		1.28138	1.85225e-12	1.28138	7.71233e-13	1.28138	1.54309e-11	1.28138	3.24151e-11	1.28138	2.05107e-11
			4.33624	9.704	4.33624	-12.17		1.28468	1.60994e-12	1.28468	4.5836e-13	1.28468	1.63018e-11	1.28468	2.89512e-11	1.28468	2.13558e-11
			4.34224	9.49	4.34224	-12.02		1.28799	1.52474e-12	1.28799	1.28015e-12	1.28799	1.61412e-11	1.28799	3.11374e-11	1.28799	2.01899e-11
			4.34924	9.223	4.34924	-11.85		1.29129	1.5403e-13	1.29129	9.92217e-13	1.29129	1.44878e-11	1.29129	3.20457e-11	1.29129	2.00062e-11
			4.35524	8.908	4.35524	-11.65		1.29459	-4.84788e-13	1.29459	-4.23912e-14	1.29459	1.46808e-11	1.29459	3.09531e-11	1.29459	1.85527e-11
			4.36124	8.549	4.36124	-11.41		1.2979	-2.88137e-13	1.2979	1.49319e-12	1.2979	1.75074e-11	1.2979	2.75827e-11	1.2979	1.87823e-11
			4.36824	8.153	4.36824	-11.14		1.3012	2.27933e-12	1.3012	3.73025e-13	1.3012	1.43137e-11	1.3012	2.91897e-11	1.3012	2.06174e-11
			4.37424	7.726	4.37424	-10.84		1.3045	-1.51321e-12	1.3045	7.95428e-13	1.3045	1.41401e-11	1.3045	2.91896e-11	1.3045	2.10741e-11
			4.38024	7.274	4.38024	-10.5		1.30781	-1.14194e-13	1.30781	2.07044e-13	1.30781	1.61592e-11	1.30781	2.97824e-11	1.30781	1.78554e-11
			4.38724	6.804	4.38724	-10.12		1.31111	7.40197e-13	1.31111	6.15644e-13	1.31111	1.65494e-11	1.31111	2.92638e-11	1.31111	2.05496e-11
			4.39324	6.324	4.39324	-9.71		1.31441	8.08342e-13	1.31441	-2.85053e-13	1.31441	1.46216e-11	1.31441	3.06722e-11	1.31441	2.2099e-11
			4.39924	5.839	4.39924	-9.271		1.31772	-1.48332e-13	1.31772	1.77144e-12	1.31772	1.50951e-11	1.31772	3.5856e-11	1.31772	2.08518e-11
			4.40524	5.357	4.40524	-8.804		1.32102	8.71777e-13	1.32102	5.58658e-13	1.32102	1.57671e-11	1.32102	3.07076e-11	1.32102	2.03951e-11
			4.41224	4.883	4.41224	-8.316		1.32432	-1.27901e-12	1.32432	1.94364e-12	1.32432	1.6846e-11	1.32432	2.89553e-11	1.32432	2.04138e-11
			4.41824	4.423	4.41824	-7.81		1.32763	2.39716e-13	1.32763	1.18969e-13	1.32763	1.51649e-11	1.32763	3.25106e-11	1.32763	2.0863e-11
			4.42424	3.982	4.42424	-7.291		1.33093	-9.83424e-13	1.33093	-3.37217e-13	1.33093	1.66798e-11	1.33093	3.34369e-11	1.33093	1.96646e-11
			4.43124	3.565	4.43124	-6.767		1.33423	-1.39384e-14	1.33423	8.24782e-13	1.33423	1.72489e-11	1.33423	2.81774e-11	1.33423	1.91483e-11
			4.43724	3.174	4.43724	-6.241		1.33754	-1.46431e-13	1.33754	7.28919e-13	1.33754	1.83194e-11	1.33754	2.77408e-11	1.33754	1.87845e-11
			4.44324	2.814	4.44324	-5.72		1.34084	1.37842e-12	1.34084	2.7102e-14	1.34084	1.62021e-11	1.34084	3.0508e-11	1.34084	2.09341e-11
			4.45024	2.487	4.45024	-5.209		1.34414	-3.49573e-13	1.34414	1.19649e-12	1.34414	1.43333e-11	1.34414	3.45615e-11	1.34414	2.09432e-11
			4.45624	2.194	4.45624	-4.713		1.34745	2.87828e-13	1.34745	8.85861e-13	1.34745	1.91839e-11	1.34745	3.29485e-11	1.34745	1.87224e-11
			4.46224	1.939	4.46224	-4.237		1.35075	5.06671e-13	1.35075	1.80273e-12	1.35075	1.72468e-11	1.35075	3.13009e-11	1.35075	2.20217e-11
			4.46924	1.722	4.46924	-3.783		1.35405	-1.48287e-12	1.35405	-8.72248e-13	1.35405	1.66943e-11	1.35405	2.91142e-11	1.35405	1.93955e-11
			4.47524	1.545	4.47524	-3.356		1.35736	-4.68209e-13	1.35736	1.53397e-12	1.35736	1.61078e-11	1.35736	3.16382e-11	1.35736	2.00753e-11
			4.48124	1.409	4.48124	-2.957		1.36066	6.23984e-13	1.36066	3.60513e-13	1.36066	1.78205e-11	1.36066	3.40764e-11	1.36066	2.09924e-11
			4.48824	1.316	4.48824	-2.588		1.36396	1.2297e-12	1.36396	7.89036e-13	1.36396	1.70944e-11	1.36396	2.85363e-11	1.36396	2.05634e-11
			4.49424	1.266	4.49424	-2.251		1.36727	-6.17773e-14	1.36727	8.23926e-13	1.36727	1.77254e-11	1.36727	3.34493e-11	1.36727	2.18664e-11
			4.50024	1.261	4.50024	-1.945		1.37057	2.42685e-12	1.37057	4.11148e-14	1.37057	1.72769e-11	1.37057	3.41423e-11	1.37057	2.15775e-11
			4.50724	1.305	4.50724	-1.672		1.37387	8.14396e-13	1.37387	4.28519e-13	1.37387	2.05022e-11	1.37387	3.28957e-11	1.37387	1.82638e-11
			4.51324	1.397	4.51324	-1.43		1.37718	7.02632e-13	1.37718	1.91948e-12	1.37718	2.08791e-11	1.37718	3.11982e-11	1.37718	2.1953e-11
			4.51924	1.541	4.51924	-1.219		1.38048	-5.54062e-13	1.38048	9.63662e-13	1.38048	1.73322e-11	1.38048	3.2828e-11	1.38048	2.2012e-11
			4.52624	1.74	4.52624	-1.037		1.38378	-1.74143e-13	1.38378	-4.20744e-14	1.38378	1.71275e-11	1.38378	3.46687e-11	1.38378	2.10718e-11
			4.53224	1.996	4.53224	-0.8839		1.38709	-6.69726e-13	1.38709	6.34506e-13	1.38709	1.94564e-11	1.38709	3.15127e-11	1.38709	2.1524e-11
			4.53824	2.31	4.53824	-0.7585		1.39039	1.74853e-12	1.39039	-5.85507e-13	1.39039	1.8574e-11	1.39039	2.99372e-11	1.39039	2.27731e-11
			4.54524	2.686	4.54524	-0.6597		1.39369	1.91659e-12	1.39369	1.27033e-12	1.39369	1.78299e-11	1.39369	3.11636e-11	1.39369	2.25132e-11
			4.55124	3.126	4.55124	-0.5868		1.397	1.11077e-12	1.397	6.72706e-13	1.397	1.81355e-11	1.397	3.4933e-11	1.397	2.17719e-11
			4.55724	3.629	4.55724	-0.5394		1.4003	-8.99128e-13	1.4003	-6.19124e-13	1.4003	1.75703e-11	1.4003	3.2516e-11	1.4003	2.01345e-11
			4.56424	4.197	4.56424	-0.5174		1.4036	-4.27237e-13	1.4036	-8.18304e-13	1.4036	2.00399e-11	1.4036	3.24978e-11	1.4036	2.25888e-11
			4.57024	4.827	4.57024	-0.5212		1.40691	1.30594e-12	1.40691	1.097e-13	1.40691	1.85968e-11	1.40691	3.78108e-11	1.40691	2.19173e-11
			4.57624	5.518	4.57624	-0.5516		1.41021	5.44452e-14	1.41021	-9.25232e-13	1.41021	1.88131e-11	1.41021	3.62189e-11	1.41021	2.35112e-11
			4.58324	6.266	4.58324	-0.61		1.41351	2.55927e-13	1.41351	1.0334e-12	1.41351	2.15741e-11	1.41351	3.33988e-11	1.41351	1.98353e-11
			4.58924	7.063	4.58924	-0.6981		1.41682	8.7467e-13	1.41682	3.12941e-12	1.41682	1.97532e-11	1.41682	3.42185e-11	1.41682	2.26217e-11
			4.59524	7.904	4.59524	-0.8183		1.42012	-1.76475e-13	1.42012	6.78529e-13	1.42012	1.75604e-11	1.42012	3.47151e-11	1.42012	2.12025e-11
			4.60224	8.778	4.60224	-0.9734		1.42342	-1.48322e-13	1.42342	9.23971e-13	1.42342	1.81924e-11	1.42342	3.44215e-11	1.42342	2.13864e-11
			4.60824	9.673	4.60824	-1.166		1.42673	2.51924e-13	1.42673	1.38987e-12	1.42673	2.1926e-11	1.42673	3.44612e-11	1.42673	2.14102e-11
			4.61424	10.58	4.61424	-1.4		1.43003	-7.89213e-13	1.43003	-3.29164e-13	1.43003	2.10729e-11	1.43003	3.14079e-11	1.43003	2.51055e-11
			4.62124	11.48	4.62124	-1.679		1.43333	3.15405e-13	1.43333	1.64924e-12	1.43333	1.75723e-11	1.43333	3.52674e-11	1.43333	2.26977e-11
			4.62724	12.35	4.62724	-2.005		1.43664	5.80525e-13	1.43664	4.72198e-13	1.43664	1.94854e-11	1.43664	3.73362e-11	1.43664	2.11558e-11
			4.63324	13.2	4.63324	-2.383		1.43994	5.2455e-13	1.43994	8.04851e-13	1.43994	1.98028e-11	1.43994	3.35726e-11	1.43994	2.08077e-11
			4.64024	13.98	4.64024	-2.814		1.44324	4.21808e-13	1.44324	1.42799e-12	1.44324	1.95403e-11	1.44324	3.41756e-11	1.44324	2.42797e-11
			4.64624	14.7	4.64624	-3.3		1.44655	6.95737e-13	1.44655	9.02107e-13	1.44655	1.82079e-11	1.44655	3.67788e-11	1.44655	2.46701e-11
			4.65224	15.33	4.65224	-3.844		1.44985	-4.99907e-13	1.44985	-3.91663e-13	1.44985	1.94311e-11	1.44985	3.83374e-11	1.44985	2.41155e-11
			4.65924	15.87	4.65924	-4.444		1.45315	7.98465e-13	1.45315	2.528e-13	1.45315	2.35571e-11	1.45315	3.65705e-11	1.45315	2.23929e-11
			4.66524	16.29	4.66524	-5.099		1.45646	-9.77977e-13	1.45646	-3.47997e-15	1.45646	2.08564e-11	1.45646	3.47921e-11	1.45646	2.326e-11
			4.67124	16.6	4.67124	-5.807		1.45976	1.46949e-13	1.45976	4.25771e-13	1.45976	2.02293e-11	1.45976	3.63143e-11	1.45976	2.23416e-11
			4.67824	16.77	4.67824	-6.564		1.46306	-9.23921e-13	1.46306	1.01875e-12	1.46306	2.08445e-11	1.46306	3.88221e-11	1.46306	1.98788e-11
			4.68424	16.82	4.68424	-7.363		1.46637	2.83856e-13	1.46637	6.00367e-13	1.46637	2.24087e-11	1.46637	3.72205e-11	1.46637	2.25122e-11
			4.69024	16.73	4.69024	-8.195		1.46967	-2.09915e-13	1.46967	5.25894e-13	1.46967	2.13259e-11	1.46967	3.27269e-11	1.46967	2.4091e-11
			4.69724	16.51	4.69724	-9.053		1.47297	1.34205e-12	1.47297	7.26526e-14	1.47297	1.8452e-11	1.47297	3.67563e-11	1.47297	2.3451e-11
			4.70324	16.17	4.70324	-9.924		1.47628	1.47052e-12	1.47628	2.46962e-14	1.47628	1.83792e-11	1.47628	3.85378e-11	1.47628	2.22577e-11
			4.70924	15.71	4.70924	-10.8		1.47958	8.91367e-13	1.47958	2.85373e-13	1.47958	2.04677e-11	1.47958	3.6991e-11	1.47958	2.4184e-11
			4.71524	15.14	4.71524	-11.66		1.48288	-2.62687e-13	1.48288	-9.3049e-13	1.48288	2.01124e-11	1.48288	3.58543e-11	1.48288	2.53962e-11
			4.72224	14.48	4.72224	-12.49		1.48619	5.06443e-13	1.48619	1.01215e-12	1.48619	2.04279e-11	1.48619	3.72507e-11	1.48619	2.56073e-11
			4.72824	13.73	4.72824	-13.28		1.48949	-8.22632e-13	1.48949	-3.1453e-13	1.48949	2.1646e-11	1.48949	3.87372e-11	1.48949	2.31154e-11
			4.73424	12.93	4.73424	-14.01		1.49279	-9.89441e-13	1.49279	1.5581e-12	1.49279	2.60754e-11	1.49279	3.81004e-11	1.49279	2.0259e-11
			4.74124	12.07	4.74124	-14.67		1.4961	-1.79497e-12	1.4961	-5.79124e-13	1.4961	2.23313e-11	1.4961	3.67202e-11	1.4961	2.52635e-11
			4.74724	11.18	4.74724	-15.24		1.4994	7.02989e-13	1.4994	1.35771e-12	1.4994	1.99904e-11	1.4994	3.87809e-11	1.4994	2.57247e-11
			4.75324	10.28	4.75324	-15.72		1.5027	2.23793e-13	1.5027	-3.95222e-13	1.5027	2.2175e-11	1.5027	4.19782e-11	1.5027	2.24791e-11
			4.76024	9.376	4.76024	-16.09		1.50601	4.87888e-13	1.50601	1.51706e-12	1.50601	2.3856e-11	1.50601	4.05327e-11	1.50601	2.6349e-11
			4.76624	8.483	4.76624	-16.34		1.50931	-2.75937e-13	1.50931	-2.41508e-13	1.50931	2.2026e-11	1.50931	3.47815e-11	1.50931	2.58373e-11
			4.77224	7.615	4.77224	-16.47		1.51261	2.14687e-13	1.51261	8.15635e-13	1.51261	2.14343e-11	1.51261	4.03235e-11	1.51261	2.71748e-11
			4.77924	6.782	4.77924	-16.48		1.51592	4.9535e-14	1.51592	3.37771e-13	1.51592	2.39113e-11	1.51592	4.18928e-11	1.51592	2.67315e-11
			4.78524	5.993	4.78524	-16.36		1.51922	4.61131e-13	1.51922	3.91662e-14	1.51922	2.55995e-11	1.51922	3.78453e-11	1.51922	2.19339e-11
			4.79124	5.254	4.79124	-16.12		1.52252	-4.52634e-13	1.52252	-4.94279e-13	1.52252	2.46558e-11	1.52252	3.97518e-11	1.52252	2.47118e-11
			4.79824	4.571	4.79824	-15.76		1.52583	8.68632e-13	1.52583	5.80942e-13	1.52583	2.07252e-11	1.52583	4.19999e-11	1.52583	2.60345e-11
			4.80424	3.945	4.80424	-15.3		1.52913	-9.83297e-13	1.52913	-1.48397e-12	1.52913	2.32788e-11	1.52913	4.00896e-11	1.52913	2.50822e-11
			4.81024	3.379	4.81024	-14.73		1.53243	1.40786e-12	1.53243	-5.2264e-13	1.53243	2.51137e-11	1.53243	4.16614e-11	1.53243	2.25949e-11
			4.81724	2.872	4.81724	-14.08		1.53574	8.91175e-13	1.53574	1.41676e-13	1.53574	2.26409e-11	1.53574	3.99943e-11	1.53574	2.84674e-11
			4.82324	2.423	4.82324	-13.36		1.53904	1.5612e-12	1.53904	-3.53254e-13	1.53904	2.01714e-11	1.53904	3.95295e-11	1.53904	2.46802e-11
			4.82924	2.029	4.82924	-12.58		1.54234	8.35102e-14	1.54234	-5.2581e-13	1.54234	2.33514e-11	1.54234	4.38879e-11	1.54234	2.59449e-11
			4.83624	1.688	4.83624	-11.76		1.54565	-1.69178e-12	1.54565	1.51587e-12	1.54565	2.50614e-11	1.54565	4.14767e-11	1.54565	2.39921e-11
			4.84224	1.397	4.84224	-10.91		1.54895	-1.21441e-13	1.54895	5.53975e-13	1.54895	2.55776e-11	1.54895	3.79367e-11	1.54895	2.751e-11
			4.84824	1.15	4.84824	-10.04		1.55225	-1.48425e-13	1.55225	7.41808e-13	1.55225	2.45636e-11	1.55225	3.88705e-11	1.55225	2.87994e-11
			4.85524	0.9453	4.85524	-9.171		1.55556	-8.64945e-13	1.55556	3.60444e-13	1.55556	2.42338e-11	1.55556	4.11337e-11	1.55556	2.60542e-11
			4.86124	0.7779	4.86124	-8.317		1.55886	-8.07735e-13	1.55886	-9.46871e-13	1.55886	2.70512e-11	1.55886	3.96739e-11	1.55886	2.44919e-11
			4.86724	0.6447	4.86724	-7.486		1.56216	-6.03859e-13	1.56216	3.07294e-13	1.56216	2.57336e-11	1.56216	4.33134e-11	1.56216	2.84493e-11
			4.87424	0.5424	4.87424	-6.689		1.56547	-5.65415e-14	1.56547	-5.48944e-13	1.56547	2.15487e-11	1.56547	4.34142e-11	1.56547	3.03244e-11
			4.88024	0.4686	4.88024	-5.934		1.56877	3.0717e-13	1.56877	6.97106e-13	1.56877	2.40655e-11	1.56877	4.56775e-11	1.56877	2.43729e-11
			4.88624	0.4211	4.88624	-5.226		1.57207	8.34968e-13	1.57207	1.7675e-12	1.57207	2.81263e-11	1.57207	4.47744e-11	1.57207	2.67893e-11
			4.89324	0.3985	4.89324	-4.571		1.57538	1.45252e-13	1.57538	3.30082e-14	1.57538	2.55052e-11	1.57538	4.16582e-11	1.57538	2.84298e-11
			4.89924	0.4	4.89924	-3.973		1.57868	3.76281e-14	1.57868	1.12466e-12	1.57868	2.29548e-11	1.57868	4.14537e-11	1.57868	3.05253e-11
			4.90524	0.4255	4.90524	-3.432		1.58198	-3.89077e-13	1.58198	7.63176e-13	1.58198	2.64127e-11	1.58198	4.16746e-11	1.58198	2.49856e-11
			4.91224	0.4755	4.91224	-2.95		1.58529	-5.01386e-13	1.58529	6.75954e-13	1.58529	2.71894e-11	1.58529	3.98806e-11	1.58529	2.63259e-11
			4.91824	0.5511	4.91824	-2.527		1.58859	8.95794e-13	1.58859	1.01734e-12	1.58859	2.63696e-11	1.58859	4.10324e-11	1.58859	2.92287e-11
			4.92424	0.6542	4.92424	-2.161		1.59189	3.6797e-13	1.59189	-2.7973e-13	1.59189	2.34016e-11	1.59189	4.42029e-11	1.59189	3.06425e-11
			4.93124	0.787	4.93124	-1.85		1.5952	-7.37258e-13	1.5952	-3.35693e-13	1.5952	2.45421e-11	1.5952	4.48902e-11	1.5952	2.89235e-11
			4.93724	0.9522	4.93724	-1.593		1.5985	-8.83552e-13	1.5985	2.49072e-12	1.5985	2.87531e-11	1.5985	4.58362e-11	1.5985	2.76094e-11
			4.94324	1.153	4.94324	-1.387		1.6018	-1.93703e-12	1.6018	-3.68028e-13	1.6018	2.78114e-11	1.6018	4.81036e-11	1.6018	3.01119e-11
			4.95024	1.393	4.95024	-1.231		1.6051	-7.87284e-13	1.6051	3.07151e-13	1.6051	2.65395e-11	1.6051	4.40734e-11	1.6051	3.12527e-11
			4.95624	1.675	4.95624	-1.123		1.60841	1.10898e-12	1.60841	5.43066e-13	1.60841	2.93824e-11	1.60841	4.44554e-11	1.60841	2.54634e-11
			4.96224	2.003	4.96224	-1.061		1.61171	-8.15759e-14	1.61171	-5.3862e-13	1.61171	3.01724e-11	1.61171	4.23848e-11	1.61171	2.94162e-11
			4.96924	2.38	4.96924	-1.045		1.61501	-8.71894e-13	1.61501	7.93877e-13	1.61501	2.63779e-11	1.61501	4.11421e-11	1.61501	3.18832e-11
			4.97524	2.809	4.97524	-1.073		1.61832	5.50343e-13	1.61832	-9.93255e-14	1.61832	2.51489e-11	1.61832	4.45684e-11	1.61832	2.89416e-11
			4.98124	3.292	4.98124	-1.145		1.62162	1.92421e-13	1.62162	3.50914e-13	1.62162	2.59174e-11	1.62162	4.6899e-11	1.62162	2.93818e-11
			4.98824	3.83	4.98824	-1.263		1.62492	3.03695e-13	1.62492	-2.77835e-13	1.62492	2.56945e-11	1.62492	4.63527e-11	1.62492	3.0923e-11
			4.99424	4.424	4.99424	-1.427		1.62823	3.70932e-13	1.62823	4.11488e-13	1.62823	2.58105e-11	1.62823	4.72537e-11	1.62823	3.11531e-11
			5.00024	5.072	5.00024	-1.637		1.63153	5.1976e-13	1.63153	1.49616e-12	1.63153	2.6097e-11	1.63153	4.96409e-11	1.63153	3.05864e-11
								1.63483	-4.75568e-13	1.63483	1.40323e-12	1.63483	2.78777e-11	1.63483	4.60604e-11	1.63483	2.85291e-11
								1.63814	6.3944e-13	1.63814	1.01329e-12	1.63814	3.14919e-11	1.63814	4.53627e-11	1.63814	2.74179e-11
								1.64144	4.752e-13	1.64144	1.04098e-13	1.64144	3.11514e-11	1.64144	4.62362e-11	1.64144	3.13186e-11
								1.64474	-1.20134e-12	1.64474	-6.98555e-13	1.64474	2.88916e-11	1.64474	4.69297e-11	1.64474	3.01557e-11
								1.64805	8.92043e-13	1.64805	-1.4386e-12	1.64805	3.08169e-11	1.64805	4.7551e-11	1.64805	2.61254e-11
								1.65135	5.4711e-13	1.65135	2.22481e-12	1.65135	3.01816e-11	1.65135	4.93881e-11	1.65135	3.10528e-11
								1.65465	-5.96262e-13	1.65465	4.49873e-13	1.65465	2.91441e-11	1.65465	4.78435e-11	1.65465	3.21558e-11
								1.65796	-5.97863e-13	1.65796	-1.7451e-12	1.65796	2.64843e-11	1.65796	5.21746e-11	1.65796	3.2591e-11
								1.66126	4.46608e-13	1.66126	5.3108e-13	1.66126	2.89834e-11	1.66126	5.11451e-11	1.66126	3.14802e-11
								1.66456	8.21989e-13	1.66456	7.44586e-13	1.66456	2.74007e-11	1.66456	4.57004e-11	1.66456	2.8885e-11
								1.66787	-1.81719e-13	1.66787	1.62586e-12	1.66787	2.92572e-11	1.66787	5.2027e-11	1.66787	3.1915e-11
								1.67117	1.30668e-13	1.67117	-1.92208e-13	1.67117	2.62065e-11	1.67117	4.82677e-11	1.67117	3.22778e-11
								1.67447	-6.38183e-13	1.67447	-2.90355e-13	1.67447	3.05008e-11	1.67447	4.72465e-11	1.67447	2.97387e-11
								1.67778	6.2971e-13	1.67778	2.45732e-13	1.67778	3.26461e-11	1.67778	4.91685e-11	1.67778	2.96899e-11
								1.68108	1.18183e-12	1.68108	-1.08827e-14	1.68108	3.20746e-11	1.68108	5.42544e-11	1.68108	3.3905e-11
								1.68438	1.12938e-12	1.68438	2.55904e-16	1.68438	3.29468e-11	1.68438	5.25805e-11	1.68438	3.38164e-11
								1.68769	7.88789e-13	1.68769	-9.6165e-14	1.68769	3.25195e-11	1.68769	5.26693e-11	1.68769	2.88815e-11
								1.69099	-4.49472e-13	1.69099	8.77055e-13	1.69099	3.14315e-11	1.69099	5.09979e-11	1.69099	3.20517e-11
								1.69429	1.00924e-12	1.69429	6.66062e-13	1.69429	2.81889e-11	1.69429	4.9232e-11	1.69429	3.48188e-11
								1.6976	-6.22715e-13	1.6976	8.75635e-13	1.6976	3.05305e-11	1.6976	5.37529e-11	1.6976	3.275e-11
								1.7009	8.23079e-13	1.7009	2.72046e-13	1.7009	2.9686e-11	1.7009	4.89768e-11	1.7009	3.07861e-11
								1.7042	8.51141e-14	1.7042	4.79777e-13	1.7042	3.26392e-11	1.7042	5.0901e-11	1.7042	3.10734e-11
								1.70751	8.35726e-14	1.70751	1.08222e-12	1.70751	3.07745e-11	1.70751	5.14357e-11	1.70751	3.33135e-11
								1.71081	9.47166e-13	1.71081	2.56044e-13	1.71081	2.96274e-11	1.71081	5.48919e-11	1.71081	3.56298e-11
								1.71411	-8.49549e-13	1.71411	2.04052e-13	1.71411	3.20666e-11	1.71411	5.20222e-11	1.71411	2.90213e-11
								1.71742	1.01236e-13	1.71742	6.7859e-13	1.71742	3.41553e-11	1.71742	5.60288e-11	1.71742	3.09038e-11
								1.72072	-6.925e-13	1.72072	1.23159e-12	1.72072	3.33167e-11	1.72072	5.50097e-11	1.72072	3.58024e-11
								1.72402	-8.87168e-13	1.72402	3.26349e-13	1.72402	3.15853e-11	1.72402	5.42853e-11	1.72402	3.48703e-11
								1.72733	-2.55627e-13	1.72733	4.9896e-14	1.72733	3.61296e-11	1.72733	5.306e-11	1.72733	2.98856e-11
								1.73063	-8.95191e-13	1.73063	7.52502e-13	1.73063	3.37677e-11	1.73063	5.15489e-11	1.73063	3.5971e-11
								1.73393	-7.68568e-13	1.73393	7.41804e-13	1.73393	3.03246e-11	1.73393	5.23737e-11	1.73393	3.59815e-11
								1.73724	-5.87254e-14	1.73724	-1.14521e-12	1.73724	3.35892e-11	1.73724	5.26931e-11	1.73724	3.4089e-11
								1.74054	-4.84384e-13	1.74054	7.17459e-13	1.74054	3.3393e-11	1.74054	5.63954e-11	1.74054	3.24059e-11
								1.74384	3.3121e-13	1.74384	7.43121e-13	1.74384	3.26801e-11	1.74384	5.78672e-11	1.74384	3.27988e-11
								1.74715	8.95109e-13	1.74715	1.43697e-13	1.74715	3.18768e-11	1.74715	5.97306e-11	1.74715	3.52155e-11
								1.75045	2.08238e-13	1.75045	1.49983e-12	1.75045	3.15506e-11	1.75045	5.84412e-11	1.75045	3.43116e-11
								1.75375	4.33369e-13	1.75375	7.85981e-13	1.75375	3.47146e-11	1.75375	5.44301e-11	1.75375	2.80001e-11
								1.75706	3.86556e-13	1.75706	1.95695e-12	1.75706	3.49307e-11	1.75706	5.53221e-11	1.75706	3.19764e-11
								1.76036	-1.12589e-14	1.76036	4.93231e-14	1.76036	3.26652e-11	1.76036	5.40782e-11	1.76036	3.33824e-11
								1.76366	3.51664e-13	1.76366	1.03526e-12	1.76366	3.39313e-11	1.76366	5.63011e-11	1.76366	3.12482e-11
								1.76697	-5.272e-13	1.76697	8.87659e-13	1.76697	3.86635e-11	1.76697	5.63638e-11	1.76697	3.50456e-11
								1.77027	-1.59369e-12	1.77027	7.77545e-13	1.77027	3.68337e-11	1.77027	5.62606e-11	1.77027	3.48148e-11
								1.77357	-1.03776e-12	1.77357	-1.05311e-12	1.77357	3.50022e-11	1.77357	5.64982e-11	1.77357	3.69845e-11
								1.77688	-2.80166e-13	1.77688	1.17219e-12	1.77688	3.32733e-11	1.77688	6.05505e-11	1.77688	3.5265e-11
								1.78018	-4.74417e-13	1.78018	3.29455e-13	1.78018	3.49077e-11	1.78018	5.81536e-11	1.78018	3.30351e-11
								1.78348	-4.22989e-13	1.78348	6.98894e-13	1.78348	3.58057e-11	1.78348	5.7462e-11	1.78348	3.31033e-11
								1.78679	5.96226e-13	1.78679	6.16161e-13	1.78679	3.45441e-11	1.78679	6.36062e-11	1.78679	3.67552e-11
								1.79009	3.37368e-14	1.79009	1.40588e-12	1.79009	3.2025e-11	1.79009	5.86557e-11	1.79009	3.24989e-11
								1.79339	-5.01505e-13	1.79339	1.97445e-12	1.79339	3.62441e-11	1.79339	5.64834e-11	1.79339	3.1368e-11
								1.7967	-1.49734e-12	1.7967	7.40935e-13	1.7967	3.43379e-11	1.7967	5.90012e-11	1.7967	3.19254e-11
								1.8	1.26966e-12	1.8	7.8414e-13	1.8	3.29206e-11	1.8	5.9326e-11	1.8	3.55555e-11
