# Supplementary material for: Topology selectivity of a conformationally flexible precursor through selenium doping
Source: Nat Commun. 2024 Apr 15;15:3235. doi: 10.1038/s41467-024-47614-9 (PMC11018763; doi:10.1038/s41467-024-47614-9)
Supplement: Supplementary file 4 — Source Data [file 41467_2024_47614_MOESM4_ESM.zip › Source Data/Figure 5/CONTCAR_a_FS]

Cu   N    C    H                              
   1.00000000000000     
    17.8918991088999988    0.0000000000000000    0.0000000000000000
    -8.9459495544000003   15.4948391502000007    0.0000000000000000
     0.0000000000000000    0.0000000000000000   14.1738996505999992
   Cu   N    C    H 
   150     3    21    12
Selective dynamics
Direct
 -0.0011847203287912 -0.0017167043252214  0.2968500486609796   T   T   T
  0.0945027676131014  0.0469773535486466  0.1484438185286097   T   T   T
  0.0476199980000018  0.0952399970000002  0.0025400000000033   F   F   F
  0.1427461695605983 -0.0001672430894546  0.2930760396492791   T   T   T
  0.2381257482539540  0.0478451140533100  0.1480515774359143   T   T   T
  0.1904799940000004  0.0952399970000002  0.0025400000000033   F   F   F
  0.2848096872806364 -0.0013036384478928  0.2910400987531545   T   T   T
  0.3811302323537014  0.0479926149060229  0.1476454891423264   T   T   T
  0.3333300050000005  0.0952399970000002  0.0025400000000033   F   F   F
  0.4283145639870277 -0.0017780724918591  0.2915944062217027   T   T   T
  0.5237587799887921  0.0477055176436410  0.1469864218310797   T   T   T
  0.4761900009999991  0.0952399970000002  0.0025400000000033   F   F   F
  0.5707453369851712  0.0010188905415012  0.2958123203102148   T   T   T
  0.6660026264423826  0.0477389173132245  0.1483679469614791   T   T   T
  0.6190500259999965  0.0952399970000002  0.0025400000000033   F   F   F
  0.7137248248650198  0.0005075774065119  0.2929771939735312   T   T   T
  0.8092316170987154  0.0477032690153094  0.1477544953579083   T   T   T
  0.7619000079999978  0.0952399970000002  0.0025400000000033   F   F   F
  0.8562305412426777  0.0004976112608092  0.2933803706873022   T   T   T
  0.9522227705964638  0.0470002583701308  0.1485260887459716   T   T   T
  0.9047600029999998  0.0952399970000002  0.0025400000000033   F   F   F
 -0.0006364871776722  0.1419972087529225  0.2930212645863259   T   T   T
  0.0947178166496185  0.1898226765189873  0.1476486544448800   T   T   T
  0.0476199980000018  0.2381000069999999  0.0025400000000033   F   F   F
  0.1415737655720510  0.1419763582451417  0.2930133449940443   T   T   T
  0.2377517872000728  0.1900754111015566  0.1481234568630181   T   T   T
  0.1904799940000004  0.2381000069999999  0.0025400000000033   F   F   F
  0.2839420406392845  0.1422466000356713  0.2936081410817147   T   T   T
  0.3807186026786534  0.1902606469101686  0.1486918864533053   T   T   T
  0.3333300050000005  0.2381000069999999  0.0025400000000033   F   F   F
  0.4278199764501309  0.1443838688437247  0.2922250832170957   T   T   T
  0.5236042571460628  0.1904248449356438  0.1473284522266834   T   T   T
  0.4761900009999991  0.2381000069999999  0.0025400000000033   F   F   F
  0.5739006106403692  0.1435482544635091  0.2911194058117044   T   T   T
  0.6670523230812320  0.1909116737323932  0.1471358570749708   T   T   T
  0.6190500259999965  0.2381000069999999  0.0025400000000033   F   F   F
  0.7148661519189852  0.1435770435792872  0.2932154534819731   T   T   T
  0.8094899973123232  0.1905723845816372  0.1477348521550256   T   T   T
  0.7619000079999978  0.2381000069999999  0.0025400000000033   F   F   F
  0.8568895514471639  0.1429471201975159  0.2930332502023318   T   T   T
  0.9521241123080784  0.1901951283377742  0.1477660338598348   T   T   T
  0.9047600029999998  0.2381000069999999  0.0025400000000033   F   F   F
 -0.0004697814566023  0.2846685422581784  0.2933712579365647   T   T   T
  0.0948979945725021  0.3325661552618685  0.1471326817200553   T   T   T
  0.0476199980000018  0.3809500039999989  0.0025400000000033   F   F   F
  0.1423589676814009  0.2846701659521576  0.2928535465413686   T   T   T
  0.2375228775149855  0.3324729980617008  0.1473881723494390   T   T   T
  0.1904799940000004  0.3809500039999989  0.0025400000000033   F   F   F
  0.2852407981160736  0.2851013174054424  0.2928484091717800   T   T   T
  0.3805638857652384  0.3330129127266214  0.1473458253190392   T   T   T
  0.3333300050000005  0.3809500039999989  0.0025400000000033   F   F   F
  0.4297767470172850  0.2876907623091718  0.2905942924829863   T   T   T
  0.5239802652174300  0.3333425709524981  0.1468875769743836   T   T   T
  0.4761900009999991  0.3809500039999989  0.0025400000000033   F   F   F
  0.5735319627435702  0.2872884311634701  0.2901384643782560   T   T   T
  0.6674912239789199  0.3338548212626823  0.1472302099827169   T   T   T
  0.6190500259999965  0.3809500039999989  0.0025400000000033   F   F   F
  0.7151024405901054  0.2864087835341185  0.2926499254112289   T   T   T
  0.8099877989348923  0.3335328373440929  0.1474918275408177   T   T   T
  0.7619000079999978  0.3809500039999989  0.0025400000000033   F   F   F
  0.8575876672816721  0.2859443121254465  0.2930276109011545   T   T   T
  0.9528135445568546  0.3336607702070242  0.1484064006726556   T   T   T
  0.9047600029999998  0.3809500039999989  0.0025400000000033   F   F   F
  0.0011761780836490  0.4287903055615101  0.2958205486007744   T   T   T
  0.0951183326631774  0.4759362034665350  0.1469105077347365   T   T   T
  0.0476199980000018  0.5238100290000034  0.0025400000000033   F   F   F
  0.1404734286149812  0.4255848148014650  0.2911324894004771   T   T   T
  0.2379596510423825  0.4761821948194390  0.1473818480244758   T   T   T
  0.1904799940000004  0.5238100290000034  0.0025400000000033   F   F   F
  0.2849238574111246  0.4264095932099909  0.2903866358007039   T   T   T
  0.3806078213372678  0.4760102584787921  0.1470381728584969   T   T   T
  0.3333300050000005  0.5238100290000034  0.0025400000000033   F   F   F
  0.4282849777720042  0.4280227533282334  0.2908870416641847   T   T   T
  0.5238291198367261  0.4762683990385093  0.1472693181766434   T   T   T
  0.4761900009999991  0.5238100290000034  0.0025400000000033   F   F   F
  0.5724524334367316  0.4291175768900116  0.2906133966954360   T   T   T
  0.6672977778301923  0.4765908306832649  0.1471739771674444   T   T   T
  0.6190500259999965  0.5238100290000034  0.0025400000000033   F   F   F
  0.7151832189444269  0.4291057012559435  0.2924154570543656   T   T   T
  0.8101266529672213  0.4766304742567227  0.1479243817465510   T   T   T
  0.7619000079999978  0.5238100290000034  0.0025400000000033   F   F   F
  0.8579852512074041  0.4283115922216953  0.2926761023598810   T   T   T
  0.9530275085316499  0.4761205263518061  0.1481371876601042   T   T   T
  0.9047600029999998  0.5238100290000034  0.0025400000000033   F   F   F
  0.0006133141990950  0.5713635279724427  0.2927319535322426   T   T   T
  0.0953028698129272  0.6191574483829706  0.1469717719469804   T   T   T
  0.0476199980000018  0.6666700239999983  0.0025400000000033   F   F   F
  0.1409770840301893  0.5712591467482475  0.2913184125060314   T   T   T
  0.2381102091244487  0.6187569617836777  0.1474456561814305   T   T   T
  0.1904799940000004  0.6666700239999983  0.0025400000000033   F   F   F
  0.2873738232872025  0.5718075539318163  0.2920893024148925   T   T   T
  0.3808683895923382  0.6193156349513397  0.1488401338165113   T   T   T
  0.3333300050000005  0.6666700239999983  0.0025400000000033   F   F   F
  0.4292455259833607  0.5702385823452958  0.2905912120470783   T   T   T
  0.5237734259788558  0.6194071857686210  0.1472928197093667   T   T   T
  0.4761900009999991  0.6666700239999983  0.0025400000000033   F   F   F
  0.5716216062380222  0.5720960309826651  0.2904111751859895   T   T   T
  0.6670377427677066  0.6194825043344943  0.1468584351951348   T   T   T
  0.6190500259999965  0.6666700239999983  0.0025400000000033   F   F   F
  0.7133119959952541  0.5713672116158425  0.2904639732049205   T   T   T
  0.8104431433628699  0.6199457324682982  0.1496202043604729   T   T   T
  0.7619000079999978  0.6666700239999983  0.0025400000000033   F   F   F
  0.8583728299357839  0.5706689137910408  0.2935488375105217   T   T   T
  0.9524101511768290  0.6189314549621260  0.1478472340726732   T   T   T
  0.9047600029999998  0.6666700239999983  0.0025400000000033   F   F   F
  0.0015812142329154  0.7146954221842586  0.2906432115954233   T   T   T
  0.0955393563074739  0.7621905405304632  0.1471880214030518   T   T   T
  0.0476199980000018  0.8095200059999996  0.0025400000000033   F   F   F
  0.1428269074522045  0.7142801523597412  0.2928724354183386   T   T   T
  0.2377492427425961  0.7618338162561022  0.1471892629715681   T   T   T
  0.1904799940000004  0.8095200059999996  0.0025400000000033   F   F   F
  0.2850550673187984  0.7152289948536477  0.2904436478159412   T   T   T
  0.3810604531216652  0.7619079090935201  0.1479655528790961   T   T   T
  0.3333300050000005  0.8095200059999996  0.0025400000000033   F   F   F
  0.4295095507532479  0.7164156712857805  0.2939207179525696   T   T   T
  0.5235014497953793  0.7621576529522451  0.1481770480049300   T   T   T
  0.4761900009999991  0.8095200059999996  0.0025400000000033   F   F   F
  0.5712989921799447  0.7149192094859885  0.2923848608384982   T   T   T
  0.6663385657342735  0.7623960258065577  0.1471897609645149   T   T   T
  0.6190500259999965  0.8095200059999996  0.0025400000000033   F   F   F
  0.7130874190117011  0.7152318193952885  0.2900763478660875   T   T   T
  0.8099053029594779  0.7619957206319520  0.1475152974266823   T   T   T
  0.7619000079999978  0.8095200059999996  0.0025400000000033   F   F   F
  0.8570179555176953  0.7145158087818531  0.2950048961792889   T   T   T
  0.9521096944175330  0.7619500957373955  0.1477946682993514   T   T   T
  0.9047600029999998  0.8095200059999996  0.0025400000000033   F   F   F
  0.0031101478479402  0.8596420747012176  0.2896586399899964   T   T   T
  0.0958096386929477  0.9050101548008905  0.1465299191618352   T   T   T
  0.0476199980000018  0.9523800019999982  0.0025400000000033   F   F   F
  0.1432401105705786  0.8571964633676085  0.2926479652295484   T   T   T
  0.2382768491592498  0.9046168969881205  0.1471789412294466   T   T   T
  0.1904799940000004  0.9523800019999982  0.0025400000000033   F   F   F
  0.2855065546876899  0.8570169844376669  0.2928284551830020   T   T   T
  0.3806505236991763  0.9046359436879221  0.1469395150357565   T   T   T
  0.3333300050000005  0.9523800019999982  0.0025400000000033   F   F   F
  0.4283864299812953  0.8578252228371852  0.2926004376715766   T   T   T
  0.5236803186885974  0.9054317546336254  0.1481132842107215   T   T   T
  0.4761900009999991  0.9523800019999982  0.0025400000000033   F   F   F
  0.5715509899866207  0.8585333630315306  0.2926435323085881   T   T   T
  0.6662809480967957  0.9051452913734529  0.1474110961507888   T   T   T
  0.6190500259999965  0.9523800019999982  0.0025400000000033   F   F   F
  0.7133958265088051  0.8577053771242089  0.2924235619494737   T   T   T
  0.8088574217087952  0.9051603385590216  0.1465540470479917   T   T   T
  0.7619000079999978  0.9523800019999982  0.0025400000000033   F   F   F
  0.8559606275691316  0.8600604460068890  0.2892877964777844   T   T   T
  0.9524321057607887  0.9050552803307769  0.1465284959456110   T   T   T
  0.9047600029999998  0.9523800019999982  0.0025400000000033   F   F   F
  0.9093696464750179  0.8206965466641943  0.4254241542902965   T   T   T
  0.1912690145434024  0.5232373569698143  0.4259700860471261   T   T   T
  0.4763305314266055  0.0970564216873077  0.4260812368982188   T   T   T
  0.5767075713865157  0.5715965633877508  0.5051458040315920   T   T   T
  0.4411068024786668  0.4411200690001943  0.5084183418195726   T   T   T
  0.5715719645411218  0.4357418738620201  0.5073447675049381   T   T   T
  0.4896725130923312  0.5277353159087856  0.5062039197248946   T   T   T
  0.4848144652945119  0.3977944240393596  0.5083778746982941   T   T   T
  0.6147365799076518  0.5228557396159439  0.5059309301618877   T   T   T
  0.7100636361433050  0.5679711756172812  0.4996474843320606   T   T   T
  0.4446283931428808  0.5779705480353146  0.4990697871500394   T   T   T
  0.4331190856529883  0.3024657126230721  0.5037534022222150   T   T   T
  0.4909375523778142  0.6685666167981376  0.5063999255181459   T   T   T
  0.4476346168501287  0.7150228094039497  0.4971756356547394   T   T   T
  0.3585257637125758  0.6719757588322727  0.4785516323198036   T   T   T
  0.3099950317453753  0.5810145753014262  0.4677481514069530   T   T   T
  0.3552069746675706  0.5355893344025876  0.4793682111749056   T   T   T
  0.3429614277968636  0.2605126095931651  0.5152696594562053   T   T   T
  0.2937691470533891  0.1709668330133060  0.5067951889521874   T   T   T
  0.3334860227956744  0.1225656898547733  0.4843036206531833   T   T   T
  0.4238339484537607  0.1623953313681830  0.4702465876677491   T   T   T
  0.4723988022145290  0.2530245597563161  0.4816826527336714   T   T   T
  0.7546359937884792  0.5220986162201641  0.5088530827604021   T   T   T
  0.8444422613595928  0.5654741459276336  0.5008298193094916   T   T   T
  0.8904459878429101  0.6543161315713689  0.4811411543614627   T   T   T
  0.8478370293972267  0.7023980814269489  0.4682400197984700   T   T   T
  0.7570967791263451  0.6572381286899531  0.4791572975708380   T   T   T
  0.5602769189160626  0.7013645969599379  0.5192227160104939   T   T   T
  0.4832284476391309  0.7852454582438638  0.5038640225958041   T   T   T
  0.3263276284655920  0.7101006319343589  0.4726345151982256   T   T   T
  0.3214572107575995  0.4653378489682085  0.4732023719718942   T   T   T
  0.3127335741378042  0.2990295287343165  0.5305096504768492   T   T   T
  0.2238730964013744  0.1384592893522098  0.5161434238268671   T   T   T
  0.2931944555704731  0.0525392052938225  0.4773911434522495   T   T   T
  0.5424685260388049  0.2873717112843092  0.4728466536208331   T   T   T
  0.7180749949801344  0.4528851737393011  0.5220462281415028   T   T   T
  0.8792147874682069  0.5301963595520791  0.5090466785555742   T   T   T
  0.9608383219665436  0.6867606258363738  0.4755172269318115   T   T   T
  0.7207370114161890  0.6910857404456188  0.4717716155029881   T   T   T
 
  0.00000000E+00  0.00000000E+00  0.00000000E+00
  0.00000000E+00  0.00000000E+00  0.00000000E+00
  0.00000000E+00  0.00000000E+00  0.00000000E+00
  0.00000000E+00  0.00000000E+00  0.00000000E+00
  0.00000000E+00  0.00000000E+00  0.00000000E+00
  0.00000000E+00  0.00000000E+00  0.00000000E+00
  0.00000000E+00  0.00000000E+00  0.00000000E+00
  0.00000000E+00  0.00000000E+00  0.00000000E+00
  0.00000000E+00  0.00000000E+00  0.00000000E+00
  0.00000000E+00  0.00000000E+00  0.00000000E+00
  0.00000000E+00  0.00000000E+00  0.00000000E+00
  0.00000000E+00  0.00000000E+00  0.00000000E+00
  0.00000000E+00  0.00000000E+00  0.00000000E+00
  0.00000000E+00  0.00000000E+00  0.00000000E+00
  0.00000000E+00  0.00000000E+00  0.00000000E+00
  0.00000000E+00  0.00000000E+00  0.00000000E+00
  0.00000000E+00  0.00000000E+00  0.00000000E+00
  0.00000000E+00  0.00000000E+00  0.00000000E+00
  0.00000000E+00  0.00000000E+00  0.00000000E+00
  0.00000000E+00  0.00000000E+00  0.00000000E+00
  0.00000000E+00  0.00000000E+00  0.00000000E+00
  0.00000000E+00  0.00000000E+00  0.00000000E+00
  0.00000000E+00  0.00000000E+00  0.00000000E+00
  0.00000000E+00  0.00000000E+00  0.00000000E+00
  0.00000000E+00  0.00000000E+00  0.00000000E+00
  0.00000000E+00  0.00000000E+00  0.00000000E+00
  0.00000000E+00  0.00000000E+00  0.00000000E+00
  0.00000000E+00  0.00000000E+00  0.00000000E+00
  0.00000000E+00  0.00000000E+00  0.00000000E+00
  0.00000000E+00  0.00000000E+00  0.00000000E+00
  0.00000000E+00  0.00000000E+00  0.00000000E+00
  0.00000000E+00  0.00000000E+00  0.00000000E+00
  0.00000000E+00  0.00000000E+00  0.00000000E+00
  0.00000000E+00  0.00000000E+00  0.00000000E+00
  0.00000000E+00  0.00000000E+00  0.00000000E+00
  0.00000000E+00  0.00000000E+00  0.00000000E+00
  0.00000000E+00  0.00000000E+00  0.00000000E+00
  0.00000000E+00  0.00000000E+00  0.00000000E+00
  0.00000000E+00  0.00000000E+00  0.00000000E+00
  0.00000000E+00  0.00000000E+00  0.00000000E+00
  0.00000000E+00  0.00000000E+00  0.00000000E+00
  0.00000000E+00  0.00000000E+00  0.00000000E+00
  0.00000000E+00  0.00000000E+00  0.00000000E+00
  0.00000000E+00  0.00000000E+00  0.00000000E+00
  0.00000000E+00  0.00000000E+00  0.00000000E+00
  0.00000000E+00  0.00000000E+00  0.00000000E+00
  0.00000000E+00  0.00000000E+00  0.00000000E+00
  0.00000000E+00  0.00000000E+00  0.00000000E+00
  0.00000000E+00  0.00000000E+00  0.00000000E+00
  0.00000000E+00  0.00000000E+00  0.00000000E+00
  0.00000000E+00  0.00000000E+00  0.00000000E+00
  0.00000000E+00  0.00000000E+00  0.00000000E+00
  0.00000000E+00  0.00000000E+00  0.00000000E+00
  0.00000000E+00  0.00000000E+00  0.00000000E+00
  0.00000000E+00  0.00000000E+00  0.00000000E+00
  0.00000000E+00  0.00000000E+00  0.00000000E+00
  0.00000000E+00  0.00000000E+00  0.00000000E+00
  0.00000000E+00  0.00000000E+00  0.00000000E+00
  0.00000000E+00  0.00000000E+00  0.00000000E+00
  0.00000000E+00  0.00000000E+00  0.00000000E+00
  0.00000000E+00  0.00000000E+00  0.00000000E+00
  0.00000000E+00  0.00000000E+00  0.00000000E+00
  0.00000000E+00  0.00000000E+00  0.00000000E+00
  0.00000000E+00  0.00000000E+00  0.00000000E+00
  0.00000000E+00  0.00000000E+00  0.00000000E+00
  0.00000000E+00  0.00000000E+00  0.00000000E+00
  0.00000000E+00  0.00000000E+00  0.00000000E+00
  0.00000000E+00  0.00000000E+00  0.00000000E+00
  0.00000000E+00  0.00000000E+00  0.00000000E+00
  0.00000000E+00  0.00000000E+00  0.00000000E+00
  0.00000000E+00  0.00000000E+00  0.00000000E+00
  0.00000000E+00  0.00000000E+00  0.00000000E+00
  0.00000000E+00  0.00000000E+00  0.00000000E+00
  0.00000000E+00  0.00000000E+00  0.00000000E+00
  0.00000000E+00  0.00000000E+00  0.00000000E+00
  0.00000000E+00  0.00000000E+00  0.00000000E+00
  0.00000000E+00  0.00000000E+00  0.00000000E+00
  0.00000000E+00  0.00000000E+00  0.00000000E+00
  0.00000000E+00  0.00000000E+00  0.00000000E+00
  0.00000000E+00  0.00000000E+00  0.00000000E+00
  0.00000000E+00  0.00000000E+00  0.00000000E+00
  0.00000000E+00  0.00000000E+00  0.00000000E+00
  0.00000000E+00  0.00000000E+00  0.00000000E+00
  0.00000000E+00  0.00000000E+00  0.00000000E+00
  0.00000000E+00  0.00000000E+00  0.00000000E+00
  0.00000000E+00  0.00000000E+00  0.00000000E+00
  0.00000000E+00  0.00000000E+00  0.00000000E+00
  0.00000000E+00  0.00000000E+00  0.00000000E+00
  0.00000000E+00  0.00000000E+00  0.00000000E+00
  0.00000000E+00  0.00000000E+00  0.00000000E+00
  0.00000000E+00  0.00000000E+00  0.00000000E+00
  0.00000000E+00  0.00000000E+00  0.00000000E+00
  0.00000000E+00  0.00000000E+00  0.00000000E+00
  0.00000000E+00  0.00000000E+00  0.00000000E+00
  0.00000000E+00  0.00000000E+00  0.00000000E+00
  0.00000000E+00  0.00000000E+00  0.00000000E+00
  0.00000000E+00  0.00000000E+00  0.00000000E+00
  0.00000000E+00  0.00000000E+00  0.00000000E+00
  0.00000000E+00  0.00000000E+00  0.00000000E+00
  0.00000000E+00  0.00000000E+00  0.00000000E+00
  0.00000000E+00  0.00000000E+00  0.00000000E+00
  0.00000000E+00  0.00000000E+00  0.00000000E+00
  0.00000000E+00  0.00000000E+00  0.00000000E+00
  0.00000000E+00  0.00000000E+00  0.00000000E+00
  0.00000000E+00  0.00000000E+00  0.00000000E+00
  0.00000000E+00  0.00000000E+00  0.00000000E+00
  0.00000000E+00  0.00000000E+00  0.00000000E+00
  0.00000000E+00  0.00000000E+00  0.00000000E+00
  0.00000000E+00  0.00000000E+00  0.00000000E+00
  0.00000000E+00  0.00000000E+00  0.00000000E+00
  0.00000000E+00  0.00000000E+00  0.00000000E+00
  0.00000000E+00  0.00000000E+00  0.00000000E+00
  0.00000000E+00  0.00000000E+00  0.00000000E+00
  0.00000000E+00  0.00000000E+00  0.00000000E+00
  0.00000000E+00  0.00000000E+00  0.00000000E+00
  0.00000000E+00  0.00000000E+00  0.00000000E+00
  0.00000000E+00  0.00000000E+00  0.00000000E+00
  0.00000000E+00  0.00000000E+00  0.00000000E+00
  0.00000000E+00  0.00000000E+00  0.00000000E+00
  0.00000000E+00  0.00000000E+00  0.00000000E+00
  0.00000000E+00  0.00000000E+00  0.00000000E+00
  0.00000000E+00  0.00000000E+00  0.00000000E+00
  0.00000000E+00  0.00000000E+00  0.00000000E+00
  0.00000000E+00  0.00000000E+00  0.00000000E+00
  0.00000000E+00  0.00000000E+00  0.00000000E+00
  0.00000000E+00  0.00000000E+00  0.00000000E+00
  0.00000000E+00  0.00000000E+00  0.00000000E+00
  0.00000000E+00  0.00000000E+00  0.00000000E+00
  0.00000000E+00  0.00000000E+00  0.00000000E+00
  0.00000000E+00  0.00000000E+00  0.00000000E+00
  0.00000000E+00  0.00000000E+00  0.00000000E+00
  0.00000000E+00  0.00000000E+00  0.00000000E+00
  0.00000000E+00  0.00000000E+00  0.00000000E+00
  0.00000000E+00  0.00000000E+00  0.00000000E+00
  0.00000000E+00  0.00000000E+00  0.00000000E+00
  0.00000000E+00  0.00000000E+00  0.00000000E+00
  0.00000000E+00  0.00000000E+00  0.00000000E+00
  0.00000000E+00  0.00000000E+00  0.00000000E+00
  0.00000000E+00  0.00000000E+00  0.00000000E+00
  0.00000000E+00  0.00000000E+00  0.00000000E+00
  0.00000000E+00  0.00000000E+00  0.00000000E+00
  0.00000000E+00  0.00000000E+00  0.00000000E+00
  0.00000000E+00  0.00000000E+00  0.00000000E+00
  0.00000000E+00  0.00000000E+00  0.00000000E+00
  0.00000000E+00  0.00000000E+00  0.00000000E+00
  0.00000000E+00  0.00000000E+00  0.00000000E+00
  0.00000000E+00  0.00000000E+00  0.00000000E+00
  0.00000000E+00  0.00000000E+00  0.00000000E+00
  0.00000000E+00  0.00000000E+00  0.00000000E+00
  0.00000000E+00  0.00000000E+00  0.00000000E+00
  0.00000000E+00  0.00000000E+00  0.00000000E+00
  0.00000000E+00  0.00000000E+00  0.00000000E+00
  0.00000000E+00  0.00000000E+00  0.00000000E+00
  0.00000000E+00  0.00000000E+00  0.00000000E+00
  0.00000000E+00  0.00000000E+00  0.00000000E+00
  0.00000000E+00  0.00000000E+00  0.00000000E+00
  0.00000000E+00  0.00000000E+00  0.00000000E+00
  0.00000000E+00  0.00000000E+00  0.00000000E+00
  0.00000000E+00  0.00000000E+00  0.00000000E+00
  0.00000000E+00  0.00000000E+00  0.00000000E+00
  0.00000000E+00  0.00000000E+00  0.00000000E+00
  0.00000000E+00  0.00000000E+00  0.00000000E+00
  0.00000000E+00  0.00000000E+00  0.00000000E+00
  0.00000000E+00  0.00000000E+00  0.00000000E+00
  0.00000000E+00  0.00000000E+00  0.00000000E+00
  0.00000000E+00  0.00000000E+00  0.00000000E+00
  0.00000000E+00  0.00000000E+00  0.00000000E+00
  0.00000000E+00  0.00000000E+00  0.00000000E+00
  0.00000000E+00  0.00000000E+00  0.00000000E+00
  0.00000000E+00  0.00000000E+00  0.00000000E+00
  0.00000000E+00  0.00000000E+00  0.00000000E+00
  0.00000000E+00  0.00000000E+00  0.00000000E+00
  0.00000000E+00  0.00000000E+00  0.00000000E+00
  0.00000000E+00  0.00000000E+00  0.00000000E+00
  0.00000000E+00  0.00000000E+00  0.00000000E+00
  0.00000000E+00  0.00000000E+00  0.00000000E+00
  0.00000000E+00  0.00000000E+00  0.00000000E+00
  0.00000000E+00  0.00000000E+00  0.00000000E+00
  0.00000000E+00  0.00000000E+00  0.00000000E+00
  0.00000000E+00  0.00000000E+00  0.00000000E+00
  0.00000000E+00  0.00000000E+00  0.00000000E+00
  0.00000000E+00  0.00000000E+00  0.00000000E+00
  0.00000000E+00  0.00000000E+00  0.00000000E+00
  0.00000000E+00  0.00000000E+00  0.00000000E+00
  0.00000000E+00  0.00000000E+00  0.00000000E+00
  0.00000000E+00  0.00000000E+00  0.00000000E+00
