# Supplementary material for: Topology selectivity of a conformationally flexible precursor through selenium doping
Source: Nat Commun. 2024 Apr 15;15:3235. doi: 10.1038/s41467-024-47614-9 (PMC11018763; doi:10.1038/s41467-024-47614-9)
Supplement: Supplementary file 4 — Source Data [file 41467_2024_47614_MOESM4_ESM.zip › Source Data/Figure 5/CONTCAR_a_IS]

Cu   N    C    H
   1.00000000000000     
    17.8918991088999988    0.0000000000000000    0.0000000000000000
    -8.9459495544000003   15.4948391502000007    0.0000000000000000
     0.0000000000000000    0.0000000000000000   14.1738996505999992
   Cu   N    C    H 
   150     3    21    12
Selective dynamics
Direct
  0.0001300459301875  0.9986317577891040  0.3009855650306918   T   T   T
  0.0944938350615476  0.0468473918472156  0.1477790940517245   T   T   T
  0.0476199980000018  0.0952399970000002  0.0025400000000033   F   F   F
  0.1417994407941578  0.9984947838952657  0.2926673710255950   T   T   T
  0.2380792264118587  0.0479540911928671  0.1481317765349400   T   T   T
  0.1904799940000004  0.0952399970000002  0.0025400000000033   F   F   F
  0.2858173440224910  0.9989790309334241  0.2912284558512256   T   T   T
  0.3811140555379593  0.0479286047505953  0.1478099917860914   T   T   T
  0.3333300050000005  0.0952399970000002  0.0025400000000033   F   F   F
  0.4291094457788716  0.0000118553369175  0.2924699493668830   T   T   T
  0.5239708775644663  0.0478076289907668  0.1475534147095187   T   T   T
  0.4761900009999991  0.0952399970000002  0.0025400000000033   F   F   F
  0.5718291716884522  0.0005881491542855  0.2930103165186018   T   T   T
  0.6667229627406073  0.0478801016827645  0.1476809390771083   T   T   T
  0.6190500259999965  0.0952399970000002  0.0025400000000033   F   F   F
  0.7144546309274366  0.0005702252173648  0.2928825166548896   T   T   T
  0.8096619635497201  0.0477863956785001  0.1477191946580531   T   T   T
  0.7619000079999978  0.0952399970000002  0.0025400000000033   F   F   F
  0.8568061673303812  0.0005281022052718  0.2936150386995860   T   T   T
  0.9527689698503513  0.0470071448854494  0.1494255090231688   T   T   T
  0.9047600029999998  0.0952399970000002  0.0025400000000033   F   F   F
  0.9990463720505769  0.1424515820284079  0.2936705422138192   T   T   T
  0.0945364488719427  0.1901807781792493  0.1467947314568569   T   T   T
  0.0476199980000018  0.2381000069999999  0.0025400000000033   F   F   F
  0.1395136930938706  0.1426488580873047  0.2900108834017157   T   T   T
  0.2378168961678759  0.1899035766875196  0.1474403843561047   T   T   T
  0.1904799940000004  0.2381000069999999  0.0025400000000033   F   F   F
  0.2870501210472584  0.1437654943031402  0.2939276860602893   T   T   T
  0.3804892578227609  0.1900293216094570  0.1490399499301776   T   T   T
  0.3333300050000005  0.2381000069999999  0.0025400000000033   F   F   F
  0.4298894889371135  0.1424230739997224  0.2932263121633584   T   T   T
  0.5238352407910842  0.1905348944853504  0.1479160842462205   T   T   T
  0.4761900009999991  0.2381000069999999  0.0025400000000033   F   F   F
  0.5721488706556435  0.1431386634939826  0.2927993762947486   T   T   T
  0.6668790285641367  0.1907891909289448  0.1475868287107429   T   T   T
  0.6190500259999965  0.2381000069999999  0.0025400000000033   F   F   F
  0.7146375970733285  0.1433754352967906  0.2927752205618527   T   T   T
  0.8096532816531492  0.1907472366685290  0.1475590643478570   T   T   T
  0.7619000079999978  0.2381000069999999  0.0025400000000033   F   F   F
  0.8568061270026425  0.1429755677893001  0.2929747485918690   T   T   T
  0.9521272277230683  0.1902326392121846  0.1478646208872742   T   T   T
  0.9047600029999998  0.2381000069999999  0.0025400000000033   F   F   F
  0.9991761446137473  0.2848487289402636  0.2934679102506508   T   T   T
  0.0946575278425785  0.3327856424510671  0.1467546021691272   T   T   T
  0.0476199980000018  0.3809500039999989  0.0025400000000033   F   F   F
  0.1419241753705248  0.2851744132159602  0.2924065326927957   T   T   T
  0.2372085474747010  0.3327551155540701  0.1470195717204741   T   T   T
  0.1904799940000004  0.3809500039999989  0.0025400000000033   F   F   F
  0.2847797553518119  0.2861920275105049  0.2902056241876309   T   T   T
  0.3806475144945682  0.3330212863135984  0.1470558174495341   T   T   T
  0.3333300050000005  0.3809500039999989  0.0025400000000033   F   F   F
  0.4295170116707753  0.2873637091211505  0.2906065683483566   T   T   T
  0.5239495814550077  0.3331864291884367  0.1471715094442396   T   T   T
  0.4761900009999991  0.3809500039999989  0.0025400000000033   F   F   F
  0.5719392885580169  0.2859375070612756  0.2926597293925622   T   T   T
  0.6668966169524992  0.3335484688051173  0.1476445537280028   T   T   T
  0.6190500259999965  0.3809500039999989  0.0025400000000033   F   F   F
  0.7144842801756450  0.2860774823927225  0.2930499049463856   T   T   T
  0.8096568538712425  0.3334994158568336  0.1475856388924855   T   T   T
  0.7619000079999978  0.3809500039999989  0.0025400000000033   F   F   F
  0.8573254090852523  0.2859835857639252  0.2928932417816115   T   T   T
  0.9526858878006922  0.3338904945753680  0.1484373928546491   T   T   T
  0.9047600029999998  0.3809500039999989  0.0025400000000033   F   F   F
  0.0010972550386735  0.4290409934960962  0.2961837365202517   T   T   T
  0.0949483520970534  0.4762152987224268  0.1468029037685210   T   T   T
  0.0476199980000018  0.5238100290000034  0.0025400000000033   F   F   F
  0.1401214705365896  0.4256225450604000  0.2902844161590258   T   T   T
  0.2379333193274585  0.4764634538187384  0.1473574021384178   T   T   T
  0.1904799940000004  0.5238100290000034  0.0025400000000033   F   F   F
  0.2848071256445686  0.4270343731493312  0.2902263795584478   T   T   T
  0.3805903098468678  0.4761111782506371  0.1469785355292638   T   T   T
  0.3333300050000005  0.5238100290000034  0.0025400000000033   F   F   F
  0.4282945379707613  0.4283338661856604  0.2906596248823474   T   T   T
  0.5237551796773702  0.4761882455227172  0.1472442310448225   T   T   T
  0.4761900009999991  0.5238100290000034  0.0025400000000033   F   F   F
  0.5721989778771551  0.4285778232849516  0.2904954734338371   T   T   T
  0.6671797637454121  0.4764054647739563  0.1470603115010668   T   T   T
  0.6190500259999965  0.5238100290000034  0.0025400000000033   F   F   F
  0.7146533661230099  0.4286135750736662  0.2925515642363956   T   T   T
  0.8099203938487191  0.4765820390695047  0.1480545358087407   T   T   T
  0.7619000079999978  0.5238100290000034  0.0025400000000033   F   F   F
  0.8576484307849165  0.4282218365630673  0.2927785075777722   T   T   T
  0.9528221602774579  0.4761636786483417  0.1482696049551417   T   T   T
  0.9047600029999998  0.5238100290000034  0.0025400000000033   F   F   F
  0.0003663602622868  0.5714268289811842  0.2930060675525513   T   T   T
  0.0952478445860092  0.6193291672512218  0.1469455281501400   T   T   T
  0.0476199980000018  0.6666700239999983  0.0025400000000033   F   F   F
  0.1409253651532641  0.5716233294877541  0.2913886871882264   T   T   T
  0.2380153688953553  0.6189044905084805  0.1476658559463226   T   T   T
  0.1904799940000004  0.6666700239999983  0.0025400000000033   F   F   F
  0.2868054868424958  0.5718512815024831  0.2931610789890405   T   T   T
  0.3805866574693500  0.6193384549667795  0.1490697252713400   T   T   T
  0.3333300050000005  0.6666700239999983  0.0025400000000033   F   F   F
  0.4291727907827863  0.5705123683242507  0.2903070384494210   T   T   T
  0.5237788264130152  0.6194620709996753  0.1471741798197007   T   T   T
  0.4761900009999991  0.6666700239999983  0.0025400000000033   F   F   F
  0.5717055902741457  0.5720915270393579  0.2901543472536390   T   T   T
  0.6669884530829263  0.6193810409942845  0.1467793928804554   T   T   T
  0.6190500259999965  0.6666700239999983  0.0025400000000033   F   F   F
  0.7130389033633623  0.5710466082481938  0.2903912995702088   T   T   T
  0.8104148316833475  0.6200144251003404  0.1497869766768210   T   T   T
  0.7619000079999978  0.6666700239999983  0.0025400000000033   F   F   F
  0.8579331020202277  0.5706523676767032  0.2937820118371897   T   T   T
  0.9522093586152831  0.6188987719368517  0.1480444086000139   T   T   T
  0.9047600029999998  0.6666700239999983  0.0025400000000033   F   F   F
  0.0015353418230537  0.7146401129657336  0.2907688257916356   T   T   T
  0.0954093419611511  0.7621374075124020  0.1471620375393606   T   T   T
  0.0476199980000018  0.8095200059999996  0.0025400000000033   F   F   F
  0.1430936637038424  0.7145371643502230  0.2926848562856719   T   T   T
  0.2379207379532095  0.7621807784668754  0.1471383649465796   T   T   T
  0.1904799940000146  0.8095200059999996  0.0025400000000033   F   F   F
  0.2853851281435973  0.7156004435955938  0.2904976053232902   T   T   T
  0.3810931577472881  0.7620208965047965  0.1478120326368302   T   T   T
  0.3333300050000005  0.8095200059999996  0.0025400000000033   F   F   F
  0.4295703688151188  0.7164977730243073  0.2937384361417817   T   T   T
  0.5236071653346303  0.7621027713434646  0.1480470095794749   T   T   T
  0.4761900009999991  0.8095200059999996  0.0025400000000033   F   F   F
  0.5713405221477547  0.7148363458957872  0.2923812276314884   T   T   T
  0.6666163423958678  0.7624450227078184  0.1472764545682240   T   T   T
  0.6190500259999965  0.8095200059999996  0.0025400000000033   F   F   F
  0.7131795661976456  0.7150817081596731  0.2902061701639185   T   T   T
  0.8099908569516325  0.7620471621777327  0.1475817376182134   T   T   T
  0.7619000079999978  0.8095200059999996  0.0025400000000033   F   F   F
  0.8570066435202710  0.7147742311784624  0.2957445470284804   T   T   T
  0.9520189286944998  0.7618837259403584  0.1480494078073114   T   T   T
  0.9047600029999998  0.8095200059999996  0.0025400000000033   F   F   F
  0.0029753695295773  0.8589968059817843  0.2903829585685860   T   T   T
  0.0958156116464075  0.9049161464236785  0.1464778033345632   T   T   T
  0.0476199980000018  0.9523800019999982  0.0025400000000033   F   F   F
  0.1435135354450139  0.8572016029818817  0.2924329649800329   T   T   T
  0.2382462782063722  0.9047858193476084  0.1472229762705031   T   T   T
  0.1904799940000004  0.9523800019999982  0.0025400000000033   F   F   F
  0.2860950040986292  0.8574510734215740  0.2929454370073630   T   T   T
  0.3809650533032485  0.9049343791232571  0.1472802970508573   T   T   T
  0.3333300050000005  0.9523800019999982  0.0025400000000033   F   F   F
  0.4290029629271647  0.8583021461271092  0.2920860746338751   T   T   T
  0.5238723891466858  0.9051553560294303  0.1474684004955353   T   T   T
  0.4761900009999991  0.9523800019999982  0.0025400000000033   F   F   F
  0.5718764187679928  0.8582874689779434  0.2925968425943797   T   T   T
  0.6666061233425412  0.9051501087214548  0.1473864850271140   T   T   T
  0.6190500259999965  0.9523800019999982  0.0025400000000033   F   F   F
  0.7137045704329492  0.8576618483688903  0.2925295742472229   T   T   T
  0.8091825130330976  0.9052638783502897  0.1464291598402140   T   T   T
  0.7619000079999978  0.9523800019999982  0.0025400000000033   F   F   F
  0.8562861886139024  0.8603367212430890  0.2890167619663309   T   T   T
  0.9528943512417514  0.9053891018154718  0.1472716473859642   T   T   T
  0.9047600029999998  0.9523800019999982  0.0025400000000033   F   F   F
  0.9092063239964495  0.8222697367932265  0.4260811539889099   T   T   T
  0.1878588272530569  0.5204049936241757  0.4262394682551989   T   T   T
  0.1875931045651944  0.0980644637342756  0.4269248977043135   T   T   T
  0.5744388656580739  0.5697245470564083  0.5056731034889961   T   T   T
  0.4406293316746110  0.4368959646998626  0.5012696412644703   T   T   T
  0.5732779132392102  0.4361466773193275  0.5095133601830094   T   T   T
  0.4874484055745640  0.5238828162074364  0.5032256238841195   T   T   T
  0.4864899887205626  0.3957741000469698  0.5058372590571912   T   T   T
  0.6145858791076542  0.5230546294162157  0.5074873556562595   T   T   T
  0.7100087098967052  0.5694642176766006  0.5014110299431475   T   T   T
  0.4412352755689281  0.5731177009418759  0.4971510676905299   T   T   T
  0.4396713445058670  0.3002191429973860  0.5013031896844229   T   T   T
  0.4875329407555327  0.6638330316179416  0.5038658531425156   T   T   T
  0.4441865336180724  0.7103045240561553  0.4960748461851720   T   T   T
  0.3548377567406861  0.6671381069883636  0.4792643645944700   T   T   T
  0.3061986274772339  0.5761640415369140  0.4689568193543719   T   T   T
  0.3514264844926953  0.5305710327147765  0.4794849869260974   T   T   T
  0.4854502481793170  0.2556043419112591  0.5118012588593925   T   T   T
  0.4421506195619924  0.1657782350613085  0.5051524065343810   T   T   T
  0.3534115206918605  0.1196251294625858  0.4853384394525801   T   T   T
  0.3053270485489748  0.1620280464022087  0.4713511963264900   T   T   T
  0.3503140579739297  0.2529491799636220  0.4811593891641334   T   T   T
  0.7548384825164894  0.5236773802500284  0.5089465181050988   T   T   T
  0.8445508235505266  0.5671022711792676  0.4999480197642522   T   T   T
  0.8902778131299802  0.6561078784644256  0.4811808380246022   T   T   T
  0.8474400931936875  0.7041269079978950  0.4696731685550602   T   T   T
  0.7567474294126885  0.6588485404398320  0.4814869957544336   T   T   T
  0.5570970449659802  0.6966990420777788  0.5147463096299568   T   T   T
  0.4799398961579853  0.7805683737976068  0.5019687069343602   T   T   T
  0.3225415364954379  0.7051966464652110  0.4738164669696553   T   T   T
  0.3173505435991124  0.4602075942776577  0.4741086810822586   T   T   T
  0.5547397303491493  0.2923069805746876  0.5245984681546959   T   T   T
  0.4776291153209365  0.1312543361754196  0.5139886517622573   T   T   T
  0.3212309931543671  0.0493420160647744  0.4797593035096062   T   T   T
  0.3163811482063804  0.2891755025612647  0.4730482597563929   T   T   T
  0.7184516836889369  0.4542722696601035  0.5210364897573699   T   T   T
  0.8793316922186786  0.5316627943745413  0.5065905710170766   T   T   T
  0.9605880053421649  0.6885698138358080  0.4749266620355299   T   T   T
  0.7202753696695804  0.6926240971195716  0.4747186698424155   T   T   T
 
  0.00000000E+00  0.00000000E+00  0.00000000E+00
  0.00000000E+00  0.00000000E+00  0.00000000E+00
  0.00000000E+00  0.00000000E+00  0.00000000E+00
  0.00000000E+00  0.00000000E+00  0.00000000E+00
  0.00000000E+00  0.00000000E+00  0.00000000E+00
  0.00000000E+00  0.00000000E+00  0.00000000E+00
  0.00000000E+00  0.00000000E+00  0.00000000E+00
  0.00000000E+00  0.00000000E+00  0.00000000E+00
  0.00000000E+00  0.00000000E+00  0.00000000E+00
  0.00000000E+00  0.00000000E+00  0.00000000E+00
  0.00000000E+00  0.00000000E+00  0.00000000E+00
  0.00000000E+00  0.00000000E+00  0.00000000E+00
  0.00000000E+00  0.00000000E+00  0.00000000E+00
  0.00000000E+00  0.00000000E+00  0.00000000E+00
  0.00000000E+00  0.00000000E+00  0.00000000E+00
  0.00000000E+00  0.00000000E+00  0.00000000E+00
  0.00000000E+00  0.00000000E+00  0.00000000E+00
  0.00000000E+00  0.00000000E+00  0.00000000E+00
  0.00000000E+00  0.00000000E+00  0.00000000E+00
  0.00000000E+00  0.00000000E+00  0.00000000E+00
  0.00000000E+00  0.00000000E+00  0.00000000E+00
  0.00000000E+00  0.00000000E+00  0.00000000E+00
  0.00000000E+00  0.00000000E+00  0.00000000E+00
  0.00000000E+00  0.00000000E+00  0.00000000E+00
  0.00000000E+00  0.00000000E+00  0.00000000E+00
  0.00000000E+00  0.00000000E+00  0.00000000E+00
  0.00000000E+00  0.00000000E+00  0.00000000E+00
  0.00000000E+00  0.00000000E+00  0.00000000E+00
  0.00000000E+00  0.00000000E+00  0.00000000E+00
  0.00000000E+00  0.00000000E+00  0.00000000E+00
  0.00000000E+00  0.00000000E+00  0.00000000E+00
  0.00000000E+00  0.00000000E+00  0.00000000E+00
  0.00000000E+00  0.00000000E+00  0.00000000E+00
  0.00000000E+00  0.00000000E+00  0.00000000E+00
  0.00000000E+00  0.00000000E+00  0.00000000E+00
  0.00000000E+00  0.00000000E+00  0.00000000E+00
  0.00000000E+00  0.00000000E+00  0.00000000E+00
  0.00000000E+00  0.00000000E+00  0.00000000E+00
  0.00000000E+00  0.00000000E+00  0.00000000E+00
  0.00000000E+00  0.00000000E+00  0.00000000E+00
  0.00000000E+00  0.00000000E+00  0.00000000E+00
  0.00000000E+00  0.00000000E+00  0.00000000E+00
  0.00000000E+00  0.00000000E+00  0.00000000E+00
  0.00000000E+00  0.00000000E+00  0.00000000E+00
  0.00000000E+00  0.00000000E+00  0.00000000E+00
  0.00000000E+00  0.00000000E+00  0.00000000E+00
  0.00000000E+00  0.00000000E+00  0.00000000E+00
  0.00000000E+00  0.00000000E+00  0.00000000E+00
  0.00000000E+00  0.00000000E+00  0.00000000E+00
  0.00000000E+00  0.00000000E+00  0.00000000E+00
  0.00000000E+00  0.00000000E+00  0.00000000E+00
  0.00000000E+00  0.00000000E+00  0.00000000E+00
  0.00000000E+00  0.00000000E+00  0.00000000E+00
  0.00000000E+00  0.00000000E+00  0.00000000E+00
  0.00000000E+00  0.00000000E+00  0.00000000E+00
  0.00000000E+00  0.00000000E+00  0.00000000E+00
  0.00000000E+00  0.00000000E+00  0.00000000E+00
  0.00000000E+00  0.00000000E+00  0.00000000E+00
  0.00000000E+00  0.00000000E+00  0.00000000E+00
  0.00000000E+00  0.00000000E+00  0.00000000E+00
  0.00000000E+00  0.00000000E+00  0.00000000E+00
  0.00000000E+00  0.00000000E+00  0.00000000E+00
  0.00000000E+00  0.00000000E+00  0.00000000E+00
  0.00000000E+00  0.00000000E+00  0.00000000E+00
  0.00000000E+00  0.00000000E+00  0.00000000E+00
  0.00000000E+00  0.00000000E+00  0.00000000E+00
  0.00000000E+00  0.00000000E+00  0.00000000E+00
  0.00000000E+00  0.00000000E+00  0.00000000E+00
  0.00000000E+00  0.00000000E+00  0.00000000E+00
  0.00000000E+00  0.00000000E+00  0.00000000E+00
  0.00000000E+00  0.00000000E+00  0.00000000E+00
  0.00000000E+00  0.00000000E+00  0.00000000E+00
  0.00000000E+00  0.00000000E+00  0.00000000E+00
  0.00000000E+00  0.00000000E+00  0.00000000E+00
  0.00000000E+00  0.00000000E+00  0.00000000E+00
  0.00000000E+00  0.00000000E+00  0.00000000E+00
  0.00000000E+00  0.00000000E+00  0.00000000E+00
  0.00000000E+00  0.00000000E+00  0.00000000E+00
  0.00000000E+00  0.00000000E+00  0.00000000E+00
  0.00000000E+00  0.00000000E+00  0.00000000E+00
  0.00000000E+00  0.00000000E+00  0.00000000E+00
  0.00000000E+00  0.00000000E+00  0.00000000E+00
  0.00000000E+00  0.00000000E+00  0.00000000E+00
  0.00000000E+00  0.00000000E+00  0.00000000E+00
  0.00000000E+00  0.00000000E+00  0.00000000E+00
  0.00000000E+00  0.00000000E+00  0.00000000E+00
  0.00000000E+00  0.00000000E+00  0.00000000E+00
  0.00000000E+00  0.00000000E+00  0.00000000E+00
  0.00000000E+00  0.00000000E+00  0.00000000E+00
  0.00000000E+00  0.00000000E+00  0.00000000E+00
  0.00000000E+00  0.00000000E+00  0.00000000E+00
  0.00000000E+00  0.00000000E+00  0.00000000E+00
  0.00000000E+00  0.00000000E+00  0.00000000E+00
  0.00000000E+00  0.00000000E+00  0.00000000E+00
  0.00000000E+00  0.00000000E+00  0.00000000E+00
  0.00000000E+00  0.00000000E+00  0.00000000E+00
  0.00000000E+00  0.00000000E+00  0.00000000E+00
  0.00000000E+00  0.00000000E+00  0.00000000E+00
  0.00000000E+00  0.00000000E+00  0.00000000E+00
  0.00000000E+00  0.00000000E+00  0.00000000E+00
  0.00000000E+00  0.00000000E+00  0.00000000E+00
  0.00000000E+00  0.00000000E+00  0.00000000E+00
  0.00000000E+00  0.00000000E+00  0.00000000E+00
  0.00000000E+00  0.00000000E+00  0.00000000E+00
  0.00000000E+00  0.00000000E+00  0.00000000E+00
  0.00000000E+00  0.00000000E+00  0.00000000E+00
  0.00000000E+00  0.00000000E+00  0.00000000E+00
  0.00000000E+00  0.00000000E+00  0.00000000E+00
  0.00000000E+00  0.00000000E+00  0.00000000E+00
  0.00000000E+00  0.00000000E+00  0.00000000E+00
  0.00000000E+00  0.00000000E+00  0.00000000E+00
  0.00000000E+00  0.00000000E+00  0.00000000E+00
  0.00000000E+00  0.00000000E+00  0.00000000E+00
  0.00000000E+00  0.00000000E+00  0.00000000E+00
  0.00000000E+00  0.00000000E+00  0.00000000E+00
  0.00000000E+00  0.00000000E+00  0.00000000E+00
  0.00000000E+00  0.00000000E+00  0.00000000E+00
  0.00000000E+00  0.00000000E+00  0.00000000E+00
  0.00000000E+00  0.00000000E+00  0.00000000E+00
  0.00000000E+00  0.00000000E+00  0.00000000E+00
  0.00000000E+00  0.00000000E+00  0.00000000E+00
  0.00000000E+00  0.00000000E+00  0.00000000E+00
  0.00000000E+00  0.00000000E+00  0.00000000E+00
  0.00000000E+00  0.00000000E+00  0.00000000E+00
  0.00000000E+00  0.00000000E+00  0.00000000E+00
  0.00000000E+00  0.00000000E+00  0.00000000E+00
  0.00000000E+00  0.00000000E+00  0.00000000E+00
  0.00000000E+00  0.00000000E+00  0.00000000E+00
  0.00000000E+00  0.00000000E+00  0.00000000E+00
  0.00000000E+00  0.00000000E+00  0.00000000E+00
  0.00000000E+00  0.00000000E+00  0.00000000E+00
  0.00000000E+00  0.00000000E+00  0.00000000E+00
  0.00000000E+00  0.00000000E+00  0.00000000E+00
  0.00000000E+00  0.00000000E+00  0.00000000E+00
  0.00000000E+00  0.00000000E+00  0.00000000E+00
  0.00000000E+00  0.00000000E+00  0.00000000E+00
  0.00000000E+00  0.00000000E+00  0.00000000E+00
  0.00000000E+00  0.00000000E+00  0.00000000E+00
  0.00000000E+00  0.00000000E+00  0.00000000E+00
  0.00000000E+00  0.00000000E+00  0.00000000E+00
  0.00000000E+00  0.00000000E+00  0.00000000E+00
  0.00000000E+00  0.00000000E+00  0.00000000E+00
  0.00000000E+00  0.00000000E+00  0.00000000E+00
  0.00000000E+00  0.00000000E+00  0.00000000E+00
  0.00000000E+00  0.00000000E+00  0.00000000E+00
  0.00000000E+00  0.00000000E+00  0.00000000E+00
  0.00000000E+00  0.00000000E+00  0.00000000E+00
  0.00000000E+00  0.00000000E+00  0.00000000E+00
  0.00000000E+00  0.00000000E+00  0.00000000E+00
  0.00000000E+00  0.00000000E+00  0.00000000E+00
  0.00000000E+00  0.00000000E+00  0.00000000E+00
  0.00000000E+00  0.00000000E+00  0.00000000E+00
  0.00000000E+00  0.00000000E+00  0.00000000E+00
  0.00000000E+00  0.00000000E+00  0.00000000E+00
  0.00000000E+00  0.00000000E+00  0.00000000E+00
  0.00000000E+00  0.00000000E+00  0.00000000E+00
  0.00000000E+00  0.00000000E+00  0.00000000E+00
  0.00000000E+00  0.00000000E+00  0.00000000E+00
  0.00000000E+00  0.00000000E+00  0.00000000E+00
  0.00000000E+00  0.00000000E+00  0.00000000E+00
  0.00000000E+00  0.00000000E+00  0.00000000E+00
  0.00000000E+00  0.00000000E+00  0.00000000E+00
  0.00000000E+00  0.00000000E+00  0.00000000E+00
  0.00000000E+00  0.00000000E+00  0.00000000E+00
  0.00000000E+00  0.00000000E+00  0.00000000E+00
  0.00000000E+00  0.00000000E+00  0.00000000E+00
  0.00000000E+00  0.00000000E+00  0.00000000E+00
  0.00000000E+00  0.00000000E+00  0.00000000E+00
  0.00000000E+00  0.00000000E+00  0.00000000E+00
  0.00000000E+00  0.00000000E+00  0.00000000E+00
  0.00000000E+00  0.00000000E+00  0.00000000E+00
  0.00000000E+00  0.00000000E+00  0.00000000E+00
  0.00000000E+00  0.00000000E+00  0.00000000E+00
  0.00000000E+00  0.00000000E+00  0.00000000E+00
  0.00000000E+00  0.00000000E+00  0.00000000E+00
  0.00000000E+00  0.00000000E+00  0.00000000E+00
  0.00000000E+00  0.00000000E+00  0.00000000E+00
  0.00000000E+00  0.00000000E+00  0.00000000E+00
  0.00000000E+00  0.00000000E+00  0.00000000E+00
  0.00000000E+00  0.00000000E+00  0.00000000E+00
  0.00000000E+00  0.00000000E+00  0.00000000E+00
  0.00000000E+00  0.00000000E+00  0.00000000E+00
  0.00000000E+00  0.00000000E+00  0.00000000E+00
  0.00000000E+00  0.00000000E+00  0.00000000E+00
  0.00000000E+00  0.00000000E+00  0.00000000E+00
  0.00000000E+00  0.00000000E+00  0.00000000E+00
