# Supplementary material for: Topology selectivity of a conformationally flexible precursor through selenium doping
Source: Nat Commun. 2024 Apr 15;15:3235. doi: 10.1038/s41467-024-47614-9 (PMC11018763; doi:10.1038/s41467-024-47614-9)
Supplement: Supplementary file 4 — Source Data [file 41467_2024_47614_MOESM4_ESM.zip › Source Data/Figure 5/CONTCAR_a_TS]

Cu   N    C    H                                     
   1.00000000000000     
    17.8918991088999988    0.0000000000000000    0.0000000000000000
    -8.9459495544000003   15.4948391502000007    0.0000000000000000
     0.0000000000000000    0.0000000000000000   14.1738996505999992
   Cu   N    C    H 
   150     3    21    12
Selective dynamics
Direct
  0.9984291104820617  0.9971328737277426  0.2972224696536701   T   T   T
  0.0945264720057806  0.0463850056042788  0.1490473564192453   T   T   T
  0.0476199980000018  0.0952399970000002  0.0025400000000033   F   F   F
  0.1434673792969849  0.9993121135596204  0.2941870736342561   T   T   T
  0.2378384106257987  0.0473711346700636  0.1471874915191275   T   T   T
  0.1904799940000004  0.0952399970000002  0.0025400000000033   F   F   F
  0.2846023754108357  0.9971281630619844  0.2893529085915316   T   T   T
  0.3810722409297166  0.0472761998836080  0.1460304011060369   T   T   T
  0.3333300050000005  0.0952399970000002  0.0025400000000033   F   F   F
  0.4281934494334990  0.0007395791638323  0.2947837333501453   T   T   T
  0.5235566366061586  0.0477069155930009  0.1482086327292690   T   T   T
  0.4761900009999991  0.0952399970000002  0.0025400000000033   F   F   F
  0.5714948399986116  0.0008272506394716  0.2928402058798334   T   T   T
  0.6665420944635481  0.0479136528554139  0.1474663720537688   T   T   T
  0.6190500259999965  0.0952399970000002  0.0025400000000033   F   F   F
  0.7139642457463024  0.0004393849128183  0.2924516112993084   T   T   T
  0.8093404388772455  0.0475629057906752  0.1473573730043545   T   T   T
  0.7619000079999978  0.0952399970000002  0.0025400000000033   F   F   F
  0.8560408744035893  0.0001023490270256  0.2931362883422147   T   T   T
  0.9521962016314248  0.0464661411940743  0.1485278268664163   T   T   T
  0.9047600029999998  0.0952399970000002  0.0025400000000033   F   F   F
  0.9995784211919289  0.1412984172788954  0.2927203330140264   T   T   T
  0.0949311313807940  0.1890318565270879  0.1475881249576723   T   T   T
  0.0476199980000018  0.2381000069999999  0.0025400000000033   F   F   F
  0.1423451610505028  0.1410046882233560  0.2933391044383513   T   T   T
  0.2380688336406066  0.1891513664419801  0.1486845079085344   T   T   T
  0.1904799940000004  0.2381000069999999  0.0025400000000033   F   F   F
  0.2861735052888836  0.1409158633297077  0.2949080557253648   T   T   T
  0.3805819929487261  0.1899809279884477  0.1467080415637011   T   T   T
  0.3333300050000005  0.2381000069999999  0.0025400000000033   F   F   F
  0.4318396867368843  0.1436932677967141  0.2876962842281835   T   T   T
  0.5245947712411954  0.1908864961332717  0.1462254711426657   T   T   T
  0.4761900009999991  0.2381000069999999  0.0025400000000033   F   F   F
  0.5727061563976928  0.1435992061449202  0.2924659794172940   T   T   T
  0.6671397010886465  0.1907972732954000  0.1472948000112019   T   T   T
  0.6190500259999965  0.2381000069999999  0.0025400000000033   F   F   F
  0.7150485086200039  0.1435860468943327  0.2921362452714222   T   T   T
  0.8099638717896906  0.1908540667099259  0.1472780663264673   T   T   T
  0.7619000079999978  0.2381000069999999  0.0025400000000033   F   F   F
  0.8570226466978251  0.1426895262608627  0.2925012050515912   T   T   T
  0.9523256453309714  0.1898833291830184  0.1476050372413551   T   T   T
  0.9047600029999998  0.2381000069999999  0.0025400000000033   F   F   F
  0.9995576099779578  0.2841143131021805  0.2929376726257579   T   T   T
  0.0949410928416536  0.3318791666712950  0.1460538424081256   T   T   T
  0.0476199980000018  0.3809500039999989  0.0025400000000033   F   F   F
  0.1422540730441601  0.2834325146694949  0.2921047105335149   T   T   T
  0.2375329062101243  0.3318931102103347  0.1471666013424305   T   T   T
  0.1904799940000004  0.3809500039999989  0.0025400000000033   F   F   F
  0.2852883139162241  0.2835868661350660  0.2927278401078285   T   T   T
  0.3804335561285709  0.3325437750220229  0.1470449499209330   T   T   T
  0.3333300050000005  0.3809500039999989  0.0025400000000033   F   F   F
  0.4287715910454050  0.2855206622352180  0.2900647432896602   T   T   T
  0.5239322880240502  0.3331653513582216  0.1468851078187078   T   T   T
  0.4761900009999991  0.3809500039999989  0.0025400000000033   F   F   F
  0.5727345032615689  0.2863726423845120  0.2916189135844571   T   T   T
  0.6674324465270821  0.3337987540689260  0.1471845231797587   T   T   T
  0.6190500259999965  0.3809500039999989  0.0025400000000033   F   F   F
  0.7150630757022847  0.2862241091352155  0.2924351558368375   T   T   T
  0.8101841037769130  0.3337482722273815  0.1473954852074472   T   T   T
  0.7619000079999978  0.3809500039999989  0.0025400000000033   F   F   F
  0.8579884265805334  0.2860463262252574  0.2924586573817957   T   T   T
  0.9531238439997731  0.3337195535464452  0.1481700702279685   T   T   T
  0.9047600029999998  0.3809500039999989  0.0025400000000033   F   F   F
  0.0018068207525611  0.4286705749722753  0.2962760296246618   T   T   T
  0.0951767910122825  0.4758979223336274  0.1461812890837653   T   T   T
  0.0476199980000018  0.5238100290000034  0.0025400000000033   F   F   F
  0.1399787372886296  0.4237811263908975  0.2883876581347560   T   T   T
  0.2382584131430650  0.4761225029480767  0.1471312196013075   T   T   T
  0.1904799940000004  0.5238100290000034  0.0025400000000033   F   F   F
  0.2848558829976880  0.4252171296317050  0.2898025557616161   T   T   T
  0.3806909398226503  0.4756595957643286  0.1469881246147046   T   T   T
  0.3333300050000005  0.5238100290000034  0.0025400000000033   F   F   F
  0.4279065006405585  0.4262839531527872  0.2912951651456066   T   T   T
  0.5238047501685309  0.4762030661894174  0.1478391538347774   T   T   T
  0.4761900009999991  0.5238100290000034  0.0025400000000033   F   F   F
  0.5709903674132144  0.4274395908786107  0.2915901305776721   T   T   T
  0.6669295862894565  0.4763121059592954  0.1475075731063799   T   T   T
  0.6190500259999965  0.5238100290000034  0.0025400000000033   F   F   F
  0.7146930007480198  0.4285498189978386  0.2922624778920069   T   T   T
  0.8100597798130191  0.4767129351222880  0.1481065297430577   T   T   T
  0.7619000079999978  0.5238100290000034  0.0025400000000033   F   F   F
  0.8583046725320255  0.4284002909299321  0.2924698108506799   T   T   T
  0.9532452759511123  0.4761005776182927  0.1481303742225928   T   T   T
  0.9047600029999998  0.5238100290000034  0.0025400000000033   F   F   F
  0.0006647716708324  0.5711253552587882  0.2926933929584896   T   T   T
  0.0953846332381060  0.6192592199055470  0.1464914420092834   T   T   T
  0.0476199980000018  0.6666700239999983  0.0025400000000033   F   F   F
  0.1409271685545164  0.5712379709828433  0.2902815599753691   T   T   T
  0.2383331051206246  0.6184326740164747  0.1476245431231127   T   T   T
  0.1904799940000004  0.6666700239999983  0.0025400000000033   F   F   F
  0.2857329193464238  0.5702696443991944  0.2939538811836432   T   T   T
  0.3805446784889787  0.6189242458409022  0.1495132857271100   T   T   T
  0.3333300050000005  0.6666700239999983  0.0025400000000033   F   F   F
  0.4282333543323958  0.5687984055421920  0.2907060023558656   T   T   T
  0.5235651691553314  0.6188780827950318  0.1480023525690449   T   T   T
  0.4761900009999991  0.6666700239999983  0.0025400000000033   F   F   F
  0.5702843802989710  0.5707731225741876  0.2936818394958737   T   T   T
  0.6661148772878405  0.6187216658514779  0.1475255174539742   T   T   T
  0.6190500259999965  0.6666700239999983  0.0025400000000033   F   F   F
  0.7121355910265293  0.5702853633859472  0.2908555876574958   T   T   T
  0.8099075303503874  0.6197697543911571  0.1499133839464299   T   T   T
  0.7619000079999978  0.6666700239999983  0.0025400000000033   F   F   F
  0.8580460707671616  0.5706575562948820  0.2935618898750199   T   T   T
  0.9520220440153971  0.6186250421726845  0.1479518714706864   T   T   T
  0.9047600029999998  0.6666700239999983  0.0025400000000033   F   F   F
  0.0016006719592974  0.7143527312450384  0.2899371479585141   T   T   T
  0.0952535447629057  0.7618374291240089  0.1467712573736453   T   T   T
  0.0476199980000018  0.8095200059999996  0.0025400000000033   F   F   F
  0.1429725305660408  0.7142611895035386  0.2923402331812386   T   T   T
  0.2380018809913636  0.7618724696342489  0.1469989907931585   T   T   T
  0.1904799940000004  0.8095200059999996  0.0025400000000033   F   F   F
  0.2852156886084268  0.7152607351175009  0.2897168779246851   T   T   T
  0.3812144519824614  0.7618791804997036  0.1479083757311198   T   T   T
  0.3333300050000005  0.8095200059999996  0.0025400000000033   F   F   F
  0.4291365828022752  0.7159128540660553  0.2941749933403622   T   T   T
  0.5231027478199006  0.7617028865703460  0.1481504865883947   T   T   T
  0.4761900009999991  0.8095200059999996  0.0025400000000033   F   F   F
  0.5706109014764188  0.7143844523771079  0.2921346325350303   T   T   T
  0.6660061372562315  0.7620680153759346  0.1469495803564804   T   T   T
  0.6190500259999965  0.8095200059999996  0.0025400000000033   F   F   F
  0.7120158056512433  0.7146309931189819  0.2892056968667689   T   T   T
  0.8093800318140756  0.7612914177350109  0.1470195795900761   T   T   T
  0.7619000079999978  0.8095200059999996  0.0025400000000033   F   F   F
  0.8567715511064072  0.7150342174758155  0.2958083775162890   T   T   T
  0.9515265273126891  0.7614471656484288  0.1476166455065946   T   T   T
  0.9047600029999998  0.8095200059999996  0.0025400000000033   F   F   F
  0.0034504194382974  0.8591141723241341  0.2886431276483997   T   T   T
  0.0961775553904823  0.9048537711854509  0.1464185270259757   T   T   T
  0.0476199980000018  0.9523800019999982  0.0025400000000033   F   F   F
  0.1433716696042197  0.8564187598697114  0.2921000049944859   T   T   T
  0.2381096549450733  0.9041309528345205  0.1460240117135681   T   T   T
  0.1904799940000004  0.9523800019999982  0.0025400000000033   F   F   F
  0.2857627611562445  0.8568226588177703  0.2929557964165626   T   T   T
  0.3808770750380225  0.9050348907215995  0.1477642755763972   T   T   T
  0.3333300050000005  0.9523800019999982  0.0025400000000033   F   F   F
  0.4288406034870143  0.8587636107383380  0.2919352680453252   T   T   T
  0.5235301197353031  0.9050597820034642  0.1473328556285976   T   T   T
  0.4761900009999991  0.9523800019999982  0.0025400000000033   F   F   F
  0.5712797050172971  0.8582821490085109  0.2922293816479568   T   T   T
  0.6659900090136019  0.9050318604103592  0.1470151380396876   T   T   T
  0.6190500259999965  0.9523800019999982  0.0025400000000033   F   F   F
  0.7127324977928290  0.8574049074356737  0.2919530537729572   T   T   T
  0.8083856875365588  0.9050272529815928  0.1454888037595690   T   T   T
  0.7619000079999978  0.9523800019999982  0.0025400000000033   F   F   F
  0.8547003936617048  0.8597237336576623  0.2868284213117458   T   T   T
  0.9523343707654461  0.9045934454258999  0.1460935635045872   T   T   T
  0.9047600029999998  0.9523800019999982  0.0025400000000033   F   F   F
  0.9103247870176807  0.8267669307499025  0.4230596167797244   T   T   T
  0.1821818120052244  0.5149821320734539  0.4246252821627110   T   T   T
  0.3455871189236281  0.0891812308337252  0.4254585279801487   T   T   T
  0.5717959033106467  0.5717064151191750  0.4912982067853771   T   T   T
  0.4426397852842009  0.4470686928089144  0.5437008820693194   T   T   T
  0.5751728040176834  0.4457029792620856  0.5389678150994713   T   T   T
  0.4865731530685482  0.5287966216532046  0.5116782656945439   T   T   T
  0.4897596441151255  0.4077742866445416  0.5542428175491682   T   T   T
  0.6138421283537711  0.5282221885708364  0.5093976671591245   T   T   T
  0.7084491500139370  0.5731565709428610  0.4955500145919234   T   T   T
  0.4386337851561520  0.5754504291115050  0.4968866910283221   T   T   T
  0.4447667124348966  0.3154327817264447  0.5827187937996809   T   T   T
  0.4830786267231528  0.6662327733515147  0.5006580508486270   T   T   T
  0.4378659890270682  0.7106871439692534  0.4896411189391572   T   T   T
  0.3485145006936223  0.6649656933091036  0.4718914912971776   T   T   T
  0.3018869145954372  0.5735892092529401  0.4635968302637611   T   T   T
  0.3490523897755574  0.5302425307460361  0.4777505552366408   T   T   T
  0.4199850696405206  0.2884854022633919  0.6759284982994506   T   T   T
  0.3789664756800724  0.2004241370265514  0.6972536906576889   T   T   T
  0.3586305906432508  0.1389098970720986  0.6259705561155888   T   T   T
  0.3814566070538112  0.1647335249496104  0.5316747564702249   T   T   T
  0.4271800280473632  0.2535587712140507  0.5127786532529159   T   T   T
  0.7530798492213231  0.5275239951555893  0.5077830198367207   T   T   T
  0.8426309408460927  0.5700567192742426  0.4976141165876407   T   T   T
  0.8886176475823924  0.6582396907529354  0.4743812578714797   T   T   T
  0.8462309173976632  0.7064483423873685  0.4598348911599591   T   T   T
  0.7552332593049469  0.6615568615852740  0.4708017271969886   T   T   T
  0.5524623839749730  0.7009390683433170  0.5135862517928544   T   T   T
  0.4716856891535967  0.7810027061913650  0.4954606078875567   T   T   T
  0.3142952761238507  0.7011817812725784  0.4655514609504924   T   T   T
  0.3166719247236388  0.4598424165054635  0.4744327949185858   T   T   T
  0.4339248202554248  0.3358267249893054  0.7316550327103871   T   T   T
  0.3619304087385889  0.1794394514783300  0.7705981470791285   T   T   T
  0.3246142737864390  0.0704848724833995  0.6446934572526650   T   T   T
  0.4502153948890005  0.2767762586758560  0.4407037264469147   T   T   T
  0.7162721196961427  0.4591141714287498  0.5254623591425593   T   T   T
  0.8772033969525392  0.5347544116732800  0.5076523779074926   T   T   T
  0.9589564235745945  0.6904738194160439  0.4685964543462813   T   T   T
  0.7191636534793393  0.6957779141985581  0.4629923433274888   T   T   T
 
  0.00000000E+00  0.00000000E+00  0.00000000E+00
  0.00000000E+00  0.00000000E+00  0.00000000E+00
  0.00000000E+00  0.00000000E+00  0.00000000E+00
  0.00000000E+00  0.00000000E+00  0.00000000E+00
  0.00000000E+00  0.00000000E+00  0.00000000E+00
  0.00000000E+00  0.00000000E+00  0.00000000E+00
  0.00000000E+00  0.00000000E+00  0.00000000E+00
  0.00000000E+00  0.00000000E+00  0.00000000E+00
  0.00000000E+00  0.00000000E+00  0.00000000E+00
  0.00000000E+00  0.00000000E+00  0.00000000E+00
  0.00000000E+00  0.00000000E+00  0.00000000E+00
  0.00000000E+00  0.00000000E+00  0.00000000E+00
  0.00000000E+00  0.00000000E+00  0.00000000E+00
  0.00000000E+00  0.00000000E+00  0.00000000E+00
  0.00000000E+00  0.00000000E+00  0.00000000E+00
  0.00000000E+00  0.00000000E+00  0.00000000E+00
  0.00000000E+00  0.00000000E+00  0.00000000E+00
  0.00000000E+00  0.00000000E+00  0.00000000E+00
  0.00000000E+00  0.00000000E+00  0.00000000E+00
  0.00000000E+00  0.00000000E+00  0.00000000E+00
  0.00000000E+00  0.00000000E+00  0.00000000E+00
  0.00000000E+00  0.00000000E+00  0.00000000E+00
  0.00000000E+00  0.00000000E+00  0.00000000E+00
  0.00000000E+00  0.00000000E+00  0.00000000E+00
  0.00000000E+00  0.00000000E+00  0.00000000E+00
  0.00000000E+00  0.00000000E+00  0.00000000E+00
  0.00000000E+00  0.00000000E+00  0.00000000E+00
  0.00000000E+00  0.00000000E+00  0.00000000E+00
  0.00000000E+00  0.00000000E+00  0.00000000E+00
  0.00000000E+00  0.00000000E+00  0.00000000E+00
  0.00000000E+00  0.00000000E+00  0.00000000E+00
  0.00000000E+00  0.00000000E+00  0.00000000E+00
  0.00000000E+00  0.00000000E+00  0.00000000E+00
  0.00000000E+00  0.00000000E+00  0.00000000E+00
  0.00000000E+00  0.00000000E+00  0.00000000E+00
  0.00000000E+00  0.00000000E+00  0.00000000E+00
  0.00000000E+00  0.00000000E+00  0.00000000E+00
  0.00000000E+00  0.00000000E+00  0.00000000E+00
  0.00000000E+00  0.00000000E+00  0.00000000E+00
  0.00000000E+00  0.00000000E+00  0.00000000E+00
  0.00000000E+00  0.00000000E+00  0.00000000E+00
  0.00000000E+00  0.00000000E+00  0.00000000E+00
  0.00000000E+00  0.00000000E+00  0.00000000E+00
  0.00000000E+00  0.00000000E+00  0.00000000E+00
  0.00000000E+00  0.00000000E+00  0.00000000E+00
  0.00000000E+00  0.00000000E+00  0.00000000E+00
  0.00000000E+00  0.00000000E+00  0.00000000E+00
  0.00000000E+00  0.00000000E+00  0.00000000E+00
  0.00000000E+00  0.00000000E+00  0.00000000E+00
  0.00000000E+00  0.00000000E+00  0.00000000E+00
  0.00000000E+00  0.00000000E+00  0.00000000E+00
  0.00000000E+00  0.00000000E+00  0.00000000E+00
  0.00000000E+00  0.00000000E+00  0.00000000E+00
  0.00000000E+00  0.00000000E+00  0.00000000E+00
  0.00000000E+00  0.00000000E+00  0.00000000E+00
  0.00000000E+00  0.00000000E+00  0.00000000E+00
  0.00000000E+00  0.00000000E+00  0.00000000E+00
  0.00000000E+00  0.00000000E+00  0.00000000E+00
  0.00000000E+00  0.00000000E+00  0.00000000E+00
  0.00000000E+00  0.00000000E+00  0.00000000E+00
  0.00000000E+00  0.00000000E+00  0.00000000E+00
  0.00000000E+00  0.00000000E+00  0.00000000E+00
  0.00000000E+00  0.00000000E+00  0.00000000E+00
  0.00000000E+00  0.00000000E+00  0.00000000E+00
  0.00000000E+00  0.00000000E+00  0.00000000E+00
  0.00000000E+00  0.00000000E+00  0.00000000E+00
  0.00000000E+00  0.00000000E+00  0.00000000E+00
  0.00000000E+00  0.00000000E+00  0.00000000E+00
  0.00000000E+00  0.00000000E+00  0.00000000E+00
  0.00000000E+00  0.00000000E+00  0.00000000E+00
  0.00000000E+00  0.00000000E+00  0.00000000E+00
  0.00000000E+00  0.00000000E+00  0.00000000E+00
  0.00000000E+00  0.00000000E+00  0.00000000E+00
  0.00000000E+00  0.00000000E+00  0.00000000E+00
  0.00000000E+00  0.00000000E+00  0.00000000E+00
  0.00000000E+00  0.00000000E+00  0.00000000E+00
  0.00000000E+00  0.00000000E+00  0.00000000E+00
  0.00000000E+00  0.00000000E+00  0.00000000E+00
  0.00000000E+00  0.00000000E+00  0.00000000E+00
  0.00000000E+00  0.00000000E+00  0.00000000E+00
  0.00000000E+00  0.00000000E+00  0.00000000E+00
  0.00000000E+00  0.00000000E+00  0.00000000E+00
  0.00000000E+00  0.00000000E+00  0.00000000E+00
  0.00000000E+00  0.00000000E+00  0.00000000E+00
  0.00000000E+00  0.00000000E+00  0.00000000E+00
  0.00000000E+00  0.00000000E+00  0.00000000E+00
  0.00000000E+00  0.00000000E+00  0.00000000E+00
  0.00000000E+00  0.00000000E+00  0.00000000E+00
  0.00000000E+00  0.00000000E+00  0.00000000E+00
  0.00000000E+00  0.00000000E+00  0.00000000E+00
  0.00000000E+00  0.00000000E+00  0.00000000E+00
  0.00000000E+00  0.00000000E+00  0.00000000E+00
  0.00000000E+00  0.00000000E+00  0.00000000E+00
  0.00000000E+00  0.00000000E+00  0.00000000E+00
  0.00000000E+00  0.00000000E+00  0.00000000E+00
  0.00000000E+00  0.00000000E+00  0.00000000E+00
  0.00000000E+00  0.00000000E+00  0.00000000E+00
  0.00000000E+00  0.00000000E+00  0.00000000E+00
  0.00000000E+00  0.00000000E+00  0.00000000E+00
  0.00000000E+00  0.00000000E+00  0.00000000E+00
  0.00000000E+00  0.00000000E+00  0.00000000E+00
  0.00000000E+00  0.00000000E+00  0.00000000E+00
  0.00000000E+00  0.00000000E+00  0.00000000E+00
  0.00000000E+00  0.00000000E+00  0.00000000E+00
  0.00000000E+00  0.00000000E+00  0.00000000E+00
  0.00000000E+00  0.00000000E+00  0.00000000E+00
  0.00000000E+00  0.00000000E+00  0.00000000E+00
  0.00000000E+00  0.00000000E+00  0.00000000E+00
  0.00000000E+00  0.00000000E+00  0.00000000E+00
  0.00000000E+00  0.00000000E+00  0.00000000E+00
  0.00000000E+00  0.00000000E+00  0.00000000E+00
  0.00000000E+00  0.00000000E+00  0.00000000E+00
  0.00000000E+00  0.00000000E+00  0.00000000E+00
  0.00000000E+00  0.00000000E+00  0.00000000E+00
  0.00000000E+00  0.00000000E+00  0.00000000E+00
  0.00000000E+00  0.00000000E+00  0.00000000E+00
  0.00000000E+00  0.00000000E+00  0.00000000E+00
  0.00000000E+00  0.00000000E+00  0.00000000E+00
  0.00000000E+00  0.00000000E+00  0.00000000E+00
  0.00000000E+00  0.00000000E+00  0.00000000E+00
  0.00000000E+00  0.00000000E+00  0.00000000E+00
  0.00000000E+00  0.00000000E+00  0.00000000E+00
  0.00000000E+00  0.00000000E+00  0.00000000E+00
  0.00000000E+00  0.00000000E+00  0.00000000E+00
  0.00000000E+00  0.00000000E+00  0.00000000E+00
  0.00000000E+00  0.00000000E+00  0.00000000E+00
  0.00000000E+00  0.00000000E+00  0.00000000E+00
  0.00000000E+00  0.00000000E+00  0.00000000E+00
  0.00000000E+00  0.00000000E+00  0.00000000E+00
  0.00000000E+00  0.00000000E+00  0.00000000E+00
  0.00000000E+00  0.00000000E+00  0.00000000E+00
  0.00000000E+00  0.00000000E+00  0.00000000E+00
  0.00000000E+00  0.00000000E+00  0.00000000E+00
  0.00000000E+00  0.00000000E+00  0.00000000E+00
  0.00000000E+00  0.00000000E+00  0.00000000E+00
  0.00000000E+00  0.00000000E+00  0.00000000E+00
  0.00000000E+00  0.00000000E+00  0.00000000E+00
  0.00000000E+00  0.00000000E+00  0.00000000E+00
  0.00000000E+00  0.00000000E+00  0.00000000E+00
  0.00000000E+00  0.00000000E+00  0.00000000E+00
  0.00000000E+00  0.00000000E+00  0.00000000E+00
  0.00000000E+00  0.00000000E+00  0.00000000E+00
  0.00000000E+00  0.00000000E+00  0.00000000E+00
  0.00000000E+00  0.00000000E+00  0.00000000E+00
  0.00000000E+00  0.00000000E+00  0.00000000E+00
  0.00000000E+00  0.00000000E+00  0.00000000E+00
  0.00000000E+00  0.00000000E+00  0.00000000E+00
  0.00000000E+00  0.00000000E+00  0.00000000E+00
  0.00000000E+00  0.00000000E+00  0.00000000E+00
  0.00000000E+00  0.00000000E+00  0.00000000E+00
  0.00000000E+00  0.00000000E+00  0.00000000E+00
  0.00000000E+00  0.00000000E+00  0.00000000E+00
  0.00000000E+00  0.00000000E+00  0.00000000E+00
  0.00000000E+00  0.00000000E+00  0.00000000E+00
  0.00000000E+00  0.00000000E+00  0.00000000E+00
  0.00000000E+00  0.00000000E+00  0.00000000E+00
  0.00000000E+00  0.00000000E+00  0.00000000E+00
  0.00000000E+00  0.00000000E+00  0.00000000E+00
  0.00000000E+00  0.00000000E+00  0.00000000E+00
  0.00000000E+00  0.00000000E+00  0.00000000E+00
  0.00000000E+00  0.00000000E+00  0.00000000E+00
  0.00000000E+00  0.00000000E+00  0.00000000E+00
  0.00000000E+00  0.00000000E+00  0.00000000E+00
  0.00000000E+00  0.00000000E+00  0.00000000E+00
  0.00000000E+00  0.00000000E+00  0.00000000E+00
  0.00000000E+00  0.00000000E+00  0.00000000E+00
  0.00000000E+00  0.00000000E+00  0.00000000E+00
  0.00000000E+00  0.00000000E+00  0.00000000E+00
  0.00000000E+00  0.00000000E+00  0.00000000E+00
  0.00000000E+00  0.00000000E+00  0.00000000E+00
  0.00000000E+00  0.00000000E+00  0.00000000E+00
  0.00000000E+00  0.00000000E+00  0.00000000E+00
  0.00000000E+00  0.00000000E+00  0.00000000E+00
  0.00000000E+00  0.00000000E+00  0.00000000E+00
  0.00000000E+00  0.00000000E+00  0.00000000E+00
  0.00000000E+00  0.00000000E+00  0.00000000E+00
  0.00000000E+00  0.00000000E+00  0.00000000E+00
  0.00000000E+00  0.00000000E+00  0.00000000E+00
  0.00000000E+00  0.00000000E+00  0.00000000E+00
  0.00000000E+00  0.00000000E+00  0.00000000E+00
  0.00000000E+00  0.00000000E+00  0.00000000E+00
  0.00000000E+00  0.00000000E+00  0.00000000E+00
  0.00000000E+00  0.00000000E+00  0.00000000E+00
  0.00000000E+00  0.00000000E+00  0.00000000E+00
  0.00000000E+00  0.00000000E+00  0.00000000E+00
  0.00000000E+00  0.00000000E+00  0.00000000E+00
