# Supplementary material for: Topology selectivity of a conformationally flexible precursor through selenium doping
Source: Nat Commun. 2024 Apr 15;15:3235. doi: 10.1038/s41467-024-47614-9 (PMC11018763; doi:10.1038/s41467-024-47614-9)
Supplement: Supplementary file 4 — Source Data [file 41467_2024_47614_MOESM4_ESM.zip › Source Data/Figure 5/CONTCAR_b_FS]

Cu   N    C    H    Se                              
   1.00000000000000     
    23.0037994384999998    0.0000000000000000    0.0000000000000000
   -11.5018997192000008   19.9218746973000016    0.0000000000000000
     0.0000000000000000    0.0000000000000000   14.1738996505999992
   Cu   N    C    H    Se
   246     3    21    12     2
Selective dynamics
Direct
  0.9999653146058165  0.9996369688274882  0.2944343369598812   T   T   T
  0.0740152133441967  0.0369291954020383  0.1490141284472486   T   T   T
  0.0370399990000010  0.0740699990000024  0.0042299999999997   F   F   F
  0.1108960160002894  0.9996535551871943  0.2943111802546525   T   T   T
  0.1852978021893037  0.0370270657267611  0.1491364481964581   T   T   T
  0.1481499969999973  0.0740699990000024  0.0042299999999997   F   F   F
  0.2215601419454103  0.9992881867624206  0.2944378115975752   T   T   T
  0.2960001587596537  0.0366350856611461  0.1489884200442191   T   T   T
  0.2592599990000011  0.0740699990000024  0.0042299999999997   F   F   F
  0.3328842378233716  0.9993907852447634  0.2945018643228750   T   T   T
  0.4070629231000993  0.0365475013770507  0.1488845620502772   T   T   T
  0.3703700009999977  0.0740699990000024  0.0042299999999997   F   F   F
  0.4443218757210801  0.9995741921508596  0.2944818547126005   T   T   T
  0.5183693765541477  0.0370822805315498  0.1491106190439453   T   T   T
  0.4814800019999979  0.0740699990000024  0.0042299999999997   F   F   F
  0.5554692785064717  0.0000276826355119  0.2944353403064284   T   T   T
  0.6296618602440418  0.0370509954515725  0.1491590062838171   T   T   T
  0.5925899739999991  0.0740699990000024  0.0042299999999997   F   F   F
  0.6660484050938393  0.0000227744100343  0.2950262501381999   T   T   T
  0.7404908541069872  0.0362987195594044  0.1500628500402357   T   T   T
  0.7037000059999983  0.0740699990000024  0.0042299999999997   F   F   F
  0.7769011402800459  0.9986289348203883  0.2982657202020818   T   T   T
  0.8512667357955479  0.0363783208500550  0.1500487842263638   T   T   T
  0.8148099779999995  0.0740699990000024  0.0042299999999997   F   F   F
  0.8890353533085644  0.9997301256515314  0.2952953447618327   T   T   T
  0.9626565097317155  0.0365625388836861  0.1493706318880328   T   T   T
  0.9259300229999994  0.0740699990000024  0.0042299999999997   F   F   F
  0.9993002726521141  0.1099062783369149  0.2946693431147409   T   T   T
  0.0737452334559521  0.1478267847822679  0.1489481723358494   T   T   T
  0.0370399990000010  0.1851900070000028  0.0042299999999997   F   F   F
  0.1104372046811406  0.1102891603089162  0.2943556564809242   T   T   T
  0.1849170837129464  0.1476139624948587  0.1486168079670094   T   T   T
  0.1481499969999973  0.1851900070000028  0.0042299999999997   F   F   F
  0.2216319107942937  0.1103119779117634  0.2946915602679141   T   T   T
  0.2966203518281745  0.1484472684942375  0.1497262583631453   T   T   T
  0.2592599990000011  0.1851900070000028  0.0042299999999997   F   F   F
  0.3317214459645754  0.1090658385680570  0.2942226296113830   T   T   T
  0.4075468615447306  0.1486412658995420  0.1504543784575247   T   T   T
  0.3703700009999977  0.1851900070000028  0.0042299999999997   F   F   F
  0.4440804233747642  0.1092747737048327  0.2939075300686582   T   T   T
  0.5182912786008984  0.1482538471565107  0.1493286871097510   T   T   T
  0.4814800019999979  0.1851900070000028  0.0042299999999997   F   F   F
  0.5555359661167429  0.1106858691666659  0.2944627719037882   T   T   T
  0.6295912235234127  0.1481060579134521  0.1491714225247378   T   T   T
  0.5925899739999991  0.1851900070000028  0.0042299999999997   F   F   F
  0.6664682422773538  0.1108209968489291  0.2943119856329304   T   T   T
  0.7408697187558033  0.1481205420899130  0.1491938183775332   T   T   T
  0.7037000059999983  0.1851900070000028  0.0042299999999997   F   F   F
  0.7770879527400467  0.1100044660256501  0.2944716234556992   T   T   T
  0.8514538913684433  0.1473976904834871  0.1490470554245462   T   T   T
  0.8148099779999995  0.1851900070000028  0.0042299999999997   F   F   F
  0.8879826993141222  0.1097654792893294  0.2945956075630818   T   T   T
  0.9625192627107992  0.1474407103915567  0.1489204585795036   T   T   T
  0.9259300229999994  0.1851900070000028  0.0042299999999997   F   F   F
  0.9989273492348758  0.2198621705724833  0.2941301725562511   T   T   T
  0.0737485880907158  0.2591633639610009  0.1493473364029114   T   T   T
  0.0370399990000010  0.2962999940000017  0.0042299999999997   F   F   F
  0.1093740349090595  0.2204268059603578  0.2939376688055688   T   T   T
  0.1851818479971783  0.2592460810455250  0.1496575543630385   T   T   T
  0.1481499969999973  0.2962999940000017  0.0042299999999997   F   F   F
  0.2203693610898299  0.2198187434229055  0.2918145886880481   T   T   T
  0.2968590378322702  0.2598770615919079  0.1506118029852956   T   T   T
  0.2592599990000011  0.2962999940000017  0.0042299999999997   F   F   F
  0.3319582657749578  0.2206120024613440  0.2944666633094926   T   T   T
  0.4077503915011036  0.2593682786762059  0.1495996289597841   T   T   T
  0.3703700009999977  0.2962999940000017  0.0042299999999997   F   F   F
  0.4421337140269941  0.2173877620792410  0.2972508824837234   T   T   T
  0.5182328949560358  0.2596322235377357  0.1509129972659053   T   T   T
  0.4814800019999979  0.2962999940000017  0.0042299999999997   F   F   F
  0.5563429237197468  0.2212156847712592  0.2936110786991861   T   T   T
  0.6296044958022691  0.2596065633521007  0.1493592041582517   T   T   T
  0.5925899739999991  0.2962999940000017  0.0042299999999997   F   F   F
  0.6668671371715789  0.2220658273609928  0.2943980234325707   T   T   T
  0.7406360707642463  0.2592658299133603  0.1492218178574802   T   T   T
  0.7037000059999983  0.2962999940000017  0.0042299999999997   F   F   F
  0.7773926187592437  0.2216783735460268  0.2942056330570821   T   T   T
  0.8520924598245116  0.2592188367881718  0.1493933519841590   T   T   T
  0.8148099779999995  0.2962999940000017  0.0042299999999997   F   F   F
  0.8872579685561917  0.2200590676667105  0.2937193022043942   T   T   T
  0.9631225156085392  0.2595426085267434  0.1502735585331365   T   T   T
  0.9259300229999994  0.2962999940000017  0.0042299999999997   F   F   F
  0.9974067871825412  0.3284763542775835  0.2978009207078145   T   T   T
  0.0736889994477039  0.3702502085999697  0.1500888470958017   T   T   T
  0.0370399990000010  0.4074099959999984  0.0042299999999997   F   F   F
  0.1104560645707835  0.3317032121211270  0.2943177264392318   T   T   T
  0.1849938427605125  0.3700320465238605  0.1505191589422950   T   T   T
  0.1481499969999973  0.4074099959999984  0.0042299999999997   F   F   F
  0.2199235218158790  0.3314383231619971  0.2973068891591240   T   T   T
  0.2959798567249692  0.3697187440153158  0.1523941975794898   T   T   T
  0.2592599990000011  0.4074099959999984  0.0042299999999997   F   F   F
  0.3330139898248561  0.3332035256778951  0.2990905426523014   T   T   T
  0.4070733663558173  0.3700250362462683  0.1499887905190462   T   T   T
  0.3703700009999977  0.4074099959999984  0.0042299999999997   F   F   F
  0.4480224374794446  0.3373143392546538  0.2900437837600833   T   T   T
  0.5194348793233416  0.3707339484584793  0.1482640857590383   T   T   T
  0.4814800019999979  0.4074099959999984  0.0042299999999997   F   F   F
  0.5585937038638917  0.3354486940236043  0.2988928457107392   T   T   T
  0.6291562328891018  0.3700953170442673  0.1509021082004125   T   T   T
  0.5925899739999991  0.4074099959999984  0.0042299999999997   F   F   F
  0.6676428575891364  0.3335853536295872  0.2942084863618675   T   T   T
  0.7412938712600692  0.3706797358600156  0.1490059249923235   T   T   T
  0.7037000059999983  0.4074099959999984  0.0042299999999997   F   F   F
  0.7777631781540890  0.3333659849205617  0.2943528826354296   T   T   T
  0.8524699791479975  0.3705415500505325  0.1494393574337423   T   T   T
  0.8148099779999995  0.4074099959999984  0.0042299999999997   F   F   F
  0.8873033405023065  0.3322458013653744  0.2941926979478708   T   T   T
  0.9634467208508894  0.3704466656768446  0.1504505734583361   T   T   T
  0.9259300229999994  0.4074099959999984  0.0042299999999997   F   F   F
  0.9974057315126643  0.4458445710336392  0.2976882833892205   T   T   T
  0.0738010616715385  0.4805117022645007  0.1497125982786542   T   T   T
  0.0370399990000010  0.5185199980000021  0.0042299999999997   F   F   F
  0.1160833550513232  0.4462481366137823  0.2968120511033874   T   T   T
  0.1846249921653254  0.4806950130126424  0.1494065422611897   T   T   T
  0.1481499969999973  0.5185199980000021  0.0042299999999997   F   F   F
  0.2239980539508295  0.4443416974599401  0.2933561515209462   T   T   T
  0.2966155879572909  0.4811066146531076  0.1487248823450216   T   T   T
  0.2592599990000011  0.5185199980000021  0.0042299999999997   F   F   F
  0.3357823480241464  0.4464894180890795  0.2925571732778209   T   T   T
  0.4077077022487501  0.4816526294616565  0.1480442784983467   T   T   T
  0.3703700009999977  0.5185199980000021  0.0042299999999997   F   F   F
  0.4471313365902105  0.4471910973234969  0.2906062422513216   T   T   T
  0.5193763747005136  0.4817015178679540  0.1485103260108716   T   T   T
  0.4814800019999979  0.5185199980000021  0.0042299999999997   F   F   F
  0.5580867288049589  0.4473701321035293  0.2938136184413693   T   T   T
  0.6302028449160986  0.4816578820261981  0.1490568388336087   T   T   T
  0.5925899739999991  0.5185199980000021  0.0042299999999997   F   F   F
  0.6682304133694359  0.4455225749975753  0.2944443447760392   T   T   T
  0.7411497035357399  0.4818070946554869  0.1489083449157675   T   T   T
  0.7037000059999983  0.5185199980000021  0.0042299999999997   F   F   F
  0.7780267372836249  0.4448268403884299  0.2944656847223044   T   T   T
  0.8520436818674852  0.4818361659891863  0.1490339537571188   T   T   T
  0.8148099779999995  0.5185199980000021  0.0042299999999997   F   F   F
  0.8879372461942410  0.4450250075044693  0.2939066409439590   T   T   T
  0.9636378752327985  0.4815627323298131  0.1509547191400671   T   T   T
  0.9259300229999994  0.5185199980000021  0.0042299999999997   F   F   F
  0.0008032334367556  0.5574439476895634  0.2974187259416823   T   T   T
  0.0738258427183567  0.5921619609801851  0.1487690853945765   T   T   T
  0.0370399990000010  0.6296300289999976  0.0042299999999997   F   F   F
  0.1097125296976742  0.5545261146986036  0.2922089408387052   T   T   T
  0.1849413367869559  0.5922988895785224  0.1494785826583822   T   T   T
  0.1481499969999973  0.6296300289999976  0.0042299999999997   F   F   F
  0.2239102089933809  0.5554504666512941  0.2909529422158954   T   T   T
  0.2967144050362052  0.5927642769806312  0.1479266288486656   T   T   T
  0.2592599990000011  0.6296300289999976  0.0042299999999997   F   F   F
  0.3340172172054920  0.5557308567590056  0.2918235516888004   T   T   T
  0.4077858158047292  0.5929175501272752  0.1486920706528068   T   T   T
  0.3703700009999977  0.6296300289999976  0.0042299999999997   F   F   F
  0.4456476026979743  0.5566174016300920  0.2921562102866204   T   T   T
  0.5192349440473407  0.5927710618014359  0.1488325620360129   T   T   T
  0.4814800019999979  0.6296300289999976  0.0042299999999997   F   F   F
  0.5567433962542694  0.5565712382264465  0.2945081832246927   T   T   T
  0.6301899086680507  0.5929402045381806  0.1497999100466885   T   T   T
  0.5925899739999991  0.6296300289999976  0.0042299999999997   F   F   F
  0.6681115550821133  0.5561360978579302  0.2949174948002238   T   T   T
  0.7410048473961837  0.5927012832813148  0.1491363811062527   T   T   T
  0.7037000059999983  0.6296300289999976  0.0042299999999997   F   F   F
  0.7785814610403108  0.5560563436471995  0.2947066509116567   T   T   T
  0.8521951891543083  0.5929348598119120  0.1491186933762521   T   T   T
  0.8148099779999995  0.6296300289999976  0.0042299999999997   F   F   F
  0.8890646057379641  0.5560628208706007  0.2945716204181181   T   T   T
  0.9631894585727920  0.5927928611209765  0.1497609858694631   T   T   T
  0.9259300229999994  0.6296300289999976  0.0042299999999997   F   F   F
  0.9997793943299627  0.6674732858689296  0.2952177431936747   T   T   T
  0.0739420509968056  0.7036918917379822  0.1486456674701842   T   T   T
  0.0370399990000010  0.7407400009999989  0.0042299999999997   F   F   F
  0.1091645904654115  0.6672395378816347  0.2928173071444178   T   T   T
  0.1851048581421821  0.7034201737699703  0.1495770496100377   T   T   T
  0.1481499969999973  0.7407400009999989  0.0042299999999997   F   F   F
  0.2229715442266098  0.6668748221911329  0.2962110311022599   T   T   T
  0.2955925320457311  0.7035003139328211  0.1511983959081107   T   T   T
  0.2592599990000011  0.7407400009999989  0.0042299999999997   F   F   F
  0.3343520739522532  0.6663192985536739  0.2920605157586422   T   T   T
  0.4075361772313144  0.7043028384485339  0.1487537175565805   T   T   T
  0.3703700009999977  0.7407400009999989  0.0042299999999997   F   F   F
  0.4446036002524352  0.6674799121484227  0.2923424607202918   T   T   T
  0.5187169276842596  0.7039969833701889  0.1484120036346326   T   T   T
  0.4814800019999979  0.7407400009999989  0.0042299999999997   F   F   F
  0.5545175423853479  0.6667936245006274  0.2920744834150142   T   T   T
  0.6301895190555840  0.7039509078624064  0.1505985198897122   T   T   T
  0.5925899739999991  0.7407400009999989  0.0042299999999997   F   F   F
  0.6681487190928621  0.6663174227358866  0.2954752169729602   T   T   T
  0.7409688089804973  0.7037547513936460  0.1495338613661659   T   T   T
  0.7037000059999983  0.7407400009999989  0.0042299999999997   F   F   F
  0.7789747846062909  0.6668508034307692  0.2940680979517225   T   T   T
  0.8521754791782996  0.7038631636630512  0.1489949024352839   T   T   T
  0.8148099779999995  0.7407400009999989  0.0042299999999997   F   F   F
  0.8892822746979832  0.6670030109759537  0.2946680638249219   T   T   T
  0.9631634930705957  0.7039266141471927  0.1493848844724042   T   T   T
  0.9259300229999994  0.7407400009999989  0.0042299999999997   F   F   F
  0.0000946486047866  0.7781146638855887  0.2944453501633930   T   T   T
  0.0739325740318932  0.8148032986135618  0.1490150479153058   T   T   T
  0.0370399990000010  0.8518499730000002  0.0042299999999997   F   F   F
  0.1108988061582323  0.7781132969170272  0.2941896645391040   T   T   T
  0.1848018781287024  0.8147522258285065  0.1488862659162535   T   T   T
  0.1481499969999973  0.8518499730000002  0.0042299999999997   F   F   F
  0.2217325492319162  0.7788059368945284  0.2923360132681267   T   T   T
  0.2962913999732422  0.8146631070758517  0.1495422879114159   T   T   T
  0.2592599990000011  0.8518499730000002  0.0042299999999997   F   F   F
  0.3339844349706524  0.7792745517858464  0.2954694677643417   T   T   T
  0.4070263762394291  0.8146522792039050  0.1496585926358591   T   T   T
  0.3703700009999977  0.8518499730000002  0.0042299999999997   F   F   F
  0.4444001630839765  0.7783209032745120  0.2944312500101702   T   T   T
  0.5183467353880431  0.8152416042848216  0.1488207447183569   T   T   T
  0.4814800019999979  0.8518499730000002  0.0042299999999997   F   F   F
  0.5546018169655937  0.7786920834699487  0.2918771489752245   T   T   T
  0.6298352822110331  0.8148852161652300  0.1492008289882563   T   T   T
  0.5925899739999991  0.8518499730000002  0.0042299999999997   F   F   F
  0.6659657379177233  0.7764538657445641  0.2941939787060477   T   T   T
  0.7407003489450048  0.8148708083214586  0.1495008077144462   T   T   T
  0.7037000059999983  0.8518499730000002  0.0042299999999997   F   F   F
  0.7794821974382415  0.7783936926333865  0.2923315007223763   T   T   T
  0.8523424267711874  0.8151442926489239  0.1489312085582313   T   T   T
  0.8148099779999995  0.8518499730000002  0.0042299999999997   F   F   F
  0.8894073198777335  0.7779935082208027  0.2944729887832622   T   T   T
  0.9630435741455017  0.8148983411212711  0.1491591207909835   T   T   T
  0.9259300229999994  0.8518499730000002  0.0042299999999997   F   F   F
  0.0001911730501334  0.8889185693362762  0.2942878494619237   T   T   T
  0.0741507587338361  0.9259683219623653  0.1489814631465194   T   T   T
  0.0370399990000010  0.9629600049999993  0.0042299999999997   F   F   F
  0.1108692249191492  0.8888408812476882  0.2943704188570919   T   T   T
  0.1849553838546214  0.9256580687180787  0.1491704141893422   T   T   T
  0.1481499969999973  0.9629600049999993  0.0042299999999997   F   F   F
  0.2220124256591163  0.8888846962388328  0.2947619420181198   T   T   T
  0.2959733368962887  0.9256539770764363  0.1490767104141639   T   T   T
  0.2592599990000011  0.9629600049999993  0.0042299999999997   F   F   F
  0.3333144260580525  0.8894778463911592  0.2942107057666163   T   T   T
  0.4072334892039038  0.9257473666271991  0.1491726991914817   T   T   T
  0.3703700009999977  0.9629600049999993  0.0042299999999997   F   F   F
  0.4446748095360320  0.8894113975323421  0.2945269083310649   T   T   T
  0.5183784056001599  0.9261104375670897  0.1490619219777258   T   T   T
  0.4814800019999979  0.9629600049999993  0.0042299999999997   F   F   F
  0.5551055432050163  0.8891242176249463  0.2944802655701082   T   T   T
  0.6292532714164381  0.9258397099137454  0.1487570530681950   T   T   T
  0.5925899739999991  0.9629600049999993  0.0042299999999997   F   F   F
  0.6662822890186391  0.8906090569658218  0.2932789392309729   T   T   T
  0.7406565537063798  0.9257861927517368  0.1488793979876775   T   T   T
  0.7037000059999983  0.9629600049999993  0.0042299999999997   F   F   F
  0.7793044894291157  0.8903214410034863  0.2938976430977362   T   T   T
  0.8518878613775627  0.9258210757379288  0.1490543346442763   T   T   T
  0.8148099779999995  0.9629600049999993  0.0042299999999997   F   F   F
  0.8892745527199821  0.8889882241427003  0.2943286912868359   T   T   T
  0.9631152625168866  0.9258664639697187  0.1490524243963094   T   T   T
  0.9259300229999994  0.9629600049999993  0.0042299999999997   F   F   F
  0.7022157556295667  0.8506638260886774  0.4281181951650481   T   T   T
  0.1443097413957446  0.6284305740189922  0.4283205375548462   T   T   T
  0.3825813340967699  0.3043833713676705  0.4364718331398407   T   T   T
  0.4415372413534513  0.6591483136343186  0.5080983997253270   T   T   T
  0.3351844924627869  0.5583700091449870  0.5061478864898845   T   T   T
  0.4360585034600462  0.5529430517580636  0.5050859370447611   T   T   T
  0.3737975610792930  0.6257816996493233  0.5076561314678614   T   T   T
  0.3686518115921231  0.5242177930146994  0.5042495986618079   T   T   T
  0.4704417810509298  0.6206557526366012  0.5069223901295672   T   T   T
  0.5445800280004676  0.6545813286719309  0.5007293282210341   T   T   T
  0.3398149148677518  0.6658281888610489  0.5017604336394470   T   T   T
  0.3287230024124810  0.4503870910189249  0.4938264120076923   T   T   T
  0.3768148902975810  0.7361745284162780  0.5105864235245505   T   T   T
  0.3445116258484475  0.7735681701492325  0.5013460271738452   T   T   T
  0.2754928743852361  0.7414720270767461  0.4812934592746529   T   T   T
  0.2367470785953145  0.6708857372465431  0.4693478809351106   T   T   T
  0.2704588207923990  0.6341140249223400  0.4809005222565332   T   T   T
  0.2582007262106032  0.4158054198407086  0.5015232545919019   T   T   T
  0.2218209838772935  0.3460602955340235  0.4898892143153333   T   T   T
  0.2550491204715044  0.3102138399866448  0.4684401905193667   T   T   T
  0.3259104598846534  0.3434172308733281  0.4556796518961264   T   T   T
  0.3612214895344010  0.4140089037863319  0.4700536026734241   T   T   T
  0.5779281035646164  0.6175481842406896  0.5094082045069044   T   T   T
  0.6476861254798081  0.6499452015709224  0.5004523580431268   T   T   T
  0.6847018685219908  0.7190138296070643  0.4807127617432556   T   T   T
  0.6529358287891114  0.7578336372557288  0.4687166442905522   T   T   T
  0.5823740501385188  0.7239587545833075  0.4800066410624169   T   T   T
  0.4305914314488675  0.7605634781781987  0.5240441437777150   T   T   T
  0.3730444508877113  0.8280709064341565  0.5087365464035472   T   T   T
  0.2514207915578766  0.7720038289485061  0.4750648844788259   T   T   T
  0.2431730798611369  0.5794799545845990  0.4738253775799848   T   T   T
  0.2326921561460225  0.4438796682888722  0.5169673195116076   T   T   T
  0.1673436941316737  0.3191170809129957  0.4984816085715522   T   T   T
  0.2257148134953582  0.2554000837684143  0.4646203876397763   T   T   T
  0.4159851479651380  0.4422727501078541  0.4651554636355399   T   T   T
  0.5486384496102019  0.5637546370956770  0.5227934742661375   T   T   T
  0.6736256306998101  0.6213692357668279  0.5078380914521219   T   T   T
  0.7393264730961420  0.7430604645005729  0.4748946470061881   T   T   T
  0.5549850124833000  0.7512180079960942  0.4730839668080762   T   T   T
  0.4772173502003341  0.2909780409021039  0.4300576632505724   T   T   T
  0.0384572487836436  0.4076964374603591  0.4215040502568286   T   T   T
 
  0.00000000E+00  0.00000000E+00  0.00000000E+00
  0.00000000E+00  0.00000000E+00  0.00000000E+00
  0.00000000E+00  0.00000000E+00  0.00000000E+00
  0.00000000E+00  0.00000000E+00  0.00000000E+00
  0.00000000E+00  0.00000000E+00  0.00000000E+00
  0.00000000E+00  0.00000000E+00  0.00000000E+00
  0.00000000E+00  0.00000000E+00  0.00000000E+00
  0.00000000E+00  0.00000000E+00  0.00000000E+00
  0.00000000E+00  0.00000000E+00  0.00000000E+00
  0.00000000E+00  0.00000000E+00  0.00000000E+00
  0.00000000E+00  0.00000000E+00  0.00000000E+00
  0.00000000E+00  0.00000000E+00  0.00000000E+00
  0.00000000E+00  0.00000000E+00  0.00000000E+00
  0.00000000E+00  0.00000000E+00  0.00000000E+00
  0.00000000E+00  0.00000000E+00  0.00000000E+00
  0.00000000E+00  0.00000000E+00  0.00000000E+00
  0.00000000E+00  0.00000000E+00  0.00000000E+00
  0.00000000E+00  0.00000000E+00  0.00000000E+00
  0.00000000E+00  0.00000000E+00  0.00000000E+00
  0.00000000E+00  0.00000000E+00  0.00000000E+00
  0.00000000E+00  0.00000000E+00  0.00000000E+00
  0.00000000E+00  0.00000000E+00  0.00000000E+00
  0.00000000E+00  0.00000000E+00  0.00000000E+00
  0.00000000E+00  0.00000000E+00  0.00000000E+00
  0.00000000E+00  0.00000000E+00  0.00000000E+00
  0.00000000E+00  0.00000000E+00  0.00000000E+00
  0.00000000E+00  0.00000000E+00  0.00000000E+00
  0.00000000E+00  0.00000000E+00  0.00000000E+00
  0.00000000E+00  0.00000000E+00  0.00000000E+00
  0.00000000E+00  0.00000000E+00  0.00000000E+00
  0.00000000E+00  0.00000000E+00  0.00000000E+00
  0.00000000E+00  0.00000000E+00  0.00000000E+00
  0.00000000E+00  0.00000000E+00  0.00000000E+00
  0.00000000E+00  0.00000000E+00  0.00000000E+00
  0.00000000E+00  0.00000000E+00  0.00000000E+00
  0.00000000E+00  0.00000000E+00  0.00000000E+00
  0.00000000E+00  0.00000000E+00  0.00000000E+00
  0.00000000E+00  0.00000000E+00  0.00000000E+00
  0.00000000E+00  0.00000000E+00  0.00000000E+00
  0.00000000E+00  0.00000000E+00  0.00000000E+00
  0.00000000E+00  0.00000000E+00  0.00000000E+00
  0.00000000E+00  0.00000000E+00  0.00000000E+00
  0.00000000E+00  0.00000000E+00  0.00000000E+00
  0.00000000E+00  0.00000000E+00  0.00000000E+00
  0.00000000E+00  0.00000000E+00  0.00000000E+00
  0.00000000E+00  0.00000000E+00  0.00000000E+00
  0.00000000E+00  0.00000000E+00  0.00000000E+00
  0.00000000E+00  0.00000000E+00  0.00000000E+00
  0.00000000E+00  0.00000000E+00  0.00000000E+00
  0.00000000E+00  0.00000000E+00  0.00000000E+00
  0.00000000E+00  0.00000000E+00  0.00000000E+00
  0.00000000E+00  0.00000000E+00  0.00000000E+00
  0.00000000E+00  0.00000000E+00  0.00000000E+00
  0.00000000E+00  0.00000000E+00  0.00000000E+00
  0.00000000E+00  0.00000000E+00  0.00000000E+00
  0.00000000E+00  0.00000000E+00  0.00000000E+00
  0.00000000E+00  0.00000000E+00  0.00000000E+00
  0.00000000E+00  0.00000000E+00  0.00000000E+00
  0.00000000E+00  0.00000000E+00  0.00000000E+00
  0.00000000E+00  0.00000000E+00  0.00000000E+00
  0.00000000E+00  0.00000000E+00  0.00000000E+00
  0.00000000E+00  0.00000000E+00  0.00000000E+00
  0.00000000E+00  0.00000000E+00  0.00000000E+00
  0.00000000E+00  0.00000000E+00  0.00000000E+00
  0.00000000E+00  0.00000000E+00  0.00000000E+00
  0.00000000E+00  0.00000000E+00  0.00000000E+00
  0.00000000E+00  0.00000000E+00  0.00000000E+00
  0.00000000E+00  0.00000000E+00  0.00000000E+00
  0.00000000E+00  0.00000000E+00  0.00000000E+00
  0.00000000E+00  0.00000000E+00  0.00000000E+00
  0.00000000E+00  0.00000000E+00  0.00000000E+00
  0.00000000E+00  0.00000000E+00  0.00000000E+00
  0.00000000E+00  0.00000000E+00  0.00000000E+00
  0.00000000E+00  0.00000000E+00  0.00000000E+00
  0.00000000E+00  0.00000000E+00  0.00000000E+00
  0.00000000E+00  0.00000000E+00  0.00000000E+00
  0.00000000E+00  0.00000000E+00  0.00000000E+00
  0.00000000E+00  0.00000000E+00  0.00000000E+00
  0.00000000E+00  0.00000000E+00  0.00000000E+00
  0.00000000E+00  0.00000000E+00  0.00000000E+00
  0.00000000E+00  0.00000000E+00  0.00000000E+00
  0.00000000E+00  0.00000000E+00  0.00000000E+00
  0.00000000E+00  0.00000000E+00  0.00000000E+00
  0.00000000E+00  0.00000000E+00  0.00000000E+00
  0.00000000E+00  0.00000000E+00  0.00000000E+00
  0.00000000E+00  0.00000000E+00  0.00000000E+00
  0.00000000E+00  0.00000000E+00  0.00000000E+00
  0.00000000E+00  0.00000000E+00  0.00000000E+00
  0.00000000E+00  0.00000000E+00  0.00000000E+00
  0.00000000E+00  0.00000000E+00  0.00000000E+00
  0.00000000E+00  0.00000000E+00  0.00000000E+00
  0.00000000E+00  0.00000000E+00  0.00000000E+00
  0.00000000E+00  0.00000000E+00  0.00000000E+00
  0.00000000E+00  0.00000000E+00  0.00000000E+00
  0.00000000E+00  0.00000000E+00  0.00000000E+00
  0.00000000E+00  0.00000000E+00  0.00000000E+00
  0.00000000E+00  0.00000000E+00  0.00000000E+00
  0.00000000E+00  0.00000000E+00  0.00000000E+00
  0.00000000E+00  0.00000000E+00  0.00000000E+00
  0.00000000E+00  0.00000000E+00  0.00000000E+00
  0.00000000E+00  0.00000000E+00  0.00000000E+00
  0.00000000E+00  0.00000000E+00  0.00000000E+00
  0.00000000E+00  0.00000000E+00  0.00000000E+00
  0.00000000E+00  0.00000000E+00  0.00000000E+00
  0.00000000E+00  0.00000000E+00  0.00000000E+00
  0.00000000E+00  0.00000000E+00  0.00000000E+00
  0.00000000E+00  0.00000000E+00  0.00000000E+00
  0.00000000E+00  0.00000000E+00  0.00000000E+00
  0.00000000E+00  0.00000000E+00  0.00000000E+00
  0.00000000E+00  0.00000000E+00  0.00000000E+00
  0.00000000E+00  0.00000000E+00  0.00000000E+00
  0.00000000E+00  0.00000000E+00  0.00000000E+00
  0.00000000E+00  0.00000000E+00  0.00000000E+00
  0.00000000E+00  0.00000000E+00  0.00000000E+00
  0.00000000E+00  0.00000000E+00  0.00000000E+00
  0.00000000E+00  0.00000000E+00  0.00000000E+00
  0.00000000E+00  0.00000000E+00  0.00000000E+00
  0.00000000E+00  0.00000000E+00  0.00000000E+00
  0.00000000E+00  0.00000000E+00  0.00000000E+00
  0.00000000E+00  0.00000000E+00  0.00000000E+00
  0.00000000E+00  0.00000000E+00  0.00000000E+00
  0.00000000E+00  0.00000000E+00  0.00000000E+00
  0.00000000E+00  0.00000000E+00  0.00000000E+00
  0.00000000E+00  0.00000000E+00  0.00000000E+00
  0.00000000E+00  0.00000000E+00  0.00000000E+00
  0.00000000E+00  0.00000000E+00  0.00000000E+00
  0.00000000E+00  0.00000000E+00  0.00000000E+00
  0.00000000E+00  0.00000000E+00  0.00000000E+00
  0.00000000E+00  0.00000000E+00  0.00000000E+00
  0.00000000E+00  0.00000000E+00  0.00000000E+00
  0.00000000E+00  0.00000000E+00  0.00000000E+00
  0.00000000E+00  0.00000000E+00  0.00000000E+00
  0.00000000E+00  0.00000000E+00  0.00000000E+00
  0.00000000E+00  0.00000000E+00  0.00000000E+00
  0.00000000E+00  0.00000000E+00  0.00000000E+00
  0.00000000E+00  0.00000000E+00  0.00000000E+00
  0.00000000E+00  0.00000000E+00  0.00000000E+00
  0.00000000E+00  0.00000000E+00  0.00000000E+00
  0.00000000E+00  0.00000000E+00  0.00000000E+00
  0.00000000E+00  0.00000000E+00  0.00000000E+00
  0.00000000E+00  0.00000000E+00  0.00000000E+00
  0.00000000E+00  0.00000000E+00  0.00000000E+00
  0.00000000E+00  0.00000000E+00  0.00000000E+00
  0.00000000E+00  0.00000000E+00  0.00000000E+00
  0.00000000E+00  0.00000000E+00  0.00000000E+00
  0.00000000E+00  0.00000000E+00  0.00000000E+00
  0.00000000E+00  0.00000000E+00  0.00000000E+00
  0.00000000E+00  0.00000000E+00  0.00000000E+00
  0.00000000E+00  0.00000000E+00  0.00000000E+00
  0.00000000E+00  0.00000000E+00  0.00000000E+00
  0.00000000E+00  0.00000000E+00  0.00000000E+00
  0.00000000E+00  0.00000000E+00  0.00000000E+00
  0.00000000E+00  0.00000000E+00  0.00000000E+00
  0.00000000E+00  0.00000000E+00  0.00000000E+00
  0.00000000E+00  0.00000000E+00  0.00000000E+00
  0.00000000E+00  0.00000000E+00  0.00000000E+00
  0.00000000E+00  0.00000000E+00  0.00000000E+00
  0.00000000E+00  0.00000000E+00  0.00000000E+00
  0.00000000E+00  0.00000000E+00  0.00000000E+00
  0.00000000E+00  0.00000000E+00  0.00000000E+00
  0.00000000E+00  0.00000000E+00  0.00000000E+00
  0.00000000E+00  0.00000000E+00  0.00000000E+00
  0.00000000E+00  0.00000000E+00  0.00000000E+00
  0.00000000E+00  0.00000000E+00  0.00000000E+00
  0.00000000E+00  0.00000000E+00  0.00000000E+00
  0.00000000E+00  0.00000000E+00  0.00000000E+00
  0.00000000E+00  0.00000000E+00  0.00000000E+00
  0.00000000E+00  0.00000000E+00  0.00000000E+00
  0.00000000E+00  0.00000000E+00  0.00000000E+00
  0.00000000E+00  0.00000000E+00  0.00000000E+00
  0.00000000E+00  0.00000000E+00  0.00000000E+00
  0.00000000E+00  0.00000000E+00  0.00000000E+00
  0.00000000E+00  0.00000000E+00  0.00000000E+00
  0.00000000E+00  0.00000000E+00  0.00000000E+00
  0.00000000E+00  0.00000000E+00  0.00000000E+00
  0.00000000E+00  0.00000000E+00  0.00000000E+00
  0.00000000E+00  0.00000000E+00  0.00000000E+00
  0.00000000E+00  0.00000000E+00  0.00000000E+00
  0.00000000E+00  0.00000000E+00  0.00000000E+00
  0.00000000E+00  0.00000000E+00  0.00000000E+00
  0.00000000E+00  0.00000000E+00  0.00000000E+00
  0.00000000E+00  0.00000000E+00  0.00000000E+00
  0.00000000E+00  0.00000000E+00  0.00000000E+00
  0.00000000E+00  0.00000000E+00  0.00000000E+00
  0.00000000E+00  0.00000000E+00  0.00000000E+00
  0.00000000E+00  0.00000000E+00  0.00000000E+00
  0.00000000E+00  0.00000000E+00  0.00000000E+00
  0.00000000E+00  0.00000000E+00  0.00000000E+00
  0.00000000E+00  0.00000000E+00  0.00000000E+00
  0.00000000E+00  0.00000000E+00  0.00000000E+00
  0.00000000E+00  0.00000000E+00  0.00000000E+00
  0.00000000E+00  0.00000000E+00  0.00000000E+00
  0.00000000E+00  0.00000000E+00  0.00000000E+00
  0.00000000E+00  0.00000000E+00  0.00000000E+00
  0.00000000E+00  0.00000000E+00  0.00000000E+00
  0.00000000E+00  0.00000000E+00  0.00000000E+00
  0.00000000E+00  0.00000000E+00  0.00000000E+00
  0.00000000E+00  0.00000000E+00  0.00000000E+00
  0.00000000E+00  0.00000000E+00  0.00000000E+00
  0.00000000E+00  0.00000000E+00  0.00000000E+00
  0.00000000E+00  0.00000000E+00  0.00000000E+00
  0.00000000E+00  0.00000000E+00  0.00000000E+00
  0.00000000E+00  0.00000000E+00  0.00000000E+00
  0.00000000E+00  0.00000000E+00  0.00000000E+00
  0.00000000E+00  0.00000000E+00  0.00000000E+00
  0.00000000E+00  0.00000000E+00  0.00000000E+00
  0.00000000E+00  0.00000000E+00  0.00000000E+00
  0.00000000E+00  0.00000000E+00  0.00000000E+00
  0.00000000E+00  0.00000000E+00  0.00000000E+00
  0.00000000E+00  0.00000000E+00  0.00000000E+00
  0.00000000E+00  0.00000000E+00  0.00000000E+00
  0.00000000E+00  0.00000000E+00  0.00000000E+00
  0.00000000E+00  0.00000000E+00  0.00000000E+00
  0.00000000E+00  0.00000000E+00  0.00000000E+00
  0.00000000E+00  0.00000000E+00  0.00000000E+00
  0.00000000E+00  0.00000000E+00  0.00000000E+00
  0.00000000E+00  0.00000000E+00  0.00000000E+00
  0.00000000E+00  0.00000000E+00  0.00000000E+00
  0.00000000E+00  0.00000000E+00  0.00000000E+00
  0.00000000E+00  0.00000000E+00  0.00000000E+00
  0.00000000E+00  0.00000000E+00  0.00000000E+00
  0.00000000E+00  0.00000000E+00  0.00000000E+00
  0.00000000E+00  0.00000000E+00  0.00000000E+00
  0.00000000E+00  0.00000000E+00  0.00000000E+00
  0.00000000E+00  0.00000000E+00  0.00000000E+00
  0.00000000E+00  0.00000000E+00  0.00000000E+00
  0.00000000E+00  0.00000000E+00  0.00000000E+00
  0.00000000E+00  0.00000000E+00  0.00000000E+00
  0.00000000E+00  0.00000000E+00  0.00000000E+00
  0.00000000E+00  0.00000000E+00  0.00000000E+00
  0.00000000E+00  0.00000000E+00  0.00000000E+00
  0.00000000E+00  0.00000000E+00  0.00000000E+00
  0.00000000E+00  0.00000000E+00  0.00000000E+00
  0.00000000E+00  0.00000000E+00  0.00000000E+00
  0.00000000E+00  0.00000000E+00  0.00000000E+00
  0.00000000E+00  0.00000000E+00  0.00000000E+00
  0.00000000E+00  0.00000000E+00  0.00000000E+00
  0.00000000E+00  0.00000000E+00  0.00000000E+00
  0.00000000E+00  0.00000000E+00  0.00000000E+00
  0.00000000E+00  0.00000000E+00  0.00000000E+00
  0.00000000E+00  0.00000000E+00  0.00000000E+00
  0.00000000E+00  0.00000000E+00  0.00000000E+00
  0.00000000E+00  0.00000000E+00  0.00000000E+00
  0.00000000E+00  0.00000000E+00  0.00000000E+00
  0.00000000E+00  0.00000000E+00  0.00000000E+00
  0.00000000E+00  0.00000000E+00  0.00000000E+00
  0.00000000E+00  0.00000000E+00  0.00000000E+00
  0.00000000E+00  0.00000000E+00  0.00000000E+00
  0.00000000E+00  0.00000000E+00  0.00000000E+00
  0.00000000E+00  0.00000000E+00  0.00000000E+00
  0.00000000E+00  0.00000000E+00  0.00000000E+00
  0.00000000E+00  0.00000000E+00  0.00000000E+00
  0.00000000E+00  0.00000000E+00  0.00000000E+00
  0.00000000E+00  0.00000000E+00  0.00000000E+00
  0.00000000E+00  0.00000000E+00  0.00000000E+00
  0.00000000E+00  0.00000000E+00  0.00000000E+00
  0.00000000E+00  0.00000000E+00  0.00000000E+00
  0.00000000E+00  0.00000000E+00  0.00000000E+00
  0.00000000E+00  0.00000000E+00  0.00000000E+00
  0.00000000E+00  0.00000000E+00  0.00000000E+00
  0.00000000E+00  0.00000000E+00  0.00000000E+00
  0.00000000E+00  0.00000000E+00  0.00000000E+00
  0.00000000E+00  0.00000000E+00  0.00000000E+00
  0.00000000E+00  0.00000000E+00  0.00000000E+00
  0.00000000E+00  0.00000000E+00  0.00000000E+00
  0.00000000E+00  0.00000000E+00  0.00000000E+00
  0.00000000E+00  0.00000000E+00  0.00000000E+00
  0.00000000E+00  0.00000000E+00  0.00000000E+00
  0.00000000E+00  0.00000000E+00  0.00000000E+00
  0.00000000E+00  0.00000000E+00  0.00000000E+00
  0.00000000E+00  0.00000000E+00  0.00000000E+00
  0.00000000E+00  0.00000000E+00  0.00000000E+00
  0.00000000E+00  0.00000000E+00  0.00000000E+00
  0.00000000E+00  0.00000000E+00  0.00000000E+00
  0.00000000E+00  0.00000000E+00  0.00000000E+00
  0.00000000E+00  0.00000000E+00  0.00000000E+00
  0.00000000E+00  0.00000000E+00  0.00000000E+00
  0.00000000E+00  0.00000000E+00  0.00000000E+00
  0.00000000E+00  0.00000000E+00  0.00000000E+00
  0.00000000E+00  0.00000000E+00  0.00000000E+00
  0.00000000E+00  0.00000000E+00  0.00000000E+00
  0.00000000E+00  0.00000000E+00  0.00000000E+00
  0.00000000E+00  0.00000000E+00  0.00000000E+00
  0.00000000E+00  0.00000000E+00  0.00000000E+00
