# Supplementary material for: Topology selectivity of a conformationally flexible precursor through selenium doping
Source: Nat Commun. 2024 Apr 15;15:3235. doi: 10.1038/s41467-024-47614-9 (PMC11018763; doi:10.1038/s41467-024-47614-9)
Supplement: Supplementary file 4 — Source Data [file 41467_2024_47614_MOESM4_ESM.zip › Source Data/Figure 5/CONTCAR_b_IS]

Cu   N    C    H    Se                                  
   1.00000000000000     
    23.0037994384999998    0.0000000000000000    0.0000000000000000
   -11.5018997192000008   19.9218746973000016    0.0000000000000000
     0.0000000000000000    0.0000000000000000   14.1738996505999992
   Cu   N    C    H    Se
   246     3    21    12     2
Selective dynamics
Direct
  0.0001621788240058  0.9996779010126531  0.2943539357173677   T   T   T
  0.0740004024692169  0.0369021216593168  0.1489956854274510   T   T   T
  0.0370399990000010  0.0740699990000024  0.0042299999999997   F   F   F
  0.1110655480232907  0.9997148275029843  0.2942264336796967   T   T   T
  0.1851283069282132  0.0369714717236533  0.1490096259141609   T   T   T
  0.1481499969999973  0.0740699990000024  0.0042299999999997   F   F   F
  0.2219773018113500  0.9998224489159995  0.2941917816699799   T   T   T
  0.2960584644527984  0.0368158100215368  0.1490786363633703   T   T   T
  0.2592599990000011  0.0740699990000024  0.0042299999999997   F   F   F
  0.3332014310771498  0.0000579508826419  0.2943253986017282   T   T   T
  0.4072782565224742  0.0368733423130507  0.1490541663993596   T   T   T
  0.3703700009999977  0.0740699990000024  0.0042299999999997   F   F   F
  0.4444802193782564  0.0001497031236042  0.2944168306348729   T   T   T
  0.5184836517279621  0.0369073833420970  0.1490242316471395   T   T   T
  0.4814800019999979  0.0740699990000024  0.0042299999999997   F   F   F
  0.5556701233891346  0.0002736554151781  0.2943259414589861   T   T   T
  0.6298657576569511  0.0373152921626527  0.1490305886175918   T   T   T
  0.5925899739999991  0.0740699990000024  0.0042299999999997   F   F   F
  0.6661518885590141  0.0002461444681714  0.2948442066884667   T   T   T
  0.7407620388611207  0.0364672719848826  0.1501465675443754   T   T   T
  0.7037000059999983  0.0740699990000024  0.0042299999999997   F   F   F
  0.7768233149488708  0.9981841840525831  0.2988365561738178   T   T   T
  0.8513197249126918  0.0364640575401722  0.1501664554622266   T   T   T
  0.8148099779999995  0.0740699990000024  0.0042299999999997   F   F   F
  0.8892507526502982  0.9998983527646104  0.2951966762614191   T   T   T
  0.9627744148314719  0.0367529964552062  0.1495402291090286   T   T   T
  0.9259300229999994  0.0740699990000024  0.0042299999999997   F   F   F
  0.9995882454768932  0.1099332841669920  0.2949970875215868   T   T   T
  0.0738329877668491  0.1479328225566547  0.1486958280409993   T   T   T
  0.0370399990000010  0.1851900070000028  0.0042299999999997   F   F   F
  0.1108563911467542  0.1105234082709572  0.2940904644178701   T   T   T
  0.1849290190120314  0.1477399617025057  0.1488215499157803   T   T   T
  0.1481499969999973  0.1851900070000028  0.0042299999999997   F   F   F
  0.2221336439905315  0.1106835831916086  0.2943628309113109   T   T   T
  0.2963202989109774  0.1480485260054181  0.1489552507954457   T   T   T
  0.2592599990000011  0.1851900070000028  0.0042299999999997   F   F   F
  0.3328707751474624  0.1103115825704251  0.2943276759343902   T   T   T
  0.4072069005519339  0.1478052907670602  0.1488555360368053   T   T   T
  0.3703700009999977  0.1851900070000028  0.0042299999999997   F   F   F
  0.4442362069263623  0.1104635461758861  0.2941950145221881   T   T   T
  0.5183949300130664  0.1477794625375708  0.1487868718742789   T   T   T
  0.4814800019999979  0.1851900070000028  0.0042299999999997   F   F   F
  0.5554783552529940  0.1106720401589882  0.2942681274668715   T   T   T
  0.6297072744983438  0.1482722201681312  0.1490579203742968   T   T   T
  0.5925899739999991  0.1851900070000028  0.0042299999999997   F   F   F
  0.6666519040862369  0.1109994005099466  0.2940183516846275   T   T   T
  0.7410104514958462  0.1481823460665694  0.1491729459932571   T   T   T
  0.7037000059999983  0.1851900070000028  0.0042299999999997   F   F   F
  0.7773892761900782  0.1100503796523427  0.2944527536680894   T   T   T
  0.8516996380861386  0.1475504443677593  0.1490636396137575   T   T   T
  0.8148099779999995  0.1851900070000028  0.0042299999999997   F   F   F
  0.8882899121265595  0.1100423392588894  0.2945173204317726   T   T   T
  0.9628217582289196  0.1478739909447739  0.1496044020735425   T   T   T
  0.9259300229999994  0.1851900070000028  0.0042299999999997   F   F   F
  0.0001233392478497  0.2203458516779619  0.2967396815000640   T   T   T
  0.0737155575101411  0.2591256112636771  0.1488614419511833   T   T   T
  0.0370399990000010  0.2962999940000017  0.0042299999999997   F   F   F
  0.1093081795306716  0.2198161894086894  0.2937055961260597   T   T   T
  0.1850500952690837  0.2592387971770052  0.1490123471038913   T   T   T
  0.1481499969999973  0.2962999940000017  0.0042299999999997   F   F   F
  0.2216644900011104  0.2205499089494154  0.2921938815500482   T   T   T
  0.2964508962162284  0.2592676755578438  0.1495749181601767   T   T   T
  0.2592599990000011  0.2962999940000017  0.0042299999999997   F   F   F
  0.3332771778618024  0.2210313327376667  0.2939254862672129   T   T   T
  0.4078753424972064  0.2595302620501627  0.1494575474592921   T   T   T
  0.3703700009999977  0.2962999940000017  0.0042299999999997   F   F   F
  0.4432102729027250  0.2203077551431534  0.2938391872689010   T   T   T
  0.5188262803153236  0.2598976235823756  0.1501027540330995   T   T   T
  0.4814800019999979  0.2962999940000017  0.0042299999999997   F   F   F
  0.5552296107466006  0.2203578240308559  0.2936879589485102   T   T   T
  0.6295553476367601  0.2595924972978594  0.1493847343205559   T   T   T
  0.5925899739999991  0.2962999940000017  0.0042299999999997   F   F   F
  0.6666987508136728  0.2217905560347333  0.2942986879487108   T   T   T
  0.7407979608140849  0.2593217068222700  0.1492260971492456   T   T   T
  0.7037000059999983  0.2962999940000017  0.0042299999999997   F   F   F
  0.7774944468803682  0.2216020064219748  0.2942205545210257   T   T   T
  0.8523085696761896  0.2592453895049616  0.1494832876145509   T   T   T
  0.8148099779999995  0.2962999940000017  0.0042299999999997   F   F   F
  0.8875532245637885  0.2200875159082258  0.2939188544321709   T   T   T
  0.9634536427139935  0.2596212717908912  0.1511239643079634   T   T   T
  0.9259300229999994  0.2962999940000017  0.0042299999999997   F   F   F
  0.9973729374359053  0.3288834720959102  0.2983121780140721   T   T   T
  0.0734913471641718  0.3703092497056844  0.1499595641092739   T   T   T
  0.0370399990000010  0.4074099959999984  0.0042299999999997   F   F   F
  0.1096377439288574  0.3318476373410846  0.2930400959180872   T   T   T
  0.1849104698766908  0.3701325061557625  0.1488031149542053   T   T   T
  0.1481499969999973  0.4074099959999984  0.0042299999999997   F   F   F
  0.2235954598330991  0.3338621020035504  0.2931804075010902   T   T   T
  0.2963547316280142  0.3700357420431715  0.1504912476076612   T   T   T
  0.2592599990000011  0.4074099959999984  0.0042299999999997   F   F   F
  0.3341227533435926  0.3319732284208854  0.2956176379486450   T   T   T
  0.4077292995497999  0.3704617692883048  0.1500056388560580   T   T   T
  0.3703700009999977  0.4074099959999984  0.0042299999999997   F   F   F
  0.4440384506816386  0.3324131401794617  0.2939433831524880   T   T   T
  0.5193131807076625  0.3709178558677522  0.1502123659537560   T   T   T
  0.4814800019999979  0.4074099959999984  0.0042299999999997   F   F   F
  0.5535165951746848  0.3287345118975580  0.2972082130865346   T   T   T
  0.6295448889419220  0.3707586279124371  0.1504521201885325   T   T   T
  0.5925899739999991  0.4074099959999984  0.0042299999999997   F   F   F
  0.6673204785339593  0.3325670199480726  0.2939197284597057   T   T   T
  0.7408380492625000  0.3707273351861247  0.1495150889944696   T   T   T
  0.7037000059999983  0.4074099959999984  0.0042299999999997   F   F   F
  0.7777863971899421  0.3332279037816406  0.2944191191428445   T   T   T
  0.8521694599485130  0.3705605624653714  0.1495230580834104   T   T   T
  0.8148099779999995  0.4074099959999984  0.0042299999999997   F   F   F
  0.8872496503933860  0.3321799774499183  0.2941243755010348   T   T   T
  0.9631999159271416  0.3704152018514506  0.1505974726281849   T   T   T
  0.9259300229999994  0.4074099959999984  0.0042299999999997   F   F   F
  0.9974548777675878  0.4456559566656679  0.2985106737321459   T   T   T
  0.0734693146077063  0.4805484019648958  0.1494867423654043   T   T   T
  0.0370399990000010  0.5185199980000021  0.0042299999999997   F   F   F
  0.1155941387552559  0.4464899453083149  0.2963796799954252   T   T   T
  0.1840914581238451  0.4810314565998084  0.1488285652103940   T   T   T
  0.1481499969999973  0.5185199980000021  0.0042299999999997   F   F   F
  0.2230058412822515  0.4450857212091890  0.2900155468574255   T   T   T
  0.2967214547883898  0.4821515180007481  0.1491037635833834   T   T   T
  0.2592599990000011  0.5185199980000021  0.0042299999999997   F   F   F
  0.3344442098465095  0.4461915434445558  0.2913437853145879   T   T   T
  0.4074852658996591  0.4816770762753464  0.1480953288724010   T   T   T
  0.3703700009999977  0.5185199980000021  0.0042299999999997   F   F   F
  0.4438384975572944  0.4451843203928405  0.2927762262824558   T   T   T
  0.5191127355745735  0.4815483283398123  0.1499357067796225   T   T   T
  0.4814800019999979  0.5185199980000021  0.0042299999999997   F   F   F
  0.5533435483665983  0.4473675323663784  0.2972087629094275   T   T   T
  0.6294548433785110  0.4811080313847498  0.1504115537270039   T   T   T
  0.5925899739999991  0.5185199980000021  0.0042299999999997   F   F   F
  0.6704309567984410  0.4464491238610790  0.2983599330272355   T   T   T
  0.7400185611853232  0.4812638082330025  0.1506039402559907   T   T   T
  0.7037000059999983  0.5185199980000021  0.0042299999999997   F   F   F
  0.7789712232990453  0.4449507797862822  0.2939053220087189   T   T   T
  0.8521992233448472  0.4818894186115159  0.1487748847292139   T   T   T
  0.8148099779999995  0.5185199980000021  0.0042299999999997   F   F   F
  0.8882500511117186  0.4449936722618233  0.2938690816130602   T   T   T
  0.9637508100675731  0.4815182495299339  0.1511642832891908   T   T   T
  0.9259300229999994  0.5185199980000021  0.0042299999999997   F   F   F
  0.0006227077451655  0.5573101302899346  0.2973312206847609   T   T   T
  0.0736838458806162  0.5922807303504385  0.1485817306678570   T   T   T
  0.0370399990000010  0.6296300289999976  0.0042299999999997   F   F   F
  0.1093709296523997  0.5545877437436957  0.2915005413179017   T   T   T
  0.1849069808795889  0.5925314294682451  0.1488121794963249   T   T   T
  0.1481499969999973  0.6296300289999976  0.0042299999999997   F   F   F
  0.2231013046483739  0.5558150625194500  0.2900797516269122   T   T   T
  0.2969833676939757  0.5928029144896882  0.1492989608020210   T   T   T
  0.2592599990000011  0.6296300289999976  0.0042299999999997   F   F   F
  0.3339889270359890  0.5560728865305933  0.2984286467576140   T   T   T
  0.4069902053269701  0.5926229135743384  0.1496015069788612   T   T   T
  0.3703700009999977  0.6296300289999976  0.0042299999999997   F   F   F
  0.4461915871787099  0.5567681720176125  0.2902682762971338   T   T   T
  0.5191583818525842  0.5933443928236741  0.1477730870107337   T   T   T
  0.4814800019999979  0.6296300289999976  0.0042299999999997   F   F   F
  0.5559595496878913  0.5575541513440641  0.2938833315517897   T   T   T
  0.6297420938308420  0.5924974398612974  0.1496938242156034   T   T   T
  0.5925899739999991  0.6296300289999976  0.0042299999999997   F   F   F
  0.6676093672815853  0.5569321453429410  0.2946877314405327   T   T   T
  0.7405063221429771  0.5922545407279571  0.1495034942842679   T   T   T
  0.7037000059999983  0.6296300289999976  0.0042299999999997   F   F   F
  0.7792850900957902  0.5568323269420361  0.2940465324289221   T   T   T
  0.8521176897592539  0.5927800842398554  0.1488872614023293   T   T   T
  0.8148099779999995  0.6296300289999976  0.0042299999999997   F   F   F
  0.8894209124357033  0.5561622019503361  0.2943553732244339   T   T   T
  0.9631363296927162  0.5927348997236734  0.1495756814225402   T   T   T
  0.9259300229999994  0.6296300289999976  0.0042299999999997   F   F   F
  0.9997565681712857  0.6673770321375017  0.2950998266445026   T   T   T
  0.0739113768529904  0.7036553559635976  0.1486872696067181   T   T   T
  0.0370399990000010  0.7407400009999989  0.0042299999999997   F   F   F
  0.1092592402879546  0.6670245528341781  0.2935592221273140   T   T   T
  0.1849525494283952  0.7035149868455477  0.1493750270540204   T   T   T
  0.1481499969999973  0.7407400009999989  0.0042299999999997   F   F   F
  0.2228190039651281  0.6671921701485957  0.2946770459564974   T   T   T
  0.2957262233790559  0.7038277807812605  0.1509561951985887   T   T   T
  0.2592599990000011  0.7407400009999989  0.0042299999999997   F   F   F
  0.3346458614651411  0.6669979870371208  0.2917548118105486   T   T   T
  0.4074903241777790  0.7042689443949186  0.1485474868340830   T   T   T
  0.3703700009999977  0.7407400009999989  0.0042299999999997   F   F   F
  0.4460862944369239  0.6683212093857520  0.2902050737137145   T   T   T
  0.5191434763674181  0.7043145130898694  0.1479124244673145   T   T   T
  0.4814800019999979  0.7407400009999989  0.0042299999999997   F   F   F
  0.5553116384948140  0.6673547012150181  0.2924284879172063   T   T   T
  0.6305923301077030  0.7045049588104106  0.1514800457587739   T   T   T
  0.5925899739999991  0.7407400009999989  0.0042299999999997   F   F   F
  0.6675012732616992  0.6666702620633913  0.2951609049503645   T   T   T
  0.7407765808619402  0.7036137478466387  0.1494942476348058   T   T   T
  0.7037000059999983  0.7407400009999989  0.0042299999999997   F   F   F
  0.7785115797078674  0.6668964019213988  0.2945186475911541   T   T   T
  0.8517668822781488  0.7036147004344713  0.1491556070082254   T   T   T
  0.8148099779999995  0.7407400009999989  0.0042299999999997   F   F   F
  0.8893608778580457  0.6671274480904259  0.2945288420559891   T   T   T
  0.9630358553194895  0.7038680518693852  0.1492774853065768   T   T   T
  0.9259300229999994  0.7407400009999989  0.0042299999999997   F   F   F
  0.0001397087896251  0.7780730142983572  0.2943354451729832   T   T   T
  0.0740248872570390  0.8148553369931477  0.1489635238777325   T   T   T
  0.0370399990000010  0.8518499730000002  0.0042299999999997   F   F   F
  0.1108762175410831  0.7780331322440901  0.2941636650550663   T   T   T
  0.1848518661220808  0.8148461303376138  0.1489000720011120   T   T   T
  0.1481499969999973  0.8518499730000002  0.0042299999999997   F   F   F
  0.2217194765620221  0.7788816989854368  0.2924475186924411   T   T   T
  0.2962077804531233  0.8149357504322126  0.1495339138620437   T   T   T
  0.2592599990000011  0.8518499730000002  0.0042299999999997   F   F   F
  0.3341517181294691  0.7802651022487055  0.2951861327919119   T   T   T
  0.4070499091019784  0.8148372964328345  0.1495362148212820   T   T   T
  0.3703700009999977  0.8518499730000002  0.0042299999999997   F   F   F
  0.4448245308163905  0.7788773536023754  0.2936137470715536   T   T   T
  0.5185620925523295  0.8153051484568294  0.1486195686921690   T   T   T
  0.4814800019999979  0.8518499730000002  0.0042299999999997   F   F   F
  0.5550399132345376  0.7788758148583241  0.2920077157158403   T   T   T
  0.6300407622463950  0.8148095504157524  0.1492294228415645   T   T   T
  0.5925899739999991  0.8518499730000002  0.0042299999999997   F   F   F
  0.6667304553799909  0.7783297062521655  0.2984301011401485   T   T   T
  0.7404836754899193  0.8146932985159054  0.1497769109834621   T   T   T
  0.7037000059999983  0.8518499730000002  0.0042299999999997   F   F   F
  0.7789337310247859  0.7779766731371112  0.2928849428446370   T   T   T
  0.8520401298018001  0.8149400711555188  0.1490162920980183   T   T   T
  0.8148099779999995  0.8518499730000002  0.0042299999999997   F   F   F
  0.8891624968930216  0.7778345365698911  0.2943366431734091   T   T   T
  0.9628563341877694  0.8147496747177527  0.1490443863385025   T   T   T
  0.9259300229999994  0.8518499730000002  0.0042299999999997   F   F   F
  0.0001860037491710  0.8888534449455392  0.2942344530251972   T   T   T
  0.0740312419968348  0.9258060633345053  0.1491158095806213   T   T   T
  0.0370399990000010  0.9629600049999993  0.0042299999999997   F   F   F
  0.1110181023153629  0.8889321798718157  0.2942272143411060   T   T   T
  0.1849977222692729  0.9258099985542501  0.1490588821824872   T   T   T
  0.1481499969999973  0.9629600049999993  0.0042299999999997   F   F   F
  0.2220707192314677  0.8891041668130697  0.2944675776126360   T   T   T
  0.2960188248526308  0.9259690467256334  0.1489633130335406   T   T   T
  0.2592599990000011  0.9629600049999993  0.0042299999999997   F   F   F
  0.3334361942022070  0.8900746345128852  0.2938251794013738   T   T   T
  0.4072652093419435  0.9259657194381745  0.1490686538570145   T   T   T
  0.3703700009999977  0.9629600049999993  0.0042299999999997   F   F   F
  0.4450347299225541  0.8900447326333989  0.2940545665037888   T   T   T
  0.5184893934444901  0.9261154974883965  0.1488137379746419   T   T   T
  0.4814800019999979  0.9629600049999993  0.0042299999999997   F   F   F
  0.5551213404189923  0.8893462539489931  0.2941331488738825   T   T   T
  0.6292263203978052  0.9261890171973306  0.1479486324705590   T   T   T
  0.5925899739999991  0.9629600049999993  0.0042299999999997   F   F   F
  0.6657172697818154  0.8910446639665182  0.2907074288686573   T   T   T
  0.7408067204091680  0.9259230995044376  0.1481841912384212   T   T   T
  0.7037000059999983  0.9629600049999993  0.0042299999999997   F   F   F
  0.7803319113647902  0.8906393910568866  0.2914653872890725   T   T   T
  0.8522675421227532  0.9259820062689244  0.1483415738748093   T   T   T
  0.8148099779999995  0.9629600049999993  0.0042299999999997   F   F   F
  0.8893817669580599  0.8888991259150103  0.2940832937241495   T   T   T
  0.9631494265725422  0.9258438035234704  0.1490480013660118   T   T   T
  0.9259300229999994  0.9629600049999993  0.0042299999999997   F   F   F
  0.7083374672464799  0.8632353347218142  0.4274985221226402   T   T   T
  0.1458830592687264  0.6272536944769840  0.4282827904565352   T   T   T
  0.1501705636721908  0.2963137294705760  0.4284530294623536   T   T   T
  0.4486225201936804  0.6662518762188725  0.5083812996048565   T   T   T
  0.3492624845448091  0.5638895165689846  0.4693064187950426   T   T   T
  0.4492833853314835  0.5634290759976466  0.5123989170355543   T   T   T
  0.3827013454338797  0.6307923747671325  0.4888095409504771   T   T   T
  0.3837381796525463  0.5317460566292098  0.4907385022308262   T   T   T
  0.4810955171267821  0.6311116069295011  0.5116177517180986   T   T   T
  0.5551550879552920  0.6680131106941118  0.5101478991634920   T   T   T
  0.3457041257377114  0.6679637818097461  0.4837554828275543   T   T   T
  0.3484404566588495  0.4576189636866914  0.4850115881039159   T   T   T
  0.3812536602549201  0.7386018682257571  0.4921733966766766   T   T   T
  0.3467382231030740  0.7741780656903643  0.4900690266355738   T   T   T
  0.2767169138999392  0.7400490881539028  0.4774728165561868   T   T   T
  0.2390113514508627  0.6693135922550653  0.4659971588475003   T   T   T
  0.2751602730840048  0.6343117741012492  0.4703104598187338   T   T   T
  0.2780308532860971  0.4193080785103263  0.4712281188217631   T   T   T
  0.2434606263503554  0.3482287363616834  0.4655786452660138   T   T   T
  0.2827193835733368  0.3166943166035381  0.4756436233008259   T   T   T
  0.3527528989904170  0.3541027310100446  0.4882253417149585   T   T   T
  0.3856625637574709  0.4241515696900535  0.4919358566638508   T   T   T
  0.5908626744042422  0.6336400716512003  0.5231020314862107   T   T   T
  0.6606084407668220  0.6680795566611621  0.5149572573037062   T   T   T
  0.6952986726390975  0.7364191996560976  0.4907750315993411   T   T   T
  0.6611309421863538  0.7724312807419693  0.4747387145955315   T   T   T
  0.5907285274518586  0.7369799346064525  0.4867202915536950   T   T   T
  0.4356165495958706  0.7644004143815764  0.5006458261219322   T   T   T
  0.3743186201306656  0.8287067808811557  0.4976428585989723   T   T   T
  0.2509521009367148  0.7691585325620593  0.4767702953847461   T   T   T
  0.2484699876571383  0.5794939723103028  0.4660750256495021   T   T   T
  0.2501536629274810  0.4462412342782827  0.4674481202080543   T   T   T
  0.2582766155753191  0.2619200642083612  0.4743391757693445   T   T   T
  0.3816731514895864  0.3284228306652395  0.4947263202974810   T   T   T
  0.4399877281518343  0.4537440474250545  0.5002607239809223   T   T   T
  0.5632749416538942  0.5801232147149094  0.5388184119572230   T   T   T
  0.6883402722682774  0.6415602039985444  0.5257692573126391   T   T   T
  0.7499372340152917  0.7619596254604701  0.4834867876683404   T   T   T
  0.5617997571406832  0.7624112973334931  0.4766154287470030   T   T   T
  0.0393478803749829  0.4081000403475556  0.4225886121924276   T   T   T
  0.5903952173231630  0.4069786422567034  0.4221348731982033   T   T   T
 
  0.00000000E+00  0.00000000E+00  0.00000000E+00
  0.00000000E+00  0.00000000E+00  0.00000000E+00
  0.00000000E+00  0.00000000E+00  0.00000000E+00
  0.00000000E+00  0.00000000E+00  0.00000000E+00
  0.00000000E+00  0.00000000E+00  0.00000000E+00
  0.00000000E+00  0.00000000E+00  0.00000000E+00
  0.00000000E+00  0.00000000E+00  0.00000000E+00
  0.00000000E+00  0.00000000E+00  0.00000000E+00
  0.00000000E+00  0.00000000E+00  0.00000000E+00
  0.00000000E+00  0.00000000E+00  0.00000000E+00
  0.00000000E+00  0.00000000E+00  0.00000000E+00
  0.00000000E+00  0.00000000E+00  0.00000000E+00
  0.00000000E+00  0.00000000E+00  0.00000000E+00
  0.00000000E+00  0.00000000E+00  0.00000000E+00
  0.00000000E+00  0.00000000E+00  0.00000000E+00
  0.00000000E+00  0.00000000E+00  0.00000000E+00
  0.00000000E+00  0.00000000E+00  0.00000000E+00
  0.00000000E+00  0.00000000E+00  0.00000000E+00
  0.00000000E+00  0.00000000E+00  0.00000000E+00
  0.00000000E+00  0.00000000E+00  0.00000000E+00
  0.00000000E+00  0.00000000E+00  0.00000000E+00
  0.00000000E+00  0.00000000E+00  0.00000000E+00
  0.00000000E+00  0.00000000E+00  0.00000000E+00
  0.00000000E+00  0.00000000E+00  0.00000000E+00
  0.00000000E+00  0.00000000E+00  0.00000000E+00
  0.00000000E+00  0.00000000E+00  0.00000000E+00
  0.00000000E+00  0.00000000E+00  0.00000000E+00
  0.00000000E+00  0.00000000E+00  0.00000000E+00
  0.00000000E+00  0.00000000E+00  0.00000000E+00
  0.00000000E+00  0.00000000E+00  0.00000000E+00
  0.00000000E+00  0.00000000E+00  0.00000000E+00
  0.00000000E+00  0.00000000E+00  0.00000000E+00
  0.00000000E+00  0.00000000E+00  0.00000000E+00
  0.00000000E+00  0.00000000E+00  0.00000000E+00
  0.00000000E+00  0.00000000E+00  0.00000000E+00
  0.00000000E+00  0.00000000E+00  0.00000000E+00
  0.00000000E+00  0.00000000E+00  0.00000000E+00
  0.00000000E+00  0.00000000E+00  0.00000000E+00
  0.00000000E+00  0.00000000E+00  0.00000000E+00
  0.00000000E+00  0.00000000E+00  0.00000000E+00
  0.00000000E+00  0.00000000E+00  0.00000000E+00
  0.00000000E+00  0.00000000E+00  0.00000000E+00
  0.00000000E+00  0.00000000E+00  0.00000000E+00
  0.00000000E+00  0.00000000E+00  0.00000000E+00
  0.00000000E+00  0.00000000E+00  0.00000000E+00
  0.00000000E+00  0.00000000E+00  0.00000000E+00
  0.00000000E+00  0.00000000E+00  0.00000000E+00
  0.00000000E+00  0.00000000E+00  0.00000000E+00
  0.00000000E+00  0.00000000E+00  0.00000000E+00
  0.00000000E+00  0.00000000E+00  0.00000000E+00
  0.00000000E+00  0.00000000E+00  0.00000000E+00
  0.00000000E+00  0.00000000E+00  0.00000000E+00
  0.00000000E+00  0.00000000E+00  0.00000000E+00
  0.00000000E+00  0.00000000E+00  0.00000000E+00
  0.00000000E+00  0.00000000E+00  0.00000000E+00
  0.00000000E+00  0.00000000E+00  0.00000000E+00
  0.00000000E+00  0.00000000E+00  0.00000000E+00
  0.00000000E+00  0.00000000E+00  0.00000000E+00
  0.00000000E+00  0.00000000E+00  0.00000000E+00
  0.00000000E+00  0.00000000E+00  0.00000000E+00
  0.00000000E+00  0.00000000E+00  0.00000000E+00
  0.00000000E+00  0.00000000E+00  0.00000000E+00
  0.00000000E+00  0.00000000E+00  0.00000000E+00
  0.00000000E+00  0.00000000E+00  0.00000000E+00
  0.00000000E+00  0.00000000E+00  0.00000000E+00
  0.00000000E+00  0.00000000E+00  0.00000000E+00
  0.00000000E+00  0.00000000E+00  0.00000000E+00
  0.00000000E+00  0.00000000E+00  0.00000000E+00
  0.00000000E+00  0.00000000E+00  0.00000000E+00
  0.00000000E+00  0.00000000E+00  0.00000000E+00
  0.00000000E+00  0.00000000E+00  0.00000000E+00
  0.00000000E+00  0.00000000E+00  0.00000000E+00
  0.00000000E+00  0.00000000E+00  0.00000000E+00
  0.00000000E+00  0.00000000E+00  0.00000000E+00
  0.00000000E+00  0.00000000E+00  0.00000000E+00
  0.00000000E+00  0.00000000E+00  0.00000000E+00
  0.00000000E+00  0.00000000E+00  0.00000000E+00
  0.00000000E+00  0.00000000E+00  0.00000000E+00
  0.00000000E+00  0.00000000E+00  0.00000000E+00
  0.00000000E+00  0.00000000E+00  0.00000000E+00
  0.00000000E+00  0.00000000E+00  0.00000000E+00
  0.00000000E+00  0.00000000E+00  0.00000000E+00
  0.00000000E+00  0.00000000E+00  0.00000000E+00
  0.00000000E+00  0.00000000E+00  0.00000000E+00
  0.00000000E+00  0.00000000E+00  0.00000000E+00
  0.00000000E+00  0.00000000E+00  0.00000000E+00
  0.00000000E+00  0.00000000E+00  0.00000000E+00
  0.00000000E+00  0.00000000E+00  0.00000000E+00
  0.00000000E+00  0.00000000E+00  0.00000000E+00
  0.00000000E+00  0.00000000E+00  0.00000000E+00
  0.00000000E+00  0.00000000E+00  0.00000000E+00
  0.00000000E+00  0.00000000E+00  0.00000000E+00
  0.00000000E+00  0.00000000E+00  0.00000000E+00
  0.00000000E+00  0.00000000E+00  0.00000000E+00
  0.00000000E+00  0.00000000E+00  0.00000000E+00
  0.00000000E+00  0.00000000E+00  0.00000000E+00
  0.00000000E+00  0.00000000E+00  0.00000000E+00
  0.00000000E+00  0.00000000E+00  0.00000000E+00
  0.00000000E+00  0.00000000E+00  0.00000000E+00
  0.00000000E+00  0.00000000E+00  0.00000000E+00
  0.00000000E+00  0.00000000E+00  0.00000000E+00
  0.00000000E+00  0.00000000E+00  0.00000000E+00
  0.00000000E+00  0.00000000E+00  0.00000000E+00
  0.00000000E+00  0.00000000E+00  0.00000000E+00
  0.00000000E+00  0.00000000E+00  0.00000000E+00
  0.00000000E+00  0.00000000E+00  0.00000000E+00
  0.00000000E+00  0.00000000E+00  0.00000000E+00
  0.00000000E+00  0.00000000E+00  0.00000000E+00
  0.00000000E+00  0.00000000E+00  0.00000000E+00
  0.00000000E+00  0.00000000E+00  0.00000000E+00
  0.00000000E+00  0.00000000E+00  0.00000000E+00
  0.00000000E+00  0.00000000E+00  0.00000000E+00
  0.00000000E+00  0.00000000E+00  0.00000000E+00
  0.00000000E+00  0.00000000E+00  0.00000000E+00
  0.00000000E+00  0.00000000E+00  0.00000000E+00
  0.00000000E+00  0.00000000E+00  0.00000000E+00
  0.00000000E+00  0.00000000E+00  0.00000000E+00
  0.00000000E+00  0.00000000E+00  0.00000000E+00
  0.00000000E+00  0.00000000E+00  0.00000000E+00
  0.00000000E+00  0.00000000E+00  0.00000000E+00
  0.00000000E+00  0.00000000E+00  0.00000000E+00
  0.00000000E+00  0.00000000E+00  0.00000000E+00
  0.00000000E+00  0.00000000E+00  0.00000000E+00
  0.00000000E+00  0.00000000E+00  0.00000000E+00
  0.00000000E+00  0.00000000E+00  0.00000000E+00
  0.00000000E+00  0.00000000E+00  0.00000000E+00
  0.00000000E+00  0.00000000E+00  0.00000000E+00
  0.00000000E+00  0.00000000E+00  0.00000000E+00
  0.00000000E+00  0.00000000E+00  0.00000000E+00
  0.00000000E+00  0.00000000E+00  0.00000000E+00
  0.00000000E+00  0.00000000E+00  0.00000000E+00
  0.00000000E+00  0.00000000E+00  0.00000000E+00
  0.00000000E+00  0.00000000E+00  0.00000000E+00
  0.00000000E+00  0.00000000E+00  0.00000000E+00
  0.00000000E+00  0.00000000E+00  0.00000000E+00
  0.00000000E+00  0.00000000E+00  0.00000000E+00
  0.00000000E+00  0.00000000E+00  0.00000000E+00
  0.00000000E+00  0.00000000E+00  0.00000000E+00
  0.00000000E+00  0.00000000E+00  0.00000000E+00
  0.00000000E+00  0.00000000E+00  0.00000000E+00
  0.00000000E+00  0.00000000E+00  0.00000000E+00
  0.00000000E+00  0.00000000E+00  0.00000000E+00
  0.00000000E+00  0.00000000E+00  0.00000000E+00
  0.00000000E+00  0.00000000E+00  0.00000000E+00
  0.00000000E+00  0.00000000E+00  0.00000000E+00
  0.00000000E+00  0.00000000E+00  0.00000000E+00
  0.00000000E+00  0.00000000E+00  0.00000000E+00
  0.00000000E+00  0.00000000E+00  0.00000000E+00
  0.00000000E+00  0.00000000E+00  0.00000000E+00
  0.00000000E+00  0.00000000E+00  0.00000000E+00
  0.00000000E+00  0.00000000E+00  0.00000000E+00
  0.00000000E+00  0.00000000E+00  0.00000000E+00
  0.00000000E+00  0.00000000E+00  0.00000000E+00
  0.00000000E+00  0.00000000E+00  0.00000000E+00
  0.00000000E+00  0.00000000E+00  0.00000000E+00
  0.00000000E+00  0.00000000E+00  0.00000000E+00
  0.00000000E+00  0.00000000E+00  0.00000000E+00
  0.00000000E+00  0.00000000E+00  0.00000000E+00
  0.00000000E+00  0.00000000E+00  0.00000000E+00
  0.00000000E+00  0.00000000E+00  0.00000000E+00
  0.00000000E+00  0.00000000E+00  0.00000000E+00
  0.00000000E+00  0.00000000E+00  0.00000000E+00
  0.00000000E+00  0.00000000E+00  0.00000000E+00
  0.00000000E+00  0.00000000E+00  0.00000000E+00
  0.00000000E+00  0.00000000E+00  0.00000000E+00
  0.00000000E+00  0.00000000E+00  0.00000000E+00
  0.00000000E+00  0.00000000E+00  0.00000000E+00
  0.00000000E+00  0.00000000E+00  0.00000000E+00
  0.00000000E+00  0.00000000E+00  0.00000000E+00
  0.00000000E+00  0.00000000E+00  0.00000000E+00
  0.00000000E+00  0.00000000E+00  0.00000000E+00
  0.00000000E+00  0.00000000E+00  0.00000000E+00
  0.00000000E+00  0.00000000E+00  0.00000000E+00
  0.00000000E+00  0.00000000E+00  0.00000000E+00
  0.00000000E+00  0.00000000E+00  0.00000000E+00
  0.00000000E+00  0.00000000E+00  0.00000000E+00
  0.00000000E+00  0.00000000E+00  0.00000000E+00
  0.00000000E+00  0.00000000E+00  0.00000000E+00
  0.00000000E+00  0.00000000E+00  0.00000000E+00
  0.00000000E+00  0.00000000E+00  0.00000000E+00
  0.00000000E+00  0.00000000E+00  0.00000000E+00
  0.00000000E+00  0.00000000E+00  0.00000000E+00
  0.00000000E+00  0.00000000E+00  0.00000000E+00
  0.00000000E+00  0.00000000E+00  0.00000000E+00
  0.00000000E+00  0.00000000E+00  0.00000000E+00
  0.00000000E+00  0.00000000E+00  0.00000000E+00
  0.00000000E+00  0.00000000E+00  0.00000000E+00
  0.00000000E+00  0.00000000E+00  0.00000000E+00
  0.00000000E+00  0.00000000E+00  0.00000000E+00
  0.00000000E+00  0.00000000E+00  0.00000000E+00
  0.00000000E+00  0.00000000E+00  0.00000000E+00
  0.00000000E+00  0.00000000E+00  0.00000000E+00
  0.00000000E+00  0.00000000E+00  0.00000000E+00
  0.00000000E+00  0.00000000E+00  0.00000000E+00
  0.00000000E+00  0.00000000E+00  0.00000000E+00
  0.00000000E+00  0.00000000E+00  0.00000000E+00
  0.00000000E+00  0.00000000E+00  0.00000000E+00
  0.00000000E+00  0.00000000E+00  0.00000000E+00
  0.00000000E+00  0.00000000E+00  0.00000000E+00
  0.00000000E+00  0.00000000E+00  0.00000000E+00
  0.00000000E+00  0.00000000E+00  0.00000000E+00
  0.00000000E+00  0.00000000E+00  0.00000000E+00
  0.00000000E+00  0.00000000E+00  0.00000000E+00
  0.00000000E+00  0.00000000E+00  0.00000000E+00
  0.00000000E+00  0.00000000E+00  0.00000000E+00
  0.00000000E+00  0.00000000E+00  0.00000000E+00
  0.00000000E+00  0.00000000E+00  0.00000000E+00
  0.00000000E+00  0.00000000E+00  0.00000000E+00
  0.00000000E+00  0.00000000E+00  0.00000000E+00
  0.00000000E+00  0.00000000E+00  0.00000000E+00
  0.00000000E+00  0.00000000E+00  0.00000000E+00
  0.00000000E+00  0.00000000E+00  0.00000000E+00
  0.00000000E+00  0.00000000E+00  0.00000000E+00
  0.00000000E+00  0.00000000E+00  0.00000000E+00
  0.00000000E+00  0.00000000E+00  0.00000000E+00
  0.00000000E+00  0.00000000E+00  0.00000000E+00
  0.00000000E+00  0.00000000E+00  0.00000000E+00
  0.00000000E+00  0.00000000E+00  0.00000000E+00
  0.00000000E+00  0.00000000E+00  0.00000000E+00
  0.00000000E+00  0.00000000E+00  0.00000000E+00
  0.00000000E+00  0.00000000E+00  0.00000000E+00
  0.00000000E+00  0.00000000E+00  0.00000000E+00
  0.00000000E+00  0.00000000E+00  0.00000000E+00
  0.00000000E+00  0.00000000E+00  0.00000000E+00
  0.00000000E+00  0.00000000E+00  0.00000000E+00
  0.00000000E+00  0.00000000E+00  0.00000000E+00
  0.00000000E+00  0.00000000E+00  0.00000000E+00
  0.00000000E+00  0.00000000E+00  0.00000000E+00
  0.00000000E+00  0.00000000E+00  0.00000000E+00
  0.00000000E+00  0.00000000E+00  0.00000000E+00
  0.00000000E+00  0.00000000E+00  0.00000000E+00
  0.00000000E+00  0.00000000E+00  0.00000000E+00
  0.00000000E+00  0.00000000E+00  0.00000000E+00
  0.00000000E+00  0.00000000E+00  0.00000000E+00
  0.00000000E+00  0.00000000E+00  0.00000000E+00
  0.00000000E+00  0.00000000E+00  0.00000000E+00
  0.00000000E+00  0.00000000E+00  0.00000000E+00
  0.00000000E+00  0.00000000E+00  0.00000000E+00
  0.00000000E+00  0.00000000E+00  0.00000000E+00
  0.00000000E+00  0.00000000E+00  0.00000000E+00
  0.00000000E+00  0.00000000E+00  0.00000000E+00
  0.00000000E+00  0.00000000E+00  0.00000000E+00
  0.00000000E+00  0.00000000E+00  0.00000000E+00
  0.00000000E+00  0.00000000E+00  0.00000000E+00
  0.00000000E+00  0.00000000E+00  0.00000000E+00
  0.00000000E+00  0.00000000E+00  0.00000000E+00
  0.00000000E+00  0.00000000E+00  0.00000000E+00
  0.00000000E+00  0.00000000E+00  0.00000000E+00
  0.00000000E+00  0.00000000E+00  0.00000000E+00
  0.00000000E+00  0.00000000E+00  0.00000000E+00
  0.00000000E+00  0.00000000E+00  0.00000000E+00
  0.00000000E+00  0.00000000E+00  0.00000000E+00
  0.00000000E+00  0.00000000E+00  0.00000000E+00
  0.00000000E+00  0.00000000E+00  0.00000000E+00
  0.00000000E+00  0.00000000E+00  0.00000000E+00
  0.00000000E+00  0.00000000E+00  0.00000000E+00
  0.00000000E+00  0.00000000E+00  0.00000000E+00
  0.00000000E+00  0.00000000E+00  0.00000000E+00
  0.00000000E+00  0.00000000E+00  0.00000000E+00
  0.00000000E+00  0.00000000E+00  0.00000000E+00
  0.00000000E+00  0.00000000E+00  0.00000000E+00
  0.00000000E+00  0.00000000E+00  0.00000000E+00
  0.00000000E+00  0.00000000E+00  0.00000000E+00
  0.00000000E+00  0.00000000E+00  0.00000000E+00
  0.00000000E+00  0.00000000E+00  0.00000000E+00
  0.00000000E+00  0.00000000E+00  0.00000000E+00
  0.00000000E+00  0.00000000E+00  0.00000000E+00
  0.00000000E+00  0.00000000E+00  0.00000000E+00
  0.00000000E+00  0.00000000E+00  0.00000000E+00
  0.00000000E+00  0.00000000E+00  0.00000000E+00
  0.00000000E+00  0.00000000E+00  0.00000000E+00
  0.00000000E+00  0.00000000E+00  0.00000000E+00
  0.00000000E+00  0.00000000E+00  0.00000000E+00
  0.00000000E+00  0.00000000E+00  0.00000000E+00
  0.00000000E+00  0.00000000E+00  0.00000000E+00
  0.00000000E+00  0.00000000E+00  0.00000000E+00
  0.00000000E+00  0.00000000E+00  0.00000000E+00
  0.00000000E+00  0.00000000E+00  0.00000000E+00
  0.00000000E+00  0.00000000E+00  0.00000000E+00
  0.00000000E+00  0.00000000E+00  0.00000000E+00
  0.00000000E+00  0.00000000E+00  0.00000000E+00
  0.00000000E+00  0.00000000E+00  0.00000000E+00
  0.00000000E+00  0.00000000E+00  0.00000000E+00
  0.00000000E+00  0.00000000E+00  0.00000000E+00
