# Supplementary material for: Topology selectivity of a conformationally flexible precursor through selenium doping
Source: Nat Commun. 2024 Apr 15;15:3235. doi: 10.1038/s41467-024-47614-9 (PMC11018763; doi:10.1038/s41467-024-47614-9)
Supplement: Supplementary file 4 — Source Data [file 41467_2024_47614_MOESM4_ESM.zip › Source Data/Figure 5/CONTCAR_b_IntS]

Cu   N    C    H    Se                                
   1.00000000000000     
    23.0037994384999998    0.0000000000000000    0.0000000000000000
   -11.5018997192000008   19.9218746973000016    0.0000000000000000
     0.0000000000000000    0.0000000000000000   14.1738996505999992
   Cu   N    C    H    Se
   246     3    21    12     2
Selective dynamics
Direct
  0.9999675091754128  0.9996258084786191  0.2944090204016661   T   T   T
  0.0739567210564900  0.0369199602510193  0.1490629198166928   T   T   T
  0.0370399990000010  0.0740699990000024  0.0042299999999997   F   F   F
  0.1108621012797002  0.9996360376126603  0.2943268251015496   T   T   T
  0.1850061960422380  0.0367602524111561  0.1490261626840734   T   T   T
  0.1481499969999973  0.0740699990000024  0.0042299999999997   F   F   F
  0.2218249960806986  0.9996783945840377  0.2944969724555691   T   T   T
  0.2961158563188349  0.0368999449496599  0.1494223957923353   T   T   T
  0.2592599990000011  0.0740699990000024  0.0042299999999997   F   F   F
  0.3331335359094325  0.9999462035068873  0.2947124738211784   T   T   T
  0.4072246562126125  0.0368687632081475  0.1491907594138908   T   T   T
  0.3703700009999977  0.0740699990000024  0.0042299999999997   F   F   F
  0.4443393600179775  0.0000634531687425  0.2945814629477468   T   T   T
  0.5183656139616986  0.0368940838145519  0.1490988235024204   T   T   T
  0.4814800019999979  0.0740699990000024  0.0042299999999997   F   F   F
  0.5554464117413360  0.0000880803305137  0.2944582318532696   T   T   T
  0.6296516924870090  0.0371228252088116  0.1490616579563380   T   T   T
  0.5925899739999991  0.0740699990000024  0.0042299999999997   F   F   F
  0.6659768465202376  0.9999746560534817  0.2949129656142020   T   T   T
  0.7404830018886202  0.0362762010400886  0.1500816794888493   T   T   T
  0.7037000059999983  0.0740699990000024  0.0042299999999997   F   F   F
  0.7768856207839292  0.9985194861462148  0.2982176372598886   T   T   T
  0.8512157649914869  0.0362892520176317  0.1500695086361006   T   T   T
  0.8148099779999995  0.0740699990000024  0.0042299999999997   F   F   F
  0.8890593241872438  0.9996982100106209  0.2952422459001767   T   T   T
  0.9626373205252534  0.0365390357604980  0.1493865158835987   T   T   T
  0.9259300229999994  0.0740699990000024  0.0042299999999997   F   F   F
  0.9994016374722818  0.1099715563558732  0.2946736667157381   T   T   T
  0.0737875203423926  0.1478682711839312  0.1490305749326595   T   T   T
  0.0370399990000010  0.1851900070000028  0.0042299999999997   F   F   F
  0.1105590723210028  0.1104403690312452  0.2944043220189769   T   T   T
  0.1849492611202805  0.1476315911484392  0.1487848707450681   T   T   T
  0.1481499969999973  0.1851900070000028  0.0042299999999997   F   F   F
  0.2217038220515732  0.1103138547505509  0.2942027686743529   T   T   T
  0.2961781976219129  0.1478972905027334  0.1485222476833172   T   T   T
  0.2592599990000011  0.1851900070000028  0.0042299999999997   F   F   F
  0.3324470744847190  0.1098989067106473  0.2952774918864733   T   T   T
  0.4072127977090929  0.1480900431384953  0.1498115110084655   T   T   T
  0.3703700009999977  0.1851900070000028  0.0042299999999997   F   F   F
  0.4440106864052851  0.1106037384231087  0.2945294815271779   T   T   T
  0.5181816775407668  0.1478027164192213  0.1490292415395373   T   T   T
  0.4814800019999979  0.1851900070000028  0.0042299999999997   F   F   F
  0.5552689792879093  0.1106107448507316  0.2943895366958600   T   T   T
  0.6294734539335209  0.1482408431456221  0.1491322698255786   T   T   T
  0.5925899739999991  0.1851900070000028  0.0042299999999997   F   F   F
  0.6663495273267230  0.1108145730997094  0.2940535480945456   T   T   T
  0.7407244010256591  0.1480393299268101  0.1491396170522350   T   T   T
  0.7037000059999983  0.1851900070000028  0.0042299999999997   F   F   F
  0.7770953662102400  0.1099941422958821  0.2945235261473016   T   T   T
  0.8513921458986147  0.1473643981807840  0.1490292181957855   T   T   T
  0.8148099779999995  0.1851900070000028  0.0042299999999997   F   F   F
  0.8879593343850019  0.1097752047626699  0.2946036542440922   T   T   T
  0.9625121999887725  0.1474266665634687  0.1489356088485820   T   T   T
  0.9259300229999994  0.1851900070000028  0.0042299999999997   F   F   F
  0.9989274472905052  0.2197456148106340  0.2939896343366684   T   T   T
  0.0736551270864823  0.2592153126173073  0.1494748786838116   T   T   T
  0.0370399990000010  0.2962999940000017  0.0042299999999997   F   F   F
  0.1097346839174520  0.2207133637750047  0.2940266616459155   T   T   T
  0.1849997844761333  0.2592815549235539  0.1496473888382681   T   T   T
  0.1481499969999973  0.2962999940000017  0.0042299999999997   F   F   F
  0.2208427420863828  0.2202039089110670  0.2918639812252337   T   T   T
  0.2964410084385776  0.2594028489892324  0.1493808162373043   T   T   T
  0.2592599990000011  0.2962999940000017  0.0042299999999997   F   F   F
  0.3325314858760891  0.2194006589441457  0.2925281312214167   T   T   T
  0.4077656526171936  0.2593479155881226  0.1488072870826684   T   T   T
  0.3703700009999977  0.2962999940000017  0.0042299999999997   F   F   F
  0.4424080738250069  0.2208918197069849  0.2974520887670806   T   T   T
  0.5183844358192644  0.2597590905661420  0.1511039229473354   T   T   T
  0.4814800019999979  0.2962999940000017  0.0042299999999997   F   F   F
  0.5548382501252149  0.2203898189968498  0.2938920805316343   T   T   T
  0.6294346902305179  0.2595904320902349  0.1494349999180287   T   T   T
  0.5925899739999991  0.2962999940000017  0.0042299999999997   F   F   F
  0.6664886140719943  0.2217435845471698  0.2942797861402084   T   T   T
  0.7407492814678349  0.2592551299574524  0.1492002533218866   T   T   T
  0.7037000059999983  0.2962999940000017  0.0042299999999997   F   F   F
  0.7773260531480020  0.2215931578773862  0.2942349804490405   T   T   T
  0.8521947065267526  0.2592843914774363  0.1494243553040420   T   T   T
  0.8148099779999995  0.2962999940000017  0.0042299999999997   F   F   F
  0.8870999302818774  0.2198800525532079  0.2937934675551830   T   T   T
  0.9630306876397583  0.2594809743329591  0.1500709718583622   T   T   T
  0.9259300229999994  0.2962999940000017  0.0042299999999997   F   F   F
  0.9973267122239164  0.3283112502568173  0.2971686462795020   T   T   T
  0.0736205050995977  0.3702814753798123  0.1500101979577764   T   T   T
  0.0370399990000010  0.4074099959999984  0.0042299999999997   F   F   F
  0.1105424147124978  0.3318672808782566  0.2942773460928692   T   T   T
  0.1849307546638741  0.3701422104690266  0.1502314207655147   T   T   T
  0.1481499969999973  0.4074099959999984  0.0042299999999997   F   F   F
  0.2204655093557975  0.3319670753961148  0.2964691896074569   T   T   T
  0.2960457469665485  0.3698232714756813  0.1514245946044284   T   T   T
  0.2592599990000011  0.4074099959999984  0.0042299999999997   F   F   F
  0.3330929451975351  0.3337775304445998  0.2955638110146310   T   T   T
  0.4075172585151918  0.3703133104529854  0.1494024126441289   T   T   T
  0.3703700009999977  0.4074099959999984  0.0042299999999997   F   F   F
  0.4451620235741345  0.3326773484687564  0.2924869283793967   T   T   T
  0.5193893048674951  0.3708896699242530  0.1498329383301993   T   T   T
  0.4814800019999979  0.4074099959999984  0.0042299999999997   F   F   F
  0.5540218800219421  0.3292161323620633  0.2978324962724699   T   T   T
  0.6295177047111835  0.3706458790392801  0.1503612322362216   T   T   T
  0.5925899739999991  0.4074099959999984  0.0042299999999997   F   F   F
  0.6674045802785287  0.3325388288148261  0.2940412157408545   T   T   T
  0.7409008747143773  0.3707460224323640  0.1495192357803319   T   T   T
  0.7037000059999983  0.4074099959999984  0.0042299999999997   F   F   F
  0.7777996340493232  0.3332373535438933  0.2944984120444332   T   T   T
  0.8522561972662714  0.3706242433050093  0.1495350536273392   T   T   T
  0.8148099779999995  0.4074099959999984  0.0042299999999997   F   F   F
  0.8873596513849051  0.3321795912224772  0.2940243032479941   T   T   T
  0.9633801118686023  0.3705587131672416  0.1503863310091020   T   T   T
  0.9259300229999994  0.4074099959999984  0.0042299999999997   F   F   F
  0.9979429004617799  0.4456164988098408  0.2986736644759773   T   T   T
  0.0738061014205087  0.4805797214351557  0.1497327525041143   T   T   T
  0.0370399990000010  0.5185199980000021  0.0042299999999997   F   F   F
  0.1161548467233473  0.4465062487065907  0.2965918133723093   T   T   T
  0.1844883024822934  0.4808635488938862  0.1493335806610503   T   T   T
  0.1481499969999973  0.5185199980000021  0.0042299999999997   F   F   F
  0.2238457926271451  0.4445063521462416  0.2932867151617700   T   T   T
  0.2963706618843389  0.4813719441762174  0.1484266623859654   T   T   T
  0.2592599990000011  0.5185199980000021  0.0042299999999997   F   F   F
  0.3347035856066753  0.4461801560592278  0.2920132369467510   T   T   T
  0.4075167527851207  0.4817991277406080  0.1479583872436550   T   T   T
  0.3703700009999977  0.5185199980000021  0.0042299999999997   F   F   F
  0.4448488395762524  0.4461353113428359  0.2908821785126108   T   T   T
  0.5194087299894363  0.4815677909494411  0.1493596587575396   T   T   T
  0.4814800019999979  0.5185199980000021  0.0042299999999997   F   F   F
  0.5538011266659382  0.4474358550260362  0.2967564939899603   T   T   T
  0.6297183432065978  0.4811466716432804  0.1501019100788668   T   T   T
  0.5925899739999991  0.5185199980000021  0.0042299999999997   F   F   F
  0.6710186055465996  0.4465543483533594  0.2977827115215774   T   T   T
  0.7402550424475436  0.4813550487355869  0.1503067252134116   T   T   T
  0.7037000059999983  0.5185199980000021  0.0042299999999997   F   F   F
  0.7793420326295859  0.4449819527714780  0.2938883565332731   T   T   T
  0.8523796291516703  0.4820225587280191  0.1488422231854614   T   T   T
  0.8148099779999995  0.5185199980000021  0.0042299999999997   F   F   F
  0.8886089254747418  0.4451254917323979  0.2940936883235850   T   T   T
  0.9639032985082778  0.4815914495237408  0.1514395851149288   T   T   T
  0.9259300229999994  0.5185199980000021  0.0042299999999997   F   F   F
  0.0011320551381360  0.5574218588670021  0.2979037103415436   T   T   T
  0.0738607026653639  0.5922439221584455  0.1487274328164290   T   T   T
  0.0370399990000010  0.6296300289999976  0.0042299999999997   F   F   F
  0.1099713190941074  0.5547930050326357  0.2920546374430089   T   T   T
  0.1850049606053901  0.5924915308320209  0.1494107386733461   T   T   T
  0.1481499969999973  0.6296300289999976  0.0042299999999997   F   F   F
  0.2238873191005268  0.5557161949775846  0.2908046457260838   T   T   T
  0.2967860466643444  0.5929940431263319  0.1479224624049209   T   T   T
  0.2592599990000011  0.6296300289999976  0.0042299999999997   F   F   F
  0.3337979707662697  0.5557869626243033  0.2920058528548850   T   T   T
  0.4076832320490809  0.5930292970530928  0.1487564706171867   T   T   T
  0.3703700009999977  0.6296300289999976  0.0042299999999997   F   F   F
  0.4449585372456824  0.5564463362314953  0.2922937898995883   T   T   T
  0.5188700730537832  0.5931369599985032  0.1485435035143965   T   T   T
  0.4814800019999979  0.6296300289999976  0.0042299999999997   F   F   F
  0.5557808979082850  0.5573871227477056  0.2935585823713325   T   T   T
  0.6298376502135810  0.5924550451349333  0.1501614719219475   T   T   T
  0.5925899739999991  0.6296300289999976  0.0042299999999997   F   F   F
  0.6680225846254046  0.5567035517722587  0.2945204827668491   T   T   T
  0.7407503469708416  0.5923139973671780  0.1494417129482528   T   T   T
  0.7037000059999983  0.6296300289999976  0.0042299999999997   F   F   F
  0.7797750763407123  0.5569268855293075  0.2942107874570681   T   T   T
  0.8523887900060814  0.5929175524773029  0.1489705292426962   T   T   T
  0.8148099779999995  0.6296300289999976  0.0042299999999997   F   F   F
  0.8897424015505067  0.5563109711338754  0.2947071910024377   T   T   T
  0.9633559589426568  0.5928044149861620  0.1498418987141577   T   T   T
  0.9259300229999994  0.6296300289999976  0.0042299999999997   F   F   F
  0.0000182092149856  0.6676034437769260  0.2954238903986877   T   T   T
  0.0739935575667232  0.7037817201684007  0.1485571415365783   T   T   T
  0.0370399990000010  0.7407400009999989  0.0042299999999997   F   F   F
  0.1092870613398063  0.6674350862292613  0.2926491319410758   T   T   T
  0.1851319198772075  0.7035086733386748  0.1495591488202876   T   T   T
  0.1481499969999973  0.7407400009999989  0.0042299999999997   F   F   F
  0.2230913449883047  0.6671412742688645  0.2962549372996008   T   T   T
  0.2956479752347718  0.7036955821457553  0.1511384018230260   T   T   T
  0.2592599990000011  0.7407400009999989  0.0042299999999997   F   F   F
  0.3343318765687613  0.6666190344466969  0.2921256595232578   T   T   T
  0.4075630620347326  0.7044071679956474  0.1487798561467741   T   T   T
  0.3703700009999977  0.7407400009999989  0.0042299999999997   F   F   F
  0.4444075772532798  0.6676082022880436  0.2925083308123249   T   T   T
  0.5186579396384587  0.7042329834812975  0.1484834414085938   T   T   T
  0.4814800019999979  0.7407400009999989  0.0042299999999997   F   F   F
  0.5541256474648080  0.6670657308506449  0.2923346607755661   T   T   T
  0.6301165295696265  0.7037101013918914  0.1509237144660176   T   T   T
  0.5925899739999991  0.7407400009999989  0.0042299999999997   F   F   F
  0.6679179878575354  0.6663318678063277  0.2961255938813849   T   T   T
  0.7407548396089467  0.7035603220534767  0.1496876909592828   T   T   T
  0.7037000059999983  0.7407400009999989  0.0042299999999997   F   F   F
  0.7789879648241822  0.6668858654576511  0.2943764640113784   T   T   T
  0.8520243724963663  0.7036826079725742  0.1491103480349025   T   T   T
  0.8148099779999995  0.7407400009999989  0.0042299999999997   F   F   F
  0.8897222182258915  0.6673032765478411  0.2948485557782519   T   T   T
  0.9632365943476842  0.7039411226134291  0.1494198201958596   T   T   T
  0.9259300229999994  0.7407400009999989  0.0042299999999997   F   F   F
  0.0002335074403703  0.7782234487835780  0.2945249184260277   T   T   T
  0.0740859907447629  0.8149623799945047  0.1489999955800201   T   T   T
  0.0370399990000010  0.8518499730000002  0.0042299999999997   F   F   F
  0.1110036733423243  0.7782573734515381  0.2942810178371928   T   T   T
  0.1848826327776791  0.8148722267903850  0.1489581843236891   T   T   T
  0.1481499969999973  0.8518499730000002  0.0042299999999997   F   F   F
  0.2218585446657784  0.7789970313757735  0.2923783792874914   T   T   T
  0.2963306077749195  0.8148738113110383  0.1495679384839903   T   T   T
  0.2592599990000011  0.8518499730000002  0.0042299999999997   F   F   F
  0.3340316874634794  0.7795275707925242  0.2953854784288978   T   T   T
  0.4070899092718250  0.8148180237489626  0.1497008942938649   T   T   T
  0.3703700009999977  0.8518499730000002  0.0042299999999997   F   F   F
  0.4443824601914628  0.7785294431015970  0.2945109012566292   T   T   T
  0.5183793720982592  0.8153297203569920  0.1487363073464820   T   T   T
  0.4814800019999979  0.8518499730000002  0.0042299999999997   F   F   F
  0.5545730906960671  0.7788523123425790  0.2918784547324265   T   T   T
  0.6298279815895143  0.8147551928418224  0.1492098911413109   T   T   T
  0.5925899739999991  0.8518499730000002  0.0042299999999997   F   F   F
  0.6658688054395512  0.7765330827104506  0.2945235180934631   T   T   T
  0.7405898840458462  0.8147151431656638  0.1495544379302984   T   T   T
  0.7037000059999983  0.8518499730000002  0.0042299999999997   F   F   F
  0.7794479802677969  0.7783309406498802  0.2924235560097443   T   T   T
  0.8521872224846732  0.8149381152317332  0.1489362019755234   T   T   T
  0.8148099779999995  0.8518499730000002  0.0042299999999997   F   F   F
  0.8893437307029686  0.7779373776977039  0.2944952588616800   T   T   T
  0.9629264262970239  0.8147784192257106  0.1490593876780508   T   T   T
  0.9259300229999994  0.8518499730000002  0.0042299999999997   F   F   F
  0.0001425226048752  0.8888827227762590  0.2943683044085859   T   T   T
  0.0739686418953980  0.9258011295126423  0.1491056184282797   T   T   T
  0.0370399990000010  0.9629600049999993  0.0042299999999997   F   F   F
  0.1109909848736237  0.8889998491592905  0.2943188506577741   T   T   T
  0.1850429805544849  0.9258236962178188  0.1491758235119391   T   T   T
  0.1481499969999973  0.9629600049999993  0.0042299999999997   F   F   F
  0.2221125872826164  0.8891308693265501  0.2945880458363064   T   T   T
  0.2960801955592558  0.9259367399366241  0.1491807742394045   T   T   T
  0.2592599990000011  0.9629600049999993  0.0042299999999997   F   F   F
  0.3334366861668840  0.8897898854994395  0.2941337783297087   T   T   T
  0.4073168753043959  0.9259546877524230  0.1491813678501472   T   T   T
  0.3703700009999977  0.9629600049999993  0.0042299999999997   F   F   F
  0.4446829774963419  0.8896465758329128  0.2946545525902877   T   T   T
  0.5183974316343409  0.9260098191480282  0.1490926648418807   T   T   T
  0.4814800019999979  0.9629600049999993  0.0042299999999997   F   F   F
  0.5551285085954731  0.8892164899182617  0.2945093363616706   T   T   T
  0.6292689038834851  0.9258316346710274  0.1487996986375180   T   T   T
  0.5925899739999991  0.9629600049999993  0.0042299999999997   F   F   F
  0.6662658159093979  0.8905431600813927  0.2934113960128641   T   T   T
  0.7406477603303401  0.9257252036998693  0.1488110651822936   T   T   T
  0.7037000059999983  0.9629600049999993  0.0042299999999997   F   F   F
  0.7794782574056853  0.8903746288935821  0.2935556889458724   T   T   T
  0.8518662168663269  0.9257210948781918  0.1489255706569779   T   T   T
  0.8148099779999995  0.9629600049999993  0.0042299999999997   F   F   F
  0.8892561672045431  0.8889123192452999  0.2943601724128442   T   T   T
  0.9630406092236541  0.9257825630738878  0.1490847635356758   T   T   T
  0.9259300229999994  0.9629600049999993  0.0042299999999997   F   F   F
  0.7032566204960062  0.8513647878111144  0.4281724789532291   T   T   T
  0.1442391338645024  0.6286189213369653  0.4281919169181094   T   T   T
  0.3703352429750808  0.2930620825113408  0.4282145024331356   T   T   T
  0.4417309591178267  0.6593005716711886  0.5083186118010588   T   T   T
  0.3357758039509662  0.5581076916851941  0.5059299311318810   T   T   T
  0.4369754586747092  0.5533836026813574  0.5059704478314231   T   T   T
  0.3739869989623728  0.6255346731661930  0.5075278380155979   T   T   T
  0.3695674274312992  0.5241797921614975  0.5053062967089517   T   T   T
  0.4709438867354052  0.6210891457245182  0.5071278284876115   T   T   T
  0.5450541768265111  0.6552001385799144  0.5004700271186451   T   T   T
  0.3396963366581360  0.6653780389774226  0.5018096455344363   T   T   T
  0.3299842519859482  0.4501488730940721  0.4971528264814253   T   T   T
  0.3764854852618882  0.7356630314547772  0.5118501741213493   T   T   T
  0.3441835974475040  0.7730741406306478  0.5029101189883676   T   T   T
  0.2752854302531276  0.7410576653799836  0.4820122493720049   T   T   T
  0.2366619444388078  0.6705493878420796  0.4692816518461811   T   T   T
  0.2704168545597341  0.6337505388185249  0.4805019391245366   T   T   T
  0.2593850386124217  0.4163442101048389  0.5025451521185502   T   T   T
  0.2225949354431833  0.3465843635100825  0.4926054494023830   T   T   T
  0.2556533451674099  0.3100720294018018  0.4756393793892499   T   T   T
  0.3265608049521873  0.3424167249599748  0.4667823726823812   T   T   T
  0.3625330011227348  0.4129535335275634  0.4785076905065750   T   T   T
  0.5783734901914244  0.6181502501657192  0.5094920955759648   T   T   T
  0.6480747972204881  0.6504085215210367  0.5000422479896613   T   T   T
  0.6850791547780517  0.7194610440653832  0.4798400257353208   T   T   T
  0.6533430126744051  0.7583325224851549  0.4679211485547299   T   T   T
  0.5827831873156200  0.7245054278479159  0.4793437201156650   T   T   T
  0.4301570346103958  0.7600362164666592  0.5261268757174662   T   T   T
  0.3726105214003042  0.8275324510825470  0.5111695075945661   T   T   T
  0.2512359578449619  0.7716204631468244  0.4756860140539843   T   T   T
  0.2431068267221335  0.5791486031361899  0.4730079663563131   T   T   T
  0.2342434272845608  0.4451975850797680  0.5144169440662694   T   T   T
  0.1679457045793242  0.3202326415260401  0.4983509001782167   T   T   T
  0.2256456745808109  0.2553523117246783  0.4704201181071497   T   T   T
  0.4172869754984205  0.4406705459860660  0.4737861572911584   T   T   T
  0.5491129280330185  0.5644538655262252  0.5235708109628803   T   T   T
  0.6739671195138328  0.6217971832520561  0.5078516206919872   T   T   T
  0.7397062002990253  0.7434879198635898  0.4740064555490591   T   T   T
  0.5554086924752824  0.7517724247906870  0.4723353833699733   T   T   T
  0.5919346967595374  0.4083611825919036  0.4219818374710655   T   T   T
  0.0392804922054637  0.4065601450914329  0.4219683939833843   T   T   T
 
  0.00000000E+00  0.00000000E+00  0.00000000E+00
  0.00000000E+00  0.00000000E+00  0.00000000E+00
  0.00000000E+00  0.00000000E+00  0.00000000E+00
  0.00000000E+00  0.00000000E+00  0.00000000E+00
  0.00000000E+00  0.00000000E+00  0.00000000E+00
  0.00000000E+00  0.00000000E+00  0.00000000E+00
  0.00000000E+00  0.00000000E+00  0.00000000E+00
  0.00000000E+00  0.00000000E+00  0.00000000E+00
  0.00000000E+00  0.00000000E+00  0.00000000E+00
  0.00000000E+00  0.00000000E+00  0.00000000E+00
  0.00000000E+00  0.00000000E+00  0.00000000E+00
  0.00000000E+00  0.00000000E+00  0.00000000E+00
  0.00000000E+00  0.00000000E+00  0.00000000E+00
  0.00000000E+00  0.00000000E+00  0.00000000E+00
  0.00000000E+00  0.00000000E+00  0.00000000E+00
  0.00000000E+00  0.00000000E+00  0.00000000E+00
  0.00000000E+00  0.00000000E+00  0.00000000E+00
  0.00000000E+00  0.00000000E+00  0.00000000E+00
  0.00000000E+00  0.00000000E+00  0.00000000E+00
  0.00000000E+00  0.00000000E+00  0.00000000E+00
  0.00000000E+00  0.00000000E+00  0.00000000E+00
  0.00000000E+00  0.00000000E+00  0.00000000E+00
  0.00000000E+00  0.00000000E+00  0.00000000E+00
  0.00000000E+00  0.00000000E+00  0.00000000E+00
  0.00000000E+00  0.00000000E+00  0.00000000E+00
  0.00000000E+00  0.00000000E+00  0.00000000E+00
  0.00000000E+00  0.00000000E+00  0.00000000E+00
  0.00000000E+00  0.00000000E+00  0.00000000E+00
  0.00000000E+00  0.00000000E+00  0.00000000E+00
  0.00000000E+00  0.00000000E+00  0.00000000E+00
  0.00000000E+00  0.00000000E+00  0.00000000E+00
  0.00000000E+00  0.00000000E+00  0.00000000E+00
  0.00000000E+00  0.00000000E+00  0.00000000E+00
  0.00000000E+00  0.00000000E+00  0.00000000E+00
  0.00000000E+00  0.00000000E+00  0.00000000E+00
  0.00000000E+00  0.00000000E+00  0.00000000E+00
  0.00000000E+00  0.00000000E+00  0.00000000E+00
  0.00000000E+00  0.00000000E+00  0.00000000E+00
  0.00000000E+00  0.00000000E+00  0.00000000E+00
  0.00000000E+00  0.00000000E+00  0.00000000E+00
  0.00000000E+00  0.00000000E+00  0.00000000E+00
  0.00000000E+00  0.00000000E+00  0.00000000E+00
  0.00000000E+00  0.00000000E+00  0.00000000E+00
  0.00000000E+00  0.00000000E+00  0.00000000E+00
  0.00000000E+00  0.00000000E+00  0.00000000E+00
  0.00000000E+00  0.00000000E+00  0.00000000E+00
  0.00000000E+00  0.00000000E+00  0.00000000E+00
  0.00000000E+00  0.00000000E+00  0.00000000E+00
  0.00000000E+00  0.00000000E+00  0.00000000E+00
  0.00000000E+00  0.00000000E+00  0.00000000E+00
  0.00000000E+00  0.00000000E+00  0.00000000E+00
  0.00000000E+00  0.00000000E+00  0.00000000E+00
  0.00000000E+00  0.00000000E+00  0.00000000E+00
  0.00000000E+00  0.00000000E+00  0.00000000E+00
  0.00000000E+00  0.00000000E+00  0.00000000E+00
  0.00000000E+00  0.00000000E+00  0.00000000E+00
  0.00000000E+00  0.00000000E+00  0.00000000E+00
  0.00000000E+00  0.00000000E+00  0.00000000E+00
  0.00000000E+00  0.00000000E+00  0.00000000E+00
  0.00000000E+00  0.00000000E+00  0.00000000E+00
  0.00000000E+00  0.00000000E+00  0.00000000E+00
  0.00000000E+00  0.00000000E+00  0.00000000E+00
  0.00000000E+00  0.00000000E+00  0.00000000E+00
  0.00000000E+00  0.00000000E+00  0.00000000E+00
  0.00000000E+00  0.00000000E+00  0.00000000E+00
  0.00000000E+00  0.00000000E+00  0.00000000E+00
  0.00000000E+00  0.00000000E+00  0.00000000E+00
  0.00000000E+00  0.00000000E+00  0.00000000E+00
  0.00000000E+00  0.00000000E+00  0.00000000E+00
  0.00000000E+00  0.00000000E+00  0.00000000E+00
  0.00000000E+00  0.00000000E+00  0.00000000E+00
  0.00000000E+00  0.00000000E+00  0.00000000E+00
  0.00000000E+00  0.00000000E+00  0.00000000E+00
  0.00000000E+00  0.00000000E+00  0.00000000E+00
  0.00000000E+00  0.00000000E+00  0.00000000E+00
  0.00000000E+00  0.00000000E+00  0.00000000E+00
  0.00000000E+00  0.00000000E+00  0.00000000E+00
  0.00000000E+00  0.00000000E+00  0.00000000E+00
  0.00000000E+00  0.00000000E+00  0.00000000E+00
  0.00000000E+00  0.00000000E+00  0.00000000E+00
  0.00000000E+00  0.00000000E+00  0.00000000E+00
  0.00000000E+00  0.00000000E+00  0.00000000E+00
  0.00000000E+00  0.00000000E+00  0.00000000E+00
  0.00000000E+00  0.00000000E+00  0.00000000E+00
  0.00000000E+00  0.00000000E+00  0.00000000E+00
  0.00000000E+00  0.00000000E+00  0.00000000E+00
  0.00000000E+00  0.00000000E+00  0.00000000E+00
  0.00000000E+00  0.00000000E+00  0.00000000E+00
  0.00000000E+00  0.00000000E+00  0.00000000E+00
  0.00000000E+00  0.00000000E+00  0.00000000E+00
  0.00000000E+00  0.00000000E+00  0.00000000E+00
  0.00000000E+00  0.00000000E+00  0.00000000E+00
  0.00000000E+00  0.00000000E+00  0.00000000E+00
  0.00000000E+00  0.00000000E+00  0.00000000E+00
  0.00000000E+00  0.00000000E+00  0.00000000E+00
  0.00000000E+00  0.00000000E+00  0.00000000E+00
  0.00000000E+00  0.00000000E+00  0.00000000E+00
  0.00000000E+00  0.00000000E+00  0.00000000E+00
  0.00000000E+00  0.00000000E+00  0.00000000E+00
  0.00000000E+00  0.00000000E+00  0.00000000E+00
  0.00000000E+00  0.00000000E+00  0.00000000E+00
  0.00000000E+00  0.00000000E+00  0.00000000E+00
  0.00000000E+00  0.00000000E+00  0.00000000E+00
  0.00000000E+00  0.00000000E+00  0.00000000E+00
  0.00000000E+00  0.00000000E+00  0.00000000E+00
  0.00000000E+00  0.00000000E+00  0.00000000E+00
  0.00000000E+00  0.00000000E+00  0.00000000E+00
  0.00000000E+00  0.00000000E+00  0.00000000E+00
  0.00000000E+00  0.00000000E+00  0.00000000E+00
  0.00000000E+00  0.00000000E+00  0.00000000E+00
  0.00000000E+00  0.00000000E+00  0.00000000E+00
  0.00000000E+00  0.00000000E+00  0.00000000E+00
  0.00000000E+00  0.00000000E+00  0.00000000E+00
  0.00000000E+00  0.00000000E+00  0.00000000E+00
  0.00000000E+00  0.00000000E+00  0.00000000E+00
  0.00000000E+00  0.00000000E+00  0.00000000E+00
  0.00000000E+00  0.00000000E+00  0.00000000E+00
  0.00000000E+00  0.00000000E+00  0.00000000E+00
  0.00000000E+00  0.00000000E+00  0.00000000E+00
  0.00000000E+00  0.00000000E+00  0.00000000E+00
  0.00000000E+00  0.00000000E+00  0.00000000E+00
  0.00000000E+00  0.00000000E+00  0.00000000E+00
  0.00000000E+00  0.00000000E+00  0.00000000E+00
  0.00000000E+00  0.00000000E+00  0.00000000E+00
  0.00000000E+00  0.00000000E+00  0.00000000E+00
  0.00000000E+00  0.00000000E+00  0.00000000E+00
  0.00000000E+00  0.00000000E+00  0.00000000E+00
  0.00000000E+00  0.00000000E+00  0.00000000E+00
  0.00000000E+00  0.00000000E+00  0.00000000E+00
  0.00000000E+00  0.00000000E+00  0.00000000E+00
  0.00000000E+00  0.00000000E+00  0.00000000E+00
  0.00000000E+00  0.00000000E+00  0.00000000E+00
  0.00000000E+00  0.00000000E+00  0.00000000E+00
  0.00000000E+00  0.00000000E+00  0.00000000E+00
  0.00000000E+00  0.00000000E+00  0.00000000E+00
  0.00000000E+00  0.00000000E+00  0.00000000E+00
  0.00000000E+00  0.00000000E+00  0.00000000E+00
  0.00000000E+00  0.00000000E+00  0.00000000E+00
  0.00000000E+00  0.00000000E+00  0.00000000E+00
  0.00000000E+00  0.00000000E+00  0.00000000E+00
  0.00000000E+00  0.00000000E+00  0.00000000E+00
  0.00000000E+00  0.00000000E+00  0.00000000E+00
  0.00000000E+00  0.00000000E+00  0.00000000E+00
  0.00000000E+00  0.00000000E+00  0.00000000E+00
  0.00000000E+00  0.00000000E+00  0.00000000E+00
  0.00000000E+00  0.00000000E+00  0.00000000E+00
  0.00000000E+00  0.00000000E+00  0.00000000E+00
  0.00000000E+00  0.00000000E+00  0.00000000E+00
  0.00000000E+00  0.00000000E+00  0.00000000E+00
  0.00000000E+00  0.00000000E+00  0.00000000E+00
  0.00000000E+00  0.00000000E+00  0.00000000E+00
  0.00000000E+00  0.00000000E+00  0.00000000E+00
  0.00000000E+00  0.00000000E+00  0.00000000E+00
  0.00000000E+00  0.00000000E+00  0.00000000E+00
  0.00000000E+00  0.00000000E+00  0.00000000E+00
  0.00000000E+00  0.00000000E+00  0.00000000E+00
  0.00000000E+00  0.00000000E+00  0.00000000E+00
  0.00000000E+00  0.00000000E+00  0.00000000E+00
  0.00000000E+00  0.00000000E+00  0.00000000E+00
  0.00000000E+00  0.00000000E+00  0.00000000E+00
  0.00000000E+00  0.00000000E+00  0.00000000E+00
  0.00000000E+00  0.00000000E+00  0.00000000E+00
  0.00000000E+00  0.00000000E+00  0.00000000E+00
  0.00000000E+00  0.00000000E+00  0.00000000E+00
  0.00000000E+00  0.00000000E+00  0.00000000E+00
  0.00000000E+00  0.00000000E+00  0.00000000E+00
  0.00000000E+00  0.00000000E+00  0.00000000E+00
  0.00000000E+00  0.00000000E+00  0.00000000E+00
  0.00000000E+00  0.00000000E+00  0.00000000E+00
  0.00000000E+00  0.00000000E+00  0.00000000E+00
  0.00000000E+00  0.00000000E+00  0.00000000E+00
  0.00000000E+00  0.00000000E+00  0.00000000E+00
  0.00000000E+00  0.00000000E+00  0.00000000E+00
  0.00000000E+00  0.00000000E+00  0.00000000E+00
  0.00000000E+00  0.00000000E+00  0.00000000E+00
  0.00000000E+00  0.00000000E+00  0.00000000E+00
  0.00000000E+00  0.00000000E+00  0.00000000E+00
  0.00000000E+00  0.00000000E+00  0.00000000E+00
  0.00000000E+00  0.00000000E+00  0.00000000E+00
  0.00000000E+00  0.00000000E+00  0.00000000E+00
  0.00000000E+00  0.00000000E+00  0.00000000E+00
  0.00000000E+00  0.00000000E+00  0.00000000E+00
  0.00000000E+00  0.00000000E+00  0.00000000E+00
  0.00000000E+00  0.00000000E+00  0.00000000E+00
  0.00000000E+00  0.00000000E+00  0.00000000E+00
  0.00000000E+00  0.00000000E+00  0.00000000E+00
  0.00000000E+00  0.00000000E+00  0.00000000E+00
  0.00000000E+00  0.00000000E+00  0.00000000E+00
  0.00000000E+00  0.00000000E+00  0.00000000E+00
  0.00000000E+00  0.00000000E+00  0.00000000E+00
  0.00000000E+00  0.00000000E+00  0.00000000E+00
  0.00000000E+00  0.00000000E+00  0.00000000E+00
  0.00000000E+00  0.00000000E+00  0.00000000E+00
  0.00000000E+00  0.00000000E+00  0.00000000E+00
  0.00000000E+00  0.00000000E+00  0.00000000E+00
  0.00000000E+00  0.00000000E+00  0.00000000E+00
  0.00000000E+00  0.00000000E+00  0.00000000E+00
  0.00000000E+00  0.00000000E+00  0.00000000E+00
  0.00000000E+00  0.00000000E+00  0.00000000E+00
  0.00000000E+00  0.00000000E+00  0.00000000E+00
  0.00000000E+00  0.00000000E+00  0.00000000E+00
  0.00000000E+00  0.00000000E+00  0.00000000E+00
  0.00000000E+00  0.00000000E+00  0.00000000E+00
  0.00000000E+00  0.00000000E+00  0.00000000E+00
  0.00000000E+00  0.00000000E+00  0.00000000E+00
  0.00000000E+00  0.00000000E+00  0.00000000E+00
  0.00000000E+00  0.00000000E+00  0.00000000E+00
  0.00000000E+00  0.00000000E+00  0.00000000E+00
  0.00000000E+00  0.00000000E+00  0.00000000E+00
  0.00000000E+00  0.00000000E+00  0.00000000E+00
  0.00000000E+00  0.00000000E+00  0.00000000E+00
  0.00000000E+00  0.00000000E+00  0.00000000E+00
  0.00000000E+00  0.00000000E+00  0.00000000E+00
  0.00000000E+00  0.00000000E+00  0.00000000E+00
  0.00000000E+00  0.00000000E+00  0.00000000E+00
  0.00000000E+00  0.00000000E+00  0.00000000E+00
  0.00000000E+00  0.00000000E+00  0.00000000E+00
  0.00000000E+00  0.00000000E+00  0.00000000E+00
  0.00000000E+00  0.00000000E+00  0.00000000E+00
  0.00000000E+00  0.00000000E+00  0.00000000E+00
  0.00000000E+00  0.00000000E+00  0.00000000E+00
  0.00000000E+00  0.00000000E+00  0.00000000E+00
  0.00000000E+00  0.00000000E+00  0.00000000E+00
  0.00000000E+00  0.00000000E+00  0.00000000E+00
  0.00000000E+00  0.00000000E+00  0.00000000E+00
  0.00000000E+00  0.00000000E+00  0.00000000E+00
  0.00000000E+00  0.00000000E+00  0.00000000E+00
  0.00000000E+00  0.00000000E+00  0.00000000E+00
  0.00000000E+00  0.00000000E+00  0.00000000E+00
  0.00000000E+00  0.00000000E+00  0.00000000E+00
  0.00000000E+00  0.00000000E+00  0.00000000E+00
  0.00000000E+00  0.00000000E+00  0.00000000E+00
  0.00000000E+00  0.00000000E+00  0.00000000E+00
  0.00000000E+00  0.00000000E+00  0.00000000E+00
  0.00000000E+00  0.00000000E+00  0.00000000E+00
  0.00000000E+00  0.00000000E+00  0.00000000E+00
  0.00000000E+00  0.00000000E+00  0.00000000E+00
  0.00000000E+00  0.00000000E+00  0.00000000E+00
  0.00000000E+00  0.00000000E+00  0.00000000E+00
  0.00000000E+00  0.00000000E+00  0.00000000E+00
  0.00000000E+00  0.00000000E+00  0.00000000E+00
  0.00000000E+00  0.00000000E+00  0.00000000E+00
  0.00000000E+00  0.00000000E+00  0.00000000E+00
  0.00000000E+00  0.00000000E+00  0.00000000E+00
  0.00000000E+00  0.00000000E+00  0.00000000E+00
  0.00000000E+00  0.00000000E+00  0.00000000E+00
  0.00000000E+00  0.00000000E+00  0.00000000E+00
  0.00000000E+00  0.00000000E+00  0.00000000E+00
  0.00000000E+00  0.00000000E+00  0.00000000E+00
  0.00000000E+00  0.00000000E+00  0.00000000E+00
  0.00000000E+00  0.00000000E+00  0.00000000E+00
  0.00000000E+00  0.00000000E+00  0.00000000E+00
  0.00000000E+00  0.00000000E+00  0.00000000E+00
  0.00000000E+00  0.00000000E+00  0.00000000E+00
  0.00000000E+00  0.00000000E+00  0.00000000E+00
  0.00000000E+00  0.00000000E+00  0.00000000E+00
  0.00000000E+00  0.00000000E+00  0.00000000E+00
  0.00000000E+00  0.00000000E+00  0.00000000E+00
  0.00000000E+00  0.00000000E+00  0.00000000E+00
  0.00000000E+00  0.00000000E+00  0.00000000E+00
  0.00000000E+00  0.00000000E+00  0.00000000E+00
  0.00000000E+00  0.00000000E+00  0.00000000E+00
  0.00000000E+00  0.00000000E+00  0.00000000E+00
  0.00000000E+00  0.00000000E+00  0.00000000E+00
  0.00000000E+00  0.00000000E+00  0.00000000E+00
  0.00000000E+00  0.00000000E+00  0.00000000E+00
  0.00000000E+00  0.00000000E+00  0.00000000E+00
  0.00000000E+00  0.00000000E+00  0.00000000E+00
  0.00000000E+00  0.00000000E+00  0.00000000E+00
  0.00000000E+00  0.00000000E+00  0.00000000E+00
  0.00000000E+00  0.00000000E+00  0.00000000E+00
  0.00000000E+00  0.00000000E+00  0.00000000E+00
  0.00000000E+00  0.00000000E+00  0.00000000E+00
  0.00000000E+00  0.00000000E+00  0.00000000E+00
  0.00000000E+00  0.00000000E+00  0.00000000E+00
  0.00000000E+00  0.00000000E+00  0.00000000E+00
  0.00000000E+00  0.00000000E+00  0.00000000E+00
  0.00000000E+00  0.00000000E+00  0.00000000E+00
  0.00000000E+00  0.00000000E+00  0.00000000E+00
  0.00000000E+00  0.00000000E+00  0.00000000E+00
  0.00000000E+00  0.00000000E+00  0.00000000E+00
  0.00000000E+00  0.00000000E+00  0.00000000E+00
  0.00000000E+00  0.00000000E+00  0.00000000E+00
  0.00000000E+00  0.00000000E+00  0.00000000E+00
