# Supplementary material for: Topology selectivity of a conformationally flexible precursor through selenium doping
Source: Nat Commun. 2024 Apr 15;15:3235. doi: 10.1038/s41467-024-47614-9 (PMC11018763; doi:10.1038/s41467-024-47614-9)
Supplement: Supplementary file 4 — Source Data [file 41467_2024_47614_MOESM4_ESM.zip › Source Data/Figure 5/CONTCAR_b_TS]

Cu   N    C    H    Se                                 
   1.00000000000000     
    23.0037994384999998    0.0000000000000000    0.0000000000000000
   -11.5018997192000008   19.9218746973000016    0.0000000000000000
     0.0000000000000000    0.0000000000000000   14.1738996505999992
   Cu   N    C    H    Se
   246     3    21    12     2
Selective dynamics
Direct
  0.0002183790014314  0.9998939658855477  0.2944029736135292   T   T   T
  0.0742238698373825  0.0370745756486528  0.1491856660027864   T   T   T
  0.0370399990000010  0.0740699990000024  0.0042299999999997   F   F   F
  0.1111382339458231  0.9998619676683518  0.2943834467004791   T   T   T
  0.1851073801454035  0.0370669033379372  0.1491851501807986   T   T   T
  0.1481499969999973  0.0740699990000024  0.0042299999999997   F   F   F
  0.2221202082099936  0.9999929653368085  0.2944043825249807   T   T   T
  0.2962194673092711  0.0371078860430032  0.1491113136099145   T   T   T
  0.2592599990000011  0.0740699990000024  0.0042299999999997   F   F   F
  0.3333272143889658  0.0003210231685813  0.2942764981571671   T   T   T
  0.4073039083368144  0.0369379215746761  0.1491651250468777   T   T   T
  0.3703700009999977  0.0740699990000024  0.0042299999999997   F   F   F
  0.4446447559665287  0.0005113918200479  0.2943998794298395   T   T   T
  0.5184913950667038  0.0371479841368725  0.1490421763616609   T   T   T
  0.4814800019999979  0.0740699990000024  0.0042299999999997   F   F   F
  0.5557766126656318  0.0005448575720521  0.2943644162619066   T   T   T
  0.6297726697250567  0.0371292824429688  0.1492903793321432   T   T   T
  0.5925899739999991  0.0740699990000024  0.0042299999999997   F   F   F
  0.6663985024511305  0.0004478774404575  0.2949496893977752   T   T   T
  0.7409077186964126  0.0366230850659974  0.1501314197141355   T   T   T
  0.7037000059999983  0.0740699990000024  0.0042299999999997   F   F   F
  0.7771006373633611  0.9986737652751714  0.2986524967824593   T   T   T
  0.8513100827610813  0.0364858524542413  0.1502159775573588   T   T   T
  0.8148099779999995  0.0740699990000024  0.0042299999999997   F   F   F
  0.8894217310026988  0.0001376468330463  0.2950068089450255   T   T   T
  0.9629527617777995  0.0369852000264999  0.1493323065550385   T   T   T
  0.9259300229999994  0.0740699990000024  0.0042299999999997   F   F   F
  0.9997462076432626  0.1105035760765105  0.2944267354223058   T   T   T
  0.0741052581251864  0.1479627496405129  0.1493840209347610   T   T   T
  0.0370399990000010  0.1851900070000028  0.0042299999999997   F   F   F
  0.1109562130262205  0.1103670972036426  0.2945456727256897   T   T   T
  0.1853295142129170  0.1484391420452127  0.1492149227828818   T   T   T
  0.1481499969999973  0.1851900070000028  0.0042299999999997   F   F   F
  0.2217651852134495  0.1104085376951573  0.2946081928392346   T   T   T
  0.2961476228790119  0.1481337693301370  0.1494304702372631   T   T   T
  0.2592599990000011  0.1851900070000028  0.0042299999999997   F   F   F
  0.3330944875705910  0.1107624253646406  0.2942956319923127   T   T   T
  0.4071815131783438  0.1479639842913372  0.1489407886314567   T   T   T
  0.3703700009999977  0.1851900070000028  0.0042299999999997   F   F   F
  0.4444752734106316  0.1109138174827535  0.2942008127320577   T   T   T
  0.5185283076636722  0.1484047053851043  0.1491917502616147   T   T   T
  0.4814800019999979  0.1851900070000028  0.0042299999999997   F   F   F
  0.5556959242716104  0.1113327240638426  0.2940404712727656   T   T   T
  0.6295853205582631  0.1481123170885752  0.1491410944912133   T   T   T
  0.5925899739999991  0.1851900070000028  0.0042299999999997   F   F   F
  0.6667988585622737  0.1113609536608422  0.2943590864179981   T   T   T
  0.7407966915840518  0.1479876076370275  0.1491406069399019   T   T   T
  0.7037000059999983  0.1851900070000028  0.0042299999999997   F   F   F
  0.7776668566743226  0.1106638740480008  0.2942467410898146   T   T   T
  0.8520131999313776  0.1481458184870590  0.1493752123276977   T   T   T
  0.8148099779999995  0.1851900070000028  0.0042299999999997   F   F   F
  0.8881335010558047  0.1102379011640124  0.2944798094461589   T   T   T
  0.9627475054571946  0.1476446055609628  0.1490444165006934   T   T   T
  0.9259300229999994  0.1851900070000028  0.0042299999999997   F   F   F
  0.9986330415130524  0.2203540325229696  0.2938578547301134   T   T   T
  0.0746007658697607  0.2598665162360945  0.1508515125515970   T   T   T
  0.0370399990000010  0.2962999940000017  0.0042299999999997   F   F   F
  0.1107924091330830  0.2204304472713829  0.2950713011069936   T   T   T
  0.1851099828548683  0.2594217701561661  0.1495070518496604   T   T   T
  0.1481499969999973  0.2962999940000017  0.0042299999999997   F   F   F
  0.2216713952996301  0.2207714615465974  0.2952427067233927   T   T   T
  0.2965379399442654  0.2593407394179295  0.1491686264577581   T   T   T
  0.2592599990000011  0.2962999940000017  0.0042299999999997   F   F   F
  0.3320708988484284  0.2207792438772387  0.2954158479146045   T   T   T
  0.4076445596749636  0.2601443496016316  0.1510273081374720   T   T   T
  0.3703700009999977  0.2962999940000017  0.0042299999999997   F   F   F
  0.4441295614783058  0.2208547366145268  0.2939081177582210   T   T   T
  0.5183193348180666  0.2595640229305971  0.1496495324166602   T   T   T
  0.4814800019999979  0.2962999940000017  0.0042299999999997   F   F   F
  0.5557477109236473  0.2220479474589183  0.2943501992031585   T   T   T
  0.6297110665018693  0.2594207452647552  0.1491867737936161   T   T   T
  0.5925899739999991  0.2962999940000017  0.0042299999999997   F   F   F
  0.6667790892706904  0.2221601708346768  0.2941518102988354   T   T   T
  0.7408198106147950  0.2593512211167237  0.1491617649595796   T   T   T
  0.7037000059999983  0.2962999940000017  0.0042299999999997   F   F   F
  0.7776797075831468  0.2220038688296668  0.2939958929257998   T   T   T
  0.8519117522125015  0.2591420783939071  0.1491663257241740   T   T   T
  0.8148099779999995  0.2962999940000017  0.0042299999999997   F   F   F
  0.8883478206138946  0.2216994475106233  0.2944016232912574   T   T   T
  0.9633627753318947  0.2593251190403763  0.1496558959167018   T   T   T
  0.9259300229999994  0.2962999940000017  0.0042299999999997   F   F   F
  0.9983374125545126  0.3323530945884912  0.2944822665080906   T   T   T
  0.0745414128048765  0.3703241386214700  0.1503892002207010   T   T   T
  0.0370399990000010  0.4074099959999984  0.0042299999999997   F   F   F
  0.1087214146969444  0.3290949709184972  0.2982464427259544   T   T   T
  0.1851961130694590  0.3702446499644623  0.1510420123724003   T   T   T
  0.1481499969999973  0.4074099959999984  0.0042299999999997   F   F   F
  0.2221153519213033  0.3320254592769629  0.2956622674044453   T   T   T
  0.2963160882218503  0.3704003085349257  0.1494904485626378   T   T   T
  0.2592599990000011  0.4074099959999984  0.0042299999999997   F   F   F
  0.3330848989292647  0.3322874343345319  0.2938018791048265   T   T   T
  0.4076902688861139  0.3705933685583531  0.1503751319427025   T   T   T
  0.3703700009999977  0.4074099959999984  0.0042299999999997   F   F   F
  0.4431806417843660  0.3297232045250453  0.2982618076765178   T   T   T
  0.5183721650803079  0.3707497650172371  0.1503731689247516   T   T   T
  0.4814800019999979  0.4074099959999984  0.0042299999999997   F   F   F
  0.5566377382650174  0.3328000059666607  0.2943689285691136   T   T   T
  0.6295413366382832  0.3706312482107634  0.1495264041743027   T   T   T
  0.5925899739999991  0.4074099959999984  0.0042299999999997   F   F   F
  0.6671845275483932  0.3333124107266556  0.2944191899275097   T   T   T
  0.7408616539143651  0.3705802221789796  0.1490757155632210   T   T   T
  0.7037000059999983  0.4074099959999984  0.0042299999999997   F   F   F
  0.7778986716011858  0.3333107397995789  0.2938488052539938   T   T   T
  0.8521288553188242  0.3704845616897359  0.1490882828280036   T   T   T
  0.8148099779999995  0.4074099959999984  0.0042299999999997   F   F   F
  0.8883965486230920  0.3330812617825600  0.2944776584022080   T   T   T
  0.9633018421988027  0.3704518463765396  0.1496555512441091   T   T   T
  0.9259300229999994  0.4074099959999984  0.0042299999999997   F   F   F
  0.9979897654517416  0.4441461010023104  0.2942565689305923   T   T   T
  0.0741324244299051  0.4808404932575669  0.1492996968044622   T   T   T
  0.0370399990000010  0.5185199980000021  0.0042299999999997   F   F   F
  0.1080104841747058  0.4463109169449950  0.2969907069604432   T   T   T
  0.1845243791996722  0.4806001175547934  0.1497134531247610   T   T   T
  0.1481499969999973  0.5185199980000021  0.0042299999999997   F   F   F
  0.2262850451305241  0.4463450455637528  0.2964271294942904   T   T   T
  0.2953959884750645  0.4811315212935767  0.1486823937553510   T   T   T
  0.2592599990000011  0.5185199980000021  0.0042299999999997   F   F   F
  0.3338354433014388  0.4452640075564318  0.2911572701042431   T   T   T
  0.4081653820613411  0.4813717119879257  0.1486350014389970   T   T   T
  0.3703700009999977  0.5185199980000021  0.0042299999999997   F   F   F
  0.4430010292674567  0.4468463689679467  0.2958407121227751   T   T   T
  0.5187608638843102  0.4812285856871057  0.1499425453729089   T   T   T
  0.4814800019999979  0.5185199980000021  0.0042299999999997   F   F   F
  0.5613698512901664  0.4471435158032762  0.2966976479815671   T   T   T
  0.6294572792654094  0.4813105255463626  0.1496554367452418   T   T   T
  0.5925899739999991  0.5185199980000021  0.0042299999999997   F   F   F
  0.6690102762212362  0.4447528103037044  0.2937325649678044   T   T   T
  0.7413803844772318  0.4818533592039174  0.1488611235331305   T   T   T
  0.7037000059999983  0.5185199980000021  0.0042299999999997   F   F   F
  0.7785345156601053  0.4445002446599702  0.2943567413401169   T   T   T
  0.8521850083123894  0.4816978961323883  0.1492311989147268   T   T   T
  0.8148099779999995  0.5185199980000021  0.0042299999999997   F   F   F
  0.8887126601228204  0.4446569569224650  0.2944240674206355   T   T   T
  0.9632716608207730  0.4821691684036225  0.1496842558732823   T   T   T
  0.9259300229999994  0.5185199980000021  0.0042299999999997   F   F   F
  0.0004283877939528  0.5564767014821115  0.2981706842065037   T   T   T
  0.0738403529896843  0.5929287582606122  0.1480951920085332   T   T   T
  0.0370399990000010  0.6296300289999976  0.0042299999999997   F   F   F
  0.1083103403996759  0.5547750585457720  0.2919197815075094   T   T   T
  0.1849539244765808  0.5923722407294321  0.1493717050511094   T   T   T
  0.1481499969999973  0.6296300289999976  0.0042299999999997   F   F   F
  0.2218994835519510  0.5551388570309115  0.2920278755793930   T   T   T
  0.2960386928434744  0.5923827110056337  0.1489300501718773   T   T   T
  0.2592599990000011  0.6296300289999976  0.0042299999999997   F   F   F
  0.3341405043507706  0.5555365977448261  0.2914012845773044   T   T   T
  0.4083671387298295  0.5942491369392400  0.1503903614892934   T   T   T
  0.3703700009999977  0.6296300289999976  0.0042299999999997   F   F   F
  0.4444403509992796  0.5559434534377630  0.2915199697825130   T   T   T
  0.5189564307984824  0.5926268188902881  0.1495734237604651   T   T   T
  0.4814800019999979  0.6296300289999976  0.0042299999999997   F   F   F
  0.5568636788811574  0.5565901129149324  0.2942413656513025   T   T   T
  0.6297396573337792  0.5924510617114152  0.1500782075210481   T   T   T
  0.5925899739999991  0.6296300289999976  0.0042299999999997   F   F   F
  0.6694579865274193  0.5566761490793510  0.2935401761366023   T   T   T
  0.7414769831909709  0.5929520314238346  0.1488388054507439   T   T   T
  0.7037000059999983  0.6296300289999976  0.0042299999999997   F   F   F
  0.7790902682338512  0.5559985800707707  0.2946564286765394   T   T   T
  0.8522880068645904  0.5928437926492123  0.1491762775439582   T   T   T
  0.8148099779999995  0.6296300289999976  0.0042299999999997   F   F   F
  0.8893566639891546  0.5556948580577910  0.2946333671030530   T   T   T
  0.9633390146775156  0.5927554670091766  0.1499494911369936   T   T   T
  0.9259300229999994  0.6296300289999976  0.0042299999999997   F   F   F
  0.9998138379119723  0.6672636239087950  0.2950055771629252   T   T   T
  0.0739787828258258  0.7041970110637834  0.1485419337772313   T   T   T
  0.0370399990000010  0.7407400009999989  0.0042299999999997   F   F   F
  0.1089827847744829  0.6674525030523526  0.2926324578627657   T   T   T
  0.1851835506192856  0.7035011567326279  0.1491146731113275   T   T   T
  0.1481499969999973  0.7407400009999989  0.0042299999999997   F   F   F
  0.2222984144854649  0.6669502482748797  0.2942801337612551   T   T   T
  0.2963460713184745  0.7039591479565601  0.1515080896692425   T   T   T
  0.2592599990000011  0.7407400009999989  0.0042299999999997   F   F   F
  0.3331973132570951  0.6651186078357370  0.2929009399869571   T   T   T
  0.4077714018777883  0.7034435762041511  0.1520786761238782   T   T   T
  0.3703700009999977  0.7407400009999989  0.0042299999999997   F   F   F
  0.4451374220826594  0.6678869994316017  0.3060350516827057   T   T   T
  0.5179667013845730  0.7034078424534940  0.1515862232499501   T   T   T
  0.4814800019999979  0.7407400009999989  0.0042299999999997   F   F   F
  0.5552049093074132  0.6663224468424715  0.2932955328691378   T   T   T
  0.6300397443857619  0.7040384855149782  0.1513184884243444   T   T   T
  0.5925899739999991  0.7407400009999989  0.0042299999999997   F   F   F
  0.6687998156412291  0.6662998647081650  0.2952611300622365   T   T   T
  0.7407646196217073  0.7035481591272585  0.1493845411113668   T   T   T
  0.7037000059999983  0.7407400009999989  0.0042299999999997   F   F   F
  0.7796468996762798  0.6671526026987635  0.2941801695131687   T   T   T
  0.8524445916098173  0.7041253141740995  0.1490327729974226   T   T   T
  0.8148099779999995  0.7407400009999989  0.0042299999999997   F   F   F
  0.8895111834680876  0.6670029226556622  0.2944925545656432   T   T   T
  0.9631781471613721  0.7039362371919680  0.1492300185657385   T   T   T
  0.9259300229999994  0.7407400009999989  0.0042299999999997   F   F   F
  0.0002805500574325  0.7782580396897671  0.2943012346762401   T   T   T
  0.0741073869072437  0.8151928012804674  0.1490435797931156   T   T   T
  0.0370399990000010  0.8518499730000002  0.0042299999999997   F   F   F
  0.1109825374097539  0.7784245927336499  0.2941656570483389   T   T   T
  0.1849445588449683  0.8150439379251040  0.1485568399056945   T   T   T
  0.1481499969999973  0.8518499730000002  0.0042299999999997   F   F   F
  0.2215365828938118  0.7791372549748274  0.2913453588955690   T   T   T
  0.2964120531054064  0.8147920849602741  0.1495982169648258   T   T   T
  0.2592599990000011  0.8518499730000002  0.0042299999999997   F   F   F
  0.3341028882512092  0.7802334261332575  0.2962253006716580   T   T   T
  0.4070195846987872  0.8147394121994154  0.1496534181646112   T   T   T
  0.3703700009999977  0.8518499730000002  0.0042299999999997   F   F   F
  0.4449113484448191  0.7793431988176991  0.2932511932707342   T   T   T
  0.5182706554988172  0.8149279917903129  0.1485670727304580   T   T   T
  0.4814800019999979  0.8518499730000002  0.0042299999999997   F   F   F
  0.5554593971577120  0.7797397008020326  0.2910738882328445   T   T   T
  0.6299177160553739  0.8147060081068034  0.1488387216046405   T   T   T
  0.5925899739999991  0.8518499730000002  0.0042299999999997   F   F   F
  0.6670249190670319  0.7778127400334185  0.2954084547961173   T   T   T
  0.7406387150921248  0.8146737490433296  0.1492239125138894   T   T   T
  0.7037000059999983  0.8518499730000002  0.0042299999999997   F   F   F
  0.7797171166333143  0.7783678587337590  0.2919071959849120   T   T   T
  0.8523643119329023  0.8151289647400262  0.1486281590705403   T   T   T
  0.8148099779999995  0.8518499730000002  0.0042299999999997   F   F   F
  0.8896380401808486  0.7781846600869926  0.2944074772011902   T   T   T
  0.9632418472972049  0.8151115978534094  0.1490620653318757   T   T   T
  0.9259300229999994  0.8518499730000002  0.0042299999999997   F   F   F
  0.0003688257475361  0.8890766339695375  0.2944397379313273   T   T   T
  0.0741839779512574  0.9260189895320536  0.1490646933367259   T   T   T
  0.0370399990000010  0.9629600049999993  0.0042299999999997   F   F   F
  0.1111515036445070  0.8891477330185609  0.2944417145201186   T   T   T
  0.1851469047590371  0.9260650786304652  0.1491619791927974   T   T   T
  0.1481499969999973  0.9629600049999993  0.0042299999999997   F   F   F
  0.2221950078452437  0.8894164893462815  0.2943270908412501   T   T   T
  0.2960744326484885  0.9260429328178859  0.1487888559860124   T   T   T
  0.2592599990000011  0.9629600049999993  0.0042299999999997   F   F   F
  0.3336959343235861  0.8905192896463490  0.2932214063708116   T   T   T
  0.4073255131012203  0.9260194245420124  0.1487669650626060   T   T   T
  0.3703700009999977  0.9629600049999993  0.0042299999999997   F   F   F
  0.4452355818875731  0.8906677349911689  0.2933200117164958   T   T   T
  0.5185400388707180  0.9262078931407061  0.1487060913909630   T   T   T
  0.4814800019999979  0.9629600049999993  0.0042299999999997   F   F   F
  0.5554049664134624  0.8897728480729370  0.2941812443993754   T   T   T
  0.6293620637025086  0.9261488901466919  0.1481427802758262   T   T   T
  0.5925899739999991  0.9629600049999993  0.0042299999999997   F   F   F
  0.6664450100846722  0.8914160679180299  0.2911149948680247   T   T   T
  0.7408364825412335  0.9259364098069227  0.1480765275771176   T   T   T
  0.7037000059999983  0.9629600049999993  0.0042299999999997   F   F   F
  0.7805404314180677  0.8909779116942644  0.2912944893520546   T   T   T
  0.8524049314463085  0.9261040706505810  0.1481956920907095   T   T   T
  0.8148099779999995  0.9629600049999993  0.0042299999999997   F   F   F
  0.8897581322098276  0.8892239210235289  0.2940124939944297   T   T   T
  0.9633755028782929  0.9261108553947750  0.1490838824077514   T   T   T
  0.9259300229999994  0.9629600049999993  0.0042299999999997   F   F   F
  0.7071351509207275  0.8585810212267475  0.4263613138412410   T   T   T
  0.1454264603292827  0.6290978464541723  0.4279827250933153   T   T   T
  0.2620916788915082  0.2970181176302376  0.4334205180115376   T   T   T
  0.4416591253496449  0.6576260312813815  0.4638460875810750   T   T   T
  0.3464783309493313  0.5775077817101391  0.5516815681453622   T   T   T
  0.4447415445543825  0.5686566190217306  0.5450745827333989   T   T   T
  0.3792566382847440  0.6341276286887094  0.5013900501611843   T   T   T
  0.3789409621428206  0.5427209783058800  0.5628362412373633   T   T   T
  0.4751874793464594  0.6274205999734903  0.4991227721293185   T   T   T
  0.5485496323985970  0.6607184248880245  0.4874037420137469   T   T   T
  0.3449960642501324  0.6730307015561863  0.4854745225446990   T   T   T
  0.3395875942290587  0.4717674682101034  0.5931579188709009   T   T   T
  0.3819971580781285  0.7437333097909402  0.4828141550421989   T   T   T
  0.3480225316445598  0.7800352695290016  0.4771991530332187   T   T   T
  0.2775104488222979  0.7458709028297648  0.4695390280891800   T   T   T
  0.2387200838807715  0.6745793449099935  0.4657322076022155   T   T   T
  0.2742294260488336  0.6394168409482361  0.4763512191358146   T   T   T
  0.3140791035532473  0.4518488353434194  0.6844932152346033   T   T   T
  0.2765082353413604  0.3833749852271851  0.7051136228338137   T   T   T
  0.2613783364927471  0.3350194067302823  0.6346539506090565   T   T   T
  0.2852190571791695  0.3541890163276165  0.5419210284339044   T   T   T
  0.3261684101024116  0.4230012850379836  0.5240350261378595   T   T   T
  0.5820183316276939  0.6240037406158905  0.5005694363630653   T   T   T
  0.6520199405866336  0.6569538591358892  0.4963960711891247   T   T   T
  0.6892779676165475  0.7263544388978360  0.4784608270499007   T   T   T
  0.6577465112634684  0.7651926254295560  0.4638618862401245   T   T   T
  0.5866979249588908  0.7305190219444029  0.4689981188458319   T   T   T
  0.4365887473172378  0.7697385079909367  0.4890750581447065   T   T   T
  0.3761766020750201  0.8347568764747066  0.4810753824309302   T   T   T
  0.2522323751231497  0.7754433755200836  0.4680337110714774   T   T   T
  0.2473993410805946  0.5845555917383436  0.4783688465676406   T   T   T
  0.3244716611120566  0.4892648350399185  0.7391740513166596   T   T   T
  0.2582827421839085  0.3674662528430233  0.7772195712006322   T   T   T
  0.2305199939206020  0.2820227405948756  0.6532124226218983   T   T   T
  0.3478095578429645  0.4405456015368756  0.4535627714585360   T   T   T
  0.5524019725270719  0.5701934785916833  0.5140619472457004   T   T   T
  0.6779647387412879  0.6286534249777063  0.5068986191337999   T   T   T
  0.7440681169361696  0.7508254080924317  0.4764719475096513   T   T   T
  0.5598059807775329  0.7584034792723671  0.4631651728656223   T   T   T
  0.1490187948474642  0.4093248626708359  0.4211287018315417   T   T   T
  0.4837079073226960  0.4103620427076393  0.4209283942910815   T   T   T
 
  0.00000000E+00  0.00000000E+00  0.00000000E+00
  0.00000000E+00  0.00000000E+00  0.00000000E+00
  0.00000000E+00  0.00000000E+00  0.00000000E+00
  0.00000000E+00  0.00000000E+00  0.00000000E+00
  0.00000000E+00  0.00000000E+00  0.00000000E+00
  0.00000000E+00  0.00000000E+00  0.00000000E+00
  0.00000000E+00  0.00000000E+00  0.00000000E+00
  0.00000000E+00  0.00000000E+00  0.00000000E+00
  0.00000000E+00  0.00000000E+00  0.00000000E+00
  0.00000000E+00  0.00000000E+00  0.00000000E+00
  0.00000000E+00  0.00000000E+00  0.00000000E+00
  0.00000000E+00  0.00000000E+00  0.00000000E+00
  0.00000000E+00  0.00000000E+00  0.00000000E+00
  0.00000000E+00  0.00000000E+00  0.00000000E+00
  0.00000000E+00  0.00000000E+00  0.00000000E+00
  0.00000000E+00  0.00000000E+00  0.00000000E+00
  0.00000000E+00  0.00000000E+00  0.00000000E+00
  0.00000000E+00  0.00000000E+00  0.00000000E+00
  0.00000000E+00  0.00000000E+00  0.00000000E+00
  0.00000000E+00  0.00000000E+00  0.00000000E+00
  0.00000000E+00  0.00000000E+00  0.00000000E+00
  0.00000000E+00  0.00000000E+00  0.00000000E+00
  0.00000000E+00  0.00000000E+00  0.00000000E+00
  0.00000000E+00  0.00000000E+00  0.00000000E+00
  0.00000000E+00  0.00000000E+00  0.00000000E+00
  0.00000000E+00  0.00000000E+00  0.00000000E+00
  0.00000000E+00  0.00000000E+00  0.00000000E+00
  0.00000000E+00  0.00000000E+00  0.00000000E+00
  0.00000000E+00  0.00000000E+00  0.00000000E+00
  0.00000000E+00  0.00000000E+00  0.00000000E+00
  0.00000000E+00  0.00000000E+00  0.00000000E+00
  0.00000000E+00  0.00000000E+00  0.00000000E+00
  0.00000000E+00  0.00000000E+00  0.00000000E+00
  0.00000000E+00  0.00000000E+00  0.00000000E+00
  0.00000000E+00  0.00000000E+00  0.00000000E+00
  0.00000000E+00  0.00000000E+00  0.00000000E+00
  0.00000000E+00  0.00000000E+00  0.00000000E+00
  0.00000000E+00  0.00000000E+00  0.00000000E+00
  0.00000000E+00  0.00000000E+00  0.00000000E+00
  0.00000000E+00  0.00000000E+00  0.00000000E+00
  0.00000000E+00  0.00000000E+00  0.00000000E+00
  0.00000000E+00  0.00000000E+00  0.00000000E+00
  0.00000000E+00  0.00000000E+00  0.00000000E+00
  0.00000000E+00  0.00000000E+00  0.00000000E+00
  0.00000000E+00  0.00000000E+00  0.00000000E+00
  0.00000000E+00  0.00000000E+00  0.00000000E+00
  0.00000000E+00  0.00000000E+00  0.00000000E+00
  0.00000000E+00  0.00000000E+00  0.00000000E+00
  0.00000000E+00  0.00000000E+00  0.00000000E+00
  0.00000000E+00  0.00000000E+00  0.00000000E+00
  0.00000000E+00  0.00000000E+00  0.00000000E+00
  0.00000000E+00  0.00000000E+00  0.00000000E+00
  0.00000000E+00  0.00000000E+00  0.00000000E+00
  0.00000000E+00  0.00000000E+00  0.00000000E+00
  0.00000000E+00  0.00000000E+00  0.00000000E+00
  0.00000000E+00  0.00000000E+00  0.00000000E+00
  0.00000000E+00  0.00000000E+00  0.00000000E+00
  0.00000000E+00  0.00000000E+00  0.00000000E+00
  0.00000000E+00  0.00000000E+00  0.00000000E+00
  0.00000000E+00  0.00000000E+00  0.00000000E+00
  0.00000000E+00  0.00000000E+00  0.00000000E+00
  0.00000000E+00  0.00000000E+00  0.00000000E+00
  0.00000000E+00  0.00000000E+00  0.00000000E+00
  0.00000000E+00  0.00000000E+00  0.00000000E+00
  0.00000000E+00  0.00000000E+00  0.00000000E+00
  0.00000000E+00  0.00000000E+00  0.00000000E+00
  0.00000000E+00  0.00000000E+00  0.00000000E+00
  0.00000000E+00  0.00000000E+00  0.00000000E+00
  0.00000000E+00  0.00000000E+00  0.00000000E+00
  0.00000000E+00  0.00000000E+00  0.00000000E+00
  0.00000000E+00  0.00000000E+00  0.00000000E+00
  0.00000000E+00  0.00000000E+00  0.00000000E+00
  0.00000000E+00  0.00000000E+00  0.00000000E+00
  0.00000000E+00  0.00000000E+00  0.00000000E+00
  0.00000000E+00  0.00000000E+00  0.00000000E+00
  0.00000000E+00  0.00000000E+00  0.00000000E+00
  0.00000000E+00  0.00000000E+00  0.00000000E+00
  0.00000000E+00  0.00000000E+00  0.00000000E+00
  0.00000000E+00  0.00000000E+00  0.00000000E+00
  0.00000000E+00  0.00000000E+00  0.00000000E+00
  0.00000000E+00  0.00000000E+00  0.00000000E+00
  0.00000000E+00  0.00000000E+00  0.00000000E+00
  0.00000000E+00  0.00000000E+00  0.00000000E+00
  0.00000000E+00  0.00000000E+00  0.00000000E+00
  0.00000000E+00  0.00000000E+00  0.00000000E+00
  0.00000000E+00  0.00000000E+00  0.00000000E+00
  0.00000000E+00  0.00000000E+00  0.00000000E+00
  0.00000000E+00  0.00000000E+00  0.00000000E+00
  0.00000000E+00  0.00000000E+00  0.00000000E+00
  0.00000000E+00  0.00000000E+00  0.00000000E+00
  0.00000000E+00  0.00000000E+00  0.00000000E+00
  0.00000000E+00  0.00000000E+00  0.00000000E+00
  0.00000000E+00  0.00000000E+00  0.00000000E+00
  0.00000000E+00  0.00000000E+00  0.00000000E+00
  0.00000000E+00  0.00000000E+00  0.00000000E+00
  0.00000000E+00  0.00000000E+00  0.00000000E+00
  0.00000000E+00  0.00000000E+00  0.00000000E+00
  0.00000000E+00  0.00000000E+00  0.00000000E+00
  0.00000000E+00  0.00000000E+00  0.00000000E+00
  0.00000000E+00  0.00000000E+00  0.00000000E+00
  0.00000000E+00  0.00000000E+00  0.00000000E+00
  0.00000000E+00  0.00000000E+00  0.00000000E+00
  0.00000000E+00  0.00000000E+00  0.00000000E+00
  0.00000000E+00  0.00000000E+00  0.00000000E+00
  0.00000000E+00  0.00000000E+00  0.00000000E+00
  0.00000000E+00  0.00000000E+00  0.00000000E+00
  0.00000000E+00  0.00000000E+00  0.00000000E+00
  0.00000000E+00  0.00000000E+00  0.00000000E+00
  0.00000000E+00  0.00000000E+00  0.00000000E+00
  0.00000000E+00  0.00000000E+00  0.00000000E+00
  0.00000000E+00  0.00000000E+00  0.00000000E+00
  0.00000000E+00  0.00000000E+00  0.00000000E+00
  0.00000000E+00  0.00000000E+00  0.00000000E+00
  0.00000000E+00  0.00000000E+00  0.00000000E+00
  0.00000000E+00  0.00000000E+00  0.00000000E+00
  0.00000000E+00  0.00000000E+00  0.00000000E+00
  0.00000000E+00  0.00000000E+00  0.00000000E+00
  0.00000000E+00  0.00000000E+00  0.00000000E+00
  0.00000000E+00  0.00000000E+00  0.00000000E+00
  0.00000000E+00  0.00000000E+00  0.00000000E+00
  0.00000000E+00  0.00000000E+00  0.00000000E+00
  0.00000000E+00  0.00000000E+00  0.00000000E+00
  0.00000000E+00  0.00000000E+00  0.00000000E+00
  0.00000000E+00  0.00000000E+00  0.00000000E+00
  0.00000000E+00  0.00000000E+00  0.00000000E+00
  0.00000000E+00  0.00000000E+00  0.00000000E+00
  0.00000000E+00  0.00000000E+00  0.00000000E+00
  0.00000000E+00  0.00000000E+00  0.00000000E+00
  0.00000000E+00  0.00000000E+00  0.00000000E+00
  0.00000000E+00  0.00000000E+00  0.00000000E+00
  0.00000000E+00  0.00000000E+00  0.00000000E+00
  0.00000000E+00  0.00000000E+00  0.00000000E+00
  0.00000000E+00  0.00000000E+00  0.00000000E+00
  0.00000000E+00  0.00000000E+00  0.00000000E+00
  0.00000000E+00  0.00000000E+00  0.00000000E+00
  0.00000000E+00  0.00000000E+00  0.00000000E+00
  0.00000000E+00  0.00000000E+00  0.00000000E+00
  0.00000000E+00  0.00000000E+00  0.00000000E+00
  0.00000000E+00  0.00000000E+00  0.00000000E+00
  0.00000000E+00  0.00000000E+00  0.00000000E+00
  0.00000000E+00  0.00000000E+00  0.00000000E+00
  0.00000000E+00  0.00000000E+00  0.00000000E+00
  0.00000000E+00  0.00000000E+00  0.00000000E+00
  0.00000000E+00  0.00000000E+00  0.00000000E+00
  0.00000000E+00  0.00000000E+00  0.00000000E+00
  0.00000000E+00  0.00000000E+00  0.00000000E+00
  0.00000000E+00  0.00000000E+00  0.00000000E+00
  0.00000000E+00  0.00000000E+00  0.00000000E+00
  0.00000000E+00  0.00000000E+00  0.00000000E+00
  0.00000000E+00  0.00000000E+00  0.00000000E+00
  0.00000000E+00  0.00000000E+00  0.00000000E+00
  0.00000000E+00  0.00000000E+00  0.00000000E+00
  0.00000000E+00  0.00000000E+00  0.00000000E+00
  0.00000000E+00  0.00000000E+00  0.00000000E+00
  0.00000000E+00  0.00000000E+00  0.00000000E+00
  0.00000000E+00  0.00000000E+00  0.00000000E+00
  0.00000000E+00  0.00000000E+00  0.00000000E+00
  0.00000000E+00  0.00000000E+00  0.00000000E+00
  0.00000000E+00  0.00000000E+00  0.00000000E+00
  0.00000000E+00  0.00000000E+00  0.00000000E+00
  0.00000000E+00  0.00000000E+00  0.00000000E+00
  0.00000000E+00  0.00000000E+00  0.00000000E+00
  0.00000000E+00  0.00000000E+00  0.00000000E+00
  0.00000000E+00  0.00000000E+00  0.00000000E+00
  0.00000000E+00  0.00000000E+00  0.00000000E+00
  0.00000000E+00  0.00000000E+00  0.00000000E+00
  0.00000000E+00  0.00000000E+00  0.00000000E+00
  0.00000000E+00  0.00000000E+00  0.00000000E+00
  0.00000000E+00  0.00000000E+00  0.00000000E+00
  0.00000000E+00  0.00000000E+00  0.00000000E+00
  0.00000000E+00  0.00000000E+00  0.00000000E+00
  0.00000000E+00  0.00000000E+00  0.00000000E+00
  0.00000000E+00  0.00000000E+00  0.00000000E+00
  0.00000000E+00  0.00000000E+00  0.00000000E+00
  0.00000000E+00  0.00000000E+00  0.00000000E+00
  0.00000000E+00  0.00000000E+00  0.00000000E+00
  0.00000000E+00  0.00000000E+00  0.00000000E+00
  0.00000000E+00  0.00000000E+00  0.00000000E+00
  0.00000000E+00  0.00000000E+00  0.00000000E+00
  0.00000000E+00  0.00000000E+00  0.00000000E+00
  0.00000000E+00  0.00000000E+00  0.00000000E+00
  0.00000000E+00  0.00000000E+00  0.00000000E+00
  0.00000000E+00  0.00000000E+00  0.00000000E+00
  0.00000000E+00  0.00000000E+00  0.00000000E+00
  0.00000000E+00  0.00000000E+00  0.00000000E+00
  0.00000000E+00  0.00000000E+00  0.00000000E+00
  0.00000000E+00  0.00000000E+00  0.00000000E+00
  0.00000000E+00  0.00000000E+00  0.00000000E+00
  0.00000000E+00  0.00000000E+00  0.00000000E+00
  0.00000000E+00  0.00000000E+00  0.00000000E+00
  0.00000000E+00  0.00000000E+00  0.00000000E+00
  0.00000000E+00  0.00000000E+00  0.00000000E+00
  0.00000000E+00  0.00000000E+00  0.00000000E+00
  0.00000000E+00  0.00000000E+00  0.00000000E+00
  0.00000000E+00  0.00000000E+00  0.00000000E+00
  0.00000000E+00  0.00000000E+00  0.00000000E+00
  0.00000000E+00  0.00000000E+00  0.00000000E+00
  0.00000000E+00  0.00000000E+00  0.00000000E+00
  0.00000000E+00  0.00000000E+00  0.00000000E+00
  0.00000000E+00  0.00000000E+00  0.00000000E+00
  0.00000000E+00  0.00000000E+00  0.00000000E+00
  0.00000000E+00  0.00000000E+00  0.00000000E+00
  0.00000000E+00  0.00000000E+00  0.00000000E+00
  0.00000000E+00  0.00000000E+00  0.00000000E+00
  0.00000000E+00  0.00000000E+00  0.00000000E+00
  0.00000000E+00  0.00000000E+00  0.00000000E+00
  0.00000000E+00  0.00000000E+00  0.00000000E+00
  0.00000000E+00  0.00000000E+00  0.00000000E+00
  0.00000000E+00  0.00000000E+00  0.00000000E+00
  0.00000000E+00  0.00000000E+00  0.00000000E+00
  0.00000000E+00  0.00000000E+00  0.00000000E+00
  0.00000000E+00  0.00000000E+00  0.00000000E+00
  0.00000000E+00  0.00000000E+00  0.00000000E+00
  0.00000000E+00  0.00000000E+00  0.00000000E+00
  0.00000000E+00  0.00000000E+00  0.00000000E+00
  0.00000000E+00  0.00000000E+00  0.00000000E+00
  0.00000000E+00  0.00000000E+00  0.00000000E+00
  0.00000000E+00  0.00000000E+00  0.00000000E+00
  0.00000000E+00  0.00000000E+00  0.00000000E+00
  0.00000000E+00  0.00000000E+00  0.00000000E+00
  0.00000000E+00  0.00000000E+00  0.00000000E+00
  0.00000000E+00  0.00000000E+00  0.00000000E+00
  0.00000000E+00  0.00000000E+00  0.00000000E+00
  0.00000000E+00  0.00000000E+00  0.00000000E+00
  0.00000000E+00  0.00000000E+00  0.00000000E+00
  0.00000000E+00  0.00000000E+00  0.00000000E+00
  0.00000000E+00  0.00000000E+00  0.00000000E+00
  0.00000000E+00  0.00000000E+00  0.00000000E+00
  0.00000000E+00  0.00000000E+00  0.00000000E+00
  0.00000000E+00  0.00000000E+00  0.00000000E+00
  0.00000000E+00  0.00000000E+00  0.00000000E+00
  0.00000000E+00  0.00000000E+00  0.00000000E+00
  0.00000000E+00  0.00000000E+00  0.00000000E+00
  0.00000000E+00  0.00000000E+00  0.00000000E+00
  0.00000000E+00  0.00000000E+00  0.00000000E+00
  0.00000000E+00  0.00000000E+00  0.00000000E+00
  0.00000000E+00  0.00000000E+00  0.00000000E+00
  0.00000000E+00  0.00000000E+00  0.00000000E+00
  0.00000000E+00  0.00000000E+00  0.00000000E+00
  0.00000000E+00  0.00000000E+00  0.00000000E+00
  0.00000000E+00  0.00000000E+00  0.00000000E+00
  0.00000000E+00  0.00000000E+00  0.00000000E+00
  0.00000000E+00  0.00000000E+00  0.00000000E+00
  0.00000000E+00  0.00000000E+00  0.00000000E+00
  0.00000000E+00  0.00000000E+00  0.00000000E+00
  0.00000000E+00  0.00000000E+00  0.00000000E+00
  0.00000000E+00  0.00000000E+00  0.00000000E+00
  0.00000000E+00  0.00000000E+00  0.00000000E+00
  0.00000000E+00  0.00000000E+00  0.00000000E+00
  0.00000000E+00  0.00000000E+00  0.00000000E+00
  0.00000000E+00  0.00000000E+00  0.00000000E+00
  0.00000000E+00  0.00000000E+00  0.00000000E+00
  0.00000000E+00  0.00000000E+00  0.00000000E+00
  0.00000000E+00  0.00000000E+00  0.00000000E+00
  0.00000000E+00  0.00000000E+00  0.00000000E+00
  0.00000000E+00  0.00000000E+00  0.00000000E+00
  0.00000000E+00  0.00000000E+00  0.00000000E+00
  0.00000000E+00  0.00000000E+00  0.00000000E+00
  0.00000000E+00  0.00000000E+00  0.00000000E+00
  0.00000000E+00  0.00000000E+00  0.00000000E+00
  0.00000000E+00  0.00000000E+00  0.00000000E+00
  0.00000000E+00  0.00000000E+00  0.00000000E+00
  0.00000000E+00  0.00000000E+00  0.00000000E+00
  0.00000000E+00  0.00000000E+00  0.00000000E+00
  0.00000000E+00  0.00000000E+00  0.00000000E+00
  0.00000000E+00  0.00000000E+00  0.00000000E+00
  0.00000000E+00  0.00000000E+00  0.00000000E+00
  0.00000000E+00  0.00000000E+00  0.00000000E+00
  0.00000000E+00  0.00000000E+00  0.00000000E+00
  0.00000000E+00  0.00000000E+00  0.00000000E+00
  0.00000000E+00  0.00000000E+00  0.00000000E+00
  0.00000000E+00  0.00000000E+00  0.00000000E+00
  0.00000000E+00  0.00000000E+00  0.00000000E+00
  0.00000000E+00  0.00000000E+00  0.00000000E+00
  0.00000000E+00  0.00000000E+00  0.00000000E+00
  0.00000000E+00  0.00000000E+00  0.00000000E+00
  0.00000000E+00  0.00000000E+00  0.00000000E+00
  0.00000000E+00  0.00000000E+00  0.00000000E+00
  0.00000000E+00  0.00000000E+00  0.00000000E+00
  0.00000000E+00  0.00000000E+00  0.00000000E+00
  0.00000000E+00  0.00000000E+00  0.00000000E+00
  0.00000000E+00  0.00000000E+00  0.00000000E+00
  0.00000000E+00  0.00000000E+00  0.00000000E+00
  0.00000000E+00  0.00000000E+00  0.00000000E+00
