# Supplementary material for: Topology selectivity of a conformationally flexible precursor through selenium doping
Source: Nat Commun. 2024 Apr 15;15:3235. doi: 10.1038/s41467-024-47614-9 (PMC11018763; doi:10.1038/s41467-024-47614-9)
Supplement: Supplementary file 4 — Source Data [file 41467_2024_47614_MOESM4_ESM.zip › Source Data/Supplementary Figure 10/CONTCAR_lower_FS]

 Csslide2-818.622                       
   1.00000000000000     
    17.8918991088999988    0.0000000000000000    0.0000000000000000
    -8.9459495544000003   15.4948391502000007    0.0000000000000000
     0.0000000000000000    0.0000000000000000   14.1738996505999992
   Cu   N    C    H 
   150     3    21    12
Selective dynamics
Direct
 -0.0005170061076711  0.0036486337395959  0.2890055432504375   T   T   T
  0.0954123688786870  0.0478223310198607  0.1472182625910099   T   T   T
  0.0476199980000018  0.0952399970000002  0.0025400000000033   F   F   F
  0.1450279656289460  0.0010377494955063  0.2909729516156668   T   T   T
  0.2381093345283010  0.0470680261557000  0.1457603577463413   T   T   T
  0.1904799940000004  0.0952399970000002  0.0025400000000033   F   F   F
  0.2859679975418227 -0.0003079441589422  0.2917100966921694   T   T   T
  0.3806221826936766  0.0471017115638301  0.1465869563169632   T   T   T
  0.3333300050000005  0.0952399970000002  0.0025400000000033   F   F   F
  0.4289783054179057  0.0000299949991729  0.2922650933821490   T   T   T
  0.5238946452795353  0.0478593671438484  0.1467123495618438   T   T   T
  0.4761900009999991  0.0952399970000002  0.0025400000000033   F   F   F
  0.5719656376273685  0.0012667120672136  0.2912973746997605   T   T   T
  0.6667947829352779  0.0478011065840490  0.1470231512544939   T   T   T
  0.6190500259999965  0.0952399970000002  0.0025400000000033   F   F   F
  0.7151945247664944  0.0012478134813408  0.2918102580776039   T   T   T
  0.8096789430964022  0.0476728713218639  0.1467635368922287   T   T   T
  0.7619000079999978  0.0952399970000002  0.0025400000000033   F   F   F
  0.8566037725479815  0.0003743743661633  0.2922280661745904   T   T   T
  0.9520057384932764  0.0480731719294355  0.1461562740625706   T   T   T
  0.9047600029999998  0.0952399970000002  0.0025400000000033   F   F   F
 -0.0000567829272335  0.1434866061514182  0.2922296544941770   T   T   T
  0.0958763552908164  0.1896123353247946  0.1488444946268303   T   T   T
  0.0476199980000018  0.2381000069999999  0.0025400000000033   F   F   F
  0.1437806509357134  0.1413573787055783  0.3023851632542681   T   T   T
  0.2373906145157225  0.1896530562616892  0.1470602634258386   T   T   T
  0.1904799940000004  0.2381000069999999  0.0025400000000033   F   F   F
  0.2839806540268450  0.1397147938214288  0.2903342262806312   T   T   T
  0.3808146017340438  0.1904483274024598  0.1473731941788808   T   T   T
  0.3333300050000005  0.2381000069999999  0.0025400000000033   F   F   F
  0.4283633891810333  0.1410200246322502  0.2897180670933656   T   T   T
  0.5237684933578578  0.1904452194310106  0.1470969468407015   T   T   T
  0.4761900009999991  0.2381000069999999  0.0025400000000033   F   F   F
  0.5718661502289976  0.1428260375017367  0.2915369930986942   T   T   T
  0.6668478026973209  0.1907683854498692  0.1470180093767331   T   T   T
  0.6190500259999965  0.2381000069999999  0.0025400000000033   F   F   F
  0.7150173279477916  0.1434209754042930  0.2913278963135309   T   T   T
  0.8093413354800170  0.1904225067860876  0.1465219591037519   T   T   T
  0.7619000079999978  0.2381000069999999  0.0025400000000033   F   F   F
  0.8575312932235721  0.1433620147900578  0.2910492429599094   T   T   T
  0.9526261064295545  0.1905381795058010  0.1468511705877700   T   T   T
  0.9047600029999998  0.2381000069999999  0.0025400000000033   F   F   F
  0.9995647594412339  0.2856960041399013  0.2913838126380606   T   T   T
  0.0949256801987509  0.3328753465364063  0.1470388514568911   T   T   T
  0.0476199980000018  0.3809500039999989  0.0025400000000033   F   F   F
  0.1413799340993939  0.2849867746250609  0.2923024985303486   T   T   T
  0.2372112697748372  0.3330794935778166  0.1458832386047779   T   T   T
  0.1904799940000004  0.3809500039999989  0.0025400000000033   F   F   F
  0.2815172041360332  0.2855514727595240  0.2881434542764628   T   T   T
  0.3807003050183643  0.3329991128008561  0.1468541125801548   T   T   T
  0.3333300050000005  0.3809500039999989  0.0025400000000033   F   F   F
  0.4281969706728293  0.2856027622135037  0.2937463818987702   T   T   T
  0.5231799686041170  0.3324215927845877  0.1491314201736453   T   T   T
  0.4761900009999991  0.3809500039999989  0.0025400000000033   F   F   F
  0.5727871034050617  0.2845653469154990  0.2930339554577992   T   T   T
  0.6665902588512320  0.3330644388811420  0.1475513895014297   T   T   T
  0.6190500259999965  0.3809500039999989  0.0025400000000033   F   F   F
  0.7154796061265336  0.2860774061087454  0.2919377594370686   T   T   T
  0.8098055625922530  0.3337627621232538  0.1467612159545848   T   T   T
  0.7619000079999978  0.3809500039999989  0.0025400000000033   F   F   F
  0.8573021779174623  0.2861364956962563  0.2912588881401270   T   T   T
  0.9524371766317660  0.3334696875774072  0.1467003510948201   T   T   T
  0.9047600029999998  0.3809500039999989  0.0025400000000033   F   F   F
  0.0001895282864306  0.4289369410676270  0.2910963404820180   T   T   T
  0.0956737215513619  0.4769592928984908  0.1475684110301470   T   T   T
  0.0476199980000018  0.5238100290000034  0.0025400000000033   F   F   F
  0.1416697459665149  0.4270662169263540  0.2918867868003598   T   T   T
  0.2374047756096141  0.4749084204510790  0.1458477216459756   T   T   T
  0.1904799940000004  0.5238100290000034  0.0025400000000033   F   F   F
  0.2847897375299517  0.4276738015379807  0.2921927395421429   T   T   T
  0.3799348342468647  0.4753736340676633  0.1466043545967829   T   T   T
  0.3333300050000005  0.5238100290000034  0.0025400000000033   F   F   F
  0.4275619956352349  0.4290831071847535  0.2898238381248246   T   T   T
  0.5234254432668535  0.4757643353297519  0.1462020489414110   T   T   T
  0.4761900009999991  0.5238100290000034  0.0025400000000033   F   F   F
  0.5721762306395678  0.4301744653254233  0.2893491046167594   T   T   T
  0.6665784877173314  0.4757441300707383  0.1465913328029188   T   T   T
  0.6190500259999965  0.5238100290000034  0.0025400000000033   F   F   F
  0.7143854749921035  0.4284256509435231  0.2915921104227208   T   T   T
  0.8095902767108142  0.4765695713196886  0.1472587873647439   T   T   T
  0.7619000079999978  0.5238100290000034  0.0025400000000033   F   F   F
  0.8573988292545481  0.4286428989703058  0.2919241471231825   T   T   T
  0.9523888138032932  0.4762937172367318  0.1467479976894377   T   T   T
  0.9047600029999998  0.5238100290000034  0.0025400000000033   F   F   F
  0.0003254425432148  0.5705820508918715  0.2916787729174810   T   T   T
  0.0954428621040021  0.6188637431495331  0.1478865019572529   T   T   T
  0.0476199980000018  0.6666700239999983  0.0025400000000033   F   F   F
  0.1445898045510676  0.5718980100202908  0.2957848517916782   T   T   T
  0.2380391632021496  0.6190189767201785  0.1461983955005651   T   T   T
  0.1904799940000004  0.6666700239999983  0.0025400000000033   F   F   F
  0.2823866364791714  0.5669337003333103  0.2883772651350396   T   T   T
  0.3809347943944868  0.6190425429989318  0.1465924288640438   T   T   T
  0.3333300050000005  0.6666700239999983  0.0025400000000033   F   F   F
  0.4274278955422016  0.5691887789389122  0.2896749348998897   T   T   T
  0.5231820569197947  0.6185753051303582  0.1462663248236558   T   T   T
  0.4761900009999991  0.6666700239999983  0.0025400000000033   F   F   F
  0.5707922645755302  0.5704896972379152  0.2897889639441936   T   T   T
  0.6665317936317411  0.6190169447454661  0.1469166561444221   T   T   T
  0.6190500259999965  0.6666700239999983  0.0025400000000033   F   F   F
  0.7148862995403493  0.5709600167984999  0.2892061088087951   T   T   T
  0.8098254091893770  0.6193048883168530  0.1465031051343219   T   T   T
  0.7619000079999978  0.6666700239999983  0.0025400000000033   F   F   F
  0.8572821003209002  0.5715486655939498  0.2917002653647116   T   T   T
  0.9526145251274463  0.6191534566943150  0.1475691767342544   T   T   T
  0.9047600029999998  0.6666700239999983  0.0025400000000033   F   F   F
  0.0010159308686420  0.7128774575113526  0.2930978213473389   T   T   T
  0.0951140982696804  0.7617216231936221  0.1474174071386346   T   T   T
  0.0476199980000018  0.8095200059999996  0.0025400000000033   F   F   F
  0.1426740593602706  0.7142699288981299  0.2925207041106005   T   T   T
  0.2376058848462714  0.7621121134119883  0.1461403647271832   T   T   T
  0.1904799940000004  0.8095200059999996  0.0025400000000033   F   F   F
  0.2831512534350734  0.7149446960384577  0.2894571006011611   T   T   T
  0.3808861490493012  0.7618184537002729  0.1468976685103703   T   T   T
  0.3333300050000005  0.8095200059999996  0.0025400000000033   F   F   F
  0.4281029748132379  0.7136903667301087  0.2926301752105187   T   T   T
  0.5234020668828626  0.7622234485918081  0.1491242926865821   T   T   T
  0.4761900009999991  0.8095200059999996  0.0025400000000033   F   F   F
  0.5719062826473172  0.7124602277203940  0.2891472365840457   T   T   T
  0.6664574826020101  0.7622539758702619  0.1468506013882833   T   T   T
  0.6190500259999965  0.8095200059999996  0.0025400000000033   F   F   F
  0.7147252038910554  0.7149455754132444  0.2894266374053142   T   T   T
  0.8097313146824446  0.7622404116394942  0.1461735767609989   T   T   T
  0.7619000079999978  0.8095200059999996  0.0025400000000033   F   F   F
  0.8550742925029062  0.7134394337525274  0.2897888382194300   T   T   T
  0.9529493756782585  0.7621943207729274  0.1490655504407794   T   T   T
  0.9047600029999998  0.8095200059999996  0.0025400000000033   F   F   F
 -0.0007395315903464  0.8564526533356774  0.2929850396257109   T   T   T
  0.0950296438700891  0.9046458584895293  0.1472749928219200   T   T   T
  0.0476199980000018  0.9523800019999982  0.0025400000000033   F   F   F
  0.1444774961648646  0.8573103997161641  0.2896403815135312   T   T   T
  0.2384451845992094  0.9050184900057540  0.1465178631199569   T   T   T
  0.1904799940000004  0.9523800019999982  0.0025400000000033   F   F   F
  0.2859509233150027  0.8570713557270856  0.2919074663877606   T   T   T
  0.3805752999307306  0.9048790972397157  0.1464878827324350   T   T   T
  0.3333300050000005  0.9523800019999982  0.0025400000000033   F   F   F
  0.4280050661195083  0.8587209263858072  0.2893850701749348   T   T   T
  0.5238831996181413  0.9049765352607393  0.1472578699352604   T   T   T
  0.4761900009999991  0.9523800019999982  0.0025400000000033   F   F   F
  0.5724983548192429  0.8599397534204595  0.2939982014338335   T   T   T
  0.6662129117925656  0.9048994778702344  0.1478293364762468   T   T   T
  0.6190500259999965  0.9523800019999982  0.0025400000000033   F   F   F
  0.7139206504385682  0.8575156249222332  0.2920022421927837   T   T   T
  0.8092627936131443  0.9051149682860067  0.1469225728708738   T   T   T
  0.7619000079999978  0.9523800019999982  0.0025400000000033   F   F   F
  0.8554553187854994  0.8578105664105280  0.2896590499595905   T   T   T
  0.9522969571402983  0.9048756270460995  0.1470070369394359   T   T   T
  0.9047600029999998  0.9523800019999982  0.0025400000000033   F   F   F
  0.0480694491307691  0.9592657282665782  0.4242117180602826   T   T   T
  0.3237926187510722  0.6598292462321270  0.4233788604538465   T   T   T
  0.3219868056330169  0.2351761055744472  0.4240940434109587   T   T   T
  0.7109751836504005  0.7076970246980721  0.4999142654193257   T   T   T
  0.5766650861491956  0.5752223550679133  0.4944066807542426   T   T   T
  0.7088240264339479  0.5737385613509072  0.5070080618068245   T   T   T
  0.6239946789279617  0.6622508493994477  0.4963624563357139   T   T   T
  0.6221515296672896  0.5337160467826619  0.5008981332914163   T   T   T
  0.7506482611973463  0.6605904123049331  0.5035887944864270   T   T   T
  0.8461759557892033  0.7064736365982873  0.4977979468690427   T   T   T
  0.5784423489057093  0.7120375253303641  0.4883781731570876   T   T   T
  0.5752275792116747  0.4381518212758659  0.4950542503679412   T   T   T
  0.6252432080682840  0.8028156945341642  0.4949327632845419   T   T   T
  0.5825588997330676  0.8500834029187984  0.4866796517025403   T   T   T
  0.4930062272269704  0.8073852548034494  0.4701728362472388   T   T   T
  0.4436891225073525  0.7162007898471126  0.4603921985235769   T   T   T
  0.4885756839577999  0.6700077100506588  0.4703097621378024   T   T   T
  0.4858476469271033  0.3908897420020361  0.4746393480933761   T   T   T
  0.4409338795658281  0.2998743870910395  0.4643492461658572   T   T   T
  0.4894097156353089  0.2575537744117973  0.4768930608615618   T   T   T
  0.5782591114924153  0.3037727069825213  0.4964397012408422   T   T   T
  0.6211684421850917  0.3935611478310745  0.5045157700062666   T   T   T
  0.8904485850362633  0.6603236407298164  0.5078394990846191   T   T   T
  0.9801592840283189  0.7029882491062612  0.4987839388670176   T   T   T
  0.0264194652595252  0.7915094137768400  0.4776906415371183   T   T   T
  0.9843225729105362  0.8401331813571986  0.4648432473682722   T   T   T
  0.8934972187274230  0.7955559988659187  0.4761420308594549   T   T   T
  0.6946158996184530  0.8351145457371822  0.5071324371422550   T   T   T
  0.6186144532497014  0.9201834625601788  0.4944674048526869   T   T   T
  0.4607607125984096  0.8456317138974574  0.4669642540981651   T   T   T
  0.4537028304982937  0.5995245078283467  0.4660311201045120   T   T   T
  0.4514970464015904  0.4268560207969835  0.4678212295573573   T   T   T
  0.4571611783134751  0.1871719735602180  0.4718223479256521   T   T   T
  0.6139057166339255  0.2694173072344803  0.5049771988032111   T   T   T
  0.6903601640733146  0.4303090943024864  0.5177951763647730   T   T   T
  0.8535972874241934  0.5912321764425494  0.5220842564763566   T   T   T
  0.0144587353594069  0.6672862750979742  0.5074149219386840   T   T   T
  0.0966837639055584  0.8233688041071212  0.4717162415847466   T   T   T
  0.8574825500168451  0.8297509840480787  0.4686208333936585   T   T   T
 
  0.00000000E+00  0.00000000E+00  0.00000000E+00
  0.00000000E+00  0.00000000E+00  0.00000000E+00
  0.00000000E+00  0.00000000E+00  0.00000000E+00
  0.00000000E+00  0.00000000E+00  0.00000000E+00
  0.00000000E+00  0.00000000E+00  0.00000000E+00
  0.00000000E+00  0.00000000E+00  0.00000000E+00
  0.00000000E+00  0.00000000E+00  0.00000000E+00
  0.00000000E+00  0.00000000E+00  0.00000000E+00
  0.00000000E+00  0.00000000E+00  0.00000000E+00
  0.00000000E+00  0.00000000E+00  0.00000000E+00
  0.00000000E+00  0.00000000E+00  0.00000000E+00
  0.00000000E+00  0.00000000E+00  0.00000000E+00
  0.00000000E+00  0.00000000E+00  0.00000000E+00
  0.00000000E+00  0.00000000E+00  0.00000000E+00
  0.00000000E+00  0.00000000E+00  0.00000000E+00
  0.00000000E+00  0.00000000E+00  0.00000000E+00
  0.00000000E+00  0.00000000E+00  0.00000000E+00
  0.00000000E+00  0.00000000E+00  0.00000000E+00
  0.00000000E+00  0.00000000E+00  0.00000000E+00
  0.00000000E+00  0.00000000E+00  0.00000000E+00
  0.00000000E+00  0.00000000E+00  0.00000000E+00
  0.00000000E+00  0.00000000E+00  0.00000000E+00
  0.00000000E+00  0.00000000E+00  0.00000000E+00
  0.00000000E+00  0.00000000E+00  0.00000000E+00
  0.00000000E+00  0.00000000E+00  0.00000000E+00
  0.00000000E+00  0.00000000E+00  0.00000000E+00
  0.00000000E+00  0.00000000E+00  0.00000000E+00
  0.00000000E+00  0.00000000E+00  0.00000000E+00
  0.00000000E+00  0.00000000E+00  0.00000000E+00
  0.00000000E+00  0.00000000E+00  0.00000000E+00
  0.00000000E+00  0.00000000E+00  0.00000000E+00
  0.00000000E+00  0.00000000E+00  0.00000000E+00
  0.00000000E+00  0.00000000E+00  0.00000000E+00
  0.00000000E+00  0.00000000E+00  0.00000000E+00
  0.00000000E+00  0.00000000E+00  0.00000000E+00
  0.00000000E+00  0.00000000E+00  0.00000000E+00
  0.00000000E+00  0.00000000E+00  0.00000000E+00
  0.00000000E+00  0.00000000E+00  0.00000000E+00
  0.00000000E+00  0.00000000E+00  0.00000000E+00
  0.00000000E+00  0.00000000E+00  0.00000000E+00
  0.00000000E+00  0.00000000E+00  0.00000000E+00
  0.00000000E+00  0.00000000E+00  0.00000000E+00
  0.00000000E+00  0.00000000E+00  0.00000000E+00
  0.00000000E+00  0.00000000E+00  0.00000000E+00
  0.00000000E+00  0.00000000E+00  0.00000000E+00
  0.00000000E+00  0.00000000E+00  0.00000000E+00
  0.00000000E+00  0.00000000E+00  0.00000000E+00
  0.00000000E+00  0.00000000E+00  0.00000000E+00
  0.00000000E+00  0.00000000E+00  0.00000000E+00
  0.00000000E+00  0.00000000E+00  0.00000000E+00
  0.00000000E+00  0.00000000E+00  0.00000000E+00
  0.00000000E+00  0.00000000E+00  0.00000000E+00
  0.00000000E+00  0.00000000E+00  0.00000000E+00
  0.00000000E+00  0.00000000E+00  0.00000000E+00
  0.00000000E+00  0.00000000E+00  0.00000000E+00
  0.00000000E+00  0.00000000E+00  0.00000000E+00
  0.00000000E+00  0.00000000E+00  0.00000000E+00
  0.00000000E+00  0.00000000E+00  0.00000000E+00
  0.00000000E+00  0.00000000E+00  0.00000000E+00
  0.00000000E+00  0.00000000E+00  0.00000000E+00
  0.00000000E+00  0.00000000E+00  0.00000000E+00
  0.00000000E+00  0.00000000E+00  0.00000000E+00
  0.00000000E+00  0.00000000E+00  0.00000000E+00
  0.00000000E+00  0.00000000E+00  0.00000000E+00
  0.00000000E+00  0.00000000E+00  0.00000000E+00
  0.00000000E+00  0.00000000E+00  0.00000000E+00
  0.00000000E+00  0.00000000E+00  0.00000000E+00
  0.00000000E+00  0.00000000E+00  0.00000000E+00
  0.00000000E+00  0.00000000E+00  0.00000000E+00
  0.00000000E+00  0.00000000E+00  0.00000000E+00
  0.00000000E+00  0.00000000E+00  0.00000000E+00
  0.00000000E+00  0.00000000E+00  0.00000000E+00
  0.00000000E+00  0.00000000E+00  0.00000000E+00
  0.00000000E+00  0.00000000E+00  0.00000000E+00
  0.00000000E+00  0.00000000E+00  0.00000000E+00
  0.00000000E+00  0.00000000E+00  0.00000000E+00
  0.00000000E+00  0.00000000E+00  0.00000000E+00
  0.00000000E+00  0.00000000E+00  0.00000000E+00
  0.00000000E+00  0.00000000E+00  0.00000000E+00
  0.00000000E+00  0.00000000E+00  0.00000000E+00
  0.00000000E+00  0.00000000E+00  0.00000000E+00
  0.00000000E+00  0.00000000E+00  0.00000000E+00
  0.00000000E+00  0.00000000E+00  0.00000000E+00
  0.00000000E+00  0.00000000E+00  0.00000000E+00
  0.00000000E+00  0.00000000E+00  0.00000000E+00
  0.00000000E+00  0.00000000E+00  0.00000000E+00
  0.00000000E+00  0.00000000E+00  0.00000000E+00
  0.00000000E+00  0.00000000E+00  0.00000000E+00
  0.00000000E+00  0.00000000E+00  0.00000000E+00
  0.00000000E+00  0.00000000E+00  0.00000000E+00
  0.00000000E+00  0.00000000E+00  0.00000000E+00
  0.00000000E+00  0.00000000E+00  0.00000000E+00
  0.00000000E+00  0.00000000E+00  0.00000000E+00
  0.00000000E+00  0.00000000E+00  0.00000000E+00
  0.00000000E+00  0.00000000E+00  0.00000000E+00
  0.00000000E+00  0.00000000E+00  0.00000000E+00
  0.00000000E+00  0.00000000E+00  0.00000000E+00
  0.00000000E+00  0.00000000E+00  0.00000000E+00
  0.00000000E+00  0.00000000E+00  0.00000000E+00
  0.00000000E+00  0.00000000E+00  0.00000000E+00
  0.00000000E+00  0.00000000E+00  0.00000000E+00
  0.00000000E+00  0.00000000E+00  0.00000000E+00
  0.00000000E+00  0.00000000E+00  0.00000000E+00
  0.00000000E+00  0.00000000E+00  0.00000000E+00
  0.00000000E+00  0.00000000E+00  0.00000000E+00
  0.00000000E+00  0.00000000E+00  0.00000000E+00
  0.00000000E+00  0.00000000E+00  0.00000000E+00
  0.00000000E+00  0.00000000E+00  0.00000000E+00
  0.00000000E+00  0.00000000E+00  0.00000000E+00
  0.00000000E+00  0.00000000E+00  0.00000000E+00
  0.00000000E+00  0.00000000E+00  0.00000000E+00
  0.00000000E+00  0.00000000E+00  0.00000000E+00
  0.00000000E+00  0.00000000E+00  0.00000000E+00
  0.00000000E+00  0.00000000E+00  0.00000000E+00
  0.00000000E+00  0.00000000E+00  0.00000000E+00
  0.00000000E+00  0.00000000E+00  0.00000000E+00
  0.00000000E+00  0.00000000E+00  0.00000000E+00
  0.00000000E+00  0.00000000E+00  0.00000000E+00
  0.00000000E+00  0.00000000E+00  0.00000000E+00
  0.00000000E+00  0.00000000E+00  0.00000000E+00
  0.00000000E+00  0.00000000E+00  0.00000000E+00
  0.00000000E+00  0.00000000E+00  0.00000000E+00
  0.00000000E+00  0.00000000E+00  0.00000000E+00
  0.00000000E+00  0.00000000E+00  0.00000000E+00
  0.00000000E+00  0.00000000E+00  0.00000000E+00
  0.00000000E+00  0.00000000E+00  0.00000000E+00
  0.00000000E+00  0.00000000E+00  0.00000000E+00
  0.00000000E+00  0.00000000E+00  0.00000000E+00
  0.00000000E+00  0.00000000E+00  0.00000000E+00
  0.00000000E+00  0.00000000E+00  0.00000000E+00
  0.00000000E+00  0.00000000E+00  0.00000000E+00
  0.00000000E+00  0.00000000E+00  0.00000000E+00
  0.00000000E+00  0.00000000E+00  0.00000000E+00
  0.00000000E+00  0.00000000E+00  0.00000000E+00
  0.00000000E+00  0.00000000E+00  0.00000000E+00
  0.00000000E+00  0.00000000E+00  0.00000000E+00
  0.00000000E+00  0.00000000E+00  0.00000000E+00
  0.00000000E+00  0.00000000E+00  0.00000000E+00
  0.00000000E+00  0.00000000E+00  0.00000000E+00
  0.00000000E+00  0.00000000E+00  0.00000000E+00
  0.00000000E+00  0.00000000E+00  0.00000000E+00
  0.00000000E+00  0.00000000E+00  0.00000000E+00
  0.00000000E+00  0.00000000E+00  0.00000000E+00
  0.00000000E+00  0.00000000E+00  0.00000000E+00
  0.00000000E+00  0.00000000E+00  0.00000000E+00
  0.00000000E+00  0.00000000E+00  0.00000000E+00
  0.00000000E+00  0.00000000E+00  0.00000000E+00
  0.00000000E+00  0.00000000E+00  0.00000000E+00
  0.00000000E+00  0.00000000E+00  0.00000000E+00
  0.00000000E+00  0.00000000E+00  0.00000000E+00
  0.00000000E+00  0.00000000E+00  0.00000000E+00
  0.00000000E+00  0.00000000E+00  0.00000000E+00
  0.00000000E+00  0.00000000E+00  0.00000000E+00
  0.00000000E+00  0.00000000E+00  0.00000000E+00
  0.00000000E+00  0.00000000E+00  0.00000000E+00
  0.00000000E+00  0.00000000E+00  0.00000000E+00
  0.00000000E+00  0.00000000E+00  0.00000000E+00
  0.00000000E+00  0.00000000E+00  0.00000000E+00
  0.00000000E+00  0.00000000E+00  0.00000000E+00
  0.00000000E+00  0.00000000E+00  0.00000000E+00
  0.00000000E+00  0.00000000E+00  0.00000000E+00
  0.00000000E+00  0.00000000E+00  0.00000000E+00
  0.00000000E+00  0.00000000E+00  0.00000000E+00
  0.00000000E+00  0.00000000E+00  0.00000000E+00
  0.00000000E+00  0.00000000E+00  0.00000000E+00
  0.00000000E+00  0.00000000E+00  0.00000000E+00
  0.00000000E+00  0.00000000E+00  0.00000000E+00
  0.00000000E+00  0.00000000E+00  0.00000000E+00
  0.00000000E+00  0.00000000E+00  0.00000000E+00
  0.00000000E+00  0.00000000E+00  0.00000000E+00
  0.00000000E+00  0.00000000E+00  0.00000000E+00
  0.00000000E+00  0.00000000E+00  0.00000000E+00
  0.00000000E+00  0.00000000E+00  0.00000000E+00
  0.00000000E+00  0.00000000E+00  0.00000000E+00
  0.00000000E+00  0.00000000E+00  0.00000000E+00
  0.00000000E+00  0.00000000E+00  0.00000000E+00
  0.00000000E+00  0.00000000E+00  0.00000000E+00
  0.00000000E+00  0.00000000E+00  0.00000000E+00
  0.00000000E+00  0.00000000E+00  0.00000000E+00
  0.00000000E+00  0.00000000E+00  0.00000000E+00
  0.00000000E+00  0.00000000E+00  0.00000000E+00
  0.00000000E+00  0.00000000E+00  0.00000000E+00
  0.00000000E+00  0.00000000E+00  0.00000000E+00
  0.00000000E+00  0.00000000E+00  0.00000000E+00
  0.00000000E+00  0.00000000E+00  0.00000000E+00
  0.00000000E+00  0.00000000E+00  0.00000000E+00
