# Supplementary material for: Topology selectivity of a conformationally flexible precursor through selenium doping
Source: Nat Commun. 2024 Apr 15;15:3235. doi: 10.1038/s41467-024-47614-9 (PMC11018763; doi:10.1038/s41467-024-47614-9)
Supplement: Supplementary file 4 — Source Data [file 41467_2024_47614_MOESM4_ESM.zip › Source Data/Supplementary Figure 10/CONTCAR_lower_TS]

Cu   N    C    H                        
   1.00000000000000     
    17.8918991088999988    0.0000000000000000    0.0000000000000000
    -8.9459495544000003   15.4948391502000007    0.0000000000000000
     0.0000000000000000    0.0000000000000000   14.1738996505999992
   Cu   N    C    H 
   150     3    21    12
Selective dynamics
Direct
  0.0014178986182320  0.0021918592095938  0.2913941862315458   T   T   T
  0.0955407224017894  0.0479043530421878  0.1479066791959665   T   T   T
  0.0476199980000018  0.0952399970000002  0.0025400000000033   F   F   F
  0.1428350108556616  0.0003836430035514  0.2940932922359120   T   T   T
  0.2378108113733046  0.0470184870418394  0.1470439893386899   T   T   T
  0.1904799940000004  0.0952399970000002  0.0025400000000033   F   F   F
  0.2866551276275608  0.0031601893406696  0.2983810908532845   T   T   T
  0.3799944692959800  0.0462294489560347  0.1464560529050825   T   T   T
  0.3333300050000005  0.0952399970000002  0.0025400000000033   F   F   F
  0.4282873819491982  0.9989203103441630  0.2926707039873348   T   T   T
  0.5232504683548248  0.0466749231131775  0.1472706206341104   T   T   T
  0.4761900009999991  0.0952399970000002  0.0025400000000033   F   F   F
  0.5709076240500331  0.9990174977439733  0.2929504855094203   T   T   T
  0.6662175339665898  0.0474756148850030  0.1475892222571256   T   T   T
  0.6190500259999965  0.0952399970000002  0.0025400000000033   F   F   F
  0.7135445629380496  0.0000049592022610  0.2923761832920729   T   T   T
  0.8088830103612507  0.0480123592793596  0.1459584989783458   T   T   T
  0.7619000079999978  0.0952399970000002  0.0025400000000033   F   F   F
  0.8556085742681165  0.0030258944620539  0.2884017903686765   T   T   T
  0.9526279144564692  0.0481437035258234  0.1468060907880443   T   T   T
  0.9047600029999998  0.0952399970000002  0.0025400000000033   F   F   F
  0.9986888661998058  0.1421675202006413  0.2970423896176723   T   T   T
  0.0946438747381922  0.1908310364288373  0.1496346690255746   T   T   T
  0.0476199980000018  0.2381000069999999  0.0025400000000033   F   F   F
  0.1419304519061780  0.1441192788585555  0.2940464920464754   T   T   T
  0.2368865702617616  0.1906008449228485  0.1467597080172640   T   T   T
  0.1904799940000004  0.2381000069999999  0.0025400000000033   F   F   F
  0.2810372696385496  0.1419252191323387  0.2886380949951109   T   T   T
  0.3803759944460395  0.1902386937873642  0.1462513392822398   T   T   T
  0.3333300050000005  0.2381000069999999  0.0025400000000033   F   F   F
  0.4309256303442018  0.1409966534254383  0.2850092249082737   T   T   T
  0.5245029218410813  0.1902188556005921  0.1457953941078288   T   T   T
  0.4761900009999991  0.2381000069999999  0.0025400000000033   F   F   F
  0.5726212499787350  0.1411327715509302  0.2904476900728890   T   T   T
  0.6672142710807962  0.1903743370952110  0.1471369212370228   T   T   T
  0.6190500259999965  0.2381000069999999  0.0025400000000033   F   F   F
  0.7144122432840074  0.1425654768460161  0.2928653277750161   T   T   T
  0.8097827925163675  0.1905811648572271  0.1476135660885258   T   T   T
  0.7619000079999978  0.2381000069999999  0.0025400000000033   F   F   F
  0.8566841321370514  0.1434099943152209  0.2932875610085469   T   T   T
  0.9526351585968186  0.1903704842490556  0.1487960486848327   T   T   T
  0.9047600029999998  0.2381000069999999  0.0025400000000033   F   F   F
  0.9999078801564912  0.2857793717214220  0.2945796408162952   T   T   T
  0.0948948272990720  0.3325265022877026  0.1465581325844806   T   T   T
  0.0476199980000018  0.3809500039999989  0.0025400000000033   F   F   F
  0.1423208912038519  0.2878917791042077  0.2978302581959955   T   T   T
  0.2372253468236366  0.3325995197119274  0.1475103312056444   T   T   T
  0.1904799940000004  0.3809500039999989  0.0025400000000033   F   F   F
  0.2849695196712591  0.2853969530591660  0.2936344108010904   T   T   T
  0.3805259848401755  0.3318465947029044  0.1492581396279762   T   T   T
  0.3333300050000005  0.3809500039999989  0.0025400000000033   F   F   F
  0.4276622148561856  0.2824261451776264  0.2963720662749696   T   T   T
  0.5228054792245336  0.3317000435645340  0.1490321236367056   T   T   T
  0.4761900009999991  0.3809500039999989  0.0025400000000033   F   F   F
  0.5732960285425664  0.2840240389370572  0.2914616284136621   T   T   T
  0.6669404013102240  0.3331408333650274  0.1475680154557288   T   T   T
  0.6190500259999965  0.3809500039999989  0.0025400000000033   F   F   F
  0.7154721016441494  0.2852422047579802  0.2918630464829804   T   T   T
  0.8100645761124554  0.3335832517944573  0.1473074214213574   T   T   T
  0.7619000079999978  0.3809500039999989  0.0025400000000033   F   F   F
  0.8573204290987382  0.2858132982116346  0.2928409816130536   T   T   T
  0.9527502645625388  0.3333513422615285  0.1479036969171341   T   T   T
  0.9047600029999998  0.3809500039999989  0.0025400000000033   F   F   F
  0.9985087304627759  0.4289281844737278  0.2925953963168997   T   T   T
  0.0944894525711579  0.4769245525122886  0.1454165404134281   T   T   T
  0.0476199980000018  0.5238100290000034  0.0025400000000033   F   F   F
  0.1375890670746316  0.4286959858855683  0.2854551537467048   T   T   T
  0.2382314685474370  0.4765444456503948  0.1466472127518615   T   T   T
  0.1904799940000004  0.5238100290000034  0.0025400000000033   F   F   F
  0.2875518699001814  0.4277436165814236  0.2879560685185802   T   T   T
  0.3812705303106080  0.4755965656722475  0.1468488309067463   T   T   T
  0.3333300050000005  0.5238100290000034  0.0025400000000033   F   F   F
  0.4298135400893106  0.4265054838248876  0.2917102155383917   T   T   T
  0.5236781518495840  0.4752137559880891  0.1466036788788787   T   T   T
  0.4761900009999991  0.5238100290000034  0.0025400000000033   F   F   F
  0.5719397212741821  0.4274489479785062  0.2904624709320295   T   T   T
  0.6666854324813341  0.4755965445919441  0.1471676528961666   T   T   T
  0.6190500259999965  0.5238100290000034  0.0025400000000033   F   F   F
  0.7147269886987802  0.4281325094043779  0.2926323402685910   T   T   T
  0.8094973657013175  0.4760692274625439  0.1473287683574561   T   T   T
  0.7619000079999978  0.5238100290000034  0.0025400000000033   F   F   F
  0.8567576706655934  0.4282850899351118  0.2927304314332430   T   T   T
  0.9522236966953225  0.4765363556207270  0.1473954304907672   T   T   T
  0.9047600029999998  0.5238100290000034  0.0025400000000033   F   F   F
  0.9997904176463757  0.5716661146848885  0.2928086462926967   T   T   T
  0.0952419704300025  0.6197462836196078  0.1472805285477557   T   T   T
  0.0476199980000018  0.6666700239999983  0.0025400000000033   F   F   F
  0.1416636049522792  0.5720477079813961  0.2916599752282478   T   T   T
  0.2384129541992666  0.6183918927629795  0.1493103120415077   T   T   T
  0.1904799940000004  0.6666700239999983  0.0025400000000033   F   F   F
  0.2846596348840657  0.5697808477078973  0.2974698634561879   T   T   T
  0.3802915773788815  0.6180798543373651  0.1501971628814969   T   T   T
  0.3333300050000005  0.6666700239999983  0.0025400000000033   F   F   F
  0.4306923994775108  0.5697971629486661  0.2910065021345658   T   T   T
  0.5240464306059569  0.6190818911179693  0.1470779218430472   T   T   T
  0.4761900009999991  0.6666700239999983  0.0025400000000033   F   F   F
  0.5726506213407294  0.5705480186464328  0.2887598667816049   T   T   T
  0.6675339801650132  0.6191225118680440  0.1467403590422232   T   T   T
  0.6190500259999965  0.6666700239999983  0.0025400000000033   F   F   F
  0.7146925523335214  0.5702980739777501  0.2918799924685435   T   T   T
  0.8096254889986221  0.6186854977938738  0.1468971384913763   T   T   T
  0.7619000079999978  0.6666700239999983  0.0025400000000033   F   F   F
  0.8572230820652859  0.5707388569745329  0.2926837356350634   T   T   T
  0.9524242830341852  0.6192821132667364  0.1474394794991025   T   T   T
  0.9047600029999998  0.6666700239999983  0.0025400000000033   F   F   F
  0.0007753299291032  0.7141309604268594  0.2920809595203042   T   T   T
  0.0956942275763968  0.7626295290933310  0.1476769176621055   T   T   T
  0.0476199980000018  0.8095200059999996  0.0025400000000033   F   F   F
  0.1432523564784040  0.7149359307155509  0.2929669392826799   T   T   T
  0.2380742242537394  0.7619710241906561  0.1474887568894944   T   T   T
  0.1904799940000004  0.8095200059999996  0.0025400000000033   F   F   F
  0.2855103934161043  0.7145754874205111  0.2919173846645303   T   T   T
  0.3808935262782402  0.7612738959202140  0.1478687873360180   T   T   T
  0.3333300050000005  0.8095200059999996  0.0025400000000033   F   F   F
  0.4291259825504918  0.7144975898960050  0.2933828515365327   T   T   T
  0.5235866180076163  0.7613617030611736  0.1479678653278295   T   T   T
  0.4761900009999991  0.8095200059999996  0.0025400000000033   F   F   F
  0.5719909518710813  0.7139932515654270  0.2924141546737952   T   T   T
  0.6669960593897016  0.7619353995823899  0.1476675136102450   T   T   T
  0.6190500259999965  0.8095200059999996  0.0025400000000033   F   F   F
  0.7141814235157975  0.7135777334610327  0.2913174399339146   T   T   T
  0.8104465677845172  0.7628861996946119  0.1487737990510004   T   T   T
  0.7619000079999978  0.8095200059999996  0.0025400000000033   F   F   F
  0.8575864931748325  0.7120653421601160  0.2899939153583483   T   T   T
  0.9528070141300325  0.7623480144187842  0.1474146007197542   T   T   T
  0.9047600029999998  0.8095200059999996  0.0025400000000033   F   F   F
  0.0010036033858013  0.8569867870829749  0.2918094914562274   T   T   T
  0.0955232384393248  0.9053082416343383  0.1482342416569054   T   T   T
  0.0476199980000018  0.9523800019999982  0.0025400000000033   F   F   F
  0.1437641057548535  0.8581682743229824  0.2933591964422693   T   T   T
  0.2384651925361574  0.9056234891760288  0.1488418401612624   T   T   T
  0.1904799940000004  0.9523800019999982  0.0025400000000033   F   F   F
  0.2859214085359421  0.8578838626135482  0.2929767551101365   T   T   T
  0.3805907762582182  0.9041780047955025  0.1473997220406607   T   T   T
  0.3333300050000005  0.9523800019999982  0.0025400000000033   F   F   F
  0.4282844025335685  0.8567311007783136  0.2925480495559959   T   T   T
  0.5236398456808169  0.9042515658631909  0.1475332118895570   T   T   T
  0.4761900009999991  0.9523800019999982  0.0025400000000033   F   F   F
  0.5712794938112439  0.8566657435000611  0.2928367444443386   T   T   T
  0.6665963599706557  0.9047786580938101  0.1473790956105686   T   T   T
  0.6190500259999965  0.9523800019999982  0.0025400000000033   F   F   F
  0.7134597120082156  0.8573134546604976  0.2919842258988041   T   T   T
  0.8098541314240103  0.9046044319564789  0.1478185109676152   T   T   T
  0.7619000079999978  0.9523800019999982  0.0025400000000033   F   F   F
  0.8567996511109873  0.8562919139179950  0.2952081767819086   T   T   T
  0.9521778890321535  0.9048930972210782  0.1482085594375027   T   T   T
  0.9047600029999998  0.9523800019999982  0.0025400000000033   F   F   F
  0.9022044455518492  0.9608683999943366  0.4257946713823179   T   T   T
  0.1998318878787816  0.4122760101452489  0.4238863943219766   T   T   T
  0.3613414548998829  0.1445318111929229  0.4247022111544557   T   T   T
  0.6116215074378735  0.6420120633674772  0.5105991546502485   T   T   T
  0.5145673509227645  0.4899975445448304  0.5088428243762170   T   T   T
  0.6653850770873350  0.5439707105068370  0.5194724546992004   T   T   T
  0.5316578818596750  0.5723324840044268  0.5082769343312367   T   T   T
  0.5832639951023041  0.4787459368693212  0.5146173453403862   T   T   T
  0.6766205348172729  0.6242180740371458  0.5154915228186543   T   T   T
  0.7668516094658658  0.6963613881739059  0.5101182957334830   T   T   T
  0.4559704386312518  0.5845320621110004  0.4995900642447116   T   T   T
  0.5675725356254456  0.3895006759290431  0.5092218572472087   T   T   T
  0.4623635715673370  0.6660909498263646  0.5068898797238806   T   T   T
  0.3880198192277259  0.6724350003743887  0.4981180231779789   T   T   T
  0.3069854884108034  0.5987038688351830  0.4798443727206968   T   T   T
  0.2987046236854149  0.5161299744237137  0.4692611293337520   T   T   T
  0.3750452944249584  0.5117143254893889  0.4796567866404995   T   T   T
  0.4836699954312952  0.3199487109647789  0.4906810413570930   T   T   T
  0.4676785857902128  0.2350663064704267  0.4765687023729206   T   T   T
  0.5394871752600696  0.2221640899112648  0.4836379153644146   T   T   T
  0.6227475401282280  0.2905336875640777  0.5033841123601284   T   T   T
  0.6372182449332862  0.3741606230135469  0.5147874599750419   T   T   T
  0.8350539145624206  0.6788096646418047  0.5185585555247976   T   T   T
  0.9202246704340989  0.7450480420743586  0.5084485814861045   T   T   T
  0.9383675777387276  0.8288814658275929  0.4863858847672536   T   T   T
  0.8715736631894978  0.8487108967138839  0.4743393451111175   T   T   T
  0.7858050229949934  0.7811094446528564  0.4881424026291985   T   T   T
  0.5251935343901544  0.7230404987834947  0.5195742002291215   T   T   T
  0.3924006746108357  0.7352870670123369  0.5051223333698268   T   T   T
  0.2499157845703973  0.6060489001885075  0.4766331470088876   T   T   T
  0.3726738563944826  0.4497749461704978  0.4738013044828495   T   T   T
  0.4310593885630122  0.3340911673802403  0.4868730966677439   T   T   T
  0.5303006033786486  0.1574298367331878  0.4738620359154546   T   T   T
  0.6766748129024994  0.2782781974816864  0.5070985764881375   T   T   T
  0.7020028480474988  0.4283198305678494  0.5266112629593812   T   T   T
  0.8198554171656783  0.6127312011676993  0.5318518882731574   T   T   T
  0.9729350858030604  0.7311706068818881  0.5147541838167746   T   T   T
  0.0057718244700383  0.8796359296991624  0.4777204346171964   T   T   T
  0.7318325557011848  0.7929147236428876  0.4803227129466631   T   T   T
 
  0.00000000E+00  0.00000000E+00  0.00000000E+00
  0.00000000E+00  0.00000000E+00  0.00000000E+00
  0.00000000E+00  0.00000000E+00  0.00000000E+00
  0.00000000E+00  0.00000000E+00  0.00000000E+00
  0.00000000E+00  0.00000000E+00  0.00000000E+00
  0.00000000E+00  0.00000000E+00  0.00000000E+00
  0.00000000E+00  0.00000000E+00  0.00000000E+00
  0.00000000E+00  0.00000000E+00  0.00000000E+00
  0.00000000E+00  0.00000000E+00  0.00000000E+00
  0.00000000E+00  0.00000000E+00  0.00000000E+00
  0.00000000E+00  0.00000000E+00  0.00000000E+00
  0.00000000E+00  0.00000000E+00  0.00000000E+00
  0.00000000E+00  0.00000000E+00  0.00000000E+00
  0.00000000E+00  0.00000000E+00  0.00000000E+00
  0.00000000E+00  0.00000000E+00  0.00000000E+00
  0.00000000E+00  0.00000000E+00  0.00000000E+00
  0.00000000E+00  0.00000000E+00  0.00000000E+00
  0.00000000E+00  0.00000000E+00  0.00000000E+00
  0.00000000E+00  0.00000000E+00  0.00000000E+00
  0.00000000E+00  0.00000000E+00  0.00000000E+00
  0.00000000E+00  0.00000000E+00  0.00000000E+00
  0.00000000E+00  0.00000000E+00  0.00000000E+00
  0.00000000E+00  0.00000000E+00  0.00000000E+00
  0.00000000E+00  0.00000000E+00  0.00000000E+00
  0.00000000E+00  0.00000000E+00  0.00000000E+00
  0.00000000E+00  0.00000000E+00  0.00000000E+00
  0.00000000E+00  0.00000000E+00  0.00000000E+00
  0.00000000E+00  0.00000000E+00  0.00000000E+00
  0.00000000E+00  0.00000000E+00  0.00000000E+00
  0.00000000E+00  0.00000000E+00  0.00000000E+00
  0.00000000E+00  0.00000000E+00  0.00000000E+00
  0.00000000E+00  0.00000000E+00  0.00000000E+00
  0.00000000E+00  0.00000000E+00  0.00000000E+00
  0.00000000E+00  0.00000000E+00  0.00000000E+00
  0.00000000E+00  0.00000000E+00  0.00000000E+00
  0.00000000E+00  0.00000000E+00  0.00000000E+00
  0.00000000E+00  0.00000000E+00  0.00000000E+00
  0.00000000E+00  0.00000000E+00  0.00000000E+00
  0.00000000E+00  0.00000000E+00  0.00000000E+00
  0.00000000E+00  0.00000000E+00  0.00000000E+00
  0.00000000E+00  0.00000000E+00  0.00000000E+00
  0.00000000E+00  0.00000000E+00  0.00000000E+00
  0.00000000E+00  0.00000000E+00  0.00000000E+00
  0.00000000E+00  0.00000000E+00  0.00000000E+00
  0.00000000E+00  0.00000000E+00  0.00000000E+00
  0.00000000E+00  0.00000000E+00  0.00000000E+00
  0.00000000E+00  0.00000000E+00  0.00000000E+00
  0.00000000E+00  0.00000000E+00  0.00000000E+00
  0.00000000E+00  0.00000000E+00  0.00000000E+00
  0.00000000E+00  0.00000000E+00  0.00000000E+00
  0.00000000E+00  0.00000000E+00  0.00000000E+00
  0.00000000E+00  0.00000000E+00  0.00000000E+00
  0.00000000E+00  0.00000000E+00  0.00000000E+00
  0.00000000E+00  0.00000000E+00  0.00000000E+00
  0.00000000E+00  0.00000000E+00  0.00000000E+00
  0.00000000E+00  0.00000000E+00  0.00000000E+00
  0.00000000E+00  0.00000000E+00  0.00000000E+00
  0.00000000E+00  0.00000000E+00  0.00000000E+00
  0.00000000E+00  0.00000000E+00  0.00000000E+00
  0.00000000E+00  0.00000000E+00  0.00000000E+00
  0.00000000E+00  0.00000000E+00  0.00000000E+00
  0.00000000E+00  0.00000000E+00  0.00000000E+00
  0.00000000E+00  0.00000000E+00  0.00000000E+00
  0.00000000E+00  0.00000000E+00  0.00000000E+00
  0.00000000E+00  0.00000000E+00  0.00000000E+00
  0.00000000E+00  0.00000000E+00  0.00000000E+00
  0.00000000E+00  0.00000000E+00  0.00000000E+00
  0.00000000E+00  0.00000000E+00  0.00000000E+00
  0.00000000E+00  0.00000000E+00  0.00000000E+00
  0.00000000E+00  0.00000000E+00  0.00000000E+00
  0.00000000E+00  0.00000000E+00  0.00000000E+00
  0.00000000E+00  0.00000000E+00  0.00000000E+00
  0.00000000E+00  0.00000000E+00  0.00000000E+00
  0.00000000E+00  0.00000000E+00  0.00000000E+00
  0.00000000E+00  0.00000000E+00  0.00000000E+00
  0.00000000E+00  0.00000000E+00  0.00000000E+00
  0.00000000E+00  0.00000000E+00  0.00000000E+00
  0.00000000E+00  0.00000000E+00  0.00000000E+00
  0.00000000E+00  0.00000000E+00  0.00000000E+00
  0.00000000E+00  0.00000000E+00  0.00000000E+00
  0.00000000E+00  0.00000000E+00  0.00000000E+00
  0.00000000E+00  0.00000000E+00  0.00000000E+00
  0.00000000E+00  0.00000000E+00  0.00000000E+00
  0.00000000E+00  0.00000000E+00  0.00000000E+00
  0.00000000E+00  0.00000000E+00  0.00000000E+00
  0.00000000E+00  0.00000000E+00  0.00000000E+00
  0.00000000E+00  0.00000000E+00  0.00000000E+00
  0.00000000E+00  0.00000000E+00  0.00000000E+00
  0.00000000E+00  0.00000000E+00  0.00000000E+00
  0.00000000E+00  0.00000000E+00  0.00000000E+00
  0.00000000E+00  0.00000000E+00  0.00000000E+00
  0.00000000E+00  0.00000000E+00  0.00000000E+00
  0.00000000E+00  0.00000000E+00  0.00000000E+00
  0.00000000E+00  0.00000000E+00  0.00000000E+00
  0.00000000E+00  0.00000000E+00  0.00000000E+00
  0.00000000E+00  0.00000000E+00  0.00000000E+00
  0.00000000E+00  0.00000000E+00  0.00000000E+00
  0.00000000E+00  0.00000000E+00  0.00000000E+00
  0.00000000E+00  0.00000000E+00  0.00000000E+00
  0.00000000E+00  0.00000000E+00  0.00000000E+00
  0.00000000E+00  0.00000000E+00  0.00000000E+00
  0.00000000E+00  0.00000000E+00  0.00000000E+00
  0.00000000E+00  0.00000000E+00  0.00000000E+00
  0.00000000E+00  0.00000000E+00  0.00000000E+00
  0.00000000E+00  0.00000000E+00  0.00000000E+00
  0.00000000E+00  0.00000000E+00  0.00000000E+00
  0.00000000E+00  0.00000000E+00  0.00000000E+00
  0.00000000E+00  0.00000000E+00  0.00000000E+00
  0.00000000E+00  0.00000000E+00  0.00000000E+00
  0.00000000E+00  0.00000000E+00  0.00000000E+00
  0.00000000E+00  0.00000000E+00  0.00000000E+00
  0.00000000E+00  0.00000000E+00  0.00000000E+00
  0.00000000E+00  0.00000000E+00  0.00000000E+00
  0.00000000E+00  0.00000000E+00  0.00000000E+00
  0.00000000E+00  0.00000000E+00  0.00000000E+00
  0.00000000E+00  0.00000000E+00  0.00000000E+00
  0.00000000E+00  0.00000000E+00  0.00000000E+00
  0.00000000E+00  0.00000000E+00  0.00000000E+00
  0.00000000E+00  0.00000000E+00  0.00000000E+00
  0.00000000E+00  0.00000000E+00  0.00000000E+00
  0.00000000E+00  0.00000000E+00  0.00000000E+00
  0.00000000E+00  0.00000000E+00  0.00000000E+00
  0.00000000E+00  0.00000000E+00  0.00000000E+00
  0.00000000E+00  0.00000000E+00  0.00000000E+00
  0.00000000E+00  0.00000000E+00  0.00000000E+00
  0.00000000E+00  0.00000000E+00  0.00000000E+00
  0.00000000E+00  0.00000000E+00  0.00000000E+00
  0.00000000E+00  0.00000000E+00  0.00000000E+00
  0.00000000E+00  0.00000000E+00  0.00000000E+00
  0.00000000E+00  0.00000000E+00  0.00000000E+00
  0.00000000E+00  0.00000000E+00  0.00000000E+00
  0.00000000E+00  0.00000000E+00  0.00000000E+00
  0.00000000E+00  0.00000000E+00  0.00000000E+00
  0.00000000E+00  0.00000000E+00  0.00000000E+00
  0.00000000E+00  0.00000000E+00  0.00000000E+00
  0.00000000E+00  0.00000000E+00  0.00000000E+00
  0.00000000E+00  0.00000000E+00  0.00000000E+00
  0.00000000E+00  0.00000000E+00  0.00000000E+00
  0.00000000E+00  0.00000000E+00  0.00000000E+00
  0.00000000E+00  0.00000000E+00  0.00000000E+00
  0.00000000E+00  0.00000000E+00  0.00000000E+00
  0.00000000E+00  0.00000000E+00  0.00000000E+00
  0.00000000E+00  0.00000000E+00  0.00000000E+00
  0.00000000E+00  0.00000000E+00  0.00000000E+00
  0.00000000E+00  0.00000000E+00  0.00000000E+00
  0.00000000E+00  0.00000000E+00  0.00000000E+00
  0.00000000E+00  0.00000000E+00  0.00000000E+00
  0.00000000E+00  0.00000000E+00  0.00000000E+00
  0.00000000E+00  0.00000000E+00  0.00000000E+00
  0.00000000E+00  0.00000000E+00  0.00000000E+00
  0.00000000E+00  0.00000000E+00  0.00000000E+00
  0.00000000E+00  0.00000000E+00  0.00000000E+00
  0.00000000E+00  0.00000000E+00  0.00000000E+00
  0.00000000E+00  0.00000000E+00  0.00000000E+00
  0.00000000E+00  0.00000000E+00  0.00000000E+00
  0.00000000E+00  0.00000000E+00  0.00000000E+00
  0.00000000E+00  0.00000000E+00  0.00000000E+00
  0.00000000E+00  0.00000000E+00  0.00000000E+00
  0.00000000E+00  0.00000000E+00  0.00000000E+00
  0.00000000E+00  0.00000000E+00  0.00000000E+00
  0.00000000E+00  0.00000000E+00  0.00000000E+00
  0.00000000E+00  0.00000000E+00  0.00000000E+00
  0.00000000E+00  0.00000000E+00  0.00000000E+00
  0.00000000E+00  0.00000000E+00  0.00000000E+00
  0.00000000E+00  0.00000000E+00  0.00000000E+00
  0.00000000E+00  0.00000000E+00  0.00000000E+00
  0.00000000E+00  0.00000000E+00  0.00000000E+00
  0.00000000E+00  0.00000000E+00  0.00000000E+00
  0.00000000E+00  0.00000000E+00  0.00000000E+00
  0.00000000E+00  0.00000000E+00  0.00000000E+00
  0.00000000E+00  0.00000000E+00  0.00000000E+00
  0.00000000E+00  0.00000000E+00  0.00000000E+00
  0.00000000E+00  0.00000000E+00  0.00000000E+00
  0.00000000E+00  0.00000000E+00  0.00000000E+00
  0.00000000E+00  0.00000000E+00  0.00000000E+00
  0.00000000E+00  0.00000000E+00  0.00000000E+00
  0.00000000E+00  0.00000000E+00  0.00000000E+00
  0.00000000E+00  0.00000000E+00  0.00000000E+00
  0.00000000E+00  0.00000000E+00  0.00000000E+00
  0.00000000E+00  0.00000000E+00  0.00000000E+00
  0.00000000E+00  0.00000000E+00  0.00000000E+00
  0.00000000E+00  0.00000000E+00  0.00000000E+00
  0.00000000E+00  0.00000000E+00  0.00000000E+00
  0.00000000E+00  0.00000000E+00  0.00000000E+00
  0.00000000E+00  0.00000000E+00  0.00000000E+00
  0.00000000E+00  0.00000000E+00  0.00000000E+00
