# Supplementary material for: Topology selectivity of a conformationally flexible precursor through selenium doping
Source: Nat Commun. 2024 Apr 15;15:3235. doi: 10.1038/s41467-024-47614-9 (PMC11018763; doi:10.1038/s41467-024-47614-9)
Supplement: Supplementary file 4 — Source Data [file 41467_2024_47614_MOESM4_ESM.zip › Source Data/Supplementary Figure 10/CONTCAR_upper_FS]

                                        
   1.00000000000000     
    17.8918991088999988    0.0000000000000000    0.0000000000000000
    -8.9459495544000003   15.4948391502000007    0.0000000000000000
     0.0000000000000000    0.0000000000000000   14.1738996505999992
   Cu   N    C    H 
   150     3    21    12
Selective dynamics
Direct
  0.0023861269678063  0.0011251982817154  0.2909455609670414   T   T   T
  0.0953666522889545  0.0471084802953785  0.1457581159373649   T   T   T
  0.0476199980000018  0.0952399970000002  0.0025400000000033   F   F   F
  0.1432503584609002  0.9996669464581859  0.2917673772818625   T   T   T
  0.2378243899833122  0.0470701126824943  0.1466122694596640   T   T   T
  0.1904799940000004  0.0952399970000002  0.0025400000000033   F   F   F
  0.2862124095108041  0.9999816300954265  0.2923180667782263   T   T   T
  0.3810865788759140  0.0478392936702037  0.1467592890185546   T   T   T
  0.3333300050000005  0.0952399970000002  0.0025400000000033   F   F   F
  0.4291596839927940  0.0010528571472939  0.2913990795807938   T   T   T
  0.5239584275533635  0.0477931590801356  0.1470144700550331   T   T   T
  0.4761900009999991  0.0952399970000002  0.0025400000000033   F   F   F
  0.5723791891991988  0.0011986810598556  0.2918468390284101   T   T   T
  0.6669027803954922  0.0477088623565512  0.1468189811092867   T   T   T
  0.6190500259999965  0.0952399970000002  0.0025400000000033   F   F   F
  0.7139063511610059  0.0004328702195272  0.2922500330420821   T   T   T
  0.8092269395078833  0.0481216592726570  0.1461514915451105   T   T   T
  0.7619000079999978  0.0952399970000002  0.0025400000000033   F   F   F
  0.8567541059585363  0.0036660186001844  0.2891025551407826   T   T   T
  0.9526820098335639  0.0478558767678908  0.1471997889909460   T   T   T
  0.9047600029999998  0.0952399970000002  0.0025400000000033   F   F   F
  0.0010020254795763  0.1413772181453151  0.3022409520798126   T   T   T
  0.0946407658759537  0.1896992912188566  0.1471160542067303   T   T   T
  0.0476199980000018  0.2381000069999999  0.0025400000000033   F   F   F
  0.1412656582891059  0.1397684418410259  0.2903994561234767   T   T   T
  0.2380456399109302  0.1904699622743032  0.1473343068714454   T   T   T
  0.1904799940000004  0.2381000069999999  0.0025400000000033   F   F   F
  0.2855626463991842  0.1409581327839491  0.2896324903494492   T   T   T
  0.3809939155862055  0.1904852944997089  0.1471857434174324   T   T   T
  0.3333300050000005  0.2381000069999999  0.0025400000000033   F   F   F
  0.4291186393799612  0.1426947752590914  0.2914834214704658   T   T   T
  0.5240097269394997  0.1907838753262355  0.1469849805417550   T   T   T
  0.4761900009999991  0.2381000069999999  0.0025400000000033   F   F   F
  0.5722018604615391  0.1434025976750125  0.2913132372340109   T   T   T
  0.6665157780005243  0.1904555663555491  0.1465039646765180   T   T   T
  0.6190500259999965  0.2381000069999999  0.0025400000000033   F   F   F
  0.7147502615205729  0.1433771772419088  0.2910191180522928   T   T   T
  0.8098318096292950  0.1905458747409516  0.1468600760452312   T   T   T
  0.7619000079999978  0.2381000069999999  0.0025400000000033   F   F   F
  0.8571853233386292  0.1434998503282608  0.2922448431485777   T   T   T
  0.9530767751877620  0.1896305360050640  0.1488292707987781   T   T   T
  0.9047600029999998  0.2381000069999999  0.0025400000000033   F   F   F
  0.9985925665360892  0.2850054299055941  0.2922705642257209   T   T   T
  0.0943996651697738  0.3330743736314085  0.1459510715001432   T   T   T
  0.0476199980000018  0.3809500039999989  0.0025400000000033   F   F   F
  0.1388670332228146  0.2856493826084342  0.2883442095619935   T   T   T
  0.2379402776904752  0.3330899617558737  0.1468510094244985   T   T   T
  0.1904799940000004  0.3809500039999989  0.0025400000000033   F   F   F
  0.2854009360572863  0.2856761300603435  0.2934932522966516   T   T   T
  0.3805247508041971  0.3325479480929950  0.1492229811277913   T   T   T
  0.3333300050000005  0.3809500039999989  0.0025400000000033   F   F   F
  0.4300367877401073  0.2845359172895915  0.2934393826331382   T   T   T
  0.5237390595734558  0.3330915112405065  0.1476848776946396   T   T   T
  0.4761900009999991  0.3809500039999989  0.0025400000000033   F   F   F
  0.5727145936296003  0.2860401566126871  0.2918986743439244   T   T   T
  0.6669695780495134  0.3337847007946176  0.1467351374783663   T   T   T
  0.6190500259999965  0.3809500039999989  0.0025400000000033   F   F   F
  0.7144941051932012  0.2861510775713246  0.2912631356254911   T   T   T
  0.8095965107771427  0.3334659795132074  0.1466692758488398   T   T   T
  0.7619000079999978  0.3809500039999989  0.0025400000000033   F   F   F
  0.8568006092189168  0.2857351419224993  0.2913332679098024   T   T   T
  0.9521299091517114  0.3329053681035646  0.1470431916176246   T   T   T
  0.9047600029999998  0.3809500039999989  0.0025400000000033   F   F   F
  0.9989067662426917  0.4270788009079501  0.2918475711182051   T   T   T
  0.0945970474532683  0.4748854220310760  0.1458202468883521   T   T   T
  0.0476199980000018  0.5238100290000034  0.0025400000000033   F   F   F
  0.1420524137343260  0.4277369808118416  0.2921854956701906   T   T   T
  0.2371444877146966  0.4754082224044052  0.1466141111437976   T   T   T
  0.1904799940000004  0.5238100290000034  0.0025400000000033   F   F   F
  0.2848032696789706  0.4291473190455751  0.2899414581704800   T   T   T
  0.3806142553517670  0.4758859799215090  0.1462513364739684   T   T   T
  0.3333300050000005  0.5238100290000034  0.0025400000000033   F   F   F
  0.4294505728613517  0.4305393406742923  0.2893705447259499   T   T   T
  0.5237980625621561  0.4758668409822197  0.1466241022438771   T   T   T
  0.4761900009999991  0.5238100290000034  0.0025400000000033   F   F   F
  0.5716402498300402  0.4285363805058109  0.2915428408884879   T   T   T
  0.6667859390073373  0.4766472120640871  0.1472786466993361   T   T   T
  0.6190500259999965  0.5238100290000034  0.0025400000000033   F   F   F
  0.7145686481638223  0.4286350442682780  0.2918896910376569   T   T   T
  0.8095197346227010  0.4763067976254083  0.1467264377869456   T   T   T
  0.7619000079999978  0.5238100290000034  0.0025400000000033   F   F   F
  0.8573730264981410  0.4289284430622394  0.2910377619866215   T   T   T
  0.9528533348176909  0.4769805687846567  0.1475442798071498   T   T   T
  0.9047600029999998  0.5238100290000034  0.0025400000000033   F   F   F
  0.0017898367582778  0.5718832521517451  0.2956259825691233   T   T   T
  0.0952538698051171  0.6190792825328346  0.1462199293437623   T   T   T
  0.0476199980000018  0.6666700239999983  0.0025400000000033   F   F   F
  0.1396346146028538  0.5669618183827554  0.2883007270598430   T   T   T
  0.2381510596400770  0.6190448306852938  0.1465360736105410   T   T   T
  0.1904799940000004  0.6666700239999983  0.0025400000000033   F   F   F
  0.2847200997793254  0.5692836765300752  0.2896997272029640   T   T   T
  0.3804335139222279  0.6187055156567903  0.1463074824627647   T   T   T
  0.3333300050000005  0.6666700239999983  0.0025400000000033   F   F   F
  0.4281034970918621  0.5708251762247466  0.2899260558621111   T   T   T
  0.5237281278941108  0.6190408467888725  0.1469225051106712   T   T   T
  0.4761900009999991  0.6666700239999983  0.0025400000000033   F   F   F
  0.5722816361485338  0.5712159524401416  0.2892166225067160   T   T   T
  0.6670711831061971  0.6193772828538290  0.1464882451930127   T   T   T
  0.6190500259999965  0.6666700239999983  0.0025400000000033   F   F   F
  0.7145357111352020  0.5716378651761559  0.2917302667405237   T   T   T
  0.8098051572910832  0.6192134878078895  0.1475604341196362   T   T   T
  0.7619000079999978  0.6666700239999983  0.0025400000000033   F   F   F
  0.8575291680161311  0.5706073648376054  0.2916475603084084   T   T   T
  0.9525768663893993  0.6188636093938459  0.1478518445580131   T   T   T
  0.9047600029999998  0.6666700239999983  0.0025400000000033   F   F   F
 -0.0000610623495388  0.7142320377340399  0.2925576330377129   T   T   T
  0.0948301180266873  0.7621111838517434  0.1462482346078131   T   T   T
  0.0476199980000018  0.8095200059999996  0.0025400000000033   F   F   F
  0.1404939979514100  0.7148190894783913  0.2898286489581200   T   T   T
  0.2380611771425300  0.7618309073202233  0.1469490483494082   T   T   T
  0.1904799940000004  0.8095200059999996  0.0025400000000033   F   F   F
  0.2856906922092475  0.7139097912987489  0.2924951272119949   T   T   T
  0.3806710074695697  0.7622372948556021  0.1487834499662296   T   T   T
  0.3333300050000005  0.8095200059999996  0.0025400000000033   F   F   F
  0.4292065218275376  0.7128147681820419  0.2892255197262900   T   T   T
  0.5237199970057147  0.7623429542439820  0.1468518720445843   T   T   T
  0.4761900009999991  0.8095200059999996  0.0025400000000033   F   F   F
  0.5719776409734618  0.7150729982782648  0.2894665119171925   T   T   T
  0.6669286748209248  0.7622807942971971  0.1462215295803770   T   T   T
  0.6190500259999965  0.8095200059999996  0.0025400000000033   F   F   F
  0.7124026691442037  0.7135939371524088  0.2898671862079492   T   T   T
  0.8102337953955505  0.7622548108009054  0.1490463420590617   T   T   T
  0.7619000079999978  0.8095200059999996  0.0025400000000033   F   F   F
  0.8582919347245438  0.7129080876091416  0.2931095379427527   T   T   T
  0.9523886791157024  0.7617740334816780  0.1474528283117800   T   T   T
  0.9047600029999998  0.8095200059999996  0.0025400000000033   F   F   F
  0.0017787245747176  0.8573191125351478  0.2896724239653195   T   T   T
  0.0956682702522967  0.9050069572676348  0.1465653964155120   T   T   T
  0.0476199980000018  0.9523800019999982  0.0025400000000033   F   F   F
  0.1432606988862384  0.8570222105615952  0.2920404922267096   T   T   T
  0.2377627058419116  0.9048572384576031  0.1465323343217766   T   T   T
  0.1904799940000004  0.9523800019999982  0.0025400000000033   F   F   F
  0.2853225338007964  0.8586370181142695  0.2895492034304143   T   T   T
  0.3810455187725877  0.9049519486587191  0.1471678779868272   T   T   T
  0.3333300050000005  0.9523800019999982  0.0025400000000033   F   F   F
  0.4297556473837550  0.8598562655147844  0.2934976330326544   T   T   T
  0.5235589623417710  0.9049793382220158  0.1477094512481305   T   T   T
  0.4761900009999991  0.9523800019999982  0.0025400000000033   F   F   F
  0.5711803499084869  0.8576147253410622  0.2921227769557025   T   T   T
  0.6665011502384774  0.9051473815312510  0.1469598616027722   T   T   T
  0.6190500259999965  0.9523800019999982  0.0025400000000033   F   F   F
  0.7127314119328388  0.8578999645337938  0.2897787505800080   T   T   T
  0.8095572660412328  0.9048912584237090  0.1470464087691630   T   T   T
  0.7619000079999978  0.9523800019999982  0.0025400000000033   F   F   F
  0.8565971926767935  0.8565805837201087  0.2931306714672193   T   T   T
  0.9523058067216744  0.9046896413827857  0.1473163731639007   T   T   T
  0.9047600029999998  0.9523800019999982  0.0025400000000033   F   F   F
  0.9056428905055544  0.9595181949572937  0.4243002027612590   T   T   T
  0.1822403934013460  0.6595929618362069  0.4234343993190161   T   T   T
  0.1797184205872409  0.2352605500708115  0.4242315862622728   T   T   T
  0.5690483403002461  0.7071978233524917  0.5020127121052599   T   T   T
  0.4350682862307717  0.5746101131192523  0.4946891042094242   T   T   T
  0.5674029029231040  0.5733718602902778  0.5064060937431574   T   T   T
  0.4821053407502610  0.6615993197498614  0.4979834657516931   T   T   T
  0.4807277495208652  0.5332175566837773  0.5002288962329136   T   T   T
  0.6089583498546558  0.6603019187020718  0.5043234916163764   T   T   T
  0.7044450651061530  0.7064589813632509  0.4984817793325872   T   T   T
  0.4363279412318498  0.7112594047749610  0.4910211004462899   T   T   T
  0.4338286662260761  0.4377036115837522  0.4932686584756541   T   T   T
  0.4826666703712852  0.8018549694117891  0.4995975142955869   T   T   T
  0.4397737867671124  0.8488719023840358  0.4915004994099362   T   T   T
  0.3505986796147931  0.8062690026033523  0.4731920537048602   T   T   T
  0.3017835677898056  0.7153326350361714  0.4617147413435824   T   T   T
  0.3467402073683927  0.6692387781546884  0.4716656410921918   T   T   T
  0.3441230267044514  0.3905712312451809  0.4743376905123343   T   T   T
  0.2988170931095965  0.2995321209816481  0.4639673330348406   T   T   T
  0.3473551298383794  0.2570992379466375  0.4747712773109050   T   T   T
  0.4366472587359504  0.3032001894423741  0.4922744527997626   T   T   T
  0.4798898893215997  0.3930040840306516  0.5005976792889835   T   T   T
  0.7490352567202702  0.6606452212023334  0.5084804186524269   T   T   T
  0.8387368299784888  0.7036602603600843  0.4991782548043868   T   T   T
  0.8846117272125574  0.7921752929067433  0.4778566225638629   T   T   T
  0.8421547323398334  0.8404571779358280  0.4650354001980070   T   T   T
  0.7513909137036114  0.7955565271332058  0.4767447164433329   T   T   T
  0.5518858754191405  0.8342225993833304  0.5128679393985338   T   T   T
  0.4755143256433680  0.9189194216337006  0.4999358959085261   T   T   T
  0.3182701299839904  0.8443626537423370  0.4691970194175102   T   T   T
  0.3122520115712069  0.5988402862397028  0.4659308714082014   T   T   T
  0.3099015480486212  0.4267764010209090  0.4687598888938189   T   T   T
  0.3147977866107937  0.1866788369147654  0.4702754325559699   T   T   T
  0.4722060737031454  0.2686444520485110  0.4996037352484290   T   T   T
  0.5492899473244609  0.4295523630894069  0.5126460269466618   T   T   T
  0.7125153156737603  0.5916306313417580  0.5229432053556232   T   T   T
  0.8733859372846545  0.6682519501121263  0.5076845077263329   T   T   T
  0.9549100822218491  0.8242692331195967  0.4715944237210345   T   T   T
  0.7150716027580569  0.8294702227449151  0.4692664773655098   T   T   T
 
  0.00000000E+00  0.00000000E+00  0.00000000E+00
  0.00000000E+00  0.00000000E+00  0.00000000E+00
  0.00000000E+00  0.00000000E+00  0.00000000E+00
  0.00000000E+00  0.00000000E+00  0.00000000E+00
  0.00000000E+00  0.00000000E+00  0.00000000E+00
  0.00000000E+00  0.00000000E+00  0.00000000E+00
  0.00000000E+00  0.00000000E+00  0.00000000E+00
  0.00000000E+00  0.00000000E+00  0.00000000E+00
  0.00000000E+00  0.00000000E+00  0.00000000E+00
  0.00000000E+00  0.00000000E+00  0.00000000E+00
  0.00000000E+00  0.00000000E+00  0.00000000E+00
  0.00000000E+00  0.00000000E+00  0.00000000E+00
  0.00000000E+00  0.00000000E+00  0.00000000E+00
  0.00000000E+00  0.00000000E+00  0.00000000E+00
  0.00000000E+00  0.00000000E+00  0.00000000E+00
  0.00000000E+00  0.00000000E+00  0.00000000E+00
  0.00000000E+00  0.00000000E+00  0.00000000E+00
  0.00000000E+00  0.00000000E+00  0.00000000E+00
  0.00000000E+00  0.00000000E+00  0.00000000E+00
  0.00000000E+00  0.00000000E+00  0.00000000E+00
  0.00000000E+00  0.00000000E+00  0.00000000E+00
  0.00000000E+00  0.00000000E+00  0.00000000E+00
  0.00000000E+00  0.00000000E+00  0.00000000E+00
  0.00000000E+00  0.00000000E+00  0.00000000E+00
  0.00000000E+00  0.00000000E+00  0.00000000E+00
  0.00000000E+00  0.00000000E+00  0.00000000E+00
  0.00000000E+00  0.00000000E+00  0.00000000E+00
  0.00000000E+00  0.00000000E+00  0.00000000E+00
  0.00000000E+00  0.00000000E+00  0.00000000E+00
  0.00000000E+00  0.00000000E+00  0.00000000E+00
  0.00000000E+00  0.00000000E+00  0.00000000E+00
  0.00000000E+00  0.00000000E+00  0.00000000E+00
  0.00000000E+00  0.00000000E+00  0.00000000E+00
  0.00000000E+00  0.00000000E+00  0.00000000E+00
  0.00000000E+00  0.00000000E+00  0.00000000E+00
  0.00000000E+00  0.00000000E+00  0.00000000E+00
  0.00000000E+00  0.00000000E+00  0.00000000E+00
  0.00000000E+00  0.00000000E+00  0.00000000E+00
  0.00000000E+00  0.00000000E+00  0.00000000E+00
  0.00000000E+00  0.00000000E+00  0.00000000E+00
  0.00000000E+00  0.00000000E+00  0.00000000E+00
  0.00000000E+00  0.00000000E+00  0.00000000E+00
  0.00000000E+00  0.00000000E+00  0.00000000E+00
  0.00000000E+00  0.00000000E+00  0.00000000E+00
  0.00000000E+00  0.00000000E+00  0.00000000E+00
  0.00000000E+00  0.00000000E+00  0.00000000E+00
  0.00000000E+00  0.00000000E+00  0.00000000E+00
  0.00000000E+00  0.00000000E+00  0.00000000E+00
  0.00000000E+00  0.00000000E+00  0.00000000E+00
  0.00000000E+00  0.00000000E+00  0.00000000E+00
  0.00000000E+00  0.00000000E+00  0.00000000E+00
  0.00000000E+00  0.00000000E+00  0.00000000E+00
  0.00000000E+00  0.00000000E+00  0.00000000E+00
  0.00000000E+00  0.00000000E+00  0.00000000E+00
  0.00000000E+00  0.00000000E+00  0.00000000E+00
  0.00000000E+00  0.00000000E+00  0.00000000E+00
  0.00000000E+00  0.00000000E+00  0.00000000E+00
  0.00000000E+00  0.00000000E+00  0.00000000E+00
  0.00000000E+00  0.00000000E+00  0.00000000E+00
  0.00000000E+00  0.00000000E+00  0.00000000E+00
  0.00000000E+00  0.00000000E+00  0.00000000E+00
  0.00000000E+00  0.00000000E+00  0.00000000E+00
  0.00000000E+00  0.00000000E+00  0.00000000E+00
  0.00000000E+00  0.00000000E+00  0.00000000E+00
  0.00000000E+00  0.00000000E+00  0.00000000E+00
  0.00000000E+00  0.00000000E+00  0.00000000E+00
  0.00000000E+00  0.00000000E+00  0.00000000E+00
  0.00000000E+00  0.00000000E+00  0.00000000E+00
  0.00000000E+00  0.00000000E+00  0.00000000E+00
  0.00000000E+00  0.00000000E+00  0.00000000E+00
  0.00000000E+00  0.00000000E+00  0.00000000E+00
  0.00000000E+00  0.00000000E+00  0.00000000E+00
  0.00000000E+00  0.00000000E+00  0.00000000E+00
  0.00000000E+00  0.00000000E+00  0.00000000E+00
  0.00000000E+00  0.00000000E+00  0.00000000E+00
  0.00000000E+00  0.00000000E+00  0.00000000E+00
  0.00000000E+00  0.00000000E+00  0.00000000E+00
  0.00000000E+00  0.00000000E+00  0.00000000E+00
  0.00000000E+00  0.00000000E+00  0.00000000E+00
  0.00000000E+00  0.00000000E+00  0.00000000E+00
  0.00000000E+00  0.00000000E+00  0.00000000E+00
  0.00000000E+00  0.00000000E+00  0.00000000E+00
  0.00000000E+00  0.00000000E+00  0.00000000E+00
  0.00000000E+00  0.00000000E+00  0.00000000E+00
  0.00000000E+00  0.00000000E+00  0.00000000E+00
  0.00000000E+00  0.00000000E+00  0.00000000E+00
  0.00000000E+00  0.00000000E+00  0.00000000E+00
  0.00000000E+00  0.00000000E+00  0.00000000E+00
  0.00000000E+00  0.00000000E+00  0.00000000E+00
  0.00000000E+00  0.00000000E+00  0.00000000E+00
  0.00000000E+00  0.00000000E+00  0.00000000E+00
  0.00000000E+00  0.00000000E+00  0.00000000E+00
  0.00000000E+00  0.00000000E+00  0.00000000E+00
  0.00000000E+00  0.00000000E+00  0.00000000E+00
  0.00000000E+00  0.00000000E+00  0.00000000E+00
  0.00000000E+00  0.00000000E+00  0.00000000E+00
  0.00000000E+00  0.00000000E+00  0.00000000E+00
  0.00000000E+00  0.00000000E+00  0.00000000E+00
  0.00000000E+00  0.00000000E+00  0.00000000E+00
  0.00000000E+00  0.00000000E+00  0.00000000E+00
  0.00000000E+00  0.00000000E+00  0.00000000E+00
  0.00000000E+00  0.00000000E+00  0.00000000E+00
  0.00000000E+00  0.00000000E+00  0.00000000E+00
  0.00000000E+00  0.00000000E+00  0.00000000E+00
  0.00000000E+00  0.00000000E+00  0.00000000E+00
  0.00000000E+00  0.00000000E+00  0.00000000E+00
  0.00000000E+00  0.00000000E+00  0.00000000E+00
  0.00000000E+00  0.00000000E+00  0.00000000E+00
  0.00000000E+00  0.00000000E+00  0.00000000E+00
  0.00000000E+00  0.00000000E+00  0.00000000E+00
  0.00000000E+00  0.00000000E+00  0.00000000E+00
  0.00000000E+00  0.00000000E+00  0.00000000E+00
  0.00000000E+00  0.00000000E+00  0.00000000E+00
  0.00000000E+00  0.00000000E+00  0.00000000E+00
  0.00000000E+00  0.00000000E+00  0.00000000E+00
  0.00000000E+00  0.00000000E+00  0.00000000E+00
  0.00000000E+00  0.00000000E+00  0.00000000E+00
  0.00000000E+00  0.00000000E+00  0.00000000E+00
  0.00000000E+00  0.00000000E+00  0.00000000E+00
  0.00000000E+00  0.00000000E+00  0.00000000E+00
  0.00000000E+00  0.00000000E+00  0.00000000E+00
  0.00000000E+00  0.00000000E+00  0.00000000E+00
  0.00000000E+00  0.00000000E+00  0.00000000E+00
  0.00000000E+00  0.00000000E+00  0.00000000E+00
  0.00000000E+00  0.00000000E+00  0.00000000E+00
  0.00000000E+00  0.00000000E+00  0.00000000E+00
  0.00000000E+00  0.00000000E+00  0.00000000E+00
  0.00000000E+00  0.00000000E+00  0.00000000E+00
  0.00000000E+00  0.00000000E+00  0.00000000E+00
  0.00000000E+00  0.00000000E+00  0.00000000E+00
  0.00000000E+00  0.00000000E+00  0.00000000E+00
  0.00000000E+00  0.00000000E+00  0.00000000E+00
  0.00000000E+00  0.00000000E+00  0.00000000E+00
  0.00000000E+00  0.00000000E+00  0.00000000E+00
  0.00000000E+00  0.00000000E+00  0.00000000E+00
  0.00000000E+00  0.00000000E+00  0.00000000E+00
  0.00000000E+00  0.00000000E+00  0.00000000E+00
  0.00000000E+00  0.00000000E+00  0.00000000E+00
  0.00000000E+00  0.00000000E+00  0.00000000E+00
  0.00000000E+00  0.00000000E+00  0.00000000E+00
  0.00000000E+00  0.00000000E+00  0.00000000E+00
  0.00000000E+00  0.00000000E+00  0.00000000E+00
  0.00000000E+00  0.00000000E+00  0.00000000E+00
  0.00000000E+00  0.00000000E+00  0.00000000E+00
  0.00000000E+00  0.00000000E+00  0.00000000E+00
  0.00000000E+00  0.00000000E+00  0.00000000E+00
  0.00000000E+00  0.00000000E+00  0.00000000E+00
  0.00000000E+00  0.00000000E+00  0.00000000E+00
  0.00000000E+00  0.00000000E+00  0.00000000E+00
  0.00000000E+00  0.00000000E+00  0.00000000E+00
  0.00000000E+00  0.00000000E+00  0.00000000E+00
  0.00000000E+00  0.00000000E+00  0.00000000E+00
  0.00000000E+00  0.00000000E+00  0.00000000E+00
  0.00000000E+00  0.00000000E+00  0.00000000E+00
  0.00000000E+00  0.00000000E+00  0.00000000E+00
  0.00000000E+00  0.00000000E+00  0.00000000E+00
  0.00000000E+00  0.00000000E+00  0.00000000E+00
  0.00000000E+00  0.00000000E+00  0.00000000E+00
  0.00000000E+00  0.00000000E+00  0.00000000E+00
  0.00000000E+00  0.00000000E+00  0.00000000E+00
  0.00000000E+00  0.00000000E+00  0.00000000E+00
  0.00000000E+00  0.00000000E+00  0.00000000E+00
  0.00000000E+00  0.00000000E+00  0.00000000E+00
  0.00000000E+00  0.00000000E+00  0.00000000E+00
  0.00000000E+00  0.00000000E+00  0.00000000E+00
  0.00000000E+00  0.00000000E+00  0.00000000E+00
  0.00000000E+00  0.00000000E+00  0.00000000E+00
  0.00000000E+00  0.00000000E+00  0.00000000E+00
  0.00000000E+00  0.00000000E+00  0.00000000E+00
  0.00000000E+00  0.00000000E+00  0.00000000E+00
  0.00000000E+00  0.00000000E+00  0.00000000E+00
  0.00000000E+00  0.00000000E+00  0.00000000E+00
  0.00000000E+00  0.00000000E+00  0.00000000E+00
  0.00000000E+00  0.00000000E+00  0.00000000E+00
  0.00000000E+00  0.00000000E+00  0.00000000E+00
  0.00000000E+00  0.00000000E+00  0.00000000E+00
  0.00000000E+00  0.00000000E+00  0.00000000E+00
  0.00000000E+00  0.00000000E+00  0.00000000E+00
  0.00000000E+00  0.00000000E+00  0.00000000E+00
  0.00000000E+00  0.00000000E+00  0.00000000E+00
  0.00000000E+00  0.00000000E+00  0.00000000E+00
  0.00000000E+00  0.00000000E+00  0.00000000E+00
  0.00000000E+00  0.00000000E+00  0.00000000E+00
  0.00000000E+00  0.00000000E+00  0.00000000E+00
  0.00000000E+00  0.00000000E+00  0.00000000E+00
  0.00000000E+00  0.00000000E+00  0.00000000E+00
