# Supplementary material for: Topology selectivity of a conformationally flexible precursor through selenium doping
Source: Nat Commun. 2024 Apr 15;15:3235. doi: 10.1038/s41467-024-47614-9 (PMC11018763; doi:10.1038/s41467-024-47614-9)
Supplement: Supplementary file 4 — Source Data [file 41467_2024_47614_MOESM4_ESM.zip › Source Data/Supplementary Figure 10/CONTCAR_upper_TS]

Cu   N    C    H                        
   1.00000000000000     
    17.8918991088999988    0.0000000000000000    0.0000000000000000
    -8.9459495544000003   15.4948391502000007    0.0000000000000000
     0.0000000000000000    0.0000000000000000   14.1738996505999992
   Cu   N    C    H 
   150     3    21    12
Selective dynamics
Direct
  0.0027309086687498  0.0021266487779526  0.2924458051604105   T   T   T
  0.0968048492639410  0.0481759506819885  0.1484688621553424   T   T   T
  0.0476199980000018  0.0952399970000001  0.0025400000000033   F   F   F
  0.1461531737862621  0.0032876316004512  0.2992288494749948   T   T   T
  0.2379822315811781  0.0467625529245273  0.1451849780424634   T   T   T
  0.1904799940000003  0.0952399970000001  0.0025400000000033   F   F   F
  0.2859388503290112  1.0030163778064916  0.2964010820142882   T   T   T
  0.3807517404951783  0.0482492736901874  0.1483502435282906   T   T   T
  0.3333300050000005  0.0952399970000001  0.0025400000000033   F   F   F
  0.4290770200816739  1.0012196803490800  0.2921762446290654   T   T   T
  0.5238559113384235  0.0475021316836698  0.1472010447979490   T   T   T
  0.4761900009999992  0.0952399970000001  0.0025400000000033   F   F   F
  0.5732354375691695  1.0005296275978870  0.2917831335422524   T   T   T
  0.6676835900036131  0.0480427962347963  0.1480659305857601   T   T   T
  0.6190500259999965  0.0952399970000001  0.0025400000000033   F   F   F
  0.7178706059602120  0.0000584481494101  0.2970628425081349   T   T   T
  0.8098321801239137  0.0484195509931817  0.1465903184381504   T   T   T
  0.7619000079999977  0.0952399970000001  0.0025400000000033   F   F   F
  0.8639604353277561  1.0071063453663247  0.2862316115079258   T   T   T
  0.9548538724519465  0.0491155250154779  0.1457290935433781   T   T   T
  0.9047600030000000  0.0952399970000001  0.0025400000000033   F   F   F
  1.0034074990458084  0.1461835238545171  0.2927844318140849   T   T   T
  0.0957743241132382  0.1906959799292505  0.1478001242391265   T   T   T
  0.0476199980000018  0.2381000069999999  0.0025400000000033   F   F   F
  0.1443171688775634  0.1446644973704045  0.2940402585557559   T   T   T
  0.2376807976512167  0.1924067519533812  0.1431718686276000   T   T   T
  0.1904799940000003  0.2381000069999999  0.0025400000000033   F   F   F
  0.2857987916024846  0.1469154034148049  0.2769280302799045   T   T   T
  0.3834040233156295  0.1920301645443741  0.1443892219627620   T   T   T
  0.3333300050000005  0.2381000069999999  0.0025400000000033   F   F   F
  0.4304070559713141  0.1440854923606253  0.2920200980169048   T   T   T
  0.5246846938707178  0.1904369256369928  0.1479116076775739   T   T   T
  0.4761900009999991  0.2381000069999999  0.0025400000000033   F   F   F
  0.5730066400005811  0.1423369055549084  0.2916767192985910   T   T   T
  0.6675048975713644  0.1904570094190971  0.1472375044228707   T   T   T
  0.6190500259999964  0.2381000069999999  0.0025400000000033   F   F   F
  0.7163405037610979  0.1433456031235658  0.2922904089238353   T   T   T
  0.8108163586786076  0.1911620162938626  0.1477693117392620   T   T   T
  0.7619000079999977  0.2381000069999999  0.0025400000000033   F   F   F
  0.8590792950884836  0.1444434980114794  0.2943159861250615   T   T   T
  0.9529572853443119  0.1911118322649002  0.1489488947795432   T   T   T
  0.9047600029999998  0.2381000069999999  0.0025400000000033   F   F   F
  1.0034616103174765  0.2894473029106333  0.2979162872640979   T   T   T
  0.0948091474244681  0.3321695402451710  0.1447905850221366   T   T   T
  0.0476199980000018  0.3809500039999989  0.0025400000000033   F   F   F
  0.1441626321130954  0.2867337223991088  0.2928549459749042   T   T   T
  0.2377368435677267  0.3345845075182751  0.1467096519649830   T   T   T
  0.1904799940000004  0.3809500039999989  0.0025400000000033   F   F   F
  0.2849526542422742  0.2878331731885470  0.2896864460087474   T   T   T
  0.3810501420165215  0.3331583632323981  0.1470948083024756   T   T   T
  0.3333300050000005  0.3809500039999989  0.0025400000000033   F   F   F
  0.4277052066869166  0.2874080781408677  0.2934173481549385   T   T   T
  0.5241974342401609  0.3327852220627446  0.1491047260289075   T   T   T
  0.4761900009999991  0.3809500039999989  0.0025400000000033   F   F   F
  0.5740109916179625  0.2863721049419854  0.2928674863463677   T   T   T
  0.6674694495696413  0.3334847169387227  0.1474225941858361   T   T   T
  0.6190500259999965  0.3809500039999989  0.0025400000000033   F   F   F
  0.7157589527175483  0.2856221150084841  0.2914705913383909   T   T   T
  0.8108809648043752  0.3336441022798046  0.1473073566056886   T   T   T
  0.7619000079999976  0.3809500039999989  0.0025400000000033   F   F   F
  0.8592493808693988  0.2865778418535315  0.2928651373414671   T   T   T
  0.9536742211286668  0.3339998977787970  0.1485767477608612   T   T   T
  0.9047600029999998  0.3809500039999989  0.0025400000000033   F   F   F
  1.0020094449122643  0.4292853719824460  0.2969850742702030   T   T   T
  0.0947604444065407  0.4770280752415882  0.1450598868724196   T   T   T
  0.0476199980000018  0.5238100290000034  0.0025400000000033   F   F   F
  0.1478508449963077  0.4296689050908355  0.2782317689056323   T   T   T
  0.2410903180609005  0.4783283985254851  0.1432312762842087   T   T   T
  0.1904799940000004  0.5238100290000034  0.0025400000000033   F   F   F
  0.2881869098466174  0.4297045920522946  0.2902802067578512   T   T   T
  0.3818444025922744  0.4764677650380162  0.1461511892767339   T   T   T
  0.3333300050000005  0.5238100290000034  0.0025400000000033   F   F   F
  0.4290969743604572  0.4296939247993912  0.2901191347140827   T   T   T
  0.5242585314325554  0.4754500032429609  0.1462133782925942   T   T   T
  0.4761900009999991  0.5238100290000034  0.0025400000000033   F   F   F
  0.5734550463827444  0.4298282171128540  0.2906615561806621   T   T   T
  0.6677254803203483  0.4763820212633892  0.1468626105333950   T   T   T
  0.6190500259999965  0.5238100290000034  0.0025400000000033   F   F   F
  0.7155197495435304  0.4288046865761418  0.2918199646639724   T   T   T
  0.8102482296569118  0.4764571351478499  0.1468814875972796   T   T   T
  0.7619000079999978  0.5238100290000034  0.0025400000000033   F   F   F
  0.8584874049465346  0.4291750576236592  0.2916409693506719   T   T   T
  0.9529451614549208  0.4763189819076141  0.1479517017284898   T   T   T
  0.9047600030000000  0.5238100290000034  0.0025400000000033   F   F   F
  1.0002886003852205  0.5716225485928250  0.2926123346078387   T   T   T
  0.0951984421969493  0.6198595100851392  0.1471401297409062   T   T   T
  0.0476199980000018  0.6666700239999975  0.0025400000000033   F   F   F
  0.1418839352798451  0.5723214339621908  0.2909551970804778   T   T   T
  0.2377675906715988  0.6194586587368233  0.1470216243161899   T   T   T
  0.1904799940000003  0.6666700239999975  0.0025400000000033   F   F   F
  0.2861693493705675  0.5730768096519533  0.2897576727927115   T   T   T
  0.3814934576684644  0.6203831466919726  0.1473341800802712   T   T   T
  0.3333300050000005  0.6666700239999975  0.0025400000000033   F   F   F
  0.4288107669126665  0.5720325498858420  0.2891567956769957   T   T   T
  0.5238388947481558  0.6194033728400230  0.1459585287426899   T   T   T
  0.4761900009999990  0.6666700239999975  0.0025400000000033   F   F   F
  0.5705667171109108  0.5703550601101853  0.2879861292574580   T   T   T
  0.6671762938852159  0.6185123654469260  0.1463799616237877   T   T   T
  0.6190500259999965  0.6666700239999975  0.0025400000000033   F   F   F
  0.7154356995205016  0.5716908271291855  0.2917289693524417   T   T   T
  0.8103574046873478  0.6197119942349205  0.1474561154611383   T   T   T
  0.7619000079999977  0.6666700239999975  0.0025400000000033   F   F   F
  0.8577369270368798  0.5715141292156790  0.2917527132558952   T   T   T
  0.9529922331423013  0.6196017030402048  0.1472284476649594   T   T   T
  0.9047600029999999  0.6666700239999975  0.0025400000000033   F   F   F
  0.0004001267899544  0.7154881401097002  0.2914400686953094   T   T   T
  0.0955207040284021  0.7632314296909689  0.1471990326150975   T   T   T
  0.0476199980000020  0.8095200059999996  0.0025400000000033   F   F   F
  0.1430835802025021  0.7153654781750231  0.2912777773651223   T   T   T
  0.2382571786817637  0.7628226410308152  0.1468027454926487   T   T   T
  0.1904799940000022  0.8095200059999996  0.0025400000000033   F   F   F
  0.2858640109329094  0.7161343714285500  0.2902947987722758   T   T   T
  0.3811144090906029  0.7626452475161366  0.1469037158193572   T   T   T
  0.3333300050000008  0.8095200059999996  0.0025400000000033   F   F   F
  0.4292102960755719  0.7166608789704630  0.2919591094805061   T   T   T
  0.5240267906763516  0.7630867841412667  0.1468357049767308   T   T   T
  0.4761900009999991  0.8095200059999996  0.0025400000000033   F   F   F
  0.5687235748964097  0.7135040412937944  0.2901028814858083   T   T   T
  0.6662728251275062  0.7613427685643250  0.1451380474974511   T   T   T
  0.6190500259999965  0.8095200059999996  0.0025400000000033   F   F   F
  0.7108652614841018  0.7117553840131788  0.2892331428676042   T   T   T
  0.8095908206310886  0.7627754734287117  0.1491236185045394   T   T   T
  0.7619000079999978  0.8095200059999996  0.0025400000000033   F   F   F
  0.8573129841813286  0.7142975627192603  0.2926794426870788   T   T   T
  0.9522556303467582  0.7627751692990551  0.1475951999757331   T   T   T
  0.9047600029999999  0.8095200059999996  0.0025400000000033   F   F   F
  0.0010000691201383  0.8589746826091206  0.2918834655811984   T   T   T
  0.0955198375659381  0.9059407915606628  0.1482887263019521   T   T   T
  0.0476199980000026  0.9523800019999982  0.0025400000000033   F   F   F
  0.1433530937685135  0.8588087967642623  0.2926284919692673   T   T   T
  0.2381466065578789  0.9056358919341845  0.1478150080123599   T   T   T
  0.1904799940000005  0.9523800019999982  0.0025400000000033   F   F   F
  0.2861895181663627  0.8594202562684292  0.2915486469106485   T   T   T
  0.3809601103657254  0.9056245307501904  0.1469718462821636   T   T   T
  0.3333300050000008  0.9523800019999982  0.0025400000000033   F   F   F
  0.4290617312246743  0.8587005504573019  0.2912633068630527   T   T   T
  0.5242199817972393  0.9057251110908729  0.1469508426712469   T   T   T
  0.4761900009999993  0.9523800019999982  0.0025400000000033   F   F   F
  0.5715343171778509  0.8580026388780061  0.2923685248848761   T   T   T
  0.6668755314142807  0.9059231017281392  0.1460852651272153   T   T   T
  0.6190500259999965  0.9523800019999982  0.0025400000000033   F   F   F
  0.7103318301428729  0.8543230771980986  0.2844942664951220   T   T   T
  0.8107376644895066  0.9058422233579045  0.1460645591054629   T   T   T
  0.7619000079999978  0.9523800019999982  0.0025400000000033   F   F   F
  0.8567736845464557  0.8590075404271509  0.2960583917438139   T   T   T
  0.9520766599253829  0.9054804376543966  0.1489604578333513   T   T   T
  0.9047600029999999  0.9523800019999982  0.0025400000000033   F   F   F
  0.7815054299397731  0.9352048566673330  0.4205936512485239   T   T   T
  0.1017425830517497  0.4214204107933306  0.4286082819975974   T   T   T
  0.2777333337129087  0.1115864752880859  0.4306722684520622   T   T   T
  0.5278455498411674  0.6188415130533643  0.5106582494923225   T   T   T
  0.4317300137225167  0.4669858171798004  0.5069341560229105   T   T   T
  0.5838261247602804  0.5226336906913940  0.5109128597346845   T   T   T
  0.4478237077856673  0.5490473726007632  0.5087100108962475   T   T   T
  0.5013951346695525  0.4568749152588226  0.5081023291781621   T   T   T
  0.5938065290300444  0.6025164863878992  0.5106893382609108   T   T   T
  0.6829744760608600  0.6774320145380733  0.5037297752802838   T   T   T
  0.3729471301235318  0.5631400826095544  0.5029384373407099   T   T   T
  0.4861184892369138  0.3676164455475335  0.5000584478891755   T   T   T
  0.3856284269165192  0.6471414370539730  0.5115933522810375   T   T   T
  0.3156454014087525  0.6605445331704464  0.5023824464584820   T   T   T
  0.2330511857962898  0.5910870281068066  0.4823367767815955   T   T   T
  0.2169870450957069  0.5055070140476463  0.4719966979785735   T   T   T
  0.2890847963799198  0.4936014097757181  0.4828413272928020   T   T   T
  0.4024832110485615  0.2982126136097439  0.4778252604503547   T   T   T
  0.3851916790984911  0.2120574863304255  0.4687703068751054   T   T   T
  0.4566752098670233  0.1990082235930114  0.4801786049311120   T   T   T
  0.5400268535393932  0.2674380285699165  0.4994384093266737   T   T   T
  0.5550539873824167  0.3514704471623432  0.5091814027082346   T   T   T
  0.7561498076389090  0.6675331314629738  0.5112815714850113   T   T   T
  0.8386072554611066  0.7390688980879997  0.5008088262602586   T   T   T
  0.8498261310120981  0.8212628997059146  0.4808488753907378   T   T   T
  0.7778676213851790  0.8332831202646096  0.4699427946888667   T   T   T
  0.6951532378159236  0.7597153246629169  0.4819337853072376   T   T   T
  0.4504534191602247  0.7009590667525344  0.5246316883612511   T   T   T
  0.3249798342682307  0.7255504734140904  0.5084581369307397   T   T   T
  0.1797142717654815  0.6041650769620818  0.4746772081711471   T   T   T
  0.2816329569653044  0.4292361747285767  0.4764728269615290   T   T   T
  0.3506527236636831  0.3134817200873830  0.4716313146367019   T   T   T
  0.4467493401736322  0.1335656456077880  0.4755687641355101   T   T   T
  0.5931966333377447  0.2543615982731016  0.5065768579491263   T   T   T
  0.6196850759096264  0.4051735226427462  0.5232601405453341   T   T   T
  0.7475853978454414  0.6036526062048732  0.5244877097971978   T   T   T
  0.8953051744046350  0.7314118770683681  0.5070886178300181   T   T   T
  0.9156231076806363  0.8761667980652156  0.4753865720776151   T   T   T
  0.6375825972676594  0.7656550065668312  0.4743679019259448   T   T   T
 
             NaN             NaN             NaN
             NaN             NaN             NaN
             NaN             NaN             NaN
             NaN             NaN             NaN
             NaN             NaN             NaN
             NaN             NaN             NaN
             NaN             NaN             NaN
             NaN             NaN             NaN
             NaN             NaN             NaN
             NaN             NaN             NaN
             NaN             NaN             NaN
             NaN             NaN             NaN
             NaN             NaN             NaN
             NaN             NaN             NaN
             NaN             NaN             NaN
             NaN             NaN             NaN
             NaN             NaN             NaN
             NaN             NaN             NaN
             NaN             NaN             NaN
             NaN             NaN             NaN
             NaN             NaN             NaN
             NaN             NaN             NaN
             NaN             NaN             NaN
             NaN             NaN             NaN
             NaN             NaN             NaN
             NaN             NaN             NaN
             NaN             NaN             NaN
             NaN             NaN             NaN
             NaN             NaN             NaN
             NaN             NaN             NaN
             NaN             NaN             NaN
             NaN             NaN             NaN
             NaN             NaN             NaN
             NaN             NaN             NaN
             NaN             NaN             NaN
             NaN             NaN             NaN
             NaN             NaN             NaN
             NaN             NaN             NaN
             NaN             NaN             NaN
             NaN             NaN             NaN
             NaN             NaN             NaN
             NaN             NaN             NaN
             NaN             NaN             NaN
             NaN             NaN             NaN
             NaN             NaN             NaN
             NaN             NaN             NaN
             NaN             NaN             NaN
             NaN             NaN             NaN
             NaN             NaN             NaN
             NaN             NaN             NaN
             NaN             NaN             NaN
             NaN             NaN             NaN
             NaN             NaN             NaN
             NaN             NaN             NaN
             NaN             NaN             NaN
             NaN             NaN             NaN
             NaN             NaN             NaN
             NaN             NaN             NaN
             NaN             NaN             NaN
             NaN             NaN             NaN
             NaN             NaN             NaN
             NaN             NaN             NaN
             NaN             NaN             NaN
             NaN             NaN             NaN
             NaN             NaN             NaN
             NaN             NaN             NaN
             NaN             NaN             NaN
             NaN             NaN             NaN
             NaN             NaN             NaN
             NaN             NaN             NaN
             NaN             NaN             NaN
             NaN             NaN             NaN
             NaN             NaN             NaN
             NaN             NaN             NaN
             NaN             NaN             NaN
             NaN             NaN             NaN
             NaN             NaN             NaN
             NaN             NaN             NaN
             NaN             NaN             NaN
             NaN             NaN             NaN
             NaN             NaN             NaN
             NaN             NaN             NaN
             NaN             NaN             NaN
             NaN             NaN             NaN
             NaN             NaN             NaN
             NaN             NaN             NaN
             NaN             NaN             NaN
             NaN             NaN             NaN
             NaN             NaN             NaN
             NaN             NaN             NaN
             NaN             NaN             NaN
             NaN             NaN             NaN
             NaN             NaN             NaN
             NaN             NaN             NaN
             NaN             NaN             NaN
             NaN             NaN             NaN
             NaN             NaN             NaN
             NaN             NaN             NaN
             NaN             NaN             NaN
             NaN             NaN             NaN
             NaN             NaN             NaN
             NaN             NaN             NaN
             NaN             NaN             NaN
             NaN             NaN             NaN
             NaN             NaN             NaN
             NaN             NaN             NaN
             NaN             NaN             NaN
             NaN             NaN             NaN
             NaN             NaN             NaN
             NaN             NaN             NaN
             NaN             NaN             NaN
             NaN             NaN             NaN
             NaN             NaN             NaN
             NaN             NaN             NaN
             NaN             NaN             NaN
             NaN             NaN             NaN
             NaN             NaN             NaN
             NaN             NaN             NaN
             NaN             NaN             NaN
             NaN             NaN             NaN
             NaN             NaN             NaN
             NaN             NaN             NaN
             NaN             NaN             NaN
             NaN             NaN             NaN
             NaN             NaN             NaN
             NaN             NaN             NaN
             NaN             NaN             NaN
             NaN             NaN             NaN
             NaN             NaN             NaN
             NaN             NaN             NaN
             NaN             NaN             NaN
             NaN             NaN             NaN
             NaN             NaN             NaN
             NaN             NaN             NaN
             NaN             NaN             NaN
             NaN             NaN             NaN
             NaN             NaN             NaN
             NaN             NaN             NaN
             NaN             NaN             NaN
             NaN             NaN             NaN
             NaN             NaN             NaN
             NaN             NaN             NaN
             NaN             NaN             NaN
             NaN             NaN             NaN
             NaN             NaN             NaN
             NaN             NaN             NaN
             NaN             NaN             NaN
             NaN             NaN             NaN
             NaN             NaN             NaN
             NaN             NaN             NaN
             NaN             NaN             NaN
             NaN             NaN             NaN
             NaN             NaN             NaN
             NaN             NaN             NaN
             NaN             NaN             NaN
             NaN             NaN             NaN
             NaN             NaN             NaN
             NaN             NaN             NaN
             NaN             NaN             NaN
             NaN             NaN             NaN
             NaN             NaN             NaN
             NaN             NaN             NaN
             NaN             NaN             NaN
             NaN             NaN             NaN
             NaN             NaN             NaN
             NaN             NaN             NaN
             NaN             NaN             NaN
             NaN             NaN             NaN
             NaN             NaN             NaN
             NaN             NaN             NaN
             NaN             NaN             NaN
             NaN             NaN             NaN
             NaN             NaN             NaN
             NaN             NaN             NaN
             NaN             NaN             NaN
             NaN             NaN             NaN
             NaN             NaN             NaN
             NaN             NaN             NaN
             NaN             NaN             NaN
             NaN             NaN             NaN
             NaN             NaN             NaN
             NaN             NaN             NaN
             NaN             NaN             NaN
             NaN             NaN             NaN
             NaN             NaN             NaN
             NaN             NaN             NaN
