# Supplementary material for: Topology selectivity of a conformationally flexible precursor through selenium doping
Source: Nat Commun. 2024 Apr 15;15:3235. doi: 10.1038/s41467-024-47614-9 (PMC11018763; doi:10.1038/s41467-024-47614-9)
Supplement: Supplementary file 4 — Source Data [file 41467_2024_47614_MOESM4_ESM.zip › Source Data/Supplementary Figure 11/CONTCAR_lower_FS]

Cu   N    C    H                          
   1.00000000000000     
    17.8918991088999988    0.0000000000000000    0.0000000000000000
    -8.9459495544000003   15.4948391502000007    0.0000000000000000
     0.0000000000000000    0.0000000000000000   14.1738996505999992
   Cu   N    C    H 
   150     3    21    12
Selective dynamics
Direct
  0.9989102836819768  0.0027799722440597  0.2895236852626604   T   T   T
  0.0953786101558283  0.0479222346103259  0.1466221980989559   T   T   T
  0.0476199980000018  0.0952399970000002  0.0025400000000033   F   F   F
  0.1460650493620518  0.0024970418717799  0.2898171698519507   T   T   T
  0.2387830002854971  0.0479496443876160  0.1465529869473960   T   T   T
  0.1904799940000004  0.0952399970000002  0.0025400000000033   F   F   F
  0.2863094939933815  0.0002832980442959  0.2926333420940936   T   T   T
  0.3812134061915975  0.0476320078637418  0.1471619165702442   T   T   T
  0.3333300050000005  0.0952399970000002  0.0025400000000033   F   F   F
  0.4286620404500524  0.0002611097300437  0.2927310882549333   T   T   T
  0.5237026042655927  0.0477254722490469  0.1470144385873838   T   T   T
  0.4761900009999991  0.0952399970000002  0.0025400000000033   F   F   F
  0.5716473479750496  0.0011365571889945  0.2927522594689318   T   T   T
  0.6667373860635855  0.0484779383374558  0.1482056645658419   T   T   T
  0.6190500259999965  0.0952399970000002  0.0025400000000033   F   F   F
  0.7147717175207517  0.0016905531964222  0.2926732460790442   T   T   T
  0.8093544457337654  0.0481177927911573  0.1474730447288068   T   T   T
  0.7619000079999978  0.0952399970000002  0.0025400000000033   F   F   F
  0.8564402377544820  0.0006386553598914  0.2926543667515850   T   T   T
  0.9518631790489196  0.0481030834610594  0.1466039258937669   T   T   T
  0.9047600029999998  0.0952399970000002  0.0025400000000033   F   F   F
  0.9994055239255487  0.1433997707603859  0.2934830704922148   T   T   T
  0.0952690468259058  0.1899583742528018  0.1485790693491383   T   T   T
  0.0476199980000018  0.2381000069999999  0.0025400000000033   F   F   F
  0.1417177137207977  0.1410960388054998  0.2969966787588910   T   T   T
  0.2374253187889167  0.1898584673898007  0.1485161087991354   T   T   T
  0.1904799940000004  0.2381000069999999  0.0025400000000033   F   F   F
  0.2856787986023220  0.1427826185917752  0.2932638622321853   T   T   T
  0.3810054256240332  0.1907795078351626  0.1480746655742261   T   T   T
  0.3333300050000005  0.2381000069999999  0.0025400000000033   F   F   F
  0.4278793239417903  0.1418020325668650  0.2909419431424982   T   T   T
  0.5242048049289324  0.1909700294030706  0.1476916416783074   T   T   T
  0.4761900009999991  0.2381000069999999  0.0025400000000033   F   F   F
  0.5715792597467082  0.1414502596660696  0.2917992433484868   T   T   T
  0.6668282370799551  0.1906066319033670  0.1469660174432266   T   T   T
  0.6190500259999965  0.2381000069999999  0.0025400000000033   F   F   F
  0.7141185451702765  0.1442242544528417  0.2960509849709325   T   T   T
  0.8091480041237054  0.1906902763326955  0.1483834213691837   T   T   T
  0.7619000079999978  0.2381000069999999  0.0025400000000033   F   F   F
  0.8570645520579779  0.1435705353671045  0.2930257879697974   T   T   T
  0.9523486180899511  0.1906760401544839  0.1478032910390485   T   T   T
  0.9047600029999998  0.2381000069999999  0.0025400000000033   F   F   F
  0.0001794094822399  0.2858919299200589  0.2931633022428053   T   T   T
  0.0952364965182071  0.3331986374064960  0.1478056113616733   T   T   T
  0.0476199980000018  0.3809500039999989  0.0025400000000033   F   F   F
  0.1425139408342871  0.2850322636865511  0.2930742871263966   T   T   T
  0.2377833630883419  0.3328143286429127  0.1476341784647009   T   T   T
  0.1904799940000004  0.3809500039999989  0.0025400000000033   F   F   F
  0.2845945440691438  0.2848683622666289  0.2929914818571332   T   T   T
  0.3807122068774691  0.3329935001450739  0.1481174542220016   T   T   T
  0.3333300050000005  0.3809500039999989  0.0025400000000033   F   F   F
  0.4269705726003796  0.2852041022288920  0.2936781716589022   T   T   T
  0.5236845325972564  0.3330959325883119  0.1487371828561166   T   T   T
  0.4761900009999991  0.3809500039999989  0.0025400000000033   F   F   F
  0.5712099670548008  0.2873154114407184  0.2925714685987388   T   T   T
  0.6666970092624884  0.3333425841269049  0.1472899252651136   T   T   T
  0.6190500259999965  0.3809500039999989  0.0025400000000033   F   F   F
  0.7175384102133431  0.2867143927139831  0.2906558756332637   T   T   T
  0.8103505950182445  0.3339208263206218  0.1469794418999130   T   T   T
  0.7619000079999978  0.3809500039999989  0.0025400000000033   F   F   F
  0.8583062653437269  0.2865970221072582  0.2933411165777884   T   T   T
  0.9526836928927158  0.3335462469569502  0.1477802197710102   T   T   T
  0.9047600029999998  0.3809500039999989  0.0025400000000033   F   F   F
  0.0008672951149121  0.4289625067670388  0.2929903437043156   T   T   T
  0.0958914606813546  0.4767308590856297  0.1484062368056927   T   T   T
  0.0476199980000018  0.5238100290000034  0.0025400000000033   F   F   F
  0.1427392972514326  0.4277462997719007  0.2933857188023841   T   T   T
  0.2379681577462522  0.4756641996623196  0.1471381104717229   T   T   T
  0.1904799940000004  0.5238100290000034  0.0025400000000033   F   F   F
  0.2853833288734589  0.4276798165781062  0.2928463778757147   T   T   T
  0.3804747637914046  0.4754582523538312  0.1473246794778247   T   T   T
  0.3333300050000005  0.5238100290000034  0.0025400000000033   F   F   F
  0.4282008432676022  0.4280694217803137  0.2926565693077161   T   T   T
  0.5234471335339569  0.4758882357317356  0.1472809826326190   T   T   T
  0.4761900009999991  0.5238100290000034  0.0025400000000033   F   F   F
  0.5728307842016166  0.4306732971808737  0.2903308869068694   T   T   T
  0.6669668994679562  0.4762522838124785  0.1468345089856650   T   T   T
  0.6190500259999965  0.5238100290000034  0.0025400000000033   F   F   F
  0.7166973531261359  0.4303243140216773  0.2901033627875016   T   T   T
  0.8105120781055050  0.4766889259191163  0.1472904953077001   T   T   T
  0.7619000079999978  0.5238100290000034  0.0025400000000033   F   F   F
  0.8584166521360035  0.4294601705453747  0.2927387305253332   T   T   T
  0.9530593230712038  0.4765091715817909  0.1475226281466382   T   T   T
  0.9047600029999998  0.5238100290000034  0.0025400000000033   F   F   F
  0.0011481795197969  0.5713577503883086  0.2927630448064265   T   T   T
  0.0960526847285962  0.6191204891726411  0.1482437632464686   T   T   T
  0.0476199980000018  0.6666700239999983  0.0025400000000033   F   F   F
  0.1443914076698369  0.5718975453927613  0.2960496674352097   T   T   T
  0.2380928351741629  0.6190231574076012  0.1469900725063796   T   T   T
  0.1904799940000004  0.6666700239999983  0.0025400000000033   F   F   F
  0.2836191264775704  0.5687925891837858  0.2912945058371952   T   T   T
  0.3809205088282770  0.6192840593594023  0.1474339465551384   T   T   T
  0.3333300050000005  0.6666700239999983  0.0025400000000033   F   F   F
  0.4278317378445268  0.5694293199975740  0.2902985652370900   T   T   T
  0.5235279162804424  0.6190103455510565  0.1469208439300680   T   T   T
  0.4761900009999991  0.6666700239999983  0.0025400000000033   F   F   F
  0.5711416023415642  0.5710120875147757  0.2906839066858447   T   T   T
  0.6667084240695227  0.6191347669617625  0.1471680857049343   T   T   T
  0.6190500259999965  0.6666700239999983  0.0025400000000033   F   F   F
  0.7153892601777715  0.5721356583483109  0.2904338512823690   T   T   T
  0.8102483107335249  0.6193838894915943  0.1471510896677785   T   T   T
  0.7619000079999978  0.6666700239999983  0.0025400000000033   F   F   F
  0.8582282806920992  0.5720507205454436  0.2924500676765898   T   T   T
  0.9530506440729601  0.6194858402227702  0.1480580897586718   T   T   T
  0.9047600029999998  0.6666700239999983  0.0025400000000033   F   F   F
  0.0012911101070569  0.7136854096468347  0.2938121956043642   T   T   T
  0.0952606562942702  0.7617940006851697  0.1479506525565640   T   T   T
  0.0476199980000018  0.8095200059999996  0.0025400000000033   F   F   F
  0.1435929349921583  0.7144085693330091  0.2928805673551945   T   T   T
  0.2382453690358909  0.7622632150342176  0.1469056210342885   T   T   T
  0.1904799940000004  0.8095200059999996  0.0025400000000033   F   F   F
  0.2839548355298894  0.7146188613797492  0.2912425906665094   T   T   T
  0.3810632123082069  0.7618104929902015  0.1474939189235234   T   T   T
  0.3333300050000005  0.8095200059999996  0.0025400000000033   F   F   F
  0.4303550523876968  0.7150163692387541  0.2923519149474500   T   T   T
  0.5237277120066195  0.7624178064035581  0.1488879176137164   T   T   T
  0.4761900009999991  0.8095200059999996  0.0025400000000033   F   F   F
  0.5720678367431602  0.7132775362775441  0.2903473988074147   T   T   T
  0.6666492282172610  0.7624605723798671  0.1471678345099958   T   T   T
  0.6190500259999965  0.8095200059999996  0.0025400000000033   F   F   F
  0.7143568216073904  0.7150191891027741  0.2901157544956427   T   T   T
  0.8098679584119849  0.7623456896954578  0.1467805800938741   T   T   T
  0.7619000079999978  0.8095200059999996  0.0025400000000033   F   F   F
  0.8560999463842052  0.7142349491401000  0.2902767826128157   T   T   T
  0.9533157681092693  0.7627598847830769  0.1495363616026084   T   T   T
  0.9047600029999998  0.8095200059999996  0.0025400000000033   F   F   F
 -0.0001355361720348  0.8573927103698153  0.2947094849153964   T   T   T
  0.0949639586231958  0.9048102503182772  0.1476826537492016   T   T   T
  0.0476199980000018  0.9523800019999982  0.0025400000000033   F   F   F
  0.1446233631132884  0.8577362013449192  0.2904635264590385   T   T   T
  0.2384938450078297  0.9052188281141426  0.1471098220478039   T   T   T
  0.1904799940000004  0.9523800019999982  0.0025400000000033   F   F   F
  0.2859030233317931  0.8575144501612378  0.2926954083070947   T   T   T
  0.3807552490898987  0.9049677856715761  0.1470836733616897   T   T   T
  0.3333300050000005  0.9523800019999982  0.0025400000000033   F   F   F
  0.4281306182019157  0.8585372228783597  0.2903591968909919   T   T   T
  0.5241029065012466  0.9050657007074439  0.1480143525024926   T   T   T
  0.4761900009999991  0.9523800019999982  0.0025400000000033   F   F   F
  0.5726173390579685  0.8597071465044644  0.2940429232422030   T   T   T
  0.6664809618714365  0.9051942849494963  0.1481743466869092   T   T   T
  0.6190500259999965  0.9523800019999982  0.0025400000000033   F   F   F
  0.7142077417548313  0.8579115952940717  0.2923521865542735   T   T   T
  0.8093092211652627  0.9053859786064775  0.1472742487458209   T   T   T
  0.7619000079999978  0.9523800019999982  0.0025400000000033   F   F   F
  0.8558949370171277  0.8580234720676719  0.2901469729370356   T   T   T
  0.9527537336352656  0.9048956684873812  0.1475081356642249   T   T   T
  0.9047600029999998  0.9523800019999982  0.0025400000000033   F   F   F
  0.0522837214373753  0.9628494129708843  0.4254583277368774   T   T   T
  0.3337545557522915  0.6668428040705933  0.4260599625888283   T   T   T
  0.6213999938342891  0.2406519684998931  0.4260392785479625   T   T   T
  0.7190060147224960  0.7142255640180166  0.5053208106991898   T   T   T
  0.5833246370354973  0.5837328369704261  0.5065582329785431   T   T   T
  0.7137769669175192  0.5783523022795836  0.5059474326694261   T   T   T
  0.6319731738432872  0.6704291620422386  0.5055220853623615   T   T   T
  0.6270264272065760  0.5403840227135807  0.5066248366816918   T   T   T
  0.7569895015399639  0.6654568271341226  0.5054526551560750   T   T   T
  0.8523234468460006  0.7103325958851227  0.4991001329850372   T   T   T
  0.5871634485705676  0.7209015749063492  0.4984360757559557   T   T   T
  0.5756715386357126  0.4450038889569080  0.5014831000563131   T   T   T
  0.6338196967726811  0.8115427872594694  0.5053132764494347   T   T   T
  0.5909003017299882  0.8583441260818906  0.4956665077730487   T   T   T
  0.5017055348619391  0.8155674068746906  0.4774115878150121   T   T   T
  0.4527591858295136  0.7245426196403377  0.4672852227594895   T   T   T
  0.4976523978696905  0.6787716610561287  0.4790899411134851   T   T   T
  0.4853790021428149  0.4024527913169497  0.5121835025090216   T   T   T
  0.4368702308264005  0.3128073512542109  0.5038669209426967   T   T   T
  0.4774347872411888  0.2648824184230929  0.4827261618421747   T   T   T
  0.5679419257887620  0.3053236056002962  0.4693213864007849   T   T   T
  0.6157386658559797  0.3960737462606804  0.4802096495579606   T   T   T
  0.8963969970347829  0.6638406155250751  0.5072932139792822   T   T   T
  0.9861741772904070  0.7066800935139316  0.4986101527859351   T   T   T
  0.0326561673346507  0.7956898563130865  0.4796558016686782   T   T   T
  0.9905545886223964  0.8444288841377450  0.4680051156515806   T   T   T
  0.8998306297662173  0.7997339951257766  0.4793479515809575   T   T   T
  0.7031957064975699  0.8441393449851115  0.5178223539058829   T   T   T
  0.6267981107808904  0.9285833860715418  0.5018462184582394   T   T   T
  0.4697347286233797  0.8539353670033620  0.4715399024250613   T   T   T
  0.4634611572075371  0.6084568325394430  0.4733804012143497   T   T   T
  0.4544753561121840  0.4405366543290663  0.5264683694555014   T   T   T
  0.3669033821701531  0.2797589824480927  0.5126583375416410   T   T   T
  0.4377574134716932  0.1946999526008774  0.4765641370640506   T   T   T
  0.6859132340979650  0.4309121049498953  0.4721079765592596   T   T   T
  0.8595139709920463  0.5945295196865775  0.5200819333424176   T   T   T
  0.0204820915387176  0.6708314789054498  0.5058723227989638   T   T   T
  0.1030081246196970  0.8276669099428493  0.4738481062496626   T   T   T
  0.8638885109788297  0.8340706249182646  0.4727491024489678   T   T   T
 
  0.00000000E+00  0.00000000E+00  0.00000000E+00
  0.00000000E+00  0.00000000E+00  0.00000000E+00
  0.00000000E+00  0.00000000E+00  0.00000000E+00
  0.00000000E+00  0.00000000E+00  0.00000000E+00
  0.00000000E+00  0.00000000E+00  0.00000000E+00
  0.00000000E+00  0.00000000E+00  0.00000000E+00
  0.00000000E+00  0.00000000E+00  0.00000000E+00
  0.00000000E+00  0.00000000E+00  0.00000000E+00
  0.00000000E+00  0.00000000E+00  0.00000000E+00
  0.00000000E+00  0.00000000E+00  0.00000000E+00
  0.00000000E+00  0.00000000E+00  0.00000000E+00
  0.00000000E+00  0.00000000E+00  0.00000000E+00
  0.00000000E+00  0.00000000E+00  0.00000000E+00
  0.00000000E+00  0.00000000E+00  0.00000000E+00
  0.00000000E+00  0.00000000E+00  0.00000000E+00
  0.00000000E+00  0.00000000E+00  0.00000000E+00
  0.00000000E+00  0.00000000E+00  0.00000000E+00
  0.00000000E+00  0.00000000E+00  0.00000000E+00
  0.00000000E+00  0.00000000E+00  0.00000000E+00
  0.00000000E+00  0.00000000E+00  0.00000000E+00
  0.00000000E+00  0.00000000E+00  0.00000000E+00
  0.00000000E+00  0.00000000E+00  0.00000000E+00
  0.00000000E+00  0.00000000E+00  0.00000000E+00
  0.00000000E+00  0.00000000E+00  0.00000000E+00
  0.00000000E+00  0.00000000E+00  0.00000000E+00
  0.00000000E+00  0.00000000E+00  0.00000000E+00
  0.00000000E+00  0.00000000E+00  0.00000000E+00
  0.00000000E+00  0.00000000E+00  0.00000000E+00
  0.00000000E+00  0.00000000E+00  0.00000000E+00
  0.00000000E+00  0.00000000E+00  0.00000000E+00
  0.00000000E+00  0.00000000E+00  0.00000000E+00
  0.00000000E+00  0.00000000E+00  0.00000000E+00
  0.00000000E+00  0.00000000E+00  0.00000000E+00
  0.00000000E+00  0.00000000E+00  0.00000000E+00
  0.00000000E+00  0.00000000E+00  0.00000000E+00
  0.00000000E+00  0.00000000E+00  0.00000000E+00
  0.00000000E+00  0.00000000E+00  0.00000000E+00
  0.00000000E+00  0.00000000E+00  0.00000000E+00
  0.00000000E+00  0.00000000E+00  0.00000000E+00
  0.00000000E+00  0.00000000E+00  0.00000000E+00
  0.00000000E+00  0.00000000E+00  0.00000000E+00
  0.00000000E+00  0.00000000E+00  0.00000000E+00
  0.00000000E+00  0.00000000E+00  0.00000000E+00
  0.00000000E+00  0.00000000E+00  0.00000000E+00
  0.00000000E+00  0.00000000E+00  0.00000000E+00
  0.00000000E+00  0.00000000E+00  0.00000000E+00
  0.00000000E+00  0.00000000E+00  0.00000000E+00
  0.00000000E+00  0.00000000E+00  0.00000000E+00
  0.00000000E+00  0.00000000E+00  0.00000000E+00
  0.00000000E+00  0.00000000E+00  0.00000000E+00
  0.00000000E+00  0.00000000E+00  0.00000000E+00
  0.00000000E+00  0.00000000E+00  0.00000000E+00
  0.00000000E+00  0.00000000E+00  0.00000000E+00
  0.00000000E+00  0.00000000E+00  0.00000000E+00
  0.00000000E+00  0.00000000E+00  0.00000000E+00
  0.00000000E+00  0.00000000E+00  0.00000000E+00
  0.00000000E+00  0.00000000E+00  0.00000000E+00
  0.00000000E+00  0.00000000E+00  0.00000000E+00
  0.00000000E+00  0.00000000E+00  0.00000000E+00
  0.00000000E+00  0.00000000E+00  0.00000000E+00
  0.00000000E+00  0.00000000E+00  0.00000000E+00
  0.00000000E+00  0.00000000E+00  0.00000000E+00
  0.00000000E+00  0.00000000E+00  0.00000000E+00
  0.00000000E+00  0.00000000E+00  0.00000000E+00
  0.00000000E+00  0.00000000E+00  0.00000000E+00
  0.00000000E+00  0.00000000E+00  0.00000000E+00
  0.00000000E+00  0.00000000E+00  0.00000000E+00
  0.00000000E+00  0.00000000E+00  0.00000000E+00
  0.00000000E+00  0.00000000E+00  0.00000000E+00
  0.00000000E+00  0.00000000E+00  0.00000000E+00
  0.00000000E+00  0.00000000E+00  0.00000000E+00
  0.00000000E+00  0.00000000E+00  0.00000000E+00
  0.00000000E+00  0.00000000E+00  0.00000000E+00
  0.00000000E+00  0.00000000E+00  0.00000000E+00
  0.00000000E+00  0.00000000E+00  0.00000000E+00
  0.00000000E+00  0.00000000E+00  0.00000000E+00
  0.00000000E+00  0.00000000E+00  0.00000000E+00
  0.00000000E+00  0.00000000E+00  0.00000000E+00
  0.00000000E+00  0.00000000E+00  0.00000000E+00
  0.00000000E+00  0.00000000E+00  0.00000000E+00
  0.00000000E+00  0.00000000E+00  0.00000000E+00
  0.00000000E+00  0.00000000E+00  0.00000000E+00
  0.00000000E+00  0.00000000E+00  0.00000000E+00
  0.00000000E+00  0.00000000E+00  0.00000000E+00
  0.00000000E+00  0.00000000E+00  0.00000000E+00
  0.00000000E+00  0.00000000E+00  0.00000000E+00
  0.00000000E+00  0.00000000E+00  0.00000000E+00
  0.00000000E+00  0.00000000E+00  0.00000000E+00
  0.00000000E+00  0.00000000E+00  0.00000000E+00
  0.00000000E+00  0.00000000E+00  0.00000000E+00
  0.00000000E+00  0.00000000E+00  0.00000000E+00
  0.00000000E+00  0.00000000E+00  0.00000000E+00
  0.00000000E+00  0.00000000E+00  0.00000000E+00
  0.00000000E+00  0.00000000E+00  0.00000000E+00
  0.00000000E+00  0.00000000E+00  0.00000000E+00
  0.00000000E+00  0.00000000E+00  0.00000000E+00
  0.00000000E+00  0.00000000E+00  0.00000000E+00
  0.00000000E+00  0.00000000E+00  0.00000000E+00
  0.00000000E+00  0.00000000E+00  0.00000000E+00
  0.00000000E+00  0.00000000E+00  0.00000000E+00
  0.00000000E+00  0.00000000E+00  0.00000000E+00
  0.00000000E+00  0.00000000E+00  0.00000000E+00
  0.00000000E+00  0.00000000E+00  0.00000000E+00
  0.00000000E+00  0.00000000E+00  0.00000000E+00
  0.00000000E+00  0.00000000E+00  0.00000000E+00
  0.00000000E+00  0.00000000E+00  0.00000000E+00
  0.00000000E+00  0.00000000E+00  0.00000000E+00
  0.00000000E+00  0.00000000E+00  0.00000000E+00
  0.00000000E+00  0.00000000E+00  0.00000000E+00
  0.00000000E+00  0.00000000E+00  0.00000000E+00
  0.00000000E+00  0.00000000E+00  0.00000000E+00
  0.00000000E+00  0.00000000E+00  0.00000000E+00
  0.00000000E+00  0.00000000E+00  0.00000000E+00
  0.00000000E+00  0.00000000E+00  0.00000000E+00
  0.00000000E+00  0.00000000E+00  0.00000000E+00
  0.00000000E+00  0.00000000E+00  0.00000000E+00
  0.00000000E+00  0.00000000E+00  0.00000000E+00
  0.00000000E+00  0.00000000E+00  0.00000000E+00
  0.00000000E+00  0.00000000E+00  0.00000000E+00
  0.00000000E+00  0.00000000E+00  0.00000000E+00
  0.00000000E+00  0.00000000E+00  0.00000000E+00
  0.00000000E+00  0.00000000E+00  0.00000000E+00
  0.00000000E+00  0.00000000E+00  0.00000000E+00
  0.00000000E+00  0.00000000E+00  0.00000000E+00
  0.00000000E+00  0.00000000E+00  0.00000000E+00
  0.00000000E+00  0.00000000E+00  0.00000000E+00
  0.00000000E+00  0.00000000E+00  0.00000000E+00
  0.00000000E+00  0.00000000E+00  0.00000000E+00
  0.00000000E+00  0.00000000E+00  0.00000000E+00
  0.00000000E+00  0.00000000E+00  0.00000000E+00
  0.00000000E+00  0.00000000E+00  0.00000000E+00
  0.00000000E+00  0.00000000E+00  0.00000000E+00
  0.00000000E+00  0.00000000E+00  0.00000000E+00
  0.00000000E+00  0.00000000E+00  0.00000000E+00
  0.00000000E+00  0.00000000E+00  0.00000000E+00
  0.00000000E+00  0.00000000E+00  0.00000000E+00
  0.00000000E+00  0.00000000E+00  0.00000000E+00
  0.00000000E+00  0.00000000E+00  0.00000000E+00
  0.00000000E+00  0.00000000E+00  0.00000000E+00
  0.00000000E+00  0.00000000E+00  0.00000000E+00
  0.00000000E+00  0.00000000E+00  0.00000000E+00
  0.00000000E+00  0.00000000E+00  0.00000000E+00
  0.00000000E+00  0.00000000E+00  0.00000000E+00
  0.00000000E+00  0.00000000E+00  0.00000000E+00
  0.00000000E+00  0.00000000E+00  0.00000000E+00
  0.00000000E+00  0.00000000E+00  0.00000000E+00
  0.00000000E+00  0.00000000E+00  0.00000000E+00
  0.00000000E+00  0.00000000E+00  0.00000000E+00
  0.00000000E+00  0.00000000E+00  0.00000000E+00
  0.00000000E+00  0.00000000E+00  0.00000000E+00
  0.00000000E+00  0.00000000E+00  0.00000000E+00
  0.00000000E+00  0.00000000E+00  0.00000000E+00
  0.00000000E+00  0.00000000E+00  0.00000000E+00
  0.00000000E+00  0.00000000E+00  0.00000000E+00
  0.00000000E+00  0.00000000E+00  0.00000000E+00
  0.00000000E+00  0.00000000E+00  0.00000000E+00
  0.00000000E+00  0.00000000E+00  0.00000000E+00
  0.00000000E+00  0.00000000E+00  0.00000000E+00
  0.00000000E+00  0.00000000E+00  0.00000000E+00
  0.00000000E+00  0.00000000E+00  0.00000000E+00
  0.00000000E+00  0.00000000E+00  0.00000000E+00
  0.00000000E+00  0.00000000E+00  0.00000000E+00
  0.00000000E+00  0.00000000E+00  0.00000000E+00
  0.00000000E+00  0.00000000E+00  0.00000000E+00
  0.00000000E+00  0.00000000E+00  0.00000000E+00
  0.00000000E+00  0.00000000E+00  0.00000000E+00
  0.00000000E+00  0.00000000E+00  0.00000000E+00
  0.00000000E+00  0.00000000E+00  0.00000000E+00
  0.00000000E+00  0.00000000E+00  0.00000000E+00
  0.00000000E+00  0.00000000E+00  0.00000000E+00
  0.00000000E+00  0.00000000E+00  0.00000000E+00
  0.00000000E+00  0.00000000E+00  0.00000000E+00
  0.00000000E+00  0.00000000E+00  0.00000000E+00
  0.00000000E+00  0.00000000E+00  0.00000000E+00
  0.00000000E+00  0.00000000E+00  0.00000000E+00
  0.00000000E+00  0.00000000E+00  0.00000000E+00
  0.00000000E+00  0.00000000E+00  0.00000000E+00
  0.00000000E+00  0.00000000E+00  0.00000000E+00
  0.00000000E+00  0.00000000E+00  0.00000000E+00
  0.00000000E+00  0.00000000E+00  0.00000000E+00
  0.00000000E+00  0.00000000E+00  0.00000000E+00
  0.00000000E+00  0.00000000E+00  0.00000000E+00
  0.00000000E+00  0.00000000E+00  0.00000000E+00
  0.00000000E+00  0.00000000E+00  0.00000000E+00
  0.00000000E+00  0.00000000E+00  0.00000000E+00
  0.00000000E+00  0.00000000E+00  0.00000000E+00
