# Supplementary material for: Topology selectivity of a conformationally flexible precursor through selenium doping
Source: Nat Commun. 2024 Apr 15;15:3235. doi: 10.1038/s41467-024-47614-9 (PMC11018763; doi:10.1038/s41467-024-47614-9)
Supplement: Supplementary file 4 — Source Data [file 41467_2024_47614_MOESM4_ESM.zip › Source Data/Supplementary Figure 11/CONTCAR_lower_TS]

Cu   N    C    H                        
   1.00000000000000     
    17.8918991088999988    0.0000000000000000    0.0000000000000000
    -8.9459495544000003   15.4948391502000007    0.0000000000000000
     0.0000000000000000    0.0000000000000000   14.1738996505999992
   Cu   N    C    H 
   150     3    21    12
Selective dynamics
Direct
  0.9994764438258085  0.9984042936502222  0.2984297560916749   T   T   T
  0.0945950142935920  0.0471500746745895  0.1486789845576731   T   T   T
  0.0476199980000018  0.0952399970000002  0.0025400000000033   F   F   F
  0.1435962881595921  0.0004770519191132  0.2942878673687466   T   T   T
  0.2381663783206594  0.0478712398421021  0.1480433441919694   T   T   T
  0.1904799940000004  0.0952399970000002  0.0025400000000033   F   F   F
  0.2853834305102506  0.9995874240255773  0.2921832574044243   T   T   T
  0.3807798387911484  0.0467177478883264  0.1462389347920474   T   T   T
  0.3333300050000005  0.0952399970000002  0.0025400000000033   F   F   F
  0.4297969034071227  0.0013246393703802  0.2950573179364791   T   T   T
  0.5240038734325746  0.0474589360891107  0.1473264036698662   T   T   T
  0.4761900009999991  0.0952399970000002  0.0025400000000033   F   F   F
  0.5719545860398407 -0.0000086800358412  0.2932608801975688   T   T   T
  0.6667369222063517  0.0477609223557548  0.1478087490352283   T   T   T
  0.6190500259999965  0.0952399970000002  0.0025400000000033   F   F   F
  0.7142767777221066  0.9997479835108243  0.2930843526084468   T   T   T
  0.8096103292244955  0.0475343775959493  0.1479237798622077   T   T   T
  0.7619000079999978  0.0952399970000002  0.0025400000000033   F   F   F
  0.8570137122418259  0.0004584256420049  0.2942210127231551   T   T   T
  0.9525732440072323  0.0471953761961618  0.1486846639418981   T   T   T
  0.9047600029999998  0.0952399970000002  0.0025400000000033   F   F   F
  0.9998959554548618  0.1422541744907115  0.2931435364629200   T   T   T
  0.0949004124938177  0.1899464508700427  0.1479310025748255   T   T   T
  0.0476199980000018  0.2381000069999999  0.0025400000000033   F   F   F
  0.1422277486541810  0.1423163056331637  0.2932587978654259   T   T   T
  0.2377779388511729  0.1904360024402219  0.1480199193292844   T   T   T
  0.1904799940000004  0.2381000069999999  0.0025400000000033   F   F   F
  0.2847981101821751  0.1427965167382454  0.2920526171629814   T   T   T
  0.3807600834156032  0.1909403003651139  0.1464537408189827   T   T   T
  0.3333300050000005  0.2381000069999999  0.0025400000000033   F   F   F
  0.4259180546695170  0.1406398728209148  0.2852159958379545   T   T   T
  0.5243881870493050  0.1903963867406260  0.1456064187884226   T   T   T
  0.4761900009999991  0.2381000069999999  0.0025400000000033   F   F   F
  0.5735810888572421  0.1416443587641562  0.2921286687660966   T   T   T
  0.6672687219662641  0.1904863389582339  0.1471779066660315   T   T   T
  0.6190500259999965  0.2381000069999999  0.0025400000000033   F   F   F
  0.7152134600558198  0.1428339672817158  0.2929916508173427   T   T   T
  0.8098975361642484  0.1905167847411103  0.1477176486238523   T   T   T
  0.7619000079999978  0.2381000069999999  0.0025400000000033   F   F   F
  0.8574183089275229  0.1427584457265248  0.2929725321208206   T   T   T
  0.9524151337374601  0.1902672466015347  0.1477650339657062   T   T   T
  0.9047600029999998  0.2381000069999999  0.0025400000000033   F   F   F
  0.0000222469502014  0.2852981823969107  0.2929367316249924   T   T   T
  0.0951737371311402  0.3331605286216627  0.1479507241877984   T   T   T
  0.0476199980000018  0.3809500039999989  0.0025400000000033   F   F   F
  0.1427625839737953  0.2853298884211448  0.2930601710385259   T   T   T
  0.2379042414669907  0.3326223642485430  0.1475746439452588   T   T   T
  0.1904799940000004  0.3809500039999989  0.0025400000000033   F   F   F
  0.2855342538631797  0.2855479441096599  0.2934167117461909   T   T   T
  0.3810808104549114  0.3330407279927620  0.1489661230808861   T   T   T
  0.3333300050000005  0.3809500039999989  0.0025400000000033   F   F   F
  0.4298707824160768  0.2857890597508903  0.2929948916839082   T   T   T
  0.5240977171625057  0.3328421101267883  0.1478974023793691   T   T   T
  0.4761900009999991  0.3809500039999989  0.0025400000000033   F   F   F
  0.5732622334344529  0.2847954631585144  0.2914227097754131   T   T   T
  0.6673021758606438  0.3333496030384713  0.1476715136150643   T   T   T
  0.6190500259999965  0.3809500039999989  0.0025400000000033   F   F   F
  0.7149004492332364  0.2853500906578645  0.2940025297365180   T   T   T
  0.8096781335469402  0.3333390165674997  0.1479144343079707   T   T   T
  0.7619000079999978  0.3809500039999989  0.0025400000000033   F   F   F
  0.8574921142942808  0.2856260692784524  0.2929308631016374   T   T   T
  0.9525231648513491  0.3332420670212269  0.1478025621241384   T   T   T
  0.9047600029999998  0.3809500039999989  0.0025400000000033   F   F   F
  0.0002777910989568  0.4282977132104293  0.2931396830975027   T   T   T
  0.0953945708134403  0.4764038948628764  0.1483074306191372   T   T   T
  0.0476199980000018  0.5238100290000034  0.0025400000000033   F   F   F
  0.1423710480141746  0.4277356421145089  0.2940239192878217   T   T   T
  0.2375061679049190  0.4748743882997258  0.1461885507523910   T   T   T
  0.1904799940000004  0.5238100290000034  0.0025400000000033   F   F   F
  0.2854737990944470  0.4272506982075103  0.2922718046398962   T   T   T
  0.3808097943078304  0.4758744081428742  0.1476386837670600   T   T   T
  0.3333300050000005  0.5238100290000034  0.0025400000000033   F   F   F
  0.4287370964741593  0.4285240744530024  0.2925405638909396   T   T   T
  0.5237397235634225  0.4756893293837732  0.1471779467431423   T   T   T
  0.4761900009999991  0.5238100290000034  0.0025400000000033   F   F   F
  0.5724766093496501  0.4289204811932879  0.2914978835931100   T   T   T
  0.6673022186791110  0.4762876805596197  0.1474163852640583   T   T   T
  0.6190500259999965  0.5238100290000034  0.0025400000000033   F   F   F
  0.7146432823027936  0.4284407452931463  0.2928041908596623   T   T   T
  0.8098964946686316  0.4765195211864136  0.1480006703044206   T   T   T
  0.7619000079999978  0.5238100290000034  0.0025400000000033   F   F   F
  0.8573081397769262  0.4283081640545834  0.2930266574305221   T   T   T
  0.9527048328017400  0.4760752303056265  0.1478088838518636   T   T   T
  0.9047600029999998  0.5238100290000034  0.0025400000000033   F   F   F
  0.0005368984483401  0.5707727315149923  0.2925765079986932   T   T   T
  0.0955469012461555  0.6188133071228606  0.1480319490372594   T   T   T
  0.0476199980000018  0.6666700239999983  0.0025400000000033   F   F   F
  0.1430598910799679  0.5714653904678583  0.2964688896093138   T   T   T
  0.2376902624110001  0.6188371782826346  0.1455165299006906   T   T   T
  0.1904799940000004  0.6666700239999983  0.0025400000000033   F   F   F
  0.2837117514131671  0.5672650514720010  0.2866619487163916   T   T   T
  0.3811301873061999  0.6195489901046208  0.1475793200804073   T   T   T
  0.3333300050000005  0.6666700239999983  0.0025400000000033   F   F   F
  0.4287022991525838  0.5706719599912026  0.2913869026029170   T   T   T
  0.5236584398179231  0.6191444179249843  0.1471777753890584   T   T   T
  0.4761900009999991  0.6666700239999983  0.0025400000000033   F   F   F
  0.5714203564080417  0.5710512202831786  0.2898564893790682   T   T   T
  0.6671074117993190  0.6191748077419981  0.1469529286350459   T   T   T
  0.6190500259999965  0.6666700239999983  0.0025400000000033   F   F   F
  0.7141601753419665  0.5712484550383407  0.2913064173937961   T   T   T
  0.8106479250500581  0.6204209159918546  0.1506510490256823   T   T   T
  0.7619000079999978  0.6666700239999983  0.0025400000000033   F   F   F
  0.8574099751143045  0.5708393280925289  0.2936912683395033   T   T   T
  0.9521559171950922  0.6185311796304680  0.1479123164455966   T   T   T
  0.9047600029999998  0.6666700239999983  0.0025400000000033   F   F   F
  0.0010818830624328  0.7136237916177961  0.2905564003760865   T   T   T
  0.0954342544985278  0.7617400574558305  0.1477089492281534   T   T   T
  0.0476199980000018  0.8095200059999996  0.0025400000000033   F   F   F
  0.1428169449454658  0.7140993533619411  0.2942414911893556   T   T   T
  0.2375694332983647  0.7626425330714592  0.1459626114576609   T   T   T
  0.1904799940000004  0.8095200059999996  0.0025400000000033   F   F   F
  0.2840507591319660  0.7169268829091651  0.2861983967439228   T   T   T
  0.3813065295856398  0.7618587094417838  0.1474260516677444   T   T   T
  0.3333300050000005  0.8095200059999996  0.0025400000000033   F   F   F
  0.4250646674742936  0.7128178055543511  0.2975264878415542   T   T   T
  0.5225521598222049  0.7613729281346083  0.1502131809658140   T   T   T
  0.4761900009999991  0.8095200059999996  0.0025400000000033   F   F   F
  0.5715209488506867  0.7139329875684305  0.2919575882041725   T   T   T
  0.6664596489019993  0.7620851960766460  0.1474142711800957   T   T   T
  0.6190500259999965  0.8095200059999996  0.0025400000000033   F   F   F
  0.7133285361696955  0.7141464150600226  0.2910691436769137   T   T   T
  0.8100240233203557  0.7619287222294510  0.1479040757523881   T   T   T
  0.7619000079999978  0.8095200059999996  0.0025400000000033   F   F   F
  0.8594534917600442  0.7189620058488707  0.2977056972423465   T   T   T
  0.9518604077127550  0.7612440945604679  0.1467750043841215   T   T   T
  0.9047600029999998  0.8095200059999996  0.0025400000000033   F   F   F
  0.0057720331877527  0.8591488526439177  0.2835854775592268   T   T   T
  0.0972105167491880  0.9057213730070389  0.1450536774166419   T   T   T
  0.0476199980000018  0.9523800019999982  0.0025400000000033   F   F   F
  0.1445107579627392  0.8572974502906281  0.2919184836024287   T   T   T
  0.2385251520933798  0.9049962633133602  0.1468674374867674   T   T   T
  0.1904799940000004  0.9523800019999982  0.0025400000000033   F   F   F
  0.2863817207127280  0.8584956527133566  0.2924467093625746   T   T   T
  0.3812474244842729  0.9052747705596905  0.1478549657950050   T   T   T
  0.3333300050000005  0.9523800019999982  0.0025400000000033   F   F   F
  0.4290214662158067  0.8588627780335546  0.2909322124747845   T   T   T
  0.5240565493445064  0.9047678999241260  0.1478770149272070   T   T   T
  0.4761900009999991  0.9523800019999982  0.0025400000000033   F   F   F
  0.5711439865314076  0.8569229755287808  0.2934511123569280   T   T   T
  0.6660688265419720  0.9046044531734631  0.1477005121281894   T   T   T
  0.6190500259999965  0.9523800019999982  0.0025400000000033   F   F   F
  0.7133266343202717  0.8571440971724422  0.2924701030510364   T   T   T
  0.8088483672103094  0.9052700747994959  0.1462953132868318   T   T   T
  0.7619000079999978  0.9523800019999982  0.0025400000000033   F   F   F
  0.8553200623332621  0.8598221515529845  0.2879307261673933   T   T   T
  0.9524644080663681  0.9051819851389812  0.1455252752622647   T   T   T
  0.9047600029999998  0.9523800019999982  0.0025400000000033   F   F   F
  0.9436306618773089  0.8729238253344560  0.4224205099180529   T   T   T
  0.2602509062318529  0.6311908722806547  0.4229418218343114   T   T   T
  0.5076931400716193  0.1762583662335888  0.4242750968611344   T   T   T
  0.6225433491545392  0.6401535595851895  0.5189241910180068   T   T   T
  0.4814962331627679  0.5168215534072508  0.5219549232964745   T   T   T
  0.6053237793619866  0.4994005734211557  0.5195203137342642   T   T   T
  0.5360301347168517  0.6027159074651059  0.5201639986182162   T   T   T
  0.5192558346486863  0.4678304220807244  0.5215994665881885   T   T   T
  0.6541329269972895  0.5858905072858740  0.5176067533918257   T   T   T
  0.7484539264517409  0.6248540901631954  0.5067394324660526   T   T   T
  0.4995671026576396  0.6605023601893930  0.5121955518464655   T   T   T
  0.4630391953003664  0.3732390498169633  0.5160946925334432   T   T   T
  0.5529123259867882  0.7503490741464459  0.5224295091292714   T   T   T
  0.5188195323230610  0.8044595388082343  0.5082799329888600   T   T   T
  0.4320056479140920  0.7699172137073846  0.4815839461134162   T   T   T
  0.3764898728105089  0.6798685106511282  0.4696656217028550   T   T   T
  0.4126167628324914  0.6263947612824922  0.4856755511441421   T   T   T
  0.3732282643928769  0.3333986005928384  0.5285645164832539   T   T   T
  0.3223014074517702  0.2442797817081090  0.5167087168005600   T   T   T
  0.3596882010199575  0.1945896617414161  0.4902642905239908   T   T   T
  0.4498386263682639  0.2328322391028542  0.4763120285191920   T   T   T
  0.4999524796082106  0.3227373372028390  0.4898605960750175   T   T   T
  0.7894939301071039  0.5754414385807474  0.5131246271239680   T   T   T
  0.8784672950621139  0.6149864051575717  0.4984325341339575   T   T   T
  0.9268418688655453  0.7032134783280316  0.4753508202250136   T   T   T
  0.8873342067102513  0.7547224594378821  0.4659037626797465   T   T   T
  0.7974118079324110  0.7128970116283228  0.4820277868252599   T   T   T
  0.6206808022885599  0.7763810076240287  0.5403804510863893   T   T   T
  0.5598653418672336  0.8741617498169896  0.5162691841768936   T   T   T
  0.4067473370894423  0.8138238662605731  0.4712970046145949   T   T   T
  0.3732080270255194  0.5564624494127461  0.4772511190274676   T   T   T
  0.3445274621590214  0.3728784831691311  0.5463301775640476   T   T   T
  0.2525188317254481  0.2129959371472500  0.5259649573743085   T   T   T
  0.3179927778702547  0.1250305532535978  0.4804655040208181   T   T   T
  0.5696971053448289  0.3561562529899859  0.4790511250135044   T   T   T
  0.7511758448452999  0.5067188590303968  0.5288640478593606   T   T   T
  0.9109054535876608  0.5772009342116240  0.5038282564895770   T   T   T
  0.9968045747937502  0.7327928798896751  0.4661234645190276   T   T   T
  0.7631131342172165  0.7488686708189950  0.4759739027208135   T   T   T
 
  0.00000000E+00  0.00000000E+00  0.00000000E+00
  0.00000000E+00  0.00000000E+00  0.00000000E+00
  0.00000000E+00  0.00000000E+00  0.00000000E+00
  0.00000000E+00  0.00000000E+00  0.00000000E+00
  0.00000000E+00  0.00000000E+00  0.00000000E+00
  0.00000000E+00  0.00000000E+00  0.00000000E+00
  0.00000000E+00  0.00000000E+00  0.00000000E+00
  0.00000000E+00  0.00000000E+00  0.00000000E+00
  0.00000000E+00  0.00000000E+00  0.00000000E+00
  0.00000000E+00  0.00000000E+00  0.00000000E+00
  0.00000000E+00  0.00000000E+00  0.00000000E+00
  0.00000000E+00  0.00000000E+00  0.00000000E+00
  0.00000000E+00  0.00000000E+00  0.00000000E+00
  0.00000000E+00  0.00000000E+00  0.00000000E+00
  0.00000000E+00  0.00000000E+00  0.00000000E+00
  0.00000000E+00  0.00000000E+00  0.00000000E+00
  0.00000000E+00  0.00000000E+00  0.00000000E+00
  0.00000000E+00  0.00000000E+00  0.00000000E+00
  0.00000000E+00  0.00000000E+00  0.00000000E+00
  0.00000000E+00  0.00000000E+00  0.00000000E+00
  0.00000000E+00  0.00000000E+00  0.00000000E+00
  0.00000000E+00  0.00000000E+00  0.00000000E+00
  0.00000000E+00  0.00000000E+00  0.00000000E+00
  0.00000000E+00  0.00000000E+00  0.00000000E+00
  0.00000000E+00  0.00000000E+00  0.00000000E+00
  0.00000000E+00  0.00000000E+00  0.00000000E+00
  0.00000000E+00  0.00000000E+00  0.00000000E+00
  0.00000000E+00  0.00000000E+00  0.00000000E+00
  0.00000000E+00  0.00000000E+00  0.00000000E+00
  0.00000000E+00  0.00000000E+00  0.00000000E+00
  0.00000000E+00  0.00000000E+00  0.00000000E+00
  0.00000000E+00  0.00000000E+00  0.00000000E+00
  0.00000000E+00  0.00000000E+00  0.00000000E+00
  0.00000000E+00  0.00000000E+00  0.00000000E+00
  0.00000000E+00  0.00000000E+00  0.00000000E+00
  0.00000000E+00  0.00000000E+00  0.00000000E+00
  0.00000000E+00  0.00000000E+00  0.00000000E+00
  0.00000000E+00  0.00000000E+00  0.00000000E+00
  0.00000000E+00  0.00000000E+00  0.00000000E+00
  0.00000000E+00  0.00000000E+00  0.00000000E+00
  0.00000000E+00  0.00000000E+00  0.00000000E+00
  0.00000000E+00  0.00000000E+00  0.00000000E+00
  0.00000000E+00  0.00000000E+00  0.00000000E+00
  0.00000000E+00  0.00000000E+00  0.00000000E+00
  0.00000000E+00  0.00000000E+00  0.00000000E+00
  0.00000000E+00  0.00000000E+00  0.00000000E+00
  0.00000000E+00  0.00000000E+00  0.00000000E+00
  0.00000000E+00  0.00000000E+00  0.00000000E+00
  0.00000000E+00  0.00000000E+00  0.00000000E+00
  0.00000000E+00  0.00000000E+00  0.00000000E+00
  0.00000000E+00  0.00000000E+00  0.00000000E+00
  0.00000000E+00  0.00000000E+00  0.00000000E+00
  0.00000000E+00  0.00000000E+00  0.00000000E+00
  0.00000000E+00  0.00000000E+00  0.00000000E+00
  0.00000000E+00  0.00000000E+00  0.00000000E+00
  0.00000000E+00  0.00000000E+00  0.00000000E+00
  0.00000000E+00  0.00000000E+00  0.00000000E+00
  0.00000000E+00  0.00000000E+00  0.00000000E+00
  0.00000000E+00  0.00000000E+00  0.00000000E+00
  0.00000000E+00  0.00000000E+00  0.00000000E+00
  0.00000000E+00  0.00000000E+00  0.00000000E+00
  0.00000000E+00  0.00000000E+00  0.00000000E+00
  0.00000000E+00  0.00000000E+00  0.00000000E+00
  0.00000000E+00  0.00000000E+00  0.00000000E+00
  0.00000000E+00  0.00000000E+00  0.00000000E+00
  0.00000000E+00  0.00000000E+00  0.00000000E+00
  0.00000000E+00  0.00000000E+00  0.00000000E+00
  0.00000000E+00  0.00000000E+00  0.00000000E+00
  0.00000000E+00  0.00000000E+00  0.00000000E+00
  0.00000000E+00  0.00000000E+00  0.00000000E+00
  0.00000000E+00  0.00000000E+00  0.00000000E+00
  0.00000000E+00  0.00000000E+00  0.00000000E+00
  0.00000000E+00  0.00000000E+00  0.00000000E+00
  0.00000000E+00  0.00000000E+00  0.00000000E+00
  0.00000000E+00  0.00000000E+00  0.00000000E+00
  0.00000000E+00  0.00000000E+00  0.00000000E+00
  0.00000000E+00  0.00000000E+00  0.00000000E+00
  0.00000000E+00  0.00000000E+00  0.00000000E+00
  0.00000000E+00  0.00000000E+00  0.00000000E+00
  0.00000000E+00  0.00000000E+00  0.00000000E+00
  0.00000000E+00  0.00000000E+00  0.00000000E+00
  0.00000000E+00  0.00000000E+00  0.00000000E+00
  0.00000000E+00  0.00000000E+00  0.00000000E+00
  0.00000000E+00  0.00000000E+00  0.00000000E+00
  0.00000000E+00  0.00000000E+00  0.00000000E+00
  0.00000000E+00  0.00000000E+00  0.00000000E+00
  0.00000000E+00  0.00000000E+00  0.00000000E+00
  0.00000000E+00  0.00000000E+00  0.00000000E+00
  0.00000000E+00  0.00000000E+00  0.00000000E+00
  0.00000000E+00  0.00000000E+00  0.00000000E+00
  0.00000000E+00  0.00000000E+00  0.00000000E+00
  0.00000000E+00  0.00000000E+00  0.00000000E+00
  0.00000000E+00  0.00000000E+00  0.00000000E+00
  0.00000000E+00  0.00000000E+00  0.00000000E+00
  0.00000000E+00  0.00000000E+00  0.00000000E+00
  0.00000000E+00  0.00000000E+00  0.00000000E+00
  0.00000000E+00  0.00000000E+00  0.00000000E+00
  0.00000000E+00  0.00000000E+00  0.00000000E+00
  0.00000000E+00  0.00000000E+00  0.00000000E+00
  0.00000000E+00  0.00000000E+00  0.00000000E+00
  0.00000000E+00  0.00000000E+00  0.00000000E+00
  0.00000000E+00  0.00000000E+00  0.00000000E+00
  0.00000000E+00  0.00000000E+00  0.00000000E+00
  0.00000000E+00  0.00000000E+00  0.00000000E+00
  0.00000000E+00  0.00000000E+00  0.00000000E+00
  0.00000000E+00  0.00000000E+00  0.00000000E+00
  0.00000000E+00  0.00000000E+00  0.00000000E+00
  0.00000000E+00  0.00000000E+00  0.00000000E+00
  0.00000000E+00  0.00000000E+00  0.00000000E+00
  0.00000000E+00  0.00000000E+00  0.00000000E+00
  0.00000000E+00  0.00000000E+00  0.00000000E+00
  0.00000000E+00  0.00000000E+00  0.00000000E+00
  0.00000000E+00  0.00000000E+00  0.00000000E+00
  0.00000000E+00  0.00000000E+00  0.00000000E+00
  0.00000000E+00  0.00000000E+00  0.00000000E+00
  0.00000000E+00  0.00000000E+00  0.00000000E+00
  0.00000000E+00  0.00000000E+00  0.00000000E+00
  0.00000000E+00  0.00000000E+00  0.00000000E+00
  0.00000000E+00  0.00000000E+00  0.00000000E+00
  0.00000000E+00  0.00000000E+00  0.00000000E+00
  0.00000000E+00  0.00000000E+00  0.00000000E+00
  0.00000000E+00  0.00000000E+00  0.00000000E+00
  0.00000000E+00  0.00000000E+00  0.00000000E+00
  0.00000000E+00  0.00000000E+00  0.00000000E+00
  0.00000000E+00  0.00000000E+00  0.00000000E+00
  0.00000000E+00  0.00000000E+00  0.00000000E+00
  0.00000000E+00  0.00000000E+00  0.00000000E+00
  0.00000000E+00  0.00000000E+00  0.00000000E+00
  0.00000000E+00  0.00000000E+00  0.00000000E+00
  0.00000000E+00  0.00000000E+00  0.00000000E+00
  0.00000000E+00  0.00000000E+00  0.00000000E+00
  0.00000000E+00  0.00000000E+00  0.00000000E+00
  0.00000000E+00  0.00000000E+00  0.00000000E+00
  0.00000000E+00  0.00000000E+00  0.00000000E+00
  0.00000000E+00  0.00000000E+00  0.00000000E+00
  0.00000000E+00  0.00000000E+00  0.00000000E+00
  0.00000000E+00  0.00000000E+00  0.00000000E+00
  0.00000000E+00  0.00000000E+00  0.00000000E+00
  0.00000000E+00  0.00000000E+00  0.00000000E+00
  0.00000000E+00  0.00000000E+00  0.00000000E+00
  0.00000000E+00  0.00000000E+00  0.00000000E+00
  0.00000000E+00  0.00000000E+00  0.00000000E+00
  0.00000000E+00  0.00000000E+00  0.00000000E+00
  0.00000000E+00  0.00000000E+00  0.00000000E+00
  0.00000000E+00  0.00000000E+00  0.00000000E+00
  0.00000000E+00  0.00000000E+00  0.00000000E+00
  0.00000000E+00  0.00000000E+00  0.00000000E+00
  0.00000000E+00  0.00000000E+00  0.00000000E+00
  0.00000000E+00  0.00000000E+00  0.00000000E+00
  0.00000000E+00  0.00000000E+00  0.00000000E+00
  0.00000000E+00  0.00000000E+00  0.00000000E+00
  0.00000000E+00  0.00000000E+00  0.00000000E+00
  0.00000000E+00  0.00000000E+00  0.00000000E+00
  0.00000000E+00  0.00000000E+00  0.00000000E+00
  0.00000000E+00  0.00000000E+00  0.00000000E+00
  0.00000000E+00  0.00000000E+00  0.00000000E+00
  0.00000000E+00  0.00000000E+00  0.00000000E+00
  0.00000000E+00  0.00000000E+00  0.00000000E+00
  0.00000000E+00  0.00000000E+00  0.00000000E+00
  0.00000000E+00  0.00000000E+00  0.00000000E+00
  0.00000000E+00  0.00000000E+00  0.00000000E+00
  0.00000000E+00  0.00000000E+00  0.00000000E+00
  0.00000000E+00  0.00000000E+00  0.00000000E+00
  0.00000000E+00  0.00000000E+00  0.00000000E+00
  0.00000000E+00  0.00000000E+00  0.00000000E+00
  0.00000000E+00  0.00000000E+00  0.00000000E+00
  0.00000000E+00  0.00000000E+00  0.00000000E+00
  0.00000000E+00  0.00000000E+00  0.00000000E+00
  0.00000000E+00  0.00000000E+00  0.00000000E+00
  0.00000000E+00  0.00000000E+00  0.00000000E+00
  0.00000000E+00  0.00000000E+00  0.00000000E+00
  0.00000000E+00  0.00000000E+00  0.00000000E+00
  0.00000000E+00  0.00000000E+00  0.00000000E+00
  0.00000000E+00  0.00000000E+00  0.00000000E+00
  0.00000000E+00  0.00000000E+00  0.00000000E+00
  0.00000000E+00  0.00000000E+00  0.00000000E+00
  0.00000000E+00  0.00000000E+00  0.00000000E+00
  0.00000000E+00  0.00000000E+00  0.00000000E+00
  0.00000000E+00  0.00000000E+00  0.00000000E+00
  0.00000000E+00  0.00000000E+00  0.00000000E+00
  0.00000000E+00  0.00000000E+00  0.00000000E+00
  0.00000000E+00  0.00000000E+00  0.00000000E+00
  0.00000000E+00  0.00000000E+00  0.00000000E+00
  0.00000000E+00  0.00000000E+00  0.00000000E+00
  0.00000000E+00  0.00000000E+00  0.00000000E+00
  0.00000000E+00  0.00000000E+00  0.00000000E+00
