# Supplementary material for: Topology selectivity of a conformationally flexible precursor through selenium doping
Source: Nat Commun. 2024 Apr 15;15:3235. doi: 10.1038/s41467-024-47614-9 (PMC11018763; doi:10.1038/s41467-024-47614-9)
Supplement: Supplementary file 4 — Source Data [file 41467_2024_47614_MOESM4_ESM.zip › Source Data/Supplementary Figure 11/CONTCAR_upper_FS]

Cu   N    C    H                    
   1.00000000000000     
    17.8918991088999988    0.0000000000000000    0.0000000000000000
    -8.9459495544000003   15.4948391502000007    0.0000000000000000
     0.0000000000000000    0.0000000000000000   14.1738996505999992
   Cu   N    C    H 
   150     3    21    12
Selective dynamics
Direct
  0.0028665765330609  0.0022663645011985  0.2900863880964732   T   T   T
  0.0956650881605843  0.0476850226703147  0.1467606615858075   T   T   T
  0.0476199980000018  0.0952399970000002  0.0025400000000033   F   F   F
  0.1432216054241099  0.0000118137069487  0.2928358023563239   T   T   T
  0.2382167729812406  0.0474581321720534  0.1472571427989325   T   T   T
  0.1904799940000004  0.0952399970000002  0.0025400000000033   F   F   F
  0.2857227328367378  0.0000402088570834  0.2927992875759173   T   T   T
  0.3808159565028366  0.0476236176280155  0.1469671832005690   T   T   T
  0.3333300050000005  0.0952399970000002  0.0025400000000033   F   F   F
  0.4286276192624120  0.0008093361134595  0.2925313776245175   T   T   T
  0.5237985312427227  0.0482808000077052  0.1480037749151471   T   T   T
  0.4761900009999991  0.0952399970000002  0.0025400000000033   F   F   F
  0.5718499699385181  0.0015633566915917  0.2926671558099559   T   T   T
  0.6664787720298699  0.0480477675256448  0.1474787376026431   T   T   T
  0.6190500259999965  0.0952399970000002  0.0025400000000033   F   F   F
  0.7135338787924587  0.0006218812686952  0.2927922341333040   T   T   T
  0.8089211557180742  0.0480647015449894  0.1466109092283381   T   T   T
  0.7619000079999978  0.0952399970000002  0.0025400000000033   F   F   F
  0.8558534317409333  0.0027725486774591  0.2893637848891337   T   T   T
  0.9523482510374272  0.0477170258937425  0.1465691718768141   T   T   T
  0.9047600029999998  0.0952399970000002  0.0025400000000033   F   F   F
  0.9988134113832877  0.1410129278168487  0.2966754480160148   T   T   T
  0.0945109919127029  0.1896918221385695  0.1484205497871939   T   T   T
  0.0476199980000018  0.2381000069999999  0.0025400000000033   F   F   F
  0.1426857774434415  0.1425075809921131  0.2932697758695750   T   T   T
  0.2380066910173332  0.1905118829261695  0.1480600139594986   T   T   T
  0.1904799940000004  0.2381000069999999  0.0025400000000033   F   F   F
  0.2848910898559037  0.1415376635712220  0.2911146891632879   T   T   T
  0.3811511133900100  0.1907228484555572  0.1476292050757940   T   T   T
  0.3333300050000005  0.2381000069999999  0.0025400000000033   F   F   F
  0.4287014727797662  0.1413331831018395  0.2917129347909989   T   T   T
  0.5238770329150549  0.1905281009179458  0.1468327395027233   T   T   T
  0.4761900009999991  0.2381000069999999  0.0025400000000033   F   F   F
  0.5712280925157305  0.1439427720759956  0.2954162561618102   T   T   T
  0.6662740453115565  0.1905901364300191  0.1481744173434651   T   T   T
  0.6190500259999965  0.2381000069999999  0.0025400000000033   F   F   F
  0.7141848098076978  0.1435457197615799  0.2929443972358980   T   T   T
  0.8095311677094965  0.1906750413257295  0.1477757145378388   T   T   T
  0.7619000079999978  0.2381000069999999  0.0025400000000033   F   F   F
  0.8565823241017533  0.1434287247735066  0.2934162786785386   T   T   T
  0.9524203747007710  0.1899173255193972  0.1484784153957872   T   T   T
  0.9047600029999998  0.2381000069999999  0.0025400000000033   F   F   F
  0.9997546207885648  0.2850114684251956  0.2929539575353031   T   T   T
  0.0949726872078811  0.3328127849179939  0.1475091951698811   T   T   T
  0.0476199980000018  0.3809500039999989  0.0025400000000033   F   F   F
  0.1416934743925600  0.2847456675656527  0.2927554589274757   T   T   T
  0.2378210286353639  0.3329288319980945  0.1479520312293070   T   T   T
  0.1904799940000004  0.3809500039999989  0.0025400000000033   F   F   F
  0.2839231462475750  0.2849933504322305  0.2934135108823872   T   T   T
  0.3806793670289055  0.3330227486420698  0.1485296867485054   T   T   T
  0.3333300050000005  0.3809500039999989  0.0025400000000033   F   F   F
  0.4279010001919639  0.2871369890338660  0.2920558894643818   T   T   T
  0.5237003749920521  0.3332298850767244  0.1472427761640225   T   T   T
  0.4761900009999991  0.3809500039999989  0.0025400000000033   F   F   F
  0.5742101326962684  0.2863551582176658  0.2908197635864920   T   T   T
  0.6673441043967757  0.3338015507780416  0.1469786166486420   T   T   T
  0.6190500259999965  0.3809500039999989  0.0025400000000033   F   F   F
  0.7153193509053031  0.2865105092700495  0.2929936137914284   T   T   T
  0.8098820539840145  0.3335458272409856  0.1477095870345289   T   T   T
  0.7619000079999978  0.3809500039999989  0.0025400000000033   F   F   F
  0.8573323740663794  0.2858969224023666  0.2931246857465907   T   T   T
  0.9524059804867919  0.3331703068760380  0.1477679285922418   T   T   T
  0.9047600029999998  0.3809500039999989  0.0025400000000033   F   F   F
 -0.0001496106636492  0.4277113503738577  0.2932645700660420   T   T   T
  0.0950753586132294  0.4756265846555018  0.1470520037225612   T   T   T
  0.0476199980000018  0.5238100290000034  0.0025400000000033   F   F   F
  0.1425454936485485  0.4276316975141684  0.2926707676983960   T   T   T
  0.2376728675569294  0.4754839687021243  0.1472175910187427   T   T   T
  0.1904799940000004  0.5238100290000034  0.0025400000000033   F   F   F
  0.2852481082645498  0.4278880305432299  0.2926212255781069   T   T   T
  0.3806390966269750  0.4759858148393905  0.1472982523523361   T   T   T
  0.3333300050000005  0.5238100290000034  0.0025400000000033   F   F   F
  0.4296603228907837  0.4304022698356632  0.2904407922911567   T   T   T
  0.5239518085053535  0.4761746244545534  0.1468690439407707   T   T   T
  0.4761900009999991  0.5238100290000034  0.0025400000000033   F   F   F
  0.5734999946630854  0.4300449401058339  0.2900525710761251   T   T   T
  0.6675069480154959  0.4766783527128657  0.1472446861345426   T   T   T
  0.6190500259999965  0.5238100290000034  0.0025400000000033   F   F   F
  0.7152107800250768  0.4292807532317641  0.2925799879696447   T   T   T
  0.8100781266284641  0.4764806769780510  0.1475032700752518   T   T   T
  0.7619000079999978  0.5238100290000034  0.0025400000000033   F   F   F
  0.8578622635456642  0.4289896355520727  0.2928805655103700   T   T   T
  0.9529716351196567  0.4766944966893923  0.1483129974141813   T   T   T
  0.9047600029999998  0.5238100290000034  0.0025400000000033   F   F   F
  0.0012539386510559  0.5718420564136802  0.2956561408643246   T   T   T
  0.0951843277418271  0.6189635855612138  0.1468886177411425   T   T   T
  0.0476199980000018  0.6666700239999983  0.0025400000000033   F   F   F
  0.1406082657500035  0.5687207098264829  0.2910869419921386   T   T   T
  0.2380574455374260  0.6192072513690069  0.1473751858723472   T   T   T
  0.1904799940000004  0.6666700239999983  0.0025400000000033   F   F   F
  0.2848700764676303  0.5693362164644331  0.2903212752870705   T   T   T
  0.3806673782103792  0.6190183923998328  0.1470954301912191   T   T   T
  0.3333300050000005  0.6666700239999983  0.0025400000000033   F   F   F
  0.4280923495472744  0.5708349128852528  0.2910361760524778   T   T   T
  0.5237261793355309  0.6191474603484798  0.1473837782197420   T   T   T
  0.4761900009999991  0.6666700239999983  0.0025400000000033   F   F   F
  0.5722224403250832  0.5719087439789990  0.2906484468803075   T   T   T
  0.6671378568406026  0.6193513409042520  0.1472147006475470   T   T   T
  0.6190500259999965  0.6666700239999983  0.0025400000000033   F   F   F
  0.7150797035216762  0.5719864909427356  0.2924671841051247   T   T   T
  0.8099862951033284  0.6195079878136736  0.1479565163849151   T   T   T
  0.7619000079999978  0.6666700239999983  0.0025400000000033   F   F   F
  0.8579354507194357  0.5713355999168906  0.2926885686334844   T   T   T
  0.9529791628787043  0.6190727989259995  0.1481541805843467   T   T   T
  0.9047600029999998  0.6666700239999983  0.0025400000000033   F   F   F
  0.0004183724892384  0.7143695164064259  0.2927008260564962   T   T   T
  0.0952504152294300  0.7621339728601291  0.1469404428626152   T   T   T
  0.0476199980000018  0.8095200059999996  0.0025400000000033   F   F   F
  0.1408943814999548  0.7143553836508336  0.2913671779976809   T   T   T
  0.2380930984573677  0.7616825439490864  0.1475355799798078   T   T   T
  0.1904799940000004  0.8095200059999996  0.0025400000000033   F   F   F
  0.2874152484621547  0.7149435162459933  0.2922613266466977   T   T   T
  0.3808579759052088  0.7622531852153216  0.1489740912341562   T   T   T
  0.3333300050000005  0.8095200059999996  0.0025400000000033   F   F   F
  0.4290126304626319  0.7131570272779126  0.2909125498058591   T   T   T
  0.5236590376523205  0.7623626436906074  0.1474854605551501   T   T   T
  0.4761900009999991  0.8095200059999996  0.0025400000000033   F   F   F
  0.5713503993505317  0.7149379557613978  0.2906002525511884   T   T   T
  0.6667539662686484  0.7623009848683845  0.1468708524908839   T   T   T
  0.6190500259999965  0.8095200059999996  0.0025400000000033   F   F   F
  0.7130277637559189  0.7142042194816934  0.2904451910758494   T   T   T
  0.8102401031279084  0.7628172964094503  0.1496106369069249   T   T   T
  0.7619000079999978  0.8095200059999996  0.0025400000000033   F   F   F
  0.8580895616299481  0.7137231673689595  0.2935307967076525   T   T   T
  0.9522078925384700  0.7617831908814868  0.1477966391965878   T   T   T
  0.9047600029999998  0.8095200059999996  0.0025400000000033   F   F   F
  0.0015242064727705  0.8576047523228406  0.2905267503577307   T   T   T
  0.0954617321612157  0.9050843546042102  0.1471635591122404   T   T   T
  0.0476199980000018  0.9523800019999982  0.0025400000000033   F   F   F
  0.1428852414160469  0.8572826348227783  0.2927023305356222   T   T   T
  0.2378203734649136  0.9048583943647243  0.1470920605129351   T   T   T
  0.1904799940000004  0.9523800019999982  0.0025400000000033   F   F   F
  0.2851392417970520  0.8582909758537740  0.2903729362899135   T   T   T
  0.3811297403316817  0.9048697021834963  0.1478540865053654   T   T   T
  0.3333300050000005  0.9523800019999982  0.0025400000000033   F   F   F
  0.4295916744205487  0.8595423660531514  0.2938478692080511   T   T   T
  0.5235743151636324  0.9050930615076861  0.1481454951762041   T   T   T
  0.4761900009999991  0.9523800019999982  0.0025400000000033   F   F   F
  0.5711393586779273  0.8578549537043985  0.2926814338187957   T   T   T
  0.6662968244604944  0.9053366323777361  0.1473867390633836   T   T   T
  0.6190500259999965  0.9523800019999982  0.0025400000000033   F   F   F
  0.7128264944113277  0.8579778018257255  0.2902386544334279   T   T   T
  0.8097149469908761  0.9047892139400135  0.1475665105478866   T   T   T
  0.7619000079999978  0.9523800019999982  0.0025400000000033   F   F   F
  0.8568027103290464  0.8574538390882096  0.2951096007943430   T   T   T
  0.9519392260615771  0.9047188017074982  0.1478257828993972   T   T   T
  0.9047600029999998  0.9523800019999982  0.0025400000000033   F   F   F
  0.9089192578893327  0.9634411176505432  0.4256490405808003   T   T   T
  0.1912235890692196  0.6664592076018040  0.4259796926855277   T   T   T
  0.4768700500335757  0.2406568019730790  0.4258837844886632   T   T   T
  0.5765637071788926  0.7145138395605872  0.5053091678673067   T   T   T
  0.4409658638198434  0.5841239585727073  0.5083240470791044   T   T   T
  0.5713243370265387  0.5786069305927782  0.5073245797079557   T   T   T
  0.4895767475885149  0.6707304538680422  0.5063305620593863   T   T   T
  0.4845901949849060  0.5407339701555258  0.5084194292138151   T   T   T
  0.6144860630547072  0.6656826567245877  0.5061283177305680   T   T   T
  0.7097889257375692  0.7107166563081940  0.4998896536289484   T   T   T
  0.4446196876110432  0.7210553026696837  0.4993192526241744   T   T   T
  0.4329018414219338  0.4454060175577917  0.5037378165796089   T   T   T
  0.4909363816912783  0.8116440184900745  0.5066952959481702   T   T   T
  0.4476793200587211  0.8581236772945232  0.4974218282682022   T   T   T
  0.3585716848163635  0.8151471207640381  0.4788359702997371   T   T   T
  0.3100146365480098  0.7241850869397687  0.4680249403358510   T   T   T
  0.3552074400568049  0.6786959466993845  0.4796017607103742   T   T   T
  0.3427512446405659  0.4033733220269727  0.5152617368968213   T   T   T
  0.2936935056557919  0.3138248638216857  0.5066724375388045   T   T   T
  0.3335631210255335  0.2655070336848752  0.4843726291153547   T   T   T
  0.4239446195048869  0.3054560938303629  0.4704012576707520   T   T   T
  0.4723439339966347  0.3961136842839221  0.4816330737506728   T   T   T
  0.7543002730391946  0.6647645639744240  0.5090084886412798   T   T   T
  0.8441262361488678  0.7080542831403773  0.5007807621073248   T   T   T
  0.8902243768723801  0.7969364807356147  0.4812313125594397   T   T   T
  0.8476623230219524  0.8451256035708365  0.4686407231541788   T   T   T
  0.7569291007938201  0.7999962575447618  0.4795962330807758   T   T   T
  0.5602689066354725  0.8444157856088461  0.5193656486832237   T   T   T
  0.4832616246728717  0.9283280120273085  0.5039934794189647   T   T   T
  0.3263907958758458  0.8532709521430180  0.4729592133540385   T   T   T
  0.3213721974531594  0.6084240051519698  0.4734471508218112   T   T   T
  0.3124067658461213  0.4418423231208563  0.5302574955011894   T   T   T
  0.2237759794746292  0.2811803393093259  0.5159195184235946   T   T   T
  0.2933963217696528  0.1954418015720893  0.4776125452731928   T   T   T
  0.5424444243817612  0.4306044779568812  0.4729629318760233   T   T   T
  0.7177899784086157  0.5955041672681626  0.5221383655433824   T   T   T
  0.8788514086704499  0.6726589400927737  0.5086734201774710   T   T   T
  0.9606131159288950  0.8292605613058779  0.4754633312235520   T   T   T
  0.7206087738815199  0.8338608237020341  0.4724030260508259   T   T   T
 
  0.00000000E+00  0.00000000E+00  0.00000000E+00
  0.00000000E+00  0.00000000E+00  0.00000000E+00
  0.00000000E+00  0.00000000E+00  0.00000000E+00
  0.00000000E+00  0.00000000E+00  0.00000000E+00
  0.00000000E+00  0.00000000E+00  0.00000000E+00
  0.00000000E+00  0.00000000E+00  0.00000000E+00
  0.00000000E+00  0.00000000E+00  0.00000000E+00
  0.00000000E+00  0.00000000E+00  0.00000000E+00
  0.00000000E+00  0.00000000E+00  0.00000000E+00
  0.00000000E+00  0.00000000E+00  0.00000000E+00
  0.00000000E+00  0.00000000E+00  0.00000000E+00
  0.00000000E+00  0.00000000E+00  0.00000000E+00
  0.00000000E+00  0.00000000E+00  0.00000000E+00
  0.00000000E+00  0.00000000E+00  0.00000000E+00
  0.00000000E+00  0.00000000E+00  0.00000000E+00
  0.00000000E+00  0.00000000E+00  0.00000000E+00
  0.00000000E+00  0.00000000E+00  0.00000000E+00
  0.00000000E+00  0.00000000E+00  0.00000000E+00
  0.00000000E+00  0.00000000E+00  0.00000000E+00
  0.00000000E+00  0.00000000E+00  0.00000000E+00
  0.00000000E+00  0.00000000E+00  0.00000000E+00
  0.00000000E+00  0.00000000E+00  0.00000000E+00
  0.00000000E+00  0.00000000E+00  0.00000000E+00
  0.00000000E+00  0.00000000E+00  0.00000000E+00
  0.00000000E+00  0.00000000E+00  0.00000000E+00
  0.00000000E+00  0.00000000E+00  0.00000000E+00
  0.00000000E+00  0.00000000E+00  0.00000000E+00
  0.00000000E+00  0.00000000E+00  0.00000000E+00
  0.00000000E+00  0.00000000E+00  0.00000000E+00
  0.00000000E+00  0.00000000E+00  0.00000000E+00
  0.00000000E+00  0.00000000E+00  0.00000000E+00
  0.00000000E+00  0.00000000E+00  0.00000000E+00
  0.00000000E+00  0.00000000E+00  0.00000000E+00
  0.00000000E+00  0.00000000E+00  0.00000000E+00
  0.00000000E+00  0.00000000E+00  0.00000000E+00
  0.00000000E+00  0.00000000E+00  0.00000000E+00
  0.00000000E+00  0.00000000E+00  0.00000000E+00
  0.00000000E+00  0.00000000E+00  0.00000000E+00
  0.00000000E+00  0.00000000E+00  0.00000000E+00
  0.00000000E+00  0.00000000E+00  0.00000000E+00
  0.00000000E+00  0.00000000E+00  0.00000000E+00
  0.00000000E+00  0.00000000E+00  0.00000000E+00
  0.00000000E+00  0.00000000E+00  0.00000000E+00
  0.00000000E+00  0.00000000E+00  0.00000000E+00
  0.00000000E+00  0.00000000E+00  0.00000000E+00
  0.00000000E+00  0.00000000E+00  0.00000000E+00
  0.00000000E+00  0.00000000E+00  0.00000000E+00
  0.00000000E+00  0.00000000E+00  0.00000000E+00
  0.00000000E+00  0.00000000E+00  0.00000000E+00
  0.00000000E+00  0.00000000E+00  0.00000000E+00
  0.00000000E+00  0.00000000E+00  0.00000000E+00
  0.00000000E+00  0.00000000E+00  0.00000000E+00
  0.00000000E+00  0.00000000E+00  0.00000000E+00
  0.00000000E+00  0.00000000E+00  0.00000000E+00
  0.00000000E+00  0.00000000E+00  0.00000000E+00
  0.00000000E+00  0.00000000E+00  0.00000000E+00
  0.00000000E+00  0.00000000E+00  0.00000000E+00
  0.00000000E+00  0.00000000E+00  0.00000000E+00
  0.00000000E+00  0.00000000E+00  0.00000000E+00
  0.00000000E+00  0.00000000E+00  0.00000000E+00
  0.00000000E+00  0.00000000E+00  0.00000000E+00
  0.00000000E+00  0.00000000E+00  0.00000000E+00
  0.00000000E+00  0.00000000E+00  0.00000000E+00
  0.00000000E+00  0.00000000E+00  0.00000000E+00
  0.00000000E+00  0.00000000E+00  0.00000000E+00
  0.00000000E+00  0.00000000E+00  0.00000000E+00
  0.00000000E+00  0.00000000E+00  0.00000000E+00
  0.00000000E+00  0.00000000E+00  0.00000000E+00
  0.00000000E+00  0.00000000E+00  0.00000000E+00
  0.00000000E+00  0.00000000E+00  0.00000000E+00
  0.00000000E+00  0.00000000E+00  0.00000000E+00
  0.00000000E+00  0.00000000E+00  0.00000000E+00
  0.00000000E+00  0.00000000E+00  0.00000000E+00
  0.00000000E+00  0.00000000E+00  0.00000000E+00
  0.00000000E+00  0.00000000E+00  0.00000000E+00
  0.00000000E+00  0.00000000E+00  0.00000000E+00
  0.00000000E+00  0.00000000E+00  0.00000000E+00
  0.00000000E+00  0.00000000E+00  0.00000000E+00
  0.00000000E+00  0.00000000E+00  0.00000000E+00
  0.00000000E+00  0.00000000E+00  0.00000000E+00
  0.00000000E+00  0.00000000E+00  0.00000000E+00
  0.00000000E+00  0.00000000E+00  0.00000000E+00
  0.00000000E+00  0.00000000E+00  0.00000000E+00
  0.00000000E+00  0.00000000E+00  0.00000000E+00
  0.00000000E+00  0.00000000E+00  0.00000000E+00
  0.00000000E+00  0.00000000E+00  0.00000000E+00
  0.00000000E+00  0.00000000E+00  0.00000000E+00
  0.00000000E+00  0.00000000E+00  0.00000000E+00
  0.00000000E+00  0.00000000E+00  0.00000000E+00
  0.00000000E+00  0.00000000E+00  0.00000000E+00
  0.00000000E+00  0.00000000E+00  0.00000000E+00
  0.00000000E+00  0.00000000E+00  0.00000000E+00
  0.00000000E+00  0.00000000E+00  0.00000000E+00
  0.00000000E+00  0.00000000E+00  0.00000000E+00
  0.00000000E+00  0.00000000E+00  0.00000000E+00
  0.00000000E+00  0.00000000E+00  0.00000000E+00
  0.00000000E+00  0.00000000E+00  0.00000000E+00
  0.00000000E+00  0.00000000E+00  0.00000000E+00
  0.00000000E+00  0.00000000E+00  0.00000000E+00
  0.00000000E+00  0.00000000E+00  0.00000000E+00
  0.00000000E+00  0.00000000E+00  0.00000000E+00
  0.00000000E+00  0.00000000E+00  0.00000000E+00
  0.00000000E+00  0.00000000E+00  0.00000000E+00
  0.00000000E+00  0.00000000E+00  0.00000000E+00
  0.00000000E+00  0.00000000E+00  0.00000000E+00
  0.00000000E+00  0.00000000E+00  0.00000000E+00
  0.00000000E+00  0.00000000E+00  0.00000000E+00
  0.00000000E+00  0.00000000E+00  0.00000000E+00
  0.00000000E+00  0.00000000E+00  0.00000000E+00
  0.00000000E+00  0.00000000E+00  0.00000000E+00
  0.00000000E+00  0.00000000E+00  0.00000000E+00
  0.00000000E+00  0.00000000E+00  0.00000000E+00
  0.00000000E+00  0.00000000E+00  0.00000000E+00
  0.00000000E+00  0.00000000E+00  0.00000000E+00
  0.00000000E+00  0.00000000E+00  0.00000000E+00
  0.00000000E+00  0.00000000E+00  0.00000000E+00
  0.00000000E+00  0.00000000E+00  0.00000000E+00
  0.00000000E+00  0.00000000E+00  0.00000000E+00
  0.00000000E+00  0.00000000E+00  0.00000000E+00
  0.00000000E+00  0.00000000E+00  0.00000000E+00
  0.00000000E+00  0.00000000E+00  0.00000000E+00
  0.00000000E+00  0.00000000E+00  0.00000000E+00
  0.00000000E+00  0.00000000E+00  0.00000000E+00
  0.00000000E+00  0.00000000E+00  0.00000000E+00
  0.00000000E+00  0.00000000E+00  0.00000000E+00
  0.00000000E+00  0.00000000E+00  0.00000000E+00
  0.00000000E+00  0.00000000E+00  0.00000000E+00
  0.00000000E+00  0.00000000E+00  0.00000000E+00
  0.00000000E+00  0.00000000E+00  0.00000000E+00
  0.00000000E+00  0.00000000E+00  0.00000000E+00
  0.00000000E+00  0.00000000E+00  0.00000000E+00
  0.00000000E+00  0.00000000E+00  0.00000000E+00
  0.00000000E+00  0.00000000E+00  0.00000000E+00
  0.00000000E+00  0.00000000E+00  0.00000000E+00
  0.00000000E+00  0.00000000E+00  0.00000000E+00
  0.00000000E+00  0.00000000E+00  0.00000000E+00
  0.00000000E+00  0.00000000E+00  0.00000000E+00
  0.00000000E+00  0.00000000E+00  0.00000000E+00
  0.00000000E+00  0.00000000E+00  0.00000000E+00
  0.00000000E+00  0.00000000E+00  0.00000000E+00
  0.00000000E+00  0.00000000E+00  0.00000000E+00
  0.00000000E+00  0.00000000E+00  0.00000000E+00
  0.00000000E+00  0.00000000E+00  0.00000000E+00
  0.00000000E+00  0.00000000E+00  0.00000000E+00
  0.00000000E+00  0.00000000E+00  0.00000000E+00
  0.00000000E+00  0.00000000E+00  0.00000000E+00
  0.00000000E+00  0.00000000E+00  0.00000000E+00
  0.00000000E+00  0.00000000E+00  0.00000000E+00
  0.00000000E+00  0.00000000E+00  0.00000000E+00
  0.00000000E+00  0.00000000E+00  0.00000000E+00
  0.00000000E+00  0.00000000E+00  0.00000000E+00
  0.00000000E+00  0.00000000E+00  0.00000000E+00
  0.00000000E+00  0.00000000E+00  0.00000000E+00
  0.00000000E+00  0.00000000E+00  0.00000000E+00
  0.00000000E+00  0.00000000E+00  0.00000000E+00
  0.00000000E+00  0.00000000E+00  0.00000000E+00
  0.00000000E+00  0.00000000E+00  0.00000000E+00
  0.00000000E+00  0.00000000E+00  0.00000000E+00
  0.00000000E+00  0.00000000E+00  0.00000000E+00
  0.00000000E+00  0.00000000E+00  0.00000000E+00
  0.00000000E+00  0.00000000E+00  0.00000000E+00
  0.00000000E+00  0.00000000E+00  0.00000000E+00
  0.00000000E+00  0.00000000E+00  0.00000000E+00
  0.00000000E+00  0.00000000E+00  0.00000000E+00
  0.00000000E+00  0.00000000E+00  0.00000000E+00
  0.00000000E+00  0.00000000E+00  0.00000000E+00
  0.00000000E+00  0.00000000E+00  0.00000000E+00
  0.00000000E+00  0.00000000E+00  0.00000000E+00
  0.00000000E+00  0.00000000E+00  0.00000000E+00
  0.00000000E+00  0.00000000E+00  0.00000000E+00
  0.00000000E+00  0.00000000E+00  0.00000000E+00
  0.00000000E+00  0.00000000E+00  0.00000000E+00
  0.00000000E+00  0.00000000E+00  0.00000000E+00
  0.00000000E+00  0.00000000E+00  0.00000000E+00
  0.00000000E+00  0.00000000E+00  0.00000000E+00
  0.00000000E+00  0.00000000E+00  0.00000000E+00
  0.00000000E+00  0.00000000E+00  0.00000000E+00
  0.00000000E+00  0.00000000E+00  0.00000000E+00
  0.00000000E+00  0.00000000E+00  0.00000000E+00
  0.00000000E+00  0.00000000E+00  0.00000000E+00
  0.00000000E+00  0.00000000E+00  0.00000000E+00
  0.00000000E+00  0.00000000E+00  0.00000000E+00
  0.00000000E+00  0.00000000E+00  0.00000000E+00
  0.00000000E+00  0.00000000E+00  0.00000000E+00
  0.00000000E+00  0.00000000E+00  0.00000000E+00
  0.00000000E+00  0.00000000E+00  0.00000000E+00
