# Supplementary material for: Topology selectivity of a conformationally flexible precursor through selenium doping
Source: Nat Commun. 2024 Apr 15;15:3235. doi: 10.1038/s41467-024-47614-9 (PMC11018763; doi:10.1038/s41467-024-47614-9)
Supplement: Supplementary file 4 — Source Data [file 41467_2024_47614_MOESM4_ESM.zip › Source Data/Supplementary Figure 12/CONTCAR_lower_TS]

Cu   N    C    H                               
   1.00000000000000     
    17.8918991088999988    0.0000000000000000    0.0000000000000000
    -8.9459495544000003   15.4948391502000007    0.0000000000000000
     0.0000000000000000    0.0000000000000000   14.1738996505999992
   Cu   N    C    H 
   150     3    21    12
Selective dynamics
Direct
  0.0022589503352637  0.0019277511640115  0.2981176597965183   T   T   T
  0.0948632931243704  0.0464537950630895  0.1460489237034034   T   T   T
  0.0476199980000018  0.0952399970000002  0.0025400000000033   F   F   F
  0.1437070405964177  0.0000610967471059  0.2939903652752428   T   T   T
  0.2381707622118155  0.0475513489219506  0.1478099931235154   T   T   T
  0.1904799940000004  0.0952399970000002  0.0025400000000033   F   F   F
  0.2858081964395416  0.9996540461532477  0.2930555210889211   T   T   T
  0.3809156007067697  0.0473992386746699  0.1477195584540195   T   T   T
  0.3333300050000005  0.0952399970000002  0.0025400000000033   F   F   F
  0.4281201320700582  0.9994308840837622  0.2933192487428745   T   T   T
  0.5233635621812979  0.0466602437601549  0.1476741693108681   T   T   T
  0.4761900009999991  0.0952399970000002  0.0025400000000033   F   F   F
  0.5708752497915371  0.9989280559730829  0.2943022668012369   T   T   T
  0.6662226802049085  0.0468548276422226  0.1478085998698965   T   T   T
  0.6190500259999965  0.0952399970000002  0.0025400000000033   F   F   F
  0.7155131603573422  0.0006029615007767  0.2922054905658219   T   T   T
  0.8103136232299827  0.0474954186717411  0.1478581937220584   T   T   T
  0.7619000079999978  0.0952399970000002  0.0025400000000033   F   F   F
  0.8583030083134291  0.0000737570775712  0.2944726913517056   T   T   T
  0.9529124829606604  0.0471332480930589  0.1477491624057981   T   T   T
  0.9047600029999998  0.0952399970000002  0.0025400000000033   F   F   F
  0.9986855645913396  0.1411153840404961  0.2922325134648374   T   T   T
  0.0953614464052162  0.1909072809638419  0.1464646602368680   T   T   T
  0.0476199980000018  0.2381000069999999  0.0025400000000033   F   F   F
  0.1488099857215761  0.1433856479577201  0.2818122462816011   T   T   T
  0.2404679877833388  0.1917885854954937  0.1449026341551125   T   T   T
  0.1904799940000004  0.2381000069999999  0.0025400000000033   F   F   F
  0.2884378016667558  0.1430538827077784  0.2915012708113822   T   T   T
  0.3822270748234033  0.1908125237883351  0.1474392754951420   T   T   T
  0.3333300050000005  0.2381000069999999  0.0025400000000033   F   F   F
  0.4288459408868245  0.1421716075867653  0.2926954894658266   T   T   T
  0.5243123536136981  0.1902022222247903  0.1472647962566126   T   T   T
  0.4761900009999991  0.2381000069999999  0.0025400000000033   F   F   F
  0.5708999095957464  0.1409851929056811  0.2918238607297312   T   T   T
  0.6663658877950716  0.1898000518495246  0.1476685090890052   T   T   T
  0.6190500259999965  0.2381000069999999  0.0025400000000033   F   F   F
  0.7140281467400889  0.1414458702755166  0.2927233701820525   T   T   T
  0.8094623857401581  0.1894755925192384  0.1474899598749111   T   T   T
  0.7619000079999978  0.2381000069999999  0.0025400000000033   F   F   F
  0.8573583244047350  0.1422224744492833  0.2934024628778364   T   T   T
  0.9526562606221244  0.1900642278081810  0.1477240252251819   T   T   T
  0.9047600029999998  0.2381000069999999  0.0025400000000033   F   F   F
  0.9989813808564318  0.2848348075614759  0.2916190933101437   T   T   T
  0.0958055669600176  0.3328020835767310  0.1491750420246742   T   T   T
  0.0476199980000018  0.3809500039999989  0.0025400000000033   F   F   F
  0.1417917137734670  0.2838861517425594  0.2966502548596602   T   T   T
  0.2377978614364364  0.3329372059675580  0.1500427301996223   T   T   T
  0.1904799940000004  0.3809500039999989  0.0025400000000033   F   F   F
  0.2879958559462031  0.2868411193359871  0.2928007522397412   T   T   T
  0.3817429731009691  0.3336357270535190  0.1475301330478112   T   T   T
  0.3333300050000005  0.3809500039999989  0.0025400000000033   F   F   F
  0.4297127551017078  0.2861842482807400  0.2930959856660601   T   T   T
  0.5246046180566313  0.3335829866904761  0.1475024381098320   T   T   T
  0.4761900009999991  0.3809500039999989  0.0025400000000033   F   F   F
  0.5698230420316803  0.2836633123024471  0.2912532569955321   T   T   T
  0.6676388419943602  0.3342910683207352  0.1501890169018047   T   T   T
  0.6190500259999965  0.3809500039999989  0.0025400000000033   F   F   F
  0.7137170678342700  0.2833806190641147  0.2919585758958031   T   T   T
  0.8089242578631367  0.3318556586896411  0.1458013285862228   T   T   T
  0.7619000079999978  0.3809500039999989  0.0025400000000033   F   F   F
  0.8570204995827304  0.2835918829875237  0.2920330838859978   T   T   T
  0.9525416792762734  0.3333597110192619  0.1473739388296573   T   T   T
  0.9047600029999998  0.3809500039999989  0.0025400000000033   F   F   F
  0.0003748154632431  0.4278098196406429  0.2935668816596469   T   T   T
  0.0952823476049819  0.4760322832559594  0.1480340970951077   T   T   T
  0.0476199980000018  0.5238100290000034  0.0025400000000033   F   F   F
  0.1430026743977753  0.4285767389988031  0.2924756699894569   T   T   T
  0.2379024129652547  0.4761824577409617  0.1475691827072782   T   T   T
  0.1904799940000004  0.5238100290000034  0.0025400000000033   F   F   F
  0.2870012312327269  0.4307110102698428  0.2911681393176525   T   T   T
  0.3809796239020734  0.4762450866092365  0.1466762530508210   T   T   T
  0.3333300050000005  0.5238100290000034  0.0025400000000033   F   F   F
  0.4303054261835830  0.4298710649314377  0.2887652854661460   T   T   T
  0.5250570469456898  0.4769610323034019  0.1463286987789035   T   T   T
  0.4761900009999991  0.5238100290000034  0.0025400000000033   F   F   F
  0.5729402857034512  0.4293523680381675  0.2897799703109978   T   T   T
  0.6685314062260420  0.4764352965733350  0.1489964026834066   T   T   T
  0.6190500259999965  0.5238100290000034  0.0025400000000033   F   F   F
  0.7179295462390236  0.4305987237705756  0.2986654768774774   T   T   T
  0.8096299760542154  0.4763107644913283  0.1468530028117867   T   T   T
  0.7619000079999978  0.5238100290000034  0.0025400000000033   F   F   F
  0.8588786699989697  0.4242707530797366  0.2844926380489097   T   T   T
  0.9536781326746635  0.4768598415944010  0.1463423785964281   T   T   T
  0.9047600029999998  0.5238100290000034  0.0025400000000033   F   F   F
  0.9961974672325100  0.5691861762592303  0.2990932033700485   T   T   T
  0.0942736532225359  0.6184187671504886  0.1491339481132190   T   T   T
  0.0476199980000018  0.6666700239999983  0.0025400000000033   F   F   F
  0.1417730884011947  0.5709182081604385  0.2935578747810164   T   T   T
  0.2377418125676460  0.6191596349079050  0.1482353560716314   T   T   T
  0.1904799940000004  0.6666700239999983  0.0025400000000033   F   F   F
  0.2851222994548945  0.5716241758972018  0.2930033679909886   T   T   T
  0.3806438060236660  0.6190730805291770  0.1475711624496227   T   T   T
  0.3333300050000005  0.6666700239999983  0.0025400000000033   F   F   F
  0.4279207440887994  0.5711436781657485  0.2917444642757428   T   T   T
  0.5238696591921248  0.6196457690328686  0.1482168343562859   T   T   T
  0.4761900009999991  0.6666700239999983  0.0025400000000033   F   F   F
  0.5726064469438830  0.5721438754725726  0.2907090598526494   T   T   T
  0.6672704997939752  0.6198438465406358  0.1472031603490139   T   T   T
  0.6190500259999965  0.6666700239999983  0.0025400000000033   F   F   F
  0.7153597753631206  0.5736932789257276  0.2915630884775683   T   T   T
  0.8100183774476173  0.6199684148945424  0.1466385297425977   T   T   T
  0.7619000079999978  0.6666700239999983  0.0025400000000033   F   F   F
  0.8588754972485451  0.5761537865407597  0.2890714071969748   T   T   T
  0.9532346276987333  0.6193078001449912  0.1473573081602573   T   T   T
  0.9047600029999998  0.6666700239999983  0.0025400000000033   F   F   F
  0.0003911618098443  0.7147240343767385  0.2940313749219617   T   T   T
  0.0951529603439247  0.7616460363330828  0.1480560121537769   T   T   T
  0.0476199980000018  0.8095200059999996  0.0025400000000033   F   F   F
  0.1416079647632753  0.7131668329251285  0.2934410216534618   T   T   T
  0.2377063508317186  0.7615113030875259  0.1482121921518729   T   T   T
  0.1904799940000004  0.8095200059999996  0.0025400000000033   F   F   F
  0.2849828679288005  0.7143830974136706  0.2944753500420667   T   T   T
  0.3802866793413467  0.7620398993952727  0.1468979798903625   T   T   T
  0.3333300050000005  0.8095200059999996  0.0025400000000033   F   F   F
  0.4257867312845343  0.7136797134702105  0.2904240568415910   T   T   T
  0.5233458094543184  0.7614883288101527  0.1466151594377769   T   T   T
  0.4761900009999991  0.8095200059999996  0.0025400000000033   F   F   F
  0.5698656049479129  0.7139262299474198  0.2944072983529026   T   T   T
  0.6662786664866119  0.7620220556235676  0.1495301695066080   T   T   T
  0.6190500259999965  0.8095200059999996  0.0025400000000033   F   F   F
  0.7150841763687497  0.7149835760746562  0.2933607594733225   T   T   T
  0.8097701242037829  0.7626325495556798  0.1479938707294662   T   T   T
  0.7619000079999978  0.8095200059999996  0.0025400000000033   F   F   F
  0.8577070603218713  0.7160440425122727  0.2931791264646860   T   T   T
  0.9526519762480002  0.7621136798123856  0.1481896516638228   T   T   T
  0.9047600029999998  0.8095200059999996  0.0025400000000033   F   F   F
  0.0008334751550933  0.8580314574766317  0.2936326924024230   T   T   T
  0.0953712569174016  0.9047729807745831  0.1480419227314286   T   T   T
  0.0476199980000018  0.9523800019999982  0.0025400000000033   F   F   F
  0.1428021601844830  0.8570525884481515  0.2931965468316006   T   T   T
  0.2378163362138244  0.9045414249020864  0.1478771525145962   T   T   T
  0.1904799940000004  0.9523800019999982  0.0025400000000033   F   F   F
  0.2848257446260986  0.8566903291303780  0.2932128843366059   T   T   T
  0.3802836413642030  0.9046012558625477  0.1470954943100471   T   T   T
  0.3333300050000005  0.9523800019999982  0.0025400000000033   F   F   F
  0.4268073593898148  0.8576915417748868  0.2927297596417095   T   T   T
  0.5230821526661891  0.9046166864559185  0.1465258362634165   T   T   T
  0.4761900009999991  0.9523800019999982  0.0025400000000033   F   F   F
  0.5744403523177328  0.8596032446661817  0.2863940249045907   T   T   T
  0.6674657505077236  0.9047673457629684  0.1465911628755629   T   T   T
  0.6190500259999965  0.9523800019999982  0.0025400000000033   F   F   F
  0.7158394320526122  0.8579811473195746  0.2930214889291149   T   T   T
  0.8103435666648759  0.9050816977089139  0.1482651000531297   T   T   T
  0.7619000079999978  0.9523800019999982  0.0025400000000033   F   F   F
  0.8585384086362527  0.8583626315794076  0.2935691332452158   T   T   T
  0.9530868474932513  0.9053771728205059  0.1486372712689729   T   T   T
  0.9047600029999998  0.9523800019999982  0.0025400000000033   F   F   F
  0.8509084489724131  0.4905412897320159  0.4237754787439270   T   T   T
  0.4884961739853411  0.8157545771281677  0.4239201048007523   T   T   T
  0.0813666126659598  0.1228390885013724  0.4250716701953982   T   T   T
  0.5740213909708246  0.5100903164275735  0.5194758498349924   T   T   T
  0.4384551706845047  0.5026952580179586  0.5091169208756567   T   T   T
  0.4450692406999232  0.3729134526954572  0.5036595700571923   T   T   T
  0.5249118187001114  0.5472162488497435  0.5155810783249755   T   T   T
  0.4008653970415091  0.4159750933201394  0.5055168731025169   T   T   T
  0.5320114442913429  0.4236724322733982  0.5104249858013211   T   T   T
  0.5881766364468549  0.3852599302441979  0.5014781215547499   T   T   T
  0.5686701943884475  0.6423449878995035  0.5117203318601895   T   T   T
  0.3049640229700052  0.3692778204722715  0.4979588745932840   T   T   T
  0.6581907154217664  0.6936492401972753  0.5254270119108309   T   T   T
  0.6976407410655981  0.7831691114304647  0.5161086997815408   T   T   T
  0.6491423627979072  0.8221160385757996  0.4907650904379565   T   T   T
  0.5590204137197633  0.7722641921994247  0.4745908084817325   T   T   T
  0.5206571984946646  0.6821083054089626  0.4857051053778487   T   T   T
  0.2640735783476218  0.4191267269074276  0.5062600778220722   T   T   T
  0.1750110210824601  0.3808065322142957  0.4976313035829382   T   T   T
  0.1250176330862689  0.2922864821735867  0.4774112285847605   T   T   T
  0.1626527623809298  0.2392352001997999  0.4668440842157917   T   T   T
  0.2541641107033500  0.2800521959490541  0.4772997691848624   T   T   T
  0.5562522018652106  0.2958736701761952  0.5057983383028674   T   T   T
  0.6132578268949459  0.2642562096638382  0.4953671033049685   T   T   T
  0.7013459155325308  0.3204880578839878  0.4768567565609731   T   T   T
  0.7354344688271676  0.4110081107767848  0.4678106038778745   T   T   T
  0.6767772455277743  0.4410671546515277  0.4814527145825825   T   T   T
  0.6958498399915612  0.6627825523823540  0.5423652759551210   T   T   T
  0.7672129898809561  0.8233226950224430  0.5265917547807208   T   T   T
  0.6819901791157666  0.8922820334993018  0.4833839123420316   T   T   T
  0.4514393672768221  0.6403610971038540  0.4746477760956467   T   T   T
  0.3037624245177423  0.4880036695751739  0.5197479043049904   T   T   T
  0.1439170132867958  0.4197472484793686  0.5049315075224838   T   T   T
  0.0549840380656191  0.2635846098656455  0.4724758328464562   T   T   T
  0.2863893097942655  0.2418716512431614  0.4729733008279626   T   T   T
  0.4876152500433251  0.2522096287078709  0.5179751672169852   T   T   T
  0.5890363446168289  0.1949204341837873  0.5001746570574546   T   T   T
  0.7443086896342580  0.2935663365612798  0.4707873583015665   T   T   T
  0.6990610374845254  0.5098859235739058  0.4771153348841230   T   T   T
 
  0.00000000E+00  0.00000000E+00  0.00000000E+00
  0.00000000E+00  0.00000000E+00  0.00000000E+00
  0.00000000E+00  0.00000000E+00  0.00000000E+00
  0.00000000E+00  0.00000000E+00  0.00000000E+00
  0.00000000E+00  0.00000000E+00  0.00000000E+00
  0.00000000E+00  0.00000000E+00  0.00000000E+00
  0.00000000E+00  0.00000000E+00  0.00000000E+00
  0.00000000E+00  0.00000000E+00  0.00000000E+00
  0.00000000E+00  0.00000000E+00  0.00000000E+00
  0.00000000E+00  0.00000000E+00  0.00000000E+00
  0.00000000E+00  0.00000000E+00  0.00000000E+00
  0.00000000E+00  0.00000000E+00  0.00000000E+00
  0.00000000E+00  0.00000000E+00  0.00000000E+00
  0.00000000E+00  0.00000000E+00  0.00000000E+00
  0.00000000E+00  0.00000000E+00  0.00000000E+00
  0.00000000E+00  0.00000000E+00  0.00000000E+00
  0.00000000E+00  0.00000000E+00  0.00000000E+00
  0.00000000E+00  0.00000000E+00  0.00000000E+00
  0.00000000E+00  0.00000000E+00  0.00000000E+00
  0.00000000E+00  0.00000000E+00  0.00000000E+00
  0.00000000E+00  0.00000000E+00  0.00000000E+00
  0.00000000E+00  0.00000000E+00  0.00000000E+00
  0.00000000E+00  0.00000000E+00  0.00000000E+00
  0.00000000E+00  0.00000000E+00  0.00000000E+00
  0.00000000E+00  0.00000000E+00  0.00000000E+00
  0.00000000E+00  0.00000000E+00  0.00000000E+00
  0.00000000E+00  0.00000000E+00  0.00000000E+00
  0.00000000E+00  0.00000000E+00  0.00000000E+00
  0.00000000E+00  0.00000000E+00  0.00000000E+00
  0.00000000E+00  0.00000000E+00  0.00000000E+00
  0.00000000E+00  0.00000000E+00  0.00000000E+00
  0.00000000E+00  0.00000000E+00  0.00000000E+00
  0.00000000E+00  0.00000000E+00  0.00000000E+00
  0.00000000E+00  0.00000000E+00  0.00000000E+00
  0.00000000E+00  0.00000000E+00  0.00000000E+00
  0.00000000E+00  0.00000000E+00  0.00000000E+00
  0.00000000E+00  0.00000000E+00  0.00000000E+00
  0.00000000E+00  0.00000000E+00  0.00000000E+00
  0.00000000E+00  0.00000000E+00  0.00000000E+00
  0.00000000E+00  0.00000000E+00  0.00000000E+00
  0.00000000E+00  0.00000000E+00  0.00000000E+00
  0.00000000E+00  0.00000000E+00  0.00000000E+00
  0.00000000E+00  0.00000000E+00  0.00000000E+00
  0.00000000E+00  0.00000000E+00  0.00000000E+00
  0.00000000E+00  0.00000000E+00  0.00000000E+00
  0.00000000E+00  0.00000000E+00  0.00000000E+00
  0.00000000E+00  0.00000000E+00  0.00000000E+00
  0.00000000E+00  0.00000000E+00  0.00000000E+00
  0.00000000E+00  0.00000000E+00  0.00000000E+00
  0.00000000E+00  0.00000000E+00  0.00000000E+00
  0.00000000E+00  0.00000000E+00  0.00000000E+00
  0.00000000E+00  0.00000000E+00  0.00000000E+00
  0.00000000E+00  0.00000000E+00  0.00000000E+00
  0.00000000E+00  0.00000000E+00  0.00000000E+00
  0.00000000E+00  0.00000000E+00  0.00000000E+00
  0.00000000E+00  0.00000000E+00  0.00000000E+00
  0.00000000E+00  0.00000000E+00  0.00000000E+00
  0.00000000E+00  0.00000000E+00  0.00000000E+00
  0.00000000E+00  0.00000000E+00  0.00000000E+00
  0.00000000E+00  0.00000000E+00  0.00000000E+00
  0.00000000E+00  0.00000000E+00  0.00000000E+00
  0.00000000E+00  0.00000000E+00  0.00000000E+00
  0.00000000E+00  0.00000000E+00  0.00000000E+00
  0.00000000E+00  0.00000000E+00  0.00000000E+00
  0.00000000E+00  0.00000000E+00  0.00000000E+00
  0.00000000E+00  0.00000000E+00  0.00000000E+00
  0.00000000E+00  0.00000000E+00  0.00000000E+00
  0.00000000E+00  0.00000000E+00  0.00000000E+00
  0.00000000E+00  0.00000000E+00  0.00000000E+00
  0.00000000E+00  0.00000000E+00  0.00000000E+00
  0.00000000E+00  0.00000000E+00  0.00000000E+00
  0.00000000E+00  0.00000000E+00  0.00000000E+00
  0.00000000E+00  0.00000000E+00  0.00000000E+00
  0.00000000E+00  0.00000000E+00  0.00000000E+00
  0.00000000E+00  0.00000000E+00  0.00000000E+00
  0.00000000E+00  0.00000000E+00  0.00000000E+00
  0.00000000E+00  0.00000000E+00  0.00000000E+00
  0.00000000E+00  0.00000000E+00  0.00000000E+00
  0.00000000E+00  0.00000000E+00  0.00000000E+00
  0.00000000E+00  0.00000000E+00  0.00000000E+00
  0.00000000E+00  0.00000000E+00  0.00000000E+00
  0.00000000E+00  0.00000000E+00  0.00000000E+00
  0.00000000E+00  0.00000000E+00  0.00000000E+00
  0.00000000E+00  0.00000000E+00  0.00000000E+00
  0.00000000E+00  0.00000000E+00  0.00000000E+00
  0.00000000E+00  0.00000000E+00  0.00000000E+00
  0.00000000E+00  0.00000000E+00  0.00000000E+00
  0.00000000E+00  0.00000000E+00  0.00000000E+00
  0.00000000E+00  0.00000000E+00  0.00000000E+00
  0.00000000E+00  0.00000000E+00  0.00000000E+00
  0.00000000E+00  0.00000000E+00  0.00000000E+00
  0.00000000E+00  0.00000000E+00  0.00000000E+00
  0.00000000E+00  0.00000000E+00  0.00000000E+00
  0.00000000E+00  0.00000000E+00  0.00000000E+00
  0.00000000E+00  0.00000000E+00  0.00000000E+00
  0.00000000E+00  0.00000000E+00  0.00000000E+00
  0.00000000E+00  0.00000000E+00  0.00000000E+00
  0.00000000E+00  0.00000000E+00  0.00000000E+00
  0.00000000E+00  0.00000000E+00  0.00000000E+00
  0.00000000E+00  0.00000000E+00  0.00000000E+00
  0.00000000E+00  0.00000000E+00  0.00000000E+00
  0.00000000E+00  0.00000000E+00  0.00000000E+00
  0.00000000E+00  0.00000000E+00  0.00000000E+00
  0.00000000E+00  0.00000000E+00  0.00000000E+00
  0.00000000E+00  0.00000000E+00  0.00000000E+00
  0.00000000E+00  0.00000000E+00  0.00000000E+00
  0.00000000E+00  0.00000000E+00  0.00000000E+00
  0.00000000E+00  0.00000000E+00  0.00000000E+00
  0.00000000E+00  0.00000000E+00  0.00000000E+00
  0.00000000E+00  0.00000000E+00  0.00000000E+00
  0.00000000E+00  0.00000000E+00  0.00000000E+00
  0.00000000E+00  0.00000000E+00  0.00000000E+00
  0.00000000E+00  0.00000000E+00  0.00000000E+00
  0.00000000E+00  0.00000000E+00  0.00000000E+00
  0.00000000E+00  0.00000000E+00  0.00000000E+00
  0.00000000E+00  0.00000000E+00  0.00000000E+00
  0.00000000E+00  0.00000000E+00  0.00000000E+00
  0.00000000E+00  0.00000000E+00  0.00000000E+00
  0.00000000E+00  0.00000000E+00  0.00000000E+00
  0.00000000E+00  0.00000000E+00  0.00000000E+00
  0.00000000E+00  0.00000000E+00  0.00000000E+00
  0.00000000E+00  0.00000000E+00  0.00000000E+00
  0.00000000E+00  0.00000000E+00  0.00000000E+00
  0.00000000E+00  0.00000000E+00  0.00000000E+00
  0.00000000E+00  0.00000000E+00  0.00000000E+00
  0.00000000E+00  0.00000000E+00  0.00000000E+00
  0.00000000E+00  0.00000000E+00  0.00000000E+00
  0.00000000E+00  0.00000000E+00  0.00000000E+00
  0.00000000E+00  0.00000000E+00  0.00000000E+00
  0.00000000E+00  0.00000000E+00  0.00000000E+00
  0.00000000E+00  0.00000000E+00  0.00000000E+00
  0.00000000E+00  0.00000000E+00  0.00000000E+00
  0.00000000E+00  0.00000000E+00  0.00000000E+00
  0.00000000E+00  0.00000000E+00  0.00000000E+00
  0.00000000E+00  0.00000000E+00  0.00000000E+00
  0.00000000E+00  0.00000000E+00  0.00000000E+00
  0.00000000E+00  0.00000000E+00  0.00000000E+00
  0.00000000E+00  0.00000000E+00  0.00000000E+00
  0.00000000E+00  0.00000000E+00  0.00000000E+00
  0.00000000E+00  0.00000000E+00  0.00000000E+00
  0.00000000E+00  0.00000000E+00  0.00000000E+00
  0.00000000E+00  0.00000000E+00  0.00000000E+00
  0.00000000E+00  0.00000000E+00  0.00000000E+00
  0.00000000E+00  0.00000000E+00  0.00000000E+00
  0.00000000E+00  0.00000000E+00  0.00000000E+00
  0.00000000E+00  0.00000000E+00  0.00000000E+00
  0.00000000E+00  0.00000000E+00  0.00000000E+00
  0.00000000E+00  0.00000000E+00  0.00000000E+00
  0.00000000E+00  0.00000000E+00  0.00000000E+00
  0.00000000E+00  0.00000000E+00  0.00000000E+00
  0.00000000E+00  0.00000000E+00  0.00000000E+00
  0.00000000E+00  0.00000000E+00  0.00000000E+00
  0.00000000E+00  0.00000000E+00  0.00000000E+00
  0.00000000E+00  0.00000000E+00  0.00000000E+00
  0.00000000E+00  0.00000000E+00  0.00000000E+00
  0.00000000E+00  0.00000000E+00  0.00000000E+00
  0.00000000E+00  0.00000000E+00  0.00000000E+00
  0.00000000E+00  0.00000000E+00  0.00000000E+00
  0.00000000E+00  0.00000000E+00  0.00000000E+00
  0.00000000E+00  0.00000000E+00  0.00000000E+00
  0.00000000E+00  0.00000000E+00  0.00000000E+00
  0.00000000E+00  0.00000000E+00  0.00000000E+00
  0.00000000E+00  0.00000000E+00  0.00000000E+00
  0.00000000E+00  0.00000000E+00  0.00000000E+00
  0.00000000E+00  0.00000000E+00  0.00000000E+00
  0.00000000E+00  0.00000000E+00  0.00000000E+00
  0.00000000E+00  0.00000000E+00  0.00000000E+00
  0.00000000E+00  0.00000000E+00  0.00000000E+00
  0.00000000E+00  0.00000000E+00  0.00000000E+00
  0.00000000E+00  0.00000000E+00  0.00000000E+00
  0.00000000E+00  0.00000000E+00  0.00000000E+00
  0.00000000E+00  0.00000000E+00  0.00000000E+00
  0.00000000E+00  0.00000000E+00  0.00000000E+00
  0.00000000E+00  0.00000000E+00  0.00000000E+00
  0.00000000E+00  0.00000000E+00  0.00000000E+00
  0.00000000E+00  0.00000000E+00  0.00000000E+00
  0.00000000E+00  0.00000000E+00  0.00000000E+00
  0.00000000E+00  0.00000000E+00  0.00000000E+00
  0.00000000E+00  0.00000000E+00  0.00000000E+00
  0.00000000E+00  0.00000000E+00  0.00000000E+00
  0.00000000E+00  0.00000000E+00  0.00000000E+00
  0.00000000E+00  0.00000000E+00  0.00000000E+00
  0.00000000E+00  0.00000000E+00  0.00000000E+00
  0.00000000E+00  0.00000000E+00  0.00000000E+00
  0.00000000E+00  0.00000000E+00  0.00000000E+00
  0.00000000E+00  0.00000000E+00  0.00000000E+00
