# Supplementary material for: Topology selectivity of a conformationally flexible precursor through selenium doping
Source: Nat Commun. 2024 Apr 15;15:3235. doi: 10.1038/s41467-024-47614-9 (PMC11018763; doi:10.1038/s41467-024-47614-9)
Supplement: Supplementary file 4 — Source Data [file 41467_2024_47614_MOESM4_ESM.zip › Source Data/Supplementary Figure 12/CONTCAR_upper_FS]

Cu   N    C    H                               
   1.00000000000000     
    17.8918991088999988    0.0000000000000000    0.0000000000000000
    -8.9459495544000003   15.4948391502000007    0.0000000000000000
     0.0000000000000000    0.0000000000000000   14.1738996505999992
   Cu   N    C    H 
   150     3    21    12
Selective dynamics
Direct
  0.9990068412398621  0.9981437484315033  0.2960250603134513   T   T   T
  0.0951567286465159  0.0475221884820659  0.1479280229703304   T   T   T
  0.0476199980000018  0.0952399970000002  0.0025400000000033   F   F   F
  0.1436936489970730  0.0005254763804761  0.2926255229535537   T   T   T
  0.2384762394770883  0.0479406087435514  0.1474795579168996   T   T   T
  0.1904799940000004  0.0952399970000002  0.0025400000000033   F   F   F
  0.2848490502023321  0.9986983275725487  0.2897679302045822   T   T   T
  0.3814729206233512  0.0481010824730126  0.1474524800141742   T   T   T
  0.3333300050000005  0.0952399970000002  0.0025400000000033   F   F   F
  0.4277540175664825 -0.0019703306269309  0.2912668756335628   T   T   T
  0.5240496248454923  0.0475985425482872  0.1472163922990743   T   T   T
  0.4761900009999991  0.0952399970000002  0.0025400000000033   F   F   F
  0.5692782966075032 -0.0007223707420822  0.3025468597702246   T   T   T
  0.6653465525111504  0.0470912554596033  0.1488125175359738   T   T   T
  0.6190500259999965  0.0952399970000002  0.0025400000000033   F   F   F
  0.7153693973932543  0.0016421669136730  0.2923422170332694   T   T   T
  0.8095205151444267  0.0479462648550237  0.1470875452283047   T   T   T
  0.7619000079999978  0.0952399970000002  0.0025400000000033   F   F   F
  0.8571325899552390  0.0012941085336520  0.2918953540930542   T   T   T
  0.9529791966621572  0.0472043024332183  0.1476240323414255   T   T   T
  0.9047600029999998  0.0952399970000002  0.0025400000000033   F   F   F
  0.0006130832971462  0.1427015775559217  0.2910277387264192   T   T   T
  0.0955996123047623  0.1905123867631745  0.1467089582811319   T   T   T
  0.0476199980000018  0.2381000069999999  0.0025400000000033   F   F   F
  0.1422836092778792  0.1427181314172607  0.2916225739415753   T   T   T
  0.2383965524017606  0.1904101417140859  0.1475721701457016   T   T   T
  0.1904799940000004  0.2381000069999999  0.0025400000000033   F   F   F
  0.2842056433192017  0.1423019232324467  0.2930922428173784   T   T   T
  0.3812372800406837  0.1902420945768798  0.1492078437900237   T   T   T
  0.3333300050000005  0.2381000069999999  0.0025400000000033   F   F   F
  0.4294203569273397  0.1439638339616696  0.2934045629802950   T   T   T
  0.5244220152246740  0.1909151714086469  0.1469999527761224   T   T   T
  0.4761900009999991  0.2381000069999999  0.0025400000000033   F   F   F
  0.5762887309888109  0.1438418461431710  0.2884830621252000   T   T   T
  0.6677529622110429  0.1909849559919645  0.1460068254208807   T   T   T
  0.6190500259999965  0.2381000069999999  0.0025400000000033   F   F   F
  0.7153599673093091  0.1430780741178084  0.2922816349513889   T   T   T
  0.8095226591473899  0.1902387617287513  0.1469211747796619   T   T   T
  0.7619000079999978  0.2381000069999999  0.0025400000000033   F   F   F
  0.8578687596857565  0.1433714563488113  0.2914175158960883   T   T   T
  0.9526520200379167  0.1904054613795841  0.1467354584194847   T   T   T
  0.9047600029999998  0.2381000069999999  0.0025400000000033   F   F   F
  0.0006589315822679  0.2856641247324146  0.2912371474263401   T   T   T
  0.0955984313481193  0.3330381765281148  0.1467329681776897   T   T   T
  0.0476199980000018  0.3809500039999989  0.0025400000000033   F   F   F
  0.1430079587829548  0.2855037219329262  0.2917593377073738   T   T   T
  0.2386606378573973  0.3333138714721350  0.1472387785371531   T   T   T
  0.1904799940000004  0.3809500039999989  0.0025400000000033   F   F   F
  0.2862810896644131  0.2858567197776173  0.2917173135300847   T   T   T
  0.3812823584453395  0.3333368451526675  0.1466955553812790   T   T   T
  0.3333300050000005  0.3809500039999989  0.0025400000000033   F   F   F
  0.4305031641980800  0.2884132897674218  0.2899516684535530   T   T   T
  0.5243671549840867  0.3335301195905663  0.1462171518829006   T   T   T
  0.4761900009999991  0.3809500039999989  0.0025400000000033   F   F   F
  0.5743039560140861  0.2880618163761906  0.2896794056883911   T   T   T
  0.6675567413495470  0.3338140225301810  0.1468442893952413   T   T   T
  0.6190500259999965  0.3809500039999989  0.0025400000000033   F   F   F
  0.7155600114402332  0.2865801085485471  0.2920913692309454   T   T   T
  0.8096590249569465  0.3333020797103132  0.1467879222117211   T   T   T
  0.7619000079999978  0.3809500039999989  0.0025400000000033   F   F   F
  0.8575021471219628  0.2854412720491475  0.2910350300445235   T   T   T
  0.9526673132621136  0.3334466100712043  0.1465047063256263   T   T   T
  0.9047600029999998  0.3809500039999989  0.0025400000000033   F   F   F
  0.0000657119151109  0.4278406385154829  0.2912230434307837   T   T   T
  0.0954374580653159  0.4759270981506047  0.1470152734395242   T   T   T
  0.0476199980000018  0.5238100290000034  0.0025400000000033   F   F   F
  0.1423644997585072  0.4274420327790343  0.2919838553743521   T   T   T
  0.2380567172378260  0.4762548858990072  0.1474545810871565   T   T   T
  0.1904799940000004  0.5238100290000034  0.0025400000000033   F   F   F
  0.2858903741301341  0.4287204877035201  0.2917152867463423   T   T   T
  0.3808119897593837  0.4764145395168516  0.1468031279453801   T   T   T
  0.3333300050000005  0.5238100290000034  0.0025400000000033   F   F   F
  0.4280944262947268  0.4285211434981799  0.2898367041311545   T   T   T
  0.5240595506828066  0.4764898716298268  0.1469505020014691   T   T   T
  0.4761900009999991  0.5238100290000034  0.0025400000000033   F   F   F
  0.5723432182883007  0.4289905510822110  0.2897055376934134   T   T   T
  0.6674629036524163  0.4766667760761842  0.1468692503342767   T   T   T
  0.6190500259999965  0.5238100290000034  0.0025400000000033   F   F   F
  0.7154706259319544  0.4294783547407703  0.2920523277701048   T   T   T
  0.8102972006223038  0.4767892299006531  0.1477329087499046   T   T   T
  0.7619000079999978  0.5238100290000034  0.0025400000000033   F   F   F
  0.8576998236347070  0.4279399728954626  0.2918362802406861   T   T   T
  0.9526096827498379  0.4760580899717868  0.1470073224451271   T   T   T
  0.9047600029999998  0.5238100290000034  0.0025400000000033   F   F   F
  0.0009369930882672  0.5709518287285930  0.2912430142267225   T   T   T
  0.0955817047232306  0.6190090658161422  0.1467773312373035   T   T   T
  0.0476199980000018  0.6666700239999983  0.0025400000000033   F   F   F
  0.1426462972250394  0.5709777827213603  0.2915767618010631   T   T   T
  0.2381979339575351  0.6191446661679509  0.1470319252788697   T   T   T
  0.1904799940000004  0.6666700239999983  0.0025400000000033   F   F   F
  0.2836112434027360  0.5702059843533636  0.2926497149080209   T   T   T
  0.3808802928676252  0.6198614126846614  0.1491004728924311   T   T   T
  0.3333300050000005  0.6666700239999983  0.0025400000000033   F   F   F
  0.4296073802694968  0.5709606585099209  0.2895458350760585   T   T   T
  0.5238633633979405  0.6196266947835530  0.1461671932589661   T   T   T
  0.4761900009999991  0.6666700239999983  0.0025400000000033   F   F   F
  0.5715374427193735  0.5723672085661033  0.2895951939629212   T   T   T
  0.6669497713725016  0.6198029379643590  0.1461623627395038   T   T   T
  0.6190500259999965  0.6666700239999983  0.0025400000000033   F   F   F
  0.7127253427981893  0.5715538380885139  0.2891928703604961   T   T   T
  0.8105348428490198  0.6197822722404329  0.1490696648789940   T   T   T
  0.7619000079999978  0.6666700239999983  0.0025400000000033   F   F   F
  0.8591186872102641  0.5706963082413162  0.2935084959253342   T   T   T
  0.9527602472164919  0.6190580325067019  0.1470972505317813   T   T   T
  0.9047600029999998  0.6666700239999983  0.0025400000000033   F   F   F
  0.0024371287085332  0.7148551180518792  0.2893402320645346   T   T   T
  0.0960097735097421  0.7623895230911429  0.1464694153338741   T   T   T
  0.0476199980000018  0.8095200059999996  0.0025400000000033   F   F   F
  0.1427393321779416  0.7139091844378721  0.2922773412012248   T   T   T
  0.2381263294516892  0.7623107338290029  0.1466150711899476   T   T   T
  0.1904799940000004  0.8095200059999996  0.0025400000000033   F   F   F
  0.2842940490203787  0.7144443495572189  0.2898707382322941   T   T   T
  0.3812035047345705  0.7620905331119343  0.1475086127217930   T   T   T
  0.3333300050000005  0.8095200059999996  0.0025400000000033   F   F   F
  0.4289614252505391  0.7146891682670606  0.2943299744506626   T   T   T
  0.5238075429087742  0.7622356202428771  0.1469329585487139   T   T   T
  0.4761900009999991  0.8095200059999996  0.0025400000000033   F   F   F
  0.5731527632674478  0.7153740928064483  0.2899137342549031   T   T   T
  0.6669357131370712  0.7630083740048178  0.1465228814128055   T   T   T
  0.6190500259999965  0.8095200059999996  0.0025400000000033   F   F   F
  0.7133417956000266  0.7155321849376207  0.2896252589750887   T   T   T
  0.8097097651206134  0.7619406036360226  0.1465337853901469   T   T   T
  0.7619000079999978  0.8095200059999996  0.0025400000000033   F   F   F
  0.8575114600218753  0.7153069026438171  0.2932031050718908   T   T   T
  0.9526007461119456  0.7620559853869115  0.1468490625165778   T   T   T
  0.9047600029999998  0.8095200059999996  0.0025400000000033   F   F   F
  0.0040535116381176  0.8600097625992961  0.2889277467329300   T   T   T
  0.0964195877768087  0.9054429294458667  0.1460442893458138   T   T   T
  0.0476199980000018  0.9523800019999982  0.0025400000000033   F   F   F
  0.1430050537575675  0.8570344049067313  0.2919024211322807   T   T   T
  0.2383187834030416  0.9045728630556861  0.1465710676848097   T   T   T
  0.1904799940000004  0.9523800019999982  0.0025400000000033   F   F   F
  0.2854747569288188  0.8569447395526884  0.2917135047973574   T   T   T
  0.3805792369908489  0.9048333132717034  0.1458399815547554   T   T   T
  0.3333300050000005  0.9523800019999982  0.0025400000000033   F   F   F
  0.4274076253089106  0.8589372653647387  0.2904651211594637   T   T   T
  0.5238092080607617  0.9055143021507188  0.1470605246422036   T   T   T
  0.4761900009999991  0.9523800019999982  0.0025400000000033   F   F   F
  0.5758144371661132  0.8614967749698925  0.2878857564862505   T   T   T
  0.6673880420071823  0.9057129735745187  0.1457472434561890   T   T   T
  0.6190500259999965  0.9523800019999982  0.0025400000000033   F   F   F
  0.7145466012629079  0.8581934448101692  0.2920824500661668   T   T   T
  0.8090390274379599  0.9055658739605742  0.1456104637450208   T   T   T
  0.7619000079999978  0.9523800019999982  0.0025400000000033   F   F   F
  0.8560312004691966  0.8606583868188320  0.2876328362585375   T   T   T
  0.9527376659223726  0.9049745371568407  0.1460783034217804   T   T   T
  0.9047600029999998  0.9523800019999982  0.0025400000000033   F   F   F
  0.4849776222323522  0.0954899900423482  0.4243500322370700   T   T   T
  0.9090704974609769  0.8220981309679773  0.4227434729950331   T   T   T
  0.4860720382053751  0.8219077826894672  0.4241485961756482   T   T   T
  0.5721813128192925  0.4345674833839281  0.5025295954308348   T   T   T
  0.5734691351950534  0.5686713293728699  0.5003750001540429   T   T   T
  0.4399390374327874  0.4360622832116024  0.5076067878315492   T   T   T
  0.6134225027549000  0.5216292383017163  0.5008147110427660   T   T   T
  0.4864356087785476  0.5228813610046662  0.5043136196537735   T   T   T
  0.4853494683421934  0.3945587379257303  0.5049196173126300   T   T   T
  0.4359087668680659  0.2989958344594488  0.4984391515571610   T   T   T
  0.7087988127996543  0.5678175186189104  0.4928473251714522   T   T   T
  0.4377119475663716  0.5697883067688760  0.4987148780426670   T   T   T
  0.7536439791779698  0.5219783036192762  0.5008027579607750   T   T   T
  0.8433759723463745  0.5651803023910961  0.4908027237671729   T   T   T
  0.8891246188525221  0.6542019200697274  0.4714182971392699   T   T   T
  0.8463507276881556  0.7024987827623596  0.4606674649992164   T   T   T
  0.7555160520090914  0.6572097431670673  0.4723587009240945   T   T   T
  0.3474163198280075  0.5241459010441866  0.5102774376719030   T   T   T
  0.3004266388847291  0.5668620055944424  0.5019134079638845   T   T   T
  0.3426791117870658  0.6551587326227359  0.4798155604532487   T   T   T
  0.4331670796720076  0.7032677415197611  0.4653043292066130   T   T   T
  0.4795368052332228  0.6586866345139869  0.4761831427138817   T   T   T
  0.3455190087073520  0.2546876142117695  0.5087822260432433   T   T   T
  0.2983870691776451  0.1650052010050836  0.4999321470076534   T   T   T
  0.3405887334234556  0.1187465234785816  0.4784480157681530   T   T   T
  0.4312276578781242  0.1608499522886611  0.4649442237803669   T   T   T
  0.4776269995206734  0.2517054621637749  0.4763117603217112   T   T   T
  0.7173657723624867  0.4528722326539421  0.5149059572587468   T   T   T
  0.8781926281093305  0.5299029143093074  0.4988315388819871   T   T   T
  0.9595348392693142  0.6868834089048514  0.4662488676279796   T   T   T
  0.7191350928605831  0.6912351465921386  0.4668820781037525   T   T   T
  0.3151666285884810  0.4552369147210810  0.5252540166196450   T   T   T
  0.2305283793975678  0.5314300511667459  0.5117808079914714   T   T   T
  0.3044140389782113  0.6872269456180817  0.4738549282270468   T   T   T
  0.5496928575613419  0.6928227658963318  0.4677641478112725   T   T   T
  0.3134021346158948  0.2915584381258382  0.5231700226786959   T   T   T
  0.2284221392201433  0.1306653710964132  0.5089795174219509   T   T   T
  0.3021667114169533  0.0484507434866781  0.4725005804928757   T   T   T
  0.5478764863955701  0.2876545866404156  0.4685387438867190   T   T   T
 
  0.00000000E+00  0.00000000E+00  0.00000000E+00
  0.00000000E+00  0.00000000E+00  0.00000000E+00
  0.00000000E+00  0.00000000E+00  0.00000000E+00
  0.00000000E+00  0.00000000E+00  0.00000000E+00
  0.00000000E+00  0.00000000E+00  0.00000000E+00
  0.00000000E+00  0.00000000E+00  0.00000000E+00
  0.00000000E+00  0.00000000E+00  0.00000000E+00
  0.00000000E+00  0.00000000E+00  0.00000000E+00
  0.00000000E+00  0.00000000E+00  0.00000000E+00
  0.00000000E+00  0.00000000E+00  0.00000000E+00
  0.00000000E+00  0.00000000E+00  0.00000000E+00
  0.00000000E+00  0.00000000E+00  0.00000000E+00
  0.00000000E+00  0.00000000E+00  0.00000000E+00
  0.00000000E+00  0.00000000E+00  0.00000000E+00
  0.00000000E+00  0.00000000E+00  0.00000000E+00
  0.00000000E+00  0.00000000E+00  0.00000000E+00
  0.00000000E+00  0.00000000E+00  0.00000000E+00
  0.00000000E+00  0.00000000E+00  0.00000000E+00
  0.00000000E+00  0.00000000E+00  0.00000000E+00
  0.00000000E+00  0.00000000E+00  0.00000000E+00
  0.00000000E+00  0.00000000E+00  0.00000000E+00
  0.00000000E+00  0.00000000E+00  0.00000000E+00
  0.00000000E+00  0.00000000E+00  0.00000000E+00
  0.00000000E+00  0.00000000E+00  0.00000000E+00
  0.00000000E+00  0.00000000E+00  0.00000000E+00
  0.00000000E+00  0.00000000E+00  0.00000000E+00
  0.00000000E+00  0.00000000E+00  0.00000000E+00
  0.00000000E+00  0.00000000E+00  0.00000000E+00
  0.00000000E+00  0.00000000E+00  0.00000000E+00
  0.00000000E+00  0.00000000E+00  0.00000000E+00
  0.00000000E+00  0.00000000E+00  0.00000000E+00
  0.00000000E+00  0.00000000E+00  0.00000000E+00
  0.00000000E+00  0.00000000E+00  0.00000000E+00
  0.00000000E+00  0.00000000E+00  0.00000000E+00
  0.00000000E+00  0.00000000E+00  0.00000000E+00
  0.00000000E+00  0.00000000E+00  0.00000000E+00
  0.00000000E+00  0.00000000E+00  0.00000000E+00
  0.00000000E+00  0.00000000E+00  0.00000000E+00
  0.00000000E+00  0.00000000E+00  0.00000000E+00
  0.00000000E+00  0.00000000E+00  0.00000000E+00
  0.00000000E+00  0.00000000E+00  0.00000000E+00
  0.00000000E+00  0.00000000E+00  0.00000000E+00
  0.00000000E+00  0.00000000E+00  0.00000000E+00
  0.00000000E+00  0.00000000E+00  0.00000000E+00
  0.00000000E+00  0.00000000E+00  0.00000000E+00
  0.00000000E+00  0.00000000E+00  0.00000000E+00
  0.00000000E+00  0.00000000E+00  0.00000000E+00
  0.00000000E+00  0.00000000E+00  0.00000000E+00
  0.00000000E+00  0.00000000E+00  0.00000000E+00
  0.00000000E+00  0.00000000E+00  0.00000000E+00
  0.00000000E+00  0.00000000E+00  0.00000000E+00
  0.00000000E+00  0.00000000E+00  0.00000000E+00
  0.00000000E+00  0.00000000E+00  0.00000000E+00
  0.00000000E+00  0.00000000E+00  0.00000000E+00
  0.00000000E+00  0.00000000E+00  0.00000000E+00
  0.00000000E+00  0.00000000E+00  0.00000000E+00
  0.00000000E+00  0.00000000E+00  0.00000000E+00
  0.00000000E+00  0.00000000E+00  0.00000000E+00
  0.00000000E+00  0.00000000E+00  0.00000000E+00
  0.00000000E+00  0.00000000E+00  0.00000000E+00
  0.00000000E+00  0.00000000E+00  0.00000000E+00
  0.00000000E+00  0.00000000E+00  0.00000000E+00
  0.00000000E+00  0.00000000E+00  0.00000000E+00
  0.00000000E+00  0.00000000E+00  0.00000000E+00
  0.00000000E+00  0.00000000E+00  0.00000000E+00
  0.00000000E+00  0.00000000E+00  0.00000000E+00
  0.00000000E+00  0.00000000E+00  0.00000000E+00
  0.00000000E+00  0.00000000E+00  0.00000000E+00
  0.00000000E+00  0.00000000E+00  0.00000000E+00
  0.00000000E+00  0.00000000E+00  0.00000000E+00
  0.00000000E+00  0.00000000E+00  0.00000000E+00
  0.00000000E+00  0.00000000E+00  0.00000000E+00
  0.00000000E+00  0.00000000E+00  0.00000000E+00
  0.00000000E+00  0.00000000E+00  0.00000000E+00
  0.00000000E+00  0.00000000E+00  0.00000000E+00
  0.00000000E+00  0.00000000E+00  0.00000000E+00
  0.00000000E+00  0.00000000E+00  0.00000000E+00
  0.00000000E+00  0.00000000E+00  0.00000000E+00
  0.00000000E+00  0.00000000E+00  0.00000000E+00
  0.00000000E+00  0.00000000E+00  0.00000000E+00
  0.00000000E+00  0.00000000E+00  0.00000000E+00
  0.00000000E+00  0.00000000E+00  0.00000000E+00
  0.00000000E+00  0.00000000E+00  0.00000000E+00
  0.00000000E+00  0.00000000E+00  0.00000000E+00
  0.00000000E+00  0.00000000E+00  0.00000000E+00
  0.00000000E+00  0.00000000E+00  0.00000000E+00
  0.00000000E+00  0.00000000E+00  0.00000000E+00
  0.00000000E+00  0.00000000E+00  0.00000000E+00
  0.00000000E+00  0.00000000E+00  0.00000000E+00
  0.00000000E+00  0.00000000E+00  0.00000000E+00
  0.00000000E+00  0.00000000E+00  0.00000000E+00
  0.00000000E+00  0.00000000E+00  0.00000000E+00
  0.00000000E+00  0.00000000E+00  0.00000000E+00
  0.00000000E+00  0.00000000E+00  0.00000000E+00
  0.00000000E+00  0.00000000E+00  0.00000000E+00
  0.00000000E+00  0.00000000E+00  0.00000000E+00
  0.00000000E+00  0.00000000E+00  0.00000000E+00
  0.00000000E+00  0.00000000E+00  0.00000000E+00
  0.00000000E+00  0.00000000E+00  0.00000000E+00
  0.00000000E+00  0.00000000E+00  0.00000000E+00
  0.00000000E+00  0.00000000E+00  0.00000000E+00
  0.00000000E+00  0.00000000E+00  0.00000000E+00
  0.00000000E+00  0.00000000E+00  0.00000000E+00
  0.00000000E+00  0.00000000E+00  0.00000000E+00
  0.00000000E+00  0.00000000E+00  0.00000000E+00
  0.00000000E+00  0.00000000E+00  0.00000000E+00
  0.00000000E+00  0.00000000E+00  0.00000000E+00
  0.00000000E+00  0.00000000E+00  0.00000000E+00
  0.00000000E+00  0.00000000E+00  0.00000000E+00
  0.00000000E+00  0.00000000E+00  0.00000000E+00
  0.00000000E+00  0.00000000E+00  0.00000000E+00
  0.00000000E+00  0.00000000E+00  0.00000000E+00
  0.00000000E+00  0.00000000E+00  0.00000000E+00
  0.00000000E+00  0.00000000E+00  0.00000000E+00
  0.00000000E+00  0.00000000E+00  0.00000000E+00
  0.00000000E+00  0.00000000E+00  0.00000000E+00
  0.00000000E+00  0.00000000E+00  0.00000000E+00
  0.00000000E+00  0.00000000E+00  0.00000000E+00
  0.00000000E+00  0.00000000E+00  0.00000000E+00
  0.00000000E+00  0.00000000E+00  0.00000000E+00
  0.00000000E+00  0.00000000E+00  0.00000000E+00
  0.00000000E+00  0.00000000E+00  0.00000000E+00
  0.00000000E+00  0.00000000E+00  0.00000000E+00
  0.00000000E+00  0.00000000E+00  0.00000000E+00
  0.00000000E+00  0.00000000E+00  0.00000000E+00
  0.00000000E+00  0.00000000E+00  0.00000000E+00
  0.00000000E+00  0.00000000E+00  0.00000000E+00
  0.00000000E+00  0.00000000E+00  0.00000000E+00
  0.00000000E+00  0.00000000E+00  0.00000000E+00
  0.00000000E+00  0.00000000E+00  0.00000000E+00
  0.00000000E+00  0.00000000E+00  0.00000000E+00
  0.00000000E+00  0.00000000E+00  0.00000000E+00
  0.00000000E+00  0.00000000E+00  0.00000000E+00
  0.00000000E+00  0.00000000E+00  0.00000000E+00
  0.00000000E+00  0.00000000E+00  0.00000000E+00
  0.00000000E+00  0.00000000E+00  0.00000000E+00
  0.00000000E+00  0.00000000E+00  0.00000000E+00
  0.00000000E+00  0.00000000E+00  0.00000000E+00
  0.00000000E+00  0.00000000E+00  0.00000000E+00
  0.00000000E+00  0.00000000E+00  0.00000000E+00
  0.00000000E+00  0.00000000E+00  0.00000000E+00
  0.00000000E+00  0.00000000E+00  0.00000000E+00
  0.00000000E+00  0.00000000E+00  0.00000000E+00
  0.00000000E+00  0.00000000E+00  0.00000000E+00
  0.00000000E+00  0.00000000E+00  0.00000000E+00
  0.00000000E+00  0.00000000E+00  0.00000000E+00
  0.00000000E+00  0.00000000E+00  0.00000000E+00
  0.00000000E+00  0.00000000E+00  0.00000000E+00
  0.00000000E+00  0.00000000E+00  0.00000000E+00
  0.00000000E+00  0.00000000E+00  0.00000000E+00
  0.00000000E+00  0.00000000E+00  0.00000000E+00
  0.00000000E+00  0.00000000E+00  0.00000000E+00
  0.00000000E+00  0.00000000E+00  0.00000000E+00
  0.00000000E+00  0.00000000E+00  0.00000000E+00
  0.00000000E+00  0.00000000E+00  0.00000000E+00
  0.00000000E+00  0.00000000E+00  0.00000000E+00
  0.00000000E+00  0.00000000E+00  0.00000000E+00
  0.00000000E+00  0.00000000E+00  0.00000000E+00
  0.00000000E+00  0.00000000E+00  0.00000000E+00
  0.00000000E+00  0.00000000E+00  0.00000000E+00
  0.00000000E+00  0.00000000E+00  0.00000000E+00
  0.00000000E+00  0.00000000E+00  0.00000000E+00
  0.00000000E+00  0.00000000E+00  0.00000000E+00
  0.00000000E+00  0.00000000E+00  0.00000000E+00
  0.00000000E+00  0.00000000E+00  0.00000000E+00
  0.00000000E+00  0.00000000E+00  0.00000000E+00
  0.00000000E+00  0.00000000E+00  0.00000000E+00
  0.00000000E+00  0.00000000E+00  0.00000000E+00
  0.00000000E+00  0.00000000E+00  0.00000000E+00
  0.00000000E+00  0.00000000E+00  0.00000000E+00
  0.00000000E+00  0.00000000E+00  0.00000000E+00
  0.00000000E+00  0.00000000E+00  0.00000000E+00
  0.00000000E+00  0.00000000E+00  0.00000000E+00
  0.00000000E+00  0.00000000E+00  0.00000000E+00
  0.00000000E+00  0.00000000E+00  0.00000000E+00
  0.00000000E+00  0.00000000E+00  0.00000000E+00
  0.00000000E+00  0.00000000E+00  0.00000000E+00
  0.00000000E+00  0.00000000E+00  0.00000000E+00
  0.00000000E+00  0.00000000E+00  0.00000000E+00
  0.00000000E+00  0.00000000E+00  0.00000000E+00
  0.00000000E+00  0.00000000E+00  0.00000000E+00
  0.00000000E+00  0.00000000E+00  0.00000000E+00
  0.00000000E+00  0.00000000E+00  0.00000000E+00
  0.00000000E+00  0.00000000E+00  0.00000000E+00
  0.00000000E+00  0.00000000E+00  0.00000000E+00
  0.00000000E+00  0.00000000E+00  0.00000000E+00
