# Supplementary material for: Topology selectivity of a conformationally flexible precursor through selenium doping
Source: Nat Commun. 2024 Apr 15;15:3235. doi: 10.1038/s41467-024-47614-9 (PMC11018763; doi:10.1038/s41467-024-47614-9)
Supplement: Supplementary file 4 — Source Data [file 41467_2024_47614_MOESM4_ESM.zip › Source Data/Supplementary Figure 12/CONTCAR_upper_TS]

Cu   N    C    H                                 
   1.00000000000000     
    17.8918991088999988    0.0000000000000000    0.0000000000000000
    -8.9459495544000003   15.4948391502000007    0.0000000000000000
     0.0000000000000000    0.0000000000000000   14.1738996505999992
   Cu   N    C    H 
   150     3    21    12
Selective dynamics
Direct
  0.0003735083299719 -0.0004142975197282  0.2928470060697635   T   T   T
  0.0953501340719703  0.0470739250239686  0.1473320654506716   T   T   T
  0.0476199980000018  0.0952399970000002  0.0025400000000033   F   F   F
  0.1430840884941217  0.9994330894726891  0.2927729964205202   T   T   T
  0.2382174105640201  0.0473900432381795  0.1474626432280203   T   T   T
  0.1904799940000004  0.0952399970000002  0.0025400000000033   F   F   F
  0.2856653202849606  0.9995372619088025  0.2927144725420959   T   T   T
  0.3810294573622295  0.0475202032343013  0.1477551915015405   T   T   T
  0.3333300050000005  0.0952399970000002  0.0025400000000033   F   F   F
  0.4283660035440496  0.9996747652693699  0.2932866112825450   T   T   T
  0.5234989249697710  0.0470346077197155  0.1478907846825212   T   T   T
  0.4761900009999991  0.0952399970000002  0.0025400000000033   F   F   F
  0.5710108867841827  0.9990943027907523  0.2944242226788694   T   T   T
  0.6660452473020794  0.0471606769481005  0.1475516856787554   T   T   T
  0.6190500259999965  0.0952399970000002  0.0025400000000033   F   F   F
  0.7159803901581494  0.0016644748788703  0.2906364595926358   T   T   T
  0.8101535600835630  0.0476451327545187  0.1469315034766915   T   T   T
  0.7619000079999978  0.0952399970000002  0.0025400000000033   F   F   F
  0.8583755521702247  0.0003667905108132  0.2920042622057931   T   T   T
  0.9528277984373804  0.0472550638014680  0.1469680494080386   T   T   T
  0.9047600029999998  0.0952399970000002  0.0025400000000033   F   F   F
 -0.0002248959690682  0.1417744473868888  0.2923221941337604   T   T   T
  0.0956190601363931  0.1901578430367956  0.1479395514340635   T   T   T
  0.0476199980000018  0.2381000069999999  0.0025400000000033   F   F   F
  0.1427981151931818  0.1414426470488147  0.2920925522099112   T   T   T
  0.2381591673456029  0.1903467896934373  0.1476249219220758   T   T   T
  0.1904799940000004  0.2381000069999999  0.0025400000000033   F   F   F
  0.2859492171784387  0.1420716174281697  0.2927351992856491   T   T   T
  0.3810588328065413  0.1903482262587617  0.1477066787831804   T   T   T
  0.3333300050000005  0.2381000069999999  0.0025400000000033   F   F   F
  0.4282938806135781  0.1424217068954785  0.2930925667139176   T   T   T
  0.5239939508775637  0.1904095766578025  0.1477582984694726   T   T   T
  0.4761900009999991  0.2381000069999999  0.0025400000000033   F   F   F
  0.5707711649405487  0.1417062016741238  0.2926181744033354   T   T   T
  0.6662702573883822  0.1900813643466558  0.1480611899617912   T   T   T
  0.6190500259999965  0.2381000069999999  0.0025400000000033   F   F   F
  0.7138352656902762  0.1418899203600890  0.2928527683085854   T   T   T
  0.8092852386080336  0.1897346964086217  0.1474524129024633   T   T   T
  0.7619000079999978  0.2381000069999999  0.0025400000000033   F   F   F
  0.8571888323093828  0.1421295402653079  0.2929240448365634   T   T   T
  0.9521080938309230  0.1897857874175917  0.1472075051328143   T   T   T
  0.9047600029999998  0.2381000069999999  0.0025400000000033   F   F   F
  0.9982712906540414  0.2835983825423448  0.2915485588604918   T   T   T
  0.0948190801641670  0.3316263807823390  0.1456147590941107   T   T   T
  0.0476199980000018  0.3809500039999989  0.0025400000000033   F   F   F
  0.1420385777344232  0.2835255228376045  0.2935567217496954   T   T   T
  0.2383555267886206  0.3339244728366240  0.1504485963979865   T   T   T
  0.1904799940000004  0.3809500039999989  0.0025400000000033   F   F   F
  0.2864008175052309  0.2840527767519608  0.2924756112672327   T   T   T
  0.3807129982058153  0.3328704788546948  0.1473793540127788   T   T   T
  0.3333300050000005  0.3809500039999989  0.0025400000000033   F   F   F
  0.4287318965076187  0.2853670266615884  0.2932013249853533   T   T   T
  0.5237420732398621  0.3328941289436242  0.1472551006862133   T   T   T
  0.4761900009999991  0.3809500039999989  0.0025400000000033   F   F   F
  0.5699657516470988  0.2844940687249652  0.2926031773516887   T   T   T
  0.6671697066104139  0.3339171944360792  0.1502103453912787   T   T   T
  0.6190500259999965  0.3809500039999989  0.0025400000000033   F   F   F
  0.7133974889673836  0.2839430350759161  0.2933263629483812   T   T   T
  0.8086381328245184  0.3319031938138840  0.1461922960597541   T   T   T
  0.7619000079999978  0.3809500039999989  0.0025400000000033   F   F   F
  0.8569143647417067  0.2837635422796430  0.2919075662377305   T   T   T
  0.9526007672822236  0.3337014427572494  0.1480279963114437   T   T   T
  0.9047600029999998  0.3809500039999989  0.0025400000000033   F   F   F
  0.9998769770217165  0.4281685833139716  0.2954906524388738   T   T   T
  0.0949208898591791  0.4769076297478660  0.1466478004283868   T   T   T
  0.0476199980000018  0.5238100290000034  0.0025400000000033   F   F   F
  0.1382953614209959  0.4235127790417239  0.2830445558283446   T   T   T
  0.2386070328122850  0.4764800471230805  0.1467762288774566   T   T   T
  0.1904799940000004  0.5238100290000034  0.0025400000000033   F   F   F
  0.2856846823621806  0.4303374733969257  0.2962486620868403   T   T   T
  0.3799727025033912  0.4759663125482725  0.1481458958323877   T   T   T
  0.3333300050000005  0.5238100290000034  0.0025400000000033   F   F   F
  0.4285974136875942  0.4284159973376339  0.2893707959124537   T   T   T
  0.5237199774487079  0.4761481809597963  0.1460746302102944   T   T   T
  0.4761900009999991  0.5238100290000034  0.0025400000000033   F   F   F
  0.5711193298236951  0.4281730458613796  0.2893301198330361   T   T   T
  0.6674567803543100  0.4761797360809408  0.1482150735847445   T   T   T
  0.6190500259999965  0.5238100290000034  0.0025400000000033   F   F   F
  0.7161554585874413  0.4307782201931761  0.2956440949780400   T   T   T
  0.8094371840344128  0.4762734378052148  0.1466080643855232   T   T   T
  0.7619000079999978  0.5238100290000034  0.0025400000000033   F   F   F
  0.8569476004707159  0.4243522672382521  0.2846973991767198   T   T   T
  0.9534415043346633  0.4767394709247023  0.1468209529355536   T   T   T
  0.9047600029999998  0.5238100290000034  0.0025400000000033   F   F   F
  0.0007630359858240  0.5711627562567475  0.2959724283283284   T   T   T
  0.0955498697589228  0.6188061595481229  0.1488224820054339   T   T   T
  0.0476199980000018  0.6666700239999983  0.0025400000000033   F   F   F
  0.1427979736070988  0.5703130254224961  0.2980230276946686   T   T   T
  0.2376059894239412  0.6192291431643357  0.1484547848102950   T   T   T
  0.1904799940000004  0.6666700239999983  0.0025400000000033   F   F   F
  0.2861759745919131  0.5737494396898126  0.2923844542072707   T   T   T
  0.3805327640571549  0.6194910843346777  0.1481214598193281   T   T   T
  0.3333300050000005  0.6666700239999983  0.0025400000000033   F   F   F
  0.4283069065072709  0.5718626430062860  0.2907320938859858   T   T   T
  0.5237911398233844  0.6196669565785909  0.1476507256819134   T   T   T
  0.4761900009999991  0.6666700239999983  0.0025400000000033   F   F   F
  0.5714253107888203  0.5710708589456669  0.2890483293073317   T   T   T
  0.6669607011519321  0.6194430410407286  0.1468903560226814   T   T   T
  0.6190500259999965  0.6666700239999983  0.0025400000000033   F   F   F
  0.7147240240979519  0.5726304429266749  0.2913639419272022   T   T   T
  0.8099718880200757  0.6191897855454123  0.1473869541024749   T   T   T
  0.7619000079999978  0.6666700239999983  0.0025400000000033   F   F   F
  0.8593289378228931  0.5742502510171407  0.2903233493655984   T   T   T
  0.9533475394988010  0.6190040497323537  0.1473828651505924   T   T   T
  0.9047600029999998  0.6666700239999983  0.0025400000000033   F   F   F
  0.0008516352231043  0.7140629291474248  0.2943217106316768   T   T   T
  0.0954153138904852  0.7614098148420881  0.1481879930560089   T   T   T
  0.0476199980000018  0.8095200059999996  0.0025400000000033   F   F   F
  0.1429568544608982  0.7136822181977411  0.2938842775192401   T   T   T
  0.2382598173177193  0.7615125745864399  0.1487324665076694   T   T   T
  0.1904799940000004  0.8095200059999996  0.0025400000000033   F   F   F
  0.2853947922865541  0.7144500308288765  0.2962206755184742   T   T   T
  0.3804127668208638  0.7619776934252047  0.1479303265767112   T   T   T
  0.3333300050000005  0.8095200059999996  0.0025400000000033   F   F   F
  0.4269675158084300  0.7149058752108560  0.2929834664886056   T   T   T
  0.5232902545809277  0.7611413439130001  0.1465929999454336   T   T   T
  0.4761900009999991  0.8095200059999996  0.0025400000000033   F   F   F
  0.5698761691684908  0.7133501633705235  0.2946893447735329   T   T   T
  0.6662444622744649  0.7618793329528627  0.1503023888015950   T   T   T
  0.6190500259999965  0.8095200059999996  0.0025400000000033   F   F   F
  0.7156606758689185  0.7140420598355364  0.2923219707409211   T   T   T
  0.8097833329291807  0.7619097232828033  0.1476392939220037   T   T   T
  0.7619000079999978  0.8095200059999996  0.0025400000000033   F   F   F
  0.8579963621940251  0.7146345414158271  0.2929699417132014   T   T   T
  0.9528554696736973  0.7615414911582205  0.1479280785234982   T   T   T
  0.9047600029999998  0.8095200059999996  0.0025400000000033   F   F   F
  0.0006096821481161  0.8568278904174159  0.2930239334143029   T   T   T
  0.0954832467757069  0.9044358221325037  0.1476273473869823   T   T   T
  0.0476199980000018  0.9523800019999982  0.0025400000000033   F   F   F
  0.1430378156120106  0.8568163370887703  0.2931575950923506   T   T   T
  0.2380642711104260  0.9043638633635440  0.1477500752372346   T   T   T
  0.1904799940000004  0.9523800019999982  0.0025400000000033   F   F   F
  0.2855445225594776  0.8570601824725085  0.2935212267640558   T   T   T
  0.3806643822097692  0.9045365349636018  0.1476641906802169   T   T   T
  0.3333300050000005  0.9523800019999982  0.0025400000000033   F   F   F
  0.4275962308059844  0.8575614460557452  0.2946003915990019   T   T   T
  0.5230657392676714  0.9046851306201796  0.1463821615208776   T   T   T
  0.4761900009999991  0.9523800019999982  0.0025400000000033   F   F   F
  0.5759267327706649  0.8600111588079888  0.2835664838923559   T   T   T
  0.6681687928101376  0.9049386536915883  0.1457524537053601   T   T   T
  0.6190500259999965  0.9523800019999982  0.0025400000000033   F   F   F
  0.7167532115956189  0.8584495030349315  0.2943841984781128   T   T   T
  0.8097838700036386  0.9043200477257480  0.1480046643271391   T   T   T
  0.7619000079999978  0.9523800019999982  0.0025400000000033   F   F   F
  0.8585005451057856  0.8573115408509540  0.2922726978601392   T   T   T
  0.9528558975734421  0.9044973058297755  0.1474188229761908   T   T   T
  0.9047600029999998  0.9523800019999982  0.0025400000000033   F   F   F
  0.8881338971926569  0.5041660869976284  0.4239423710005762   T   T   T
  0.5003205288698573  0.8241736233430380  0.4244381253743068   T   T   T
  0.1857202881522128  0.4954281737439458  0.4250008924340605   T   T   T
  0.6186871862752632  0.5397124732855078  0.5072346990849192   T   T   T
  0.4826184785679429  0.5319867455476870  0.5102572993972014   T   T   T
  0.4884047527563780  0.4020277323615035  0.5091042884081781   T   T   T
  0.5690747334268965  0.5765524721418029  0.5078550649617891   T   T   T
  0.4448142529031497  0.4455700701118719  0.5088979867723564   T   T   T
  0.5754451864246207  0.4523932363197799  0.5086346814838812   T   T   T
  0.6284293357068168  0.4103655943747851  0.5018436572239636   T   T   T
  0.6090336436727830  0.6712119168367208  0.4989503257321810   T   T   T
  0.3496913760352752  0.3995031520507504  0.4998848405805131   T   T   T
  0.6984766050380906  0.7275790022326845  0.5047644086352691   T   T   T
  0.7311066775503149  0.8164182177600190  0.4937858454419494   T   T   T
  0.6759299682491330  0.8495200115991016  0.4746358824185100   T   T   T
  0.5851984375190052  0.7940637660721449  0.4653260381074997   T   T   T
  0.5543658971073402  0.7049883185457408  0.4771541818787812   T   T   T
  0.2973780811767472  0.3094171700080279  0.5052638068999873   T   T   T
  0.2078497075000391  0.2722521262444987  0.4947934025665562   T   T   T
  0.1699683703853140  0.3233264592490797  0.4759731250532904   T   T   T
  0.2212906316657432  0.4145521356128435  0.4663237821773850   T   T   T
  0.3109907457846643  0.4498827434702030  0.4782076255770611   T   T   T
  0.5925092251893113  0.3206550213249414  0.5108412341270140   T   T   T
  0.6456661932870437  0.2844634197649668  0.5014024362208528   T   T   T
  0.7338187554987738  0.3362614741294508  0.4801151453648618   T   T   T
  0.7720074294773361  0.4269638384828155  0.4676290576675580   T   T   T
  0.7169637932859295  0.4617599576475137  0.4786150481334175   T   T   T
  0.7412279893005277  0.7018150958798319  0.5186065825002197   T   T   T
  0.8005422543381698  0.8608105487640599  0.4993435905989755   T   T   T
  0.7036091902578268  0.9194573269255049  0.4699417342730061   T   T   T
  0.4854098664469126  0.6590592174970974  0.4727912524903635   T   T   T
  0.3265962656533327  0.2695885023021970  0.5183911730766954   T   T   T
  0.1665953635726298  0.2023205113813975  0.5002249530474474   T   T   T
  0.0995892511457199  0.2920120056437043  0.4717835857136389   T   T   T
  0.3538371397053036  0.5194486438162337  0.4736431124904432   T   T   T
  0.5237359310684269  0.2804146269422657  0.5251564899438670   T   T   T
  0.6181525532418498  0.2148584857853286  0.5089589497414636   T   T   T
  0.7738110514287132  0.3060664691120985  0.4749160702375492   T   T   T
  0.7425377666510135  0.5310987849981766  0.4716518160803725   T   T   T
 
  0.00000000E+00  0.00000000E+00  0.00000000E+00
  0.00000000E+00  0.00000000E+00  0.00000000E+00
  0.00000000E+00  0.00000000E+00  0.00000000E+00
  0.00000000E+00  0.00000000E+00  0.00000000E+00
  0.00000000E+00  0.00000000E+00  0.00000000E+00
  0.00000000E+00  0.00000000E+00  0.00000000E+00
  0.00000000E+00  0.00000000E+00  0.00000000E+00
  0.00000000E+00  0.00000000E+00  0.00000000E+00
  0.00000000E+00  0.00000000E+00  0.00000000E+00
  0.00000000E+00  0.00000000E+00  0.00000000E+00
  0.00000000E+00  0.00000000E+00  0.00000000E+00
  0.00000000E+00  0.00000000E+00  0.00000000E+00
  0.00000000E+00  0.00000000E+00  0.00000000E+00
  0.00000000E+00  0.00000000E+00  0.00000000E+00
  0.00000000E+00  0.00000000E+00  0.00000000E+00
  0.00000000E+00  0.00000000E+00  0.00000000E+00
  0.00000000E+00  0.00000000E+00  0.00000000E+00
  0.00000000E+00  0.00000000E+00  0.00000000E+00
  0.00000000E+00  0.00000000E+00  0.00000000E+00
  0.00000000E+00  0.00000000E+00  0.00000000E+00
  0.00000000E+00  0.00000000E+00  0.00000000E+00
  0.00000000E+00  0.00000000E+00  0.00000000E+00
  0.00000000E+00  0.00000000E+00  0.00000000E+00
  0.00000000E+00  0.00000000E+00  0.00000000E+00
  0.00000000E+00  0.00000000E+00  0.00000000E+00
  0.00000000E+00  0.00000000E+00  0.00000000E+00
  0.00000000E+00  0.00000000E+00  0.00000000E+00
  0.00000000E+00  0.00000000E+00  0.00000000E+00
  0.00000000E+00  0.00000000E+00  0.00000000E+00
  0.00000000E+00  0.00000000E+00  0.00000000E+00
  0.00000000E+00  0.00000000E+00  0.00000000E+00
  0.00000000E+00  0.00000000E+00  0.00000000E+00
  0.00000000E+00  0.00000000E+00  0.00000000E+00
  0.00000000E+00  0.00000000E+00  0.00000000E+00
  0.00000000E+00  0.00000000E+00  0.00000000E+00
  0.00000000E+00  0.00000000E+00  0.00000000E+00
  0.00000000E+00  0.00000000E+00  0.00000000E+00
  0.00000000E+00  0.00000000E+00  0.00000000E+00
  0.00000000E+00  0.00000000E+00  0.00000000E+00
  0.00000000E+00  0.00000000E+00  0.00000000E+00
  0.00000000E+00  0.00000000E+00  0.00000000E+00
  0.00000000E+00  0.00000000E+00  0.00000000E+00
  0.00000000E+00  0.00000000E+00  0.00000000E+00
  0.00000000E+00  0.00000000E+00  0.00000000E+00
  0.00000000E+00  0.00000000E+00  0.00000000E+00
  0.00000000E+00  0.00000000E+00  0.00000000E+00
  0.00000000E+00  0.00000000E+00  0.00000000E+00
  0.00000000E+00  0.00000000E+00  0.00000000E+00
  0.00000000E+00  0.00000000E+00  0.00000000E+00
  0.00000000E+00  0.00000000E+00  0.00000000E+00
  0.00000000E+00  0.00000000E+00  0.00000000E+00
  0.00000000E+00  0.00000000E+00  0.00000000E+00
  0.00000000E+00  0.00000000E+00  0.00000000E+00
  0.00000000E+00  0.00000000E+00  0.00000000E+00
  0.00000000E+00  0.00000000E+00  0.00000000E+00
  0.00000000E+00  0.00000000E+00  0.00000000E+00
  0.00000000E+00  0.00000000E+00  0.00000000E+00
  0.00000000E+00  0.00000000E+00  0.00000000E+00
  0.00000000E+00  0.00000000E+00  0.00000000E+00
  0.00000000E+00  0.00000000E+00  0.00000000E+00
  0.00000000E+00  0.00000000E+00  0.00000000E+00
  0.00000000E+00  0.00000000E+00  0.00000000E+00
  0.00000000E+00  0.00000000E+00  0.00000000E+00
  0.00000000E+00  0.00000000E+00  0.00000000E+00
  0.00000000E+00  0.00000000E+00  0.00000000E+00
  0.00000000E+00  0.00000000E+00  0.00000000E+00
  0.00000000E+00  0.00000000E+00  0.00000000E+00
  0.00000000E+00  0.00000000E+00  0.00000000E+00
  0.00000000E+00  0.00000000E+00  0.00000000E+00
  0.00000000E+00  0.00000000E+00  0.00000000E+00
  0.00000000E+00  0.00000000E+00  0.00000000E+00
  0.00000000E+00  0.00000000E+00  0.00000000E+00
  0.00000000E+00  0.00000000E+00  0.00000000E+00
  0.00000000E+00  0.00000000E+00  0.00000000E+00
  0.00000000E+00  0.00000000E+00  0.00000000E+00
  0.00000000E+00  0.00000000E+00  0.00000000E+00
  0.00000000E+00  0.00000000E+00  0.00000000E+00
  0.00000000E+00  0.00000000E+00  0.00000000E+00
  0.00000000E+00  0.00000000E+00  0.00000000E+00
  0.00000000E+00  0.00000000E+00  0.00000000E+00
  0.00000000E+00  0.00000000E+00  0.00000000E+00
  0.00000000E+00  0.00000000E+00  0.00000000E+00
  0.00000000E+00  0.00000000E+00  0.00000000E+00
  0.00000000E+00  0.00000000E+00  0.00000000E+00
  0.00000000E+00  0.00000000E+00  0.00000000E+00
  0.00000000E+00  0.00000000E+00  0.00000000E+00
  0.00000000E+00  0.00000000E+00  0.00000000E+00
  0.00000000E+00  0.00000000E+00  0.00000000E+00
  0.00000000E+00  0.00000000E+00  0.00000000E+00
  0.00000000E+00  0.00000000E+00  0.00000000E+00
  0.00000000E+00  0.00000000E+00  0.00000000E+00
  0.00000000E+00  0.00000000E+00  0.00000000E+00
  0.00000000E+00  0.00000000E+00  0.00000000E+00
  0.00000000E+00  0.00000000E+00  0.00000000E+00
  0.00000000E+00  0.00000000E+00  0.00000000E+00
  0.00000000E+00  0.00000000E+00  0.00000000E+00
  0.00000000E+00  0.00000000E+00  0.00000000E+00
  0.00000000E+00  0.00000000E+00  0.00000000E+00
  0.00000000E+00  0.00000000E+00  0.00000000E+00
  0.00000000E+00  0.00000000E+00  0.00000000E+00
  0.00000000E+00  0.00000000E+00  0.00000000E+00
  0.00000000E+00  0.00000000E+00  0.00000000E+00
  0.00000000E+00  0.00000000E+00  0.00000000E+00
  0.00000000E+00  0.00000000E+00  0.00000000E+00
  0.00000000E+00  0.00000000E+00  0.00000000E+00
  0.00000000E+00  0.00000000E+00  0.00000000E+00
  0.00000000E+00  0.00000000E+00  0.00000000E+00
  0.00000000E+00  0.00000000E+00  0.00000000E+00
  0.00000000E+00  0.00000000E+00  0.00000000E+00
  0.00000000E+00  0.00000000E+00  0.00000000E+00
  0.00000000E+00  0.00000000E+00  0.00000000E+00
  0.00000000E+00  0.00000000E+00  0.00000000E+00
  0.00000000E+00  0.00000000E+00  0.00000000E+00
  0.00000000E+00  0.00000000E+00  0.00000000E+00
  0.00000000E+00  0.00000000E+00  0.00000000E+00
  0.00000000E+00  0.00000000E+00  0.00000000E+00
  0.00000000E+00  0.00000000E+00  0.00000000E+00
  0.00000000E+00  0.00000000E+00  0.00000000E+00
  0.00000000E+00  0.00000000E+00  0.00000000E+00
  0.00000000E+00  0.00000000E+00  0.00000000E+00
  0.00000000E+00  0.00000000E+00  0.00000000E+00
  0.00000000E+00  0.00000000E+00  0.00000000E+00
  0.00000000E+00  0.00000000E+00  0.00000000E+00
  0.00000000E+00  0.00000000E+00  0.00000000E+00
  0.00000000E+00  0.00000000E+00  0.00000000E+00
  0.00000000E+00  0.00000000E+00  0.00000000E+00
  0.00000000E+00  0.00000000E+00  0.00000000E+00
  0.00000000E+00  0.00000000E+00  0.00000000E+00
  0.00000000E+00  0.00000000E+00  0.00000000E+00
  0.00000000E+00  0.00000000E+00  0.00000000E+00
  0.00000000E+00  0.00000000E+00  0.00000000E+00
  0.00000000E+00  0.00000000E+00  0.00000000E+00
  0.00000000E+00  0.00000000E+00  0.00000000E+00
  0.00000000E+00  0.00000000E+00  0.00000000E+00
  0.00000000E+00  0.00000000E+00  0.00000000E+00
  0.00000000E+00  0.00000000E+00  0.00000000E+00
  0.00000000E+00  0.00000000E+00  0.00000000E+00
  0.00000000E+00  0.00000000E+00  0.00000000E+00
  0.00000000E+00  0.00000000E+00  0.00000000E+00
  0.00000000E+00  0.00000000E+00  0.00000000E+00
  0.00000000E+00  0.00000000E+00  0.00000000E+00
  0.00000000E+00  0.00000000E+00  0.00000000E+00
  0.00000000E+00  0.00000000E+00  0.00000000E+00
  0.00000000E+00  0.00000000E+00  0.00000000E+00
  0.00000000E+00  0.00000000E+00  0.00000000E+00
  0.00000000E+00  0.00000000E+00  0.00000000E+00
  0.00000000E+00  0.00000000E+00  0.00000000E+00
  0.00000000E+00  0.00000000E+00  0.00000000E+00
  0.00000000E+00  0.00000000E+00  0.00000000E+00
  0.00000000E+00  0.00000000E+00  0.00000000E+00
  0.00000000E+00  0.00000000E+00  0.00000000E+00
  0.00000000E+00  0.00000000E+00  0.00000000E+00
  0.00000000E+00  0.00000000E+00  0.00000000E+00
  0.00000000E+00  0.00000000E+00  0.00000000E+00
  0.00000000E+00  0.00000000E+00  0.00000000E+00
  0.00000000E+00  0.00000000E+00  0.00000000E+00
  0.00000000E+00  0.00000000E+00  0.00000000E+00
  0.00000000E+00  0.00000000E+00  0.00000000E+00
  0.00000000E+00  0.00000000E+00  0.00000000E+00
  0.00000000E+00  0.00000000E+00  0.00000000E+00
  0.00000000E+00  0.00000000E+00  0.00000000E+00
  0.00000000E+00  0.00000000E+00  0.00000000E+00
  0.00000000E+00  0.00000000E+00  0.00000000E+00
  0.00000000E+00  0.00000000E+00  0.00000000E+00
  0.00000000E+00  0.00000000E+00  0.00000000E+00
  0.00000000E+00  0.00000000E+00  0.00000000E+00
  0.00000000E+00  0.00000000E+00  0.00000000E+00
  0.00000000E+00  0.00000000E+00  0.00000000E+00
  0.00000000E+00  0.00000000E+00  0.00000000E+00
  0.00000000E+00  0.00000000E+00  0.00000000E+00
  0.00000000E+00  0.00000000E+00  0.00000000E+00
  0.00000000E+00  0.00000000E+00  0.00000000E+00
  0.00000000E+00  0.00000000E+00  0.00000000E+00
  0.00000000E+00  0.00000000E+00  0.00000000E+00
  0.00000000E+00  0.00000000E+00  0.00000000E+00
  0.00000000E+00  0.00000000E+00  0.00000000E+00
  0.00000000E+00  0.00000000E+00  0.00000000E+00
  0.00000000E+00  0.00000000E+00  0.00000000E+00
  0.00000000E+00  0.00000000E+00  0.00000000E+00
  0.00000000E+00  0.00000000E+00  0.00000000E+00
  0.00000000E+00  0.00000000E+00  0.00000000E+00
  0.00000000E+00  0.00000000E+00  0.00000000E+00
  0.00000000E+00  0.00000000E+00  0.00000000E+00
  0.00000000E+00  0.00000000E+00  0.00000000E+00
  0.00000000E+00  0.00000000E+00  0.00000000E+00
  0.00000000E+00  0.00000000E+00  0.00000000E+00
