# Supplementary material for: Topology selectivity of a conformationally flexible precursor through selenium doping
Source: Nat Commun. 2024 Apr 15;15:3235. doi: 10.1038/s41467-024-47614-9 (PMC11018763; doi:10.1038/s41467-024-47614-9)
Supplement: Supplementary file 4 — Source Data [file 41467_2024_47614_MOESM4_ESM.zip › Source Data/Supplementary Figure 15/CONTCAR-1227488]

Cu   N    C    H                            
   1.00000000000000     
    20.2875003814999992    0.0000000000000000    0.0000000000000000
   -10.1437501907000005   17.5694907096000001    0.0000000000000000
     0.0000000000000000    0.0000000000000000   14.1738996505999992
   Cu   N    C    H 
   189     6    42    24
Selective dynamics
Direct
  0.1587299999999985  0.0317500009999989  0.0028199999999998   F   F   F
  0.2539699969999987  0.3174600010000006  0.0028199999999998   F   F   F
  0.1270821630156314  0.1587416226023493  0.1474815020156037   T   T   T
  0.0003956767936994  0.0002269031545604  0.2925326952223575   T   T   T
  0.0956509923733178  0.2858942136131662  0.2932171678097052   T   T   T
  0.3177085523462158  0.0637003891653215  0.1477112840779713   T   T   T
  0.2861140875109051  0.1904170933041505  0.2929033366496145   T   T   T
  0.0158699990000031  0.2698400020000022  0.0028199999999998   F   F   F
  0.2063499989999968  0.1746000050000021  0.0028199999999998   F   F   F
  0.0796251157960693  0.0160987473170195  0.1476954390566783   T   T   T
  0.1749269561476544  0.3016911316218724  0.1479489465545037   T   T   T
  0.0480959362350037  0.1430485004657534  0.2928082318026805   T   T   T
  0.2385505531279888  0.0479372530460656  0.2927070535613776   T   T   T
  0.1111100019999967  0.2222200040000004  0.0028199999999998   F   F   F
  0.3015899959999970  0.1269800070000002  0.0028199999999998   F   F   F
  0.2700986788993346  0.2541218004968999  0.1478885451663198   T   T   T
  0.1433631900343433  0.0955292795216376  0.2927116501767308   T   T   T
  0.0634900029999983  0.0793699990000007  0.0028199999999998   F   F   F
  0.0321209852410127  0.2064991188334880  0.1475532709609405   T   T   T
  0.2224138266142345  0.1112979335088187  0.1476172949856163   T   T   T
  0.1905427890882147  0.2379287092254074  0.2920227055803492   T   T   T
  0.4920600060000027  0.0317500009999989  0.0028199999999998   F   F   F
  0.5873000030000028  0.3174600010000006  0.0028199999999998   F   F   F
  0.4604684208573768  0.1590642595700617  0.1475088907584281   T   T   T
  0.3336605246316265  0.0003766044712033  0.2919092119415894   T   T   T
  0.4289430590438964  0.2853291129504861  0.2921244302810979   T   T   T
  0.6510255338521644  0.0636997964721079  0.1475305224330209   T   T   T
  0.6203933402360819  0.1909472463155348  0.2900575313342086   T   T   T
  0.3492099939999989  0.2698400020000022  0.0028199999999998   F   F   F
  0.5396800039999974  0.1746000050000021  0.0028199999999998   F   F   F
  0.4128688931500016  0.0160876671299619  0.1476628974591287   T   T   T
  0.5080555358030546  0.3015531873706790  0.1472875420754308   T   T   T
  0.3812192943287357  0.1434593980861626  0.2921800187474182   T   T   T
  0.5722143207495239  0.0484548475972010  0.2921911896169692   T   T   T
  0.4444400069999972  0.2222200040000004  0.0028199999999998   F   F   F
  0.6349200009999976  0.1269800070000002  0.0028199999999998   F   F   F
  0.6033196404785265  0.2541361842305110  0.1474346883858095   T   T   T
  0.4770563017563362  0.0965444633539016  0.2906626762739715   T   T   T
  0.3968299929999972  0.0793699990000007  0.0028199999999998   F   F   F
  0.3651334457014491  0.2064210917190840  0.1473962605170346   T   T   T
  0.5556775582396986  0.1111830590183031  0.1472630125345754   T   T   T
  0.5244486445394152  0.2383038886832093  0.2924065493424216   T   T   T
  0.8253999949999979  0.0317500009999989  0.0028199999999998   F   F   F
  0.9206299780000009  0.3174600010000006  0.0028199999999998   F   F   F
  0.7939374281024831  0.1588040609435760  0.1479755554614394   T   T   T
  0.6677518567301048  0.0010132885270475  0.2921829983670911   T   T   T
  0.7626201974357757  0.2861514446731854  0.2898977164569455   T   T   T
  0.9843262581496510  0.0636428829724243  0.1477225813639194   T   T   T
  0.9530889120069544  0.1902185115589059  0.2921383215270437   T   T   T
  0.6825399989999994  0.2698400020000022  0.0028199999999998   F   F   F
  0.8730199929999998  0.1746000050000021  0.0028199999999998   F   F   F
  0.7462786472652384  0.0159359011082548  0.1473840551129957   T   T   T
  0.8418713600732227  0.3015326833452479  0.1478005795210609   T   T   T
  0.7146611242365677  0.1428414020327404  0.2924671436679367   T   T   T
  0.9050937562472956  0.0477514830704113  0.2927740793817725   T   T   T
  0.7777799959999996  0.2222200040000004  0.0028199999999998   F   F   F
  0.9682499769999993  0.1269800070000002  0.0028199999999998   F   F   F
  0.9365622652383232  0.2538061519706126  0.1478438117566605   T   T   T
  0.8099415166624407  0.0950856014752645  0.2925028410954110   T   T   T
  0.7301599979999978  0.0793699990000007  0.0028199999999998   F   F   F
  0.6988338522338658  0.2063766761826810  0.1470411555013141   T   T   T
  0.8890653815245908  0.1110599261765001  0.1476834933628110   T   T   T
  0.8575772586487608  0.2377467902357009  0.2931479867212500   T   T   T
  0.1587299999999985  0.3650799990000024  0.0028199999999998   F   F   F
  0.2539699969999987  0.6507899759999987  0.0028199999999998   F   F   F
  0.1273057852270828  0.4918224444461625  0.1470384201235469   T   T   T
  0.0006889290022020  0.3330959544805717  0.2914499036222318   T   T   T
  0.0964722240994726  0.6204979705138923  0.2932101278915568   T   T   T
  0.3178019324066774  0.3968933909260510  0.1486825301253458   T   T   T
  0.2855812699642406  0.5238799528828366  0.2892427787262003   T   T   T
  0.0158699990000031  0.6031699779999968  0.0028199999999998   F   F   F
  0.2063499989999968  0.5079399939999973  0.0028199999999998   F   F   F
  0.0796800960218525  0.3491332487852864  0.1475573055677376   T   T   T
  0.1746967142057199  0.6353037729810539  0.1476704300844034   T   T   T
  0.0487997464453186  0.4757138916098229  0.2905046838583062   T   T   T
  0.2384553971379951  0.3811243451749960  0.2927655685190337   T   T   T
  0.1111100019999967  0.5555599930000028  0.0028199999999998   F   F   F
  0.3015899959999970  0.4603199960000026  0.0028199999999998   F   F   F
  0.2700088798361744  0.5874616308881992  0.1461399607520543   T   T   T
  0.1433827871418745  0.4283812726976537  0.2928463455566264   T   T   T
  0.0634900029999983  0.4126999969999972  0.0028199999999998   F   F   F
  0.0323683525225023  0.5401004433939055  0.1484633355885943   T   T   T
  0.2223495889080488  0.4441274021269768  0.1473270628943741   T   T   T
  0.1911276945832301  0.5716783111858378  0.2893627694085225   T   T   T
  0.4920600060000027  0.3650799990000024  0.0028199999999998   F   F   F
  0.5873000030000028  0.6507899759999987  0.0028199999999998   F   F   F
  0.4607886102777540  0.4924072163050534  0.1473983927320183   T   T   T
  0.3338828014207490  0.3328666694104404  0.2930928591280577   T   T   T
  0.4290149079774251  0.6194784842362838  0.2927822828833450   T   T   T
  0.6510994698180429  0.3971383757415482  0.1472987193691516   T   T   T
  0.6197464679752654  0.5248274019132227  0.2932597994129457   T   T   T
  0.3492099939999989  0.6031699779999968  0.0028199999999998   F   F   F
  0.5396800039999974  0.5079399939999973  0.0028199999999998   F   F   F
  0.4128066384967257  0.3492179173766721  0.1476957069169994   T   T   T
  0.5081122112709869  0.6351641529003091  0.1474906983152244   T   T   T
  0.3824174440215944  0.4778730075410549  0.2908488948406387   T   T   T
  0.5714721899227390  0.3799877927232007  0.2904486971975845   T   T   T
  0.4444400069999972  0.5555599930000028  0.0028199999999998   F   F   F
  0.6349200009999976  0.4603199960000026  0.0028199999999998   F   F   F
  0.6036144925702182  0.5875360190488775  0.1478121965531038   T   T   T
  0.4766007619350868  0.4286351171149271  0.2902126022303247   T   T   T
  0.3968299929999972  0.4126999969999972  0.0028199999999998   F   F   F
  0.3655115836223595  0.5400671432267694  0.1471546451575754   T   T   T
  0.5561918043523475  0.4448813192749131  0.1480232222568884   T   T   T
  0.5245466528853233  0.5724241742828122  0.2917348141924581   T   T   T
  0.8253999949999979  0.3650799990000024  0.0028199999999998   F   F   F
  0.9206299780000009  0.6507899759999987  0.0028199999999998   F   F   F
  0.7939521855242012  0.4923315214574385  0.1476439089110261   T   T   T
  0.6681723080988160  0.3340916495371469  0.2897038274962311   T   T   T
  0.7630044570602760  0.6198325931969336  0.2917905593303662   T   T   T
  0.9844360500847891  0.3968335667267390  0.1473364163998210   T   T   T
  0.9530077618290494  0.5248364882194365  0.2915928725820117   T   T   T
  0.6825399989999994  0.6031699779999968  0.0028199999999998   F   F   F
  0.8730199929999998  0.5079399939999973  0.0028199999999998   F   F   F
  0.7467690874191245  0.3496266198570054  0.1468659092959516   T   T   T
  0.8416250164372614  0.6350679745902557  0.1475012162290656   T   T   T
  0.7150804194653476  0.4765985883612920  0.2919238963029640   T   T   T
  0.9055797338360561  0.3822929642556698  0.2900369511745736   T   T   T
  0.7777799959999996  0.5555599930000028  0.0028199999999998   F   F   F
  0.9682499769999993  0.4603199960000026  0.0028199999999998   F   F   F
  0.9368282155438326  0.5876421857069357  0.1474238043787859   T   T   T
  0.8103226867564001  0.4293433658170038  0.2924462914644390   T   T   T
  0.7301599979999978  0.4126999969999972  0.0028199999999998   F   F   F
  0.6985534272721895  0.5398409846305834  0.1480322584594533   T   T   T
  0.8893819873537430  0.4449469143731751  0.1472773620424014   T   T   T
  0.8575885787055537  0.5716905375319586  0.2930694068106903   T   T   T
  0.1587299999999985  0.6984099749999970  0.0028199999999998   F   F   F
  0.2539699969999987  0.9841300249999989  0.0028199999999998   F   F   F
  0.1272087939184780  0.8256763119439841  0.1474903862073642   T   T   T
  0.0002309249132217  0.6675901179873965  0.2914346976607566   T   T   T
  0.0957366284020218  0.9527045566883318  0.2926158916912844   T   T   T
  0.3176713550349507  0.7306522223299756  0.1471607375308955   T   T   T
  0.2857550780901759  0.8571281337780161  0.2923891555617295   T   T   T
  0.0158699990000031  0.9365100260000006  0.0028199999999998   F   F   F
  0.2063499989999968  0.8412700299999969  0.0028199999999998   F   F   F
  0.0796270336844650  0.6827540625425982  0.1479254195777646   T   T   T
  0.1748024760690971  0.9684700798182515  0.1477518872059164   T   T   T
  0.0481465462383177  0.8099771766680243  0.2926199150511550   T   T   T
  0.2389514534349339  0.7150969401668833  0.2925772423712235   T   T   T
  0.1111100019999967  0.8888900279999987  0.0028199999999998   F   F   F
  0.3015899959999970  0.7936499710000007  0.0028199999999998   F   F   F
  0.2700354396980199  0.9207880351395179  0.1476776976006879   T   T   T
  0.1436519280238349  0.7629324352099868  0.2923038545859186   T   T   T
  0.0634900029999983  0.7460299729999988  0.0028199999999998   F   F   F
  0.0319810061399807  0.8731926986589416  0.1476806628726322   T   T   T
  0.2223505192021897  0.7779513942266733  0.1474926163361137   T   T   T
  0.1910359588314390  0.9051996422780290  0.2928763316186880   T   T   T
  0.4920600060000027  0.6984099749999970  0.0028199999999998   F   F   F
  0.5873000030000028  0.9841300249999989  0.0028199999999998   F   F   F
  0.4606656983098798  0.8255505675871139  0.1488934198499552   T   T   T
  0.3333377515107722  0.6668949341275349  0.2890936485130696   T   T   T
  0.4285843299177994  0.9522022874189916  0.2907457515395896   T   T   T
  0.6511054649480601  0.7304024652994376  0.1473168641885566   T   T   T
  0.6200647058636476  0.8574528877760786  0.2907912958834242   T   T   T
  0.3492099939999989  0.9365100260000006  0.0028199999999998   F   F   F
  0.5396800039999974  0.8412700299999969  0.0028199999999998   F   F   F
  0.4131151436388218  0.6828314324791636  0.1474553355071589   T   T   T
  0.5081737313283653  0.9684210584947257  0.1478358158451870   T   T   T
  0.3810469416927622  0.8096181635355161  0.2925299842152841   T   T   T
  0.5721680075623153  0.7140938019235600  0.2921195738579565   T   T   T
  0.4444400069999972  0.8888900279999987  0.0028199999999998   F   F   F
  0.6349200009999976  0.7936499710000007  0.0028199999999998   F   F   F
  0.6034746736444817  0.9209040811479032  0.1474250268245287   T   T   T
  0.4769208766575635  0.7613834503824037  0.2921329466076708   T   T   T
  0.3968299929999972  0.7460299729999988  0.0028199999999998   F   F   F
  0.3652090534391531  0.8730193396428143  0.1476709434139825   T   T   T
  0.5557734603825075  0.7779021262420649  0.1475898299027025   T   T   T
  0.5254657326724572  0.9060680441187673  0.2917279964968568   T   T   T
  0.8253999949999979  0.6984099749999970  0.0028199999999998   F   F   F
  0.9206299780000009  0.9841300249999989  0.0028199999999998   F   F   F
  0.7938424045313062  0.8255444066326770  0.1477001640303909   T   T   T
  0.6674465421949934  0.6674582201547270  0.2924459808632041   T   T   T
  0.7622003481453213  0.9526014720739943  0.2927806397834334   T   T   T
  0.9843269715689659  0.7305464399557490  0.1473172320217788   T   T   T
  0.9527409412591341  0.8574442096031909  0.2925438937514310   T   T   T
  0.6825399989999994  0.9365100260000006  0.0028199999999998   F   F   F
  0.8730199929999998  0.8412700299999969  0.0028199999999998   F   F   F
  0.7463132545785478  0.6827816283652248  0.1475999798926269   T   T   T
  0.8414426846226941  0.9683438527877217  0.1477157092314434   T   T   T
  0.7146752748471911  0.8097518682616730  0.2927514398737698   T   T   T
  0.9052496034041412  0.7145904007642849  0.2928141630133537   T   T   T
  0.7777799959999996  0.8888900279999987  0.0028199999999998   F   F   F
  0.9682499769999993  0.7936499710000007  0.0028199999999998   F   F   F
  0.9367318777345437  0.9207862037728315  0.1476639943373653   T   T   T
  0.8098878953597132  0.7621341897011820  0.2927373683180101   T   T   T
  0.7301599979999978  0.7460299729999988  0.0028199999999998   F   F   F
  0.6988392256475769  0.8732088748188730  0.1473590305906986   T   T   T
  0.8890635678636631  0.7778871846670965  0.1477622547105817   T   T   T
  0.8574539756671525  0.9049808153997758  0.2925858245728779   T   T   T
  0.2815533830975677  0.6531506280914626  0.5069673414745612   T   T   T
  0.2455927863706342  0.5216863868178032  0.5075434696993549   T   T   T
  0.3770237252194879  0.6171461743492964  0.5040853247884505   T   T   T
  0.6904687349644540  0.3397986070317817  0.5062689786426922   T   T   T
  0.5589672306684746  0.2443755736470810  0.5052654283817813   T   T   T
  0.6543432370876913  0.2082528078830745  0.5077211392706574   T   T   T
  0.2280133808783879  0.5775774577607428  0.5070771985558676   T   T   T
  0.3211276565225717  0.5436504743884623  0.5061071927836917   T   T   T
  0.3550205891471268  0.6707659104001806  0.5052528924512355   T   T   T
  0.4183401499552606  0.7535523080606757  0.5017166348252390   T   T   T
  0.1453203218915338  0.5582960968987535  0.5034105631769972   T   T   T
  0.3403440268659628  0.4801299838689068  0.5037959604140896   T   T   T
  0.1324114719620316  0.6202910535209925  0.4947535472933128   T   T   T
  0.0584560984463061  0.6081354815968611  0.4894234629129486   T   T   T
  0.9952551962074396  0.5346157782864934  0.4928115441143034   T   T   T
  0.0034694258534602  0.4697770265440126  0.5009605340101873   T   T   T
  0.0801982890611093  0.4835768201639346  0.5049688007935792   T   T   T
  0.2782643265104193  0.4050220296154600  0.4992988545635111   T   T   T
  0.2904292666236178  0.3431558063865328  0.4960561196292798   T   T   T
  0.3639676589125216  0.3536448895558217  0.4974166007717322   T   T   T
  0.4288761164254601  0.4269857353336780  0.5021513897468900   T   T   T
  0.4151034527923779  0.4898993283712820  0.5038254177443739   T   T   T
  0.4932656129482871  0.7665610868931095  0.4924989020636832   T   T   T
  0.5550054489895976  0.8406089633674038  0.4878898786192102   T   T   T
  0.5446790368549314  0.9037394189902185  0.4916012814511372   T   T   T
  0.4715920121970189  0.8953229451129306  0.5008483106710100   T   T   T
  0.4086654694848305  0.8186188220696807  0.5045449087644308   T   T   T
  0.6149244393780887  0.3178356875537495  0.5056217400112496   T   T   T
  0.5809135958832031  0.1907303796976400  0.5067657728380901   T   T   T
  0.7079877950353120  0.2838462168011214  0.5068434566783193   T   T   T
  0.7906723896294001  0.3030584279065612  0.5035034759769946   T   T   T
  0.5957749842675347  0.3813802948747743  0.5020045867053503   T   T   T
  0.5174886190777958  0.1079196775649174  0.5043710392909571   T   T   T
  0.6577093321817244  0.4563357108267543  0.4943623827203878   T   T   T
  0.6455210410416613  0.5182040420120199  0.4897108439898298   T   T   T
  0.5720235954147783  0.5077819056650372  0.4932196422139867   T   T   T
  0.5071633642363687  0.4345915500966328  0.5010643835149162   T   T   T
  0.5210447039486754  0.3717643833290484  0.5041143097761356   T   T   T
  0.4424459105201612  0.0948689401035467  0.4983692577418367   T   T   T
  0.3805875271902265  0.0209204423152355  0.4944882373027783   T   T   T
  0.3910466267971681  0.9578699950344817  0.4963449849898703   T   T   T
  0.4642580448193958  0.9661944841485957  0.5021674997362887   T   T   T
  0.5272292689944680  0.0428733179186221  0.5053792872251543   T   T   T
  0.8036141097022146  0.2409895134766938  0.4967004822855939   T   T   T
  0.8775529785686609  0.2530325763919031  0.4917384872116013   T   T   T
  0.9406753336872691  0.3265523087369450  0.4943435257773795   T   T   T
  0.9324945277954222  0.3914791547788716  0.5011087187093793   T   T   T
  0.8558225654205466  0.3777755282653953  0.5044193639574865   T   T   T
  0.1811096333854355  0.6778026637138326  0.4924082347857344   T   T   T
  0.0496201764151104  0.6567573099084144  0.4822228262750792   T   T   T
  0.9387243712091046  0.5283515171648473  0.4879768474653748   T   T   T
  0.0908289870222144  0.4360644365542308  0.5108842182497676   T   T   T
  0.2206790084112017  0.3961532703163732  0.4982562478696026   T   T   T
  0.2417427681923904  0.2855290200672106  0.4914499716776416   T   T   T
  0.3703220832608118  0.3034378364479958  0.4941370358846847   T   T   T
  0.4626089902342332  0.5482110339698847  0.5066053121202129   T   T   T
  0.5022447351219116  0.7179496887580140  0.4897934839787898   T   T   T
  0.6125456927108931  0.8495203509280612  0.4805657613985168   T   T   T
  0.5948190901054752  0.9602743412351634  0.4867963733605291   T   T   T
  0.3505868237240833  0.8079284569767262  0.5115322938429580   T   T   T
  0.7152901185054942  0.4651900354776217  0.4918890112969602   T   T   T
  0.6941614265752557  0.5757183942741703  0.4831539597348712   T   T   T
  0.5657122870203914  0.5579906310950927  0.4889552392882310   T   T   T
  0.4736234824051849  0.3135327240680248  0.5094039704523504   T   T   T
  0.4336005741364254  0.1435543552620470  0.4964230735817468   T   T   T
  0.3229962761793135  0.0120434105529426  0.4890296938299089   T   T   T
  0.3409195479274305  0.9013100796095325  0.4915011511884153   T   T   T
  0.5854923324603660  0.0536044105500333  0.5099416014104884   T   T   T
  0.7548782363802607  0.1834381151563629  0.4948462932507087   T   T   T
  0.8864410968760156  0.2043845815084360  0.4857974212875426   T   T   T
  0.9972431585417996  0.3328808408709808  0.4895650136345923   T   T   T
  0.8452286476264433  0.4253676428688800  0.5089456214956541   T   T   T
 
  0.00000000E+00  0.00000000E+00  0.00000000E+00
  0.00000000E+00  0.00000000E+00  0.00000000E+00
  0.00000000E+00  0.00000000E+00  0.00000000E+00
  0.00000000E+00  0.00000000E+00  0.00000000E+00
  0.00000000E+00  0.00000000E+00  0.00000000E+00
  0.00000000E+00  0.00000000E+00  0.00000000E+00
  0.00000000E+00  0.00000000E+00  0.00000000E+00
  0.00000000E+00  0.00000000E+00  0.00000000E+00
  0.00000000E+00  0.00000000E+00  0.00000000E+00
  0.00000000E+00  0.00000000E+00  0.00000000E+00
  0.00000000E+00  0.00000000E+00  0.00000000E+00
  0.00000000E+00  0.00000000E+00  0.00000000E+00
  0.00000000E+00  0.00000000E+00  0.00000000E+00
  0.00000000E+00  0.00000000E+00  0.00000000E+00
  0.00000000E+00  0.00000000E+00  0.00000000E+00
  0.00000000E+00  0.00000000E+00  0.00000000E+00
  0.00000000E+00  0.00000000E+00  0.00000000E+00
  0.00000000E+00  0.00000000E+00  0.00000000E+00
  0.00000000E+00  0.00000000E+00  0.00000000E+00
  0.00000000E+00  0.00000000E+00  0.00000000E+00
  0.00000000E+00  0.00000000E+00  0.00000000E+00
  0.00000000E+00  0.00000000E+00  0.00000000E+00
  0.00000000E+00  0.00000000E+00  0.00000000E+00
  0.00000000E+00  0.00000000E+00  0.00000000E+00
  0.00000000E+00  0.00000000E+00  0.00000000E+00
  0.00000000E+00  0.00000000E+00  0.00000000E+00
  0.00000000E+00  0.00000000E+00  0.00000000E+00
  0.00000000E+00  0.00000000E+00  0.00000000E+00
  0.00000000E+00  0.00000000E+00  0.00000000E+00
  0.00000000E+00  0.00000000E+00  0.00000000E+00
  0.00000000E+00  0.00000000E+00  0.00000000E+00
  0.00000000E+00  0.00000000E+00  0.00000000E+00
  0.00000000E+00  0.00000000E+00  0.00000000E+00
  0.00000000E+00  0.00000000E+00  0.00000000E+00
  0.00000000E+00  0.00000000E+00  0.00000000E+00
  0.00000000E+00  0.00000000E+00  0.00000000E+00
  0.00000000E+00  0.00000000E+00  0.00000000E+00
  0.00000000E+00  0.00000000E+00  0.00000000E+00
  0.00000000E+00  0.00000000E+00  0.00000000E+00
  0.00000000E+00  0.00000000E+00  0.00000000E+00
  0.00000000E+00  0.00000000E+00  0.00000000E+00
  0.00000000E+00  0.00000000E+00  0.00000000E+00
  0.00000000E+00  0.00000000E+00  0.00000000E+00
  0.00000000E+00  0.00000000E+00  0.00000000E+00
  0.00000000E+00  0.00000000E+00  0.00000000E+00
  0.00000000E+00  0.00000000E+00  0.00000000E+00
  0.00000000E+00  0.00000000E+00  0.00000000E+00
  0.00000000E+00  0.00000000E+00  0.00000000E+00
  0.00000000E+00  0.00000000E+00  0.00000000E+00
  0.00000000E+00  0.00000000E+00  0.00000000E+00
  0.00000000E+00  0.00000000E+00  0.00000000E+00
  0.00000000E+00  0.00000000E+00  0.00000000E+00
  0.00000000E+00  0.00000000E+00  0.00000000E+00
  0.00000000E+00  0.00000000E+00  0.00000000E+00
  0.00000000E+00  0.00000000E+00  0.00000000E+00
  0.00000000E+00  0.00000000E+00  0.00000000E+00
  0.00000000E+00  0.00000000E+00  0.00000000E+00
  0.00000000E+00  0.00000000E+00  0.00000000E+00
  0.00000000E+00  0.00000000E+00  0.00000000E+00
  0.00000000E+00  0.00000000E+00  0.00000000E+00
  0.00000000E+00  0.00000000E+00  0.00000000E+00
  0.00000000E+00  0.00000000E+00  0.00000000E+00
  0.00000000E+00  0.00000000E+00  0.00000000E+00
  0.00000000E+00  0.00000000E+00  0.00000000E+00
  0.00000000E+00  0.00000000E+00  0.00000000E+00
  0.00000000E+00  0.00000000E+00  0.00000000E+00
  0.00000000E+00  0.00000000E+00  0.00000000E+00
  0.00000000E+00  0.00000000E+00  0.00000000E+00
  0.00000000E+00  0.00000000E+00  0.00000000E+00
  0.00000000E+00  0.00000000E+00  0.00000000E+00
  0.00000000E+00  0.00000000E+00  0.00000000E+00
  0.00000000E+00  0.00000000E+00  0.00000000E+00
  0.00000000E+00  0.00000000E+00  0.00000000E+00
  0.00000000E+00  0.00000000E+00  0.00000000E+00
  0.00000000E+00  0.00000000E+00  0.00000000E+00
  0.00000000E+00  0.00000000E+00  0.00000000E+00
  0.00000000E+00  0.00000000E+00  0.00000000E+00
  0.00000000E+00  0.00000000E+00  0.00000000E+00
  0.00000000E+00  0.00000000E+00  0.00000000E+00
  0.00000000E+00  0.00000000E+00  0.00000000E+00
  0.00000000E+00  0.00000000E+00  0.00000000E+00
  0.00000000E+00  0.00000000E+00  0.00000000E+00
  0.00000000E+00  0.00000000E+00  0.00000000E+00
  0.00000000E+00  0.00000000E+00  0.00000000E+00
  0.00000000E+00  0.00000000E+00  0.00000000E+00
  0.00000000E+00  0.00000000E+00  0.00000000E+00
  0.00000000E+00  0.00000000E+00  0.00000000E+00
  0.00000000E+00  0.00000000E+00  0.00000000E+00
  0.00000000E+00  0.00000000E+00  0.00000000E+00
  0.00000000E+00  0.00000000E+00  0.00000000E+00
  0.00000000E+00  0.00000000E+00  0.00000000E+00
  0.00000000E+00  0.00000000E+00  0.00000000E+00
  0.00000000E+00  0.00000000E+00  0.00000000E+00
  0.00000000E+00  0.00000000E+00  0.00000000E+00
  0.00000000E+00  0.00000000E+00  0.00000000E+00
  0.00000000E+00  0.00000000E+00  0.00000000E+00
  0.00000000E+00  0.00000000E+00  0.00000000E+00
  0.00000000E+00  0.00000000E+00  0.00000000E+00
  0.00000000E+00  0.00000000E+00  0.00000000E+00
  0.00000000E+00  0.00000000E+00  0.00000000E+00
  0.00000000E+00  0.00000000E+00  0.00000000E+00
  0.00000000E+00  0.00000000E+00  0.00000000E+00
  0.00000000E+00  0.00000000E+00  0.00000000E+00
  0.00000000E+00  0.00000000E+00  0.00000000E+00
  0.00000000E+00  0.00000000E+00  0.00000000E+00
  0.00000000E+00  0.00000000E+00  0.00000000E+00
  0.00000000E+00  0.00000000E+00  0.00000000E+00
  0.00000000E+00  0.00000000E+00  0.00000000E+00
  0.00000000E+00  0.00000000E+00  0.00000000E+00
  0.00000000E+00  0.00000000E+00  0.00000000E+00
  0.00000000E+00  0.00000000E+00  0.00000000E+00
  0.00000000E+00  0.00000000E+00  0.00000000E+00
  0.00000000E+00  0.00000000E+00  0.00000000E+00
  0.00000000E+00  0.00000000E+00  0.00000000E+00
  0.00000000E+00  0.00000000E+00  0.00000000E+00
  0.00000000E+00  0.00000000E+00  0.00000000E+00
  0.00000000E+00  0.00000000E+00  0.00000000E+00
  0.00000000E+00  0.00000000E+00  0.00000000E+00
  0.00000000E+00  0.00000000E+00  0.00000000E+00
  0.00000000E+00  0.00000000E+00  0.00000000E+00
  0.00000000E+00  0.00000000E+00  0.00000000E+00
  0.00000000E+00  0.00000000E+00  0.00000000E+00
  0.00000000E+00  0.00000000E+00  0.00000000E+00
  0.00000000E+00  0.00000000E+00  0.00000000E+00
  0.00000000E+00  0.00000000E+00  0.00000000E+00
  0.00000000E+00  0.00000000E+00  0.00000000E+00
  0.00000000E+00  0.00000000E+00  0.00000000E+00
  0.00000000E+00  0.00000000E+00  0.00000000E+00
  0.00000000E+00  0.00000000E+00  0.00000000E+00
  0.00000000E+00  0.00000000E+00  0.00000000E+00
  0.00000000E+00  0.00000000E+00  0.00000000E+00
  0.00000000E+00  0.00000000E+00  0.00000000E+00
  0.00000000E+00  0.00000000E+00  0.00000000E+00
  0.00000000E+00  0.00000000E+00  0.00000000E+00
  0.00000000E+00  0.00000000E+00  0.00000000E+00
  0.00000000E+00  0.00000000E+00  0.00000000E+00
  0.00000000E+00  0.00000000E+00  0.00000000E+00
  0.00000000E+00  0.00000000E+00  0.00000000E+00
  0.00000000E+00  0.00000000E+00  0.00000000E+00
  0.00000000E+00  0.00000000E+00  0.00000000E+00
  0.00000000E+00  0.00000000E+00  0.00000000E+00
  0.00000000E+00  0.00000000E+00  0.00000000E+00
  0.00000000E+00  0.00000000E+00  0.00000000E+00
  0.00000000E+00  0.00000000E+00  0.00000000E+00
  0.00000000E+00  0.00000000E+00  0.00000000E+00
  0.00000000E+00  0.00000000E+00  0.00000000E+00
  0.00000000E+00  0.00000000E+00  0.00000000E+00
  0.00000000E+00  0.00000000E+00  0.00000000E+00
  0.00000000E+00  0.00000000E+00  0.00000000E+00
  0.00000000E+00  0.00000000E+00  0.00000000E+00
  0.00000000E+00  0.00000000E+00  0.00000000E+00
  0.00000000E+00  0.00000000E+00  0.00000000E+00
  0.00000000E+00  0.00000000E+00  0.00000000E+00
  0.00000000E+00  0.00000000E+00  0.00000000E+00
  0.00000000E+00  0.00000000E+00  0.00000000E+00
  0.00000000E+00  0.00000000E+00  0.00000000E+00
  0.00000000E+00  0.00000000E+00  0.00000000E+00
  0.00000000E+00  0.00000000E+00  0.00000000E+00
  0.00000000E+00  0.00000000E+00  0.00000000E+00
  0.00000000E+00  0.00000000E+00  0.00000000E+00
  0.00000000E+00  0.00000000E+00  0.00000000E+00
  0.00000000E+00  0.00000000E+00  0.00000000E+00
  0.00000000E+00  0.00000000E+00  0.00000000E+00
  0.00000000E+00  0.00000000E+00  0.00000000E+00
  0.00000000E+00  0.00000000E+00  0.00000000E+00
  0.00000000E+00  0.00000000E+00  0.00000000E+00
  0.00000000E+00  0.00000000E+00  0.00000000E+00
  0.00000000E+00  0.00000000E+00  0.00000000E+00
  0.00000000E+00  0.00000000E+00  0.00000000E+00
  0.00000000E+00  0.00000000E+00  0.00000000E+00
  0.00000000E+00  0.00000000E+00  0.00000000E+00
  0.00000000E+00  0.00000000E+00  0.00000000E+00
  0.00000000E+00  0.00000000E+00  0.00000000E+00
  0.00000000E+00  0.00000000E+00  0.00000000E+00
  0.00000000E+00  0.00000000E+00  0.00000000E+00
  0.00000000E+00  0.00000000E+00  0.00000000E+00
  0.00000000E+00  0.00000000E+00  0.00000000E+00
  0.00000000E+00  0.00000000E+00  0.00000000E+00
  0.00000000E+00  0.00000000E+00  0.00000000E+00
  0.00000000E+00  0.00000000E+00  0.00000000E+00
  0.00000000E+00  0.00000000E+00  0.00000000E+00
  0.00000000E+00  0.00000000E+00  0.00000000E+00
  0.00000000E+00  0.00000000E+00  0.00000000E+00
  0.00000000E+00  0.00000000E+00  0.00000000E+00
  0.00000000E+00  0.00000000E+00  0.00000000E+00
  0.00000000E+00  0.00000000E+00  0.00000000E+00
  0.00000000E+00  0.00000000E+00  0.00000000E+00
  0.00000000E+00  0.00000000E+00  0.00000000E+00
  0.00000000E+00  0.00000000E+00  0.00000000E+00
  0.00000000E+00  0.00000000E+00  0.00000000E+00
  0.00000000E+00  0.00000000E+00  0.00000000E+00
  0.00000000E+00  0.00000000E+00  0.00000000E+00
  0.00000000E+00  0.00000000E+00  0.00000000E+00
  0.00000000E+00  0.00000000E+00  0.00000000E+00
  0.00000000E+00  0.00000000E+00  0.00000000E+00
  0.00000000E+00  0.00000000E+00  0.00000000E+00
  0.00000000E+00  0.00000000E+00  0.00000000E+00
  0.00000000E+00  0.00000000E+00  0.00000000E+00
  0.00000000E+00  0.00000000E+00  0.00000000E+00
  0.00000000E+00  0.00000000E+00  0.00000000E+00
  0.00000000E+00  0.00000000E+00  0.00000000E+00
  0.00000000E+00  0.00000000E+00  0.00000000E+00
  0.00000000E+00  0.00000000E+00  0.00000000E+00
  0.00000000E+00  0.00000000E+00  0.00000000E+00
  0.00000000E+00  0.00000000E+00  0.00000000E+00
  0.00000000E+00  0.00000000E+00  0.00000000E+00
  0.00000000E+00  0.00000000E+00  0.00000000E+00
  0.00000000E+00  0.00000000E+00  0.00000000E+00
  0.00000000E+00  0.00000000E+00  0.00000000E+00
  0.00000000E+00  0.00000000E+00  0.00000000E+00
  0.00000000E+00  0.00000000E+00  0.00000000E+00
  0.00000000E+00  0.00000000E+00  0.00000000E+00
  0.00000000E+00  0.00000000E+00  0.00000000E+00
  0.00000000E+00  0.00000000E+00  0.00000000E+00
  0.00000000E+00  0.00000000E+00  0.00000000E+00
  0.00000000E+00  0.00000000E+00  0.00000000E+00
  0.00000000E+00  0.00000000E+00  0.00000000E+00
  0.00000000E+00  0.00000000E+00  0.00000000E+00
  0.00000000E+00  0.00000000E+00  0.00000000E+00
  0.00000000E+00  0.00000000E+00  0.00000000E+00
  0.00000000E+00  0.00000000E+00  0.00000000E+00
  0.00000000E+00  0.00000000E+00  0.00000000E+00
  0.00000000E+00  0.00000000E+00  0.00000000E+00
  0.00000000E+00  0.00000000E+00  0.00000000E+00
  0.00000000E+00  0.00000000E+00  0.00000000E+00
  0.00000000E+00  0.00000000E+00  0.00000000E+00
  0.00000000E+00  0.00000000E+00  0.00000000E+00
  0.00000000E+00  0.00000000E+00  0.00000000E+00
  0.00000000E+00  0.00000000E+00  0.00000000E+00
  0.00000000E+00  0.00000000E+00  0.00000000E+00
  0.00000000E+00  0.00000000E+00  0.00000000E+00
  0.00000000E+00  0.00000000E+00  0.00000000E+00
  0.00000000E+00  0.00000000E+00  0.00000000E+00
  0.00000000E+00  0.00000000E+00  0.00000000E+00
  0.00000000E+00  0.00000000E+00  0.00000000E+00
  0.00000000E+00  0.00000000E+00  0.00000000E+00
  0.00000000E+00  0.00000000E+00  0.00000000E+00
  0.00000000E+00  0.00000000E+00  0.00000000E+00
  0.00000000E+00  0.00000000E+00  0.00000000E+00
  0.00000000E+00  0.00000000E+00  0.00000000E+00
  0.00000000E+00  0.00000000E+00  0.00000000E+00
  0.00000000E+00  0.00000000E+00  0.00000000E+00
  0.00000000E+00  0.00000000E+00  0.00000000E+00
  0.00000000E+00  0.00000000E+00  0.00000000E+00
  0.00000000E+00  0.00000000E+00  0.00000000E+00
  0.00000000E+00  0.00000000E+00  0.00000000E+00
  0.00000000E+00  0.00000000E+00  0.00000000E+00
  0.00000000E+00  0.00000000E+00  0.00000000E+00
  0.00000000E+00  0.00000000E+00  0.00000000E+00
  0.00000000E+00  0.00000000E+00  0.00000000E+00
  0.00000000E+00  0.00000000E+00  0.00000000E+00
  0.00000000E+00  0.00000000E+00  0.00000000E+00
  0.00000000E+00  0.00000000E+00  0.00000000E+00
  0.00000000E+00  0.00000000E+00  0.00000000E+00
  0.00000000E+00  0.00000000E+00  0.00000000E+00
  0.00000000E+00  0.00000000E+00  0.00000000E+00
  0.00000000E+00  0.00000000E+00  0.00000000E+00
  0.00000000E+00  0.00000000E+00  0.00000000E+00
  0.00000000E+00  0.00000000E+00  0.00000000E+00
  0.00000000E+00  0.00000000E+00  0.00000000E+00
  0.00000000E+00  0.00000000E+00  0.00000000E+00
