# Supplementary material for: Topology selectivity of a conformationally flexible precursor through selenium doping
Source: Nat Commun. 2024 Apr 15;15:3235. doi: 10.1038/s41467-024-47614-9 (PMC11018763; doi:10.1038/s41467-024-47614-9)
Supplement: Supplementary file 4 — Source Data [file 41467_2024_47614_MOESM4_ESM.zip › Source Data/Supplementary Figure 15/CONTCAR-1228151]

Cu   N    C    H                            
   1.00000000000000     
    20.2875003814999992    0.0000000000000000    0.0000000000000000
   -10.1437501907000005   17.5694907096000001    0.0000000000000000
     0.0000000000000000    0.0000000000000000   14.1738996505999992
   Cu   N    C    H 
   189     6    42    24
Selective dynamics
Direct
  0.1587299999999985  0.0317500009999989  0.0028199999999998   F   F   F
  0.2539699969999987  0.3174600010000006  0.0028199999999998   F   F   F
  0.1268721718554999  0.1587294210857310  0.1479530204779103   T   T   T
  0.9999899946183182  0.0000010227394178  0.2931608753537885   T   T   T
  0.0944440391671549  0.2858595226167762  0.2924932371276993   T   T   T
  0.3174873932572058  0.0635911017240332  0.1478795631103198   T   T   T
  0.2851403064018588  0.1897779415058963  0.2920002656145496   T   T   T
  0.0158699990000031  0.2698400020000022  0.0028199999999998   F   F   F
  0.2063499989999968  0.1746000050000021  0.0028199999999998   F   F   F
  0.0791676733058440  0.0156534897516939  0.1476210224714926   T   T   T
  0.1742911412091744  0.3012773953699899  0.1475067922254689   T   T   T
  0.0467415251525653  0.1426017608061085  0.2923149402739278   T   T   T
  0.2377398574569879  0.0471132126129107  0.2921238619115835   T   T   T
  0.1111100019999967  0.2222200040000004  0.0028199999999998   F   F   F
  0.3015899959999970  0.1269800070000002  0.0028199999999998   F   F   F
  0.2695937123380928  0.2539267599733642  0.1490097860196217   T   T   T
  0.1423235569885306  0.0946745471059551  0.2914489024138826   T   T   T
  0.0634900029999983  0.0793699990000007  0.0028199999999998   F   F   F
  0.0314761177022328  0.2061587051636085  0.1476550631383383   T   T   T
  0.2221663689470634  0.1111366887082191  0.1475612969973315   T   T   T
  0.1890896723814332  0.2381948390791217  0.2930163637741024   T   T   T
  0.4920600060000027  0.0317500009999989  0.0028199999999998   F   F   F
  0.5873000030000028  0.3174600010000006  0.0028199999999998   F   F   F
  0.4601196975436299  0.1587816634459325  0.1479895182996876   T   T   T
  0.3331251188762552  0.9996899850919531  0.2923486123143276   T   T   T
  0.4294458974570435  0.2866953896937685  0.2917975981671795   T   T   T
  0.6506775342560976  0.0634208720098167  0.1478262361613793   T   T   T
  0.6193351649419925  0.1902575446152145  0.2923594755750137   T   T   T
  0.3492099939999989  0.2698400020000022  0.0028199999999998   F   F   F
  0.5396800039999974  0.1746000050000021  0.0028199999999998   F   F   F
  0.4125345960919191  0.0159004066172271  0.1476897402757631   T   T   T
  0.5081084799428514  0.3016660509769090  0.1477032338929942   T   T   T
  0.3805213533846708  0.1422084402856218  0.2931720777082147   T   T   T
  0.5715343477189447  0.0477114657431985  0.2932525076751287   T   T   T
  0.4444400069999972  0.2222200040000004  0.0028199999999998   F   F   F
  0.6349200009999976  0.1269800070000002  0.0028199999999998   F   F   F
  0.6034231411271456  0.2538560836828561  0.1471903135407277   T   T   T
  0.4764363197455662  0.0950074002250288  0.2916290485012658   T   T   T
  0.3968299929999972  0.0793699990000007  0.0028199999999998   F   F   F
  0.3651294279133542  0.2064173879934371  0.1485897986694734   T   T   T
  0.5556311511041546  0.1111295973412864  0.1476074370478041   T   T   T
  0.5250212374824227  0.2384508578067613  0.2908490149637302   T   T   T
  0.8253999949999979  0.0317500009999989  0.0028199999999998   F   F   F
  0.9206299780000009  0.3174600010000006  0.0028199999999998   F   F   F
  0.7935582945639486  0.1585771190763876  0.1479513526674101   T   T   T
  0.6668449775970535  0.0003421739453952  0.2931243016489587   T   T   T
  0.7617345989956248  0.2854818238726031  0.2925804526780079   T   T   T
  0.9838970440317296  0.0632093255652297  0.1477754944901054   T   T   T
  0.9522206021990677  0.1905116321052156  0.2932967672449675   T   T   T
  0.6825399989999994  0.2698400020000022  0.0028199999999998   F   F   F
  0.8730199929999998  0.1746000050000021  0.0028199999999998   F   F   F
  0.7460381464637669  0.0159184547795699  0.1479306562380582   T   T   T
  0.8412075303008663  0.3013731067793698  0.1476706653604392   T   T   T
  0.7142749050143409  0.1427725065144153  0.2928708809613441   T   T   T
  0.9046370636709297  0.0475914806168737  0.2932381902130342   T   T   T
  0.7777799959999996  0.2222200040000004  0.0028199999999998   F   F   F
  0.9682499769999993  0.1269800070000002  0.0028199999999998   F   F   F
  0.9362969162361390  0.2536507061880920  0.1475814371594823   T   T   T
  0.8096030400328679  0.0954042967584985  0.2931954578009502   T   T   T
  0.7301599979999978  0.0793699990000007  0.0028199999999998   F   F   F
  0.6986028954606901  0.2062759400506093  0.1478137825641060   T   T   T
  0.8887905038108875  0.1109346806128999  0.1479832747159001   T   T   T
  0.8572745888876917  0.2381435368501321  0.2923773195724434   T   T   T
  0.1587299999999985  0.3650799990000024  0.0028199999999998   F   F   F
  0.2539699969999987  0.6507899759999987  0.0028199999999998   F   F   F
  0.1274838155831743  0.4926602608320201  0.1476788414431344   T   T   T
  0.9999565955712673  0.3331843715048189  0.2912826612187335   T   T   T
  0.0952089703835619  0.6192699101921092  0.2922501891794086   T   T   T
  0.3175507695794438  0.3967582653722807  0.1474005893692449   T   T   T
  0.2855879944733348  0.5243512475878309  0.2900436229431192   T   T   T
  0.0158699990000031  0.6031699779999968  0.0028199999999998   F   F   F
  0.2063499989999968  0.5079399939999973  0.0028199999999998   F   F   F
  0.0794120684733197  0.3491521204389616  0.1469935261353525   T   T   T
  0.1747812776419607  0.6352682487749447  0.1479888806646026   T   T   T
  0.0472351553472802  0.4758611775435936  0.2898358535005525   T   T   T
  0.2376024812084811  0.3812362066105462  0.2897392957416102   T   T   T
  0.1111100019999967  0.5555599930000028  0.0028199999999998   F   F   F
  0.3015899959999970  0.4603199960000026  0.0028199999999998   F   F   F
  0.2700449325799294  0.5879024934769568  0.1473810502565340   T   T   T
  0.1423948674349455  0.4284073505855319  0.2909906962653751   T   T   T
  0.0634900029999983  0.4126999969999972  0.0028199999999998   F   F   F
  0.0320729888494529  0.5400711766178776  0.1472536712058611   T   T   T
  0.2222141387855225  0.4447197045761360  0.1467260684862426   T   T   T
  0.1911285639719604  0.5722582709062385  0.2925684326320650   T   T   T
  0.4920600060000027  0.3650799990000024  0.0028199999999998   F   F   F
  0.5873000030000028  0.6507899759999987  0.0028199999999998   F   F   F
  0.4604656842264776  0.4921964993027537  0.1475755877715750   T   T   T
  0.3339287387055379  0.3340123910708408  0.2924478449083959   T   T   T
  0.4278450442630932  0.6193529724231733  0.2911105948531315   T   T   T
  0.6507804382831062  0.3967738407519169  0.1472140963308735   T   T   T
  0.6191809835019085  0.5239801223277435  0.2925241889360565   T   T   T
  0.3492099939999989  0.6031699779999968  0.0028199999999998   F   F   F
  0.5396800039999974  0.5079399939999973  0.0028199999999998   F   F   F
  0.4127154767748407  0.3492435832163533  0.1477454392283499   T   T   T
  0.5083355592733586  0.6354440781460801  0.1488092761081901   T   T   T
  0.3809352136341520  0.4761110375284122  0.2917503044060191   T   T   T
  0.5720318193728365  0.3817626111118430  0.2918753463021002   T   T   T
  0.4444400069999972  0.5555599930000028  0.0028199999999998   F   F   F
  0.6349200009999976  0.4603199960000026  0.0028199999999998   F   F   F
  0.6031617726720692  0.5874311060417373  0.1480017728161195   T   T   T
  0.4765364516708210  0.4289768826110834  0.2929021580498607   T   T   T
  0.3968299929999972  0.4126999969999972  0.0028199999999998   F   F   F
  0.3654058930213357  0.5398754238450688  0.1472630990925980   T   T   T
  0.5556684378337285  0.4446114177495196  0.1476625294245777   T   T   T
  0.5233044912123914  0.5710109300307904  0.2922492538375682   T   T   T
  0.8253999949999979  0.3650799990000024  0.0028199999999998   F   F   F
  0.9206299780000009  0.6507899759999987  0.0028199999999998   F   F   F
  0.7941252823067526  0.4924313013707273  0.1469297898618945   T   T   T
  0.6672260283086133  0.3332322686882156  0.2906164246631219   T   T   T
  0.7632184867278063  0.6192039652950370  0.2916835806261311   T   T   T
  0.9843574307882549  0.3967143681768477  0.1466418624682496   T   T   T
  0.9524862164444321  0.5243194199713498  0.2912934477080699   T   T   T
  0.6825399989999994  0.6031699779999968  0.0028199999999998   F   F   F
  0.8730199929999998  0.5079399939999973  0.0028199999999998   F   F   F
  0.7464331336508746  0.3492280913524728  0.1473994918183804   T   T   T
  0.8416848842799209  0.6351739663273899  0.1475991934913088   T   T   T
  0.7150615100070389  0.4762908152581721  0.2897534383375175   T   T   T
  0.9053106510324179  0.3816723743999536  0.2896116671991337   T   T   T
  0.7777799959999996  0.5555599930000028  0.0028199999999998   F   F   F
  0.9682499769999993  0.4603199960000026  0.0028199999999998   F   F   F
  0.9368197403138158  0.5877539807705033  0.1473683071702613   T   T   T
  0.8102645953459908  0.4291086097257573  0.2907092396094162   T   T   T
  0.7301599979999978  0.4126999969999972  0.0028199999999998   F   F   F
  0.6984631122180017  0.5400019768086998  0.1476308810668668   T   T   T
  0.8892987466516468  0.4447653399130961  0.1467318900926342   T   T   T
  0.8579115246333913  0.5716002915117598  0.2926584592957148   T   T   T
  0.1587299999999985  0.6984099749999970  0.0028199999999998   F   F   F
  0.2539699969999987  0.9841300249999989  0.0028199999999998   F   F   F
  0.1269559423262517  0.8254577585269026  0.1479129777427061   T   T   T
  0.0001833025869115  0.6668509454760662  0.2932234302854259   T   T   T
  0.0952013103511971  0.9523989955951712  0.2930549845507919   T   T   T
  0.3176622190832215  0.7306897987094907  0.1476102979634517   T   T   T
  0.2857475116603433  0.8573411158634264  0.2932292839941266   T   T   T
  0.0158699990000031  0.9365100260000006  0.0028199999999998   F   F   F
  0.2063499989999968  0.8412700299999969  0.0028199999999998   F   F   F
  0.0794979283145256  0.6828066446583511  0.1479187517526867   T   T   T
  0.1744609251388170  0.9681484791483290  0.1475520280080105   T   T   T
  0.0478088601323187  0.8096528936441013  0.2932321989439098   T   T   T
  0.2385246965720907  0.7150761494554919  0.2924028277976528   T   T   T
  0.1111100019999967  0.8888900279999987  0.0028199999999998   F   F   F
  0.3015899959999970  0.7936499710000007  0.0028199999999998   F   F   F
  0.2696343556045504  0.9206030548254930  0.1477030496944631   T   T   T
  0.1429318913133804  0.7620380112601675  0.2930872840420041   T   T   T
  0.0634900029999983  0.7460299729999988  0.0028199999999998   F   F   F
  0.0317531117678394  0.8730125574418972  0.1479481283710435   T   T   T
  0.2222433633713375  0.7781086235465405  0.1477996302297719   T   T   T
  0.1904962209925120  0.9048664332527440  0.2930530965384887   T   T   T
  0.4920600060000027  0.6984099749999970  0.0028199999999998   F   F   F
  0.5873000030000028  0.9841300249999989  0.0028199999999998   F   F   F
  0.4603400914811789  0.8258499670403926  0.1475796374942032   T   T   T
  0.3334267858163640  0.6674320801971679  0.2921134708684215   T   T   T
  0.4286545875891518  0.9526067340025467  0.2931858196450682   T   T   T
  0.6508597970174125  0.7304661255772454  0.1478904961755521   T   T   T
  0.6198133698967460  0.8582944318595430  0.2918472671769662   T   T   T
  0.3492099939999989  0.9365100260000006  0.0028199999999998   F   F   F
  0.5396800039999974  0.8412700299999969  0.0028199999999998   F   F   F
  0.4128906291981844  0.6829267365294770  0.1473277085934672   T   T   T
  0.5078071678457288  0.9683951389899809  0.1478834605310274   T   T   T
  0.3811999484796481  0.8099852233985007  0.2931867884547674   T   T   T
  0.5725299985217837  0.7157204722239130  0.2934112684346140   T   T   T
  0.4444400069999972  0.8888900279999987  0.0028199999999998   F   F   F
  0.6349200009999976  0.7936499710000007  0.0028199999999998   F   F   F
  0.6031385509455155  0.9209420534753766  0.1475638406630243   T   T   T
  0.4762826609666109  0.7626529286227248  0.2912604800440705   T   T   T
  0.3968299929999972  0.7460299729999988  0.0028199999999998   F   F   F
  0.3650143045730476  0.8732612084956843  0.1479421250446440   T   T   T
  0.5557979736072729  0.7780017444531397  0.1478578955618249   T   T   T
  0.5240272239060473  0.9050862174278829  0.2929226752737270   T   T   T
  0.8253999949999979  0.6984099749999970  0.0028199999999998   F   F   F
  0.9206299780000009  0.9841300249999989  0.0028199999999998   F   F   F
  0.7938752195003933  0.8255800586757309  0.1475214138164798   T   T   T
  0.6671691933415069  0.6673349103237112  0.2909394284113117   T   T   T
  0.7620667042427414  0.9526052075566774  0.2931191188096630   T   T   T
  0.9844215241574705  0.7303904154063450  0.1477146178190580   T   T   T
  0.9524789527174080  0.8572034477956728  0.2932982805800400   T   T   T
  0.6825399989999994  0.9365100260000006  0.0028199999999998   F   F   F
  0.8730199929999998  0.8412700299999969  0.0028199999999998   F   F   F
  0.7462905932891004  0.6826519057227221  0.1477058752362690   T   T   T
  0.8412958193696968  0.9682079440452054  0.1479809728063270   T   T   T
  0.7150800811205653  0.8104370456452643  0.2919852513424552   T   T   T
  0.9054881590006363  0.7146732382544199  0.2924493667481363   T   T   T
  0.7777799959999996  0.8888900279999987  0.0028199999999998   F   F   F
  0.9682499769999993  0.7936499710000007  0.0028199999999998   F   F   F
  0.9366013258770735  0.9206315559558294  0.1479620401167387   T   T   T
  0.8099003393863107  0.7623415738083833  0.2921250907563844   T   T   T
  0.7301599979999978  0.7460299729999988  0.0028199999999998   F   F   F
  0.6986439404352408  0.8733636907512633  0.1474120129854573   T   T   T
  0.8890406710156694  0.7778922761513545  0.1478714529357785   T   T   T
  0.8573238910500454  0.9048290543123986  0.2932259903753272   T   T   T
  0.2094475944187226  0.4041714252564740  0.5102666810955233   T   T   T
  0.3442911241626615  0.4539901025399077  0.5106249740481142   T   T   T
  0.2950575021285390  0.5382062320629302  0.5094404369194488   T   T   T
  0.7535684182899717  0.4621518780507973  0.5122232026132590   T   T   T
  0.6187702278159354  0.4125184735876661  0.5108602531710401   T   T   T
  0.6678998900115543  0.3281972272584486  0.5098271944651710   T   T   T
  0.2719972522964967  0.3959840943530624  0.5097136083970588   T   T   T
  0.3533880124322758  0.5241495601349255  0.5098639774749130   T   T   T
  0.2238235218022029  0.4769415278243831  0.5104083447387283   T   T   T
  0.1599318957993194  0.4947901493739452  0.5081787665857528   T   T   T
  0.2633552138473759  0.3189402663744282  0.5049145618015140   T   T   T
  0.4327653617502232  0.5890819503208026  0.5056233357114484   T   T   T
  0.1906847649864539  0.2540108782031262  0.4972780121838130   T   T   T
  0.1844337229930294  0.1824197893288263  0.4924723245621169   T   T   T
  0.2492430106188750  0.1746666663701303  0.4946324868802244   T   T   T
  0.3234215636683205  0.2386234602432669  0.5009649970008987   T   T   T
  0.3286178597864016  0.3106656792865871  0.5044595943251007   T   T   T
  0.4958556678389771  0.5770504245955220  0.5064213726926191   T   T   T
  0.5716192239348593  0.6380591857562754  0.5019036250966779   T   T   T
  0.5814922004120263  0.7120868511608067  0.4928165012057706   T   T   T
  0.5196316029504989  0.7244437173058410  0.4917641314038002   T   T   T
  0.4452347947360134  0.6635080883786106  0.4981450582663071   T   T   T
  0.1812190255699238  0.5723521035665946  0.5005846264495242   T   T   T
  0.1259685501396600  0.5940196519794035  0.4978879383576238   T   T   T
  0.0486540220397732  0.5396808913267499  0.5015928928895450   T   T   T
  0.0235758566941670  0.4612214513521801  0.5079035394883447   T   T   T
  0.0810855269537468  0.4401080749012071  0.5104636338261160   T   T   T
  0.6910885460571067  0.4704702844035352  0.5111591733031881   T   T   T
  0.6096615441303376  0.3423426870571514  0.5099727158628479   T   T   T
  0.7391702267018428  0.3894174427987109  0.5117721542244530   T   T   T
  0.8029778578850407  0.3714315800176612  0.5102569879340729   T   T   T
  0.6998232683748234  0.5476146808755803  0.5080683856561954   T   T   T
  0.5302517441065618  0.2773355093771003  0.5058834283877950   T   T   T
  0.7725461177968006  0.6127377749897088  0.5049327550208064   T   T   T
  0.7788724243958801  0.6844124847378038  0.5022650148029560   T   T   T
  0.7140589200157256  0.6920201932731410  0.5025327974206815   T   T   T
  0.6397835248817618  0.6279059098964455  0.5039087233707481   T   T   T
  0.6345685501883830  0.5558585370170857  0.5052855361971303   T   T   T
  0.4672195209407408  0.2894066331149791  0.5051623274851470   T   T   T
  0.3914682464036232  0.2283145048904424  0.5014473590424333   T   T   T
  0.3815635225880377  0.1541163250265897  0.4955346633667937   T   T   T
  0.4433932836383556  0.1417805175713864  0.4954088834487104   T   T   T
  0.5177740419905622  0.2028177001587163  0.5003469049758608   T   T   T
  0.7815983804692889  0.2937647551764572  0.5046044217263559   T   T   T
  0.8367670554084856  0.2720298114959150  0.5016457843016527   T   T   T
  0.9141060382142957  0.3263802651160210  0.5037231558660790   T   T   T
  0.9393045061742517  0.4048823382847199  0.5087707136085434   T   T   T
  0.8818396154810267  0.4260755100906746  0.5113185327236628   T   T   T
  0.1405136393061804  0.2604870041708801  0.4963397114039008   T   T   T
  0.1283979900158695  0.1314738122820900  0.4867583217867164   T   T   T
  0.2403802810983919  0.1171522637513502  0.4922024793538191   T   T   T
  0.3837647390145429  0.3625285273143578  0.5087553906044230   T   T   T
  0.4837292323409731  0.5184834585487512  0.5122847064632770   T   T   T
  0.6381921654018142  0.7618431859961320  0.4883293618483457   T   T   T
  0.5299518758546272  0.7825056469837033  0.4853950553474355   T   T   T
  0.3967066644424639  0.6726859992402134  0.4975136828690944   T   T   T
  0.2414353246757655  0.6149585904944606  0.4978295314938483   T   T   T
  0.1433391234704759  0.6541897964051282  0.4916626356187557   T   T   T
  0.0075184430997596  0.5592768676515145  0.4985938619078990   T   T   T
  0.0656919256869647  0.3804462688224334  0.5151084305837497   T   T   T
  0.8227685371019227  0.6063221020647380  0.5051421164148134   T   T   T
  0.8350175844779135  0.7354635022586329  0.4993551893719952   T   T   T
  0.7228379737156644  0.7495206989499649  0.5018784076440609   T   T   T
  0.5793360972484198  0.5038952361816267  0.5053836591513124   T   T   T
  0.4793682347323591  0.3480791316327920  0.5086523324128370   T   T   T
  0.3248490226856479  0.1042481380599061  0.4925896591248954   T   T   T
  0.4331103316941134  0.0836564177449255  0.4905957415936241   T   T   T
  0.5663562292106337  0.1937354163488465  0.5002864293437772   T   T   T
  0.7213368525485271  0.2511595791930352  0.5028358225927612   T   T   T
  0.9551842114048213  0.3067498526774483  0.5002696633322293   T   T   T
  0.8972871276560767  0.4858128310736429  0.5147920529579574   T   T   T
  0.8192877845101476  0.2117692612390192  0.4963136959974709   T   T   T
 
  0.00000000E+00  0.00000000E+00  0.00000000E+00
  0.00000000E+00  0.00000000E+00  0.00000000E+00
  0.00000000E+00  0.00000000E+00  0.00000000E+00
  0.00000000E+00  0.00000000E+00  0.00000000E+00
  0.00000000E+00  0.00000000E+00  0.00000000E+00
  0.00000000E+00  0.00000000E+00  0.00000000E+00
  0.00000000E+00  0.00000000E+00  0.00000000E+00
  0.00000000E+00  0.00000000E+00  0.00000000E+00
  0.00000000E+00  0.00000000E+00  0.00000000E+00
  0.00000000E+00  0.00000000E+00  0.00000000E+00
  0.00000000E+00  0.00000000E+00  0.00000000E+00
  0.00000000E+00  0.00000000E+00  0.00000000E+00
  0.00000000E+00  0.00000000E+00  0.00000000E+00
  0.00000000E+00  0.00000000E+00  0.00000000E+00
  0.00000000E+00  0.00000000E+00  0.00000000E+00
  0.00000000E+00  0.00000000E+00  0.00000000E+00
  0.00000000E+00  0.00000000E+00  0.00000000E+00
  0.00000000E+00  0.00000000E+00  0.00000000E+00
  0.00000000E+00  0.00000000E+00  0.00000000E+00
  0.00000000E+00  0.00000000E+00  0.00000000E+00
  0.00000000E+00  0.00000000E+00  0.00000000E+00
  0.00000000E+00  0.00000000E+00  0.00000000E+00
  0.00000000E+00  0.00000000E+00  0.00000000E+00
  0.00000000E+00  0.00000000E+00  0.00000000E+00
  0.00000000E+00  0.00000000E+00  0.00000000E+00
  0.00000000E+00  0.00000000E+00  0.00000000E+00
  0.00000000E+00  0.00000000E+00  0.00000000E+00
  0.00000000E+00  0.00000000E+00  0.00000000E+00
  0.00000000E+00  0.00000000E+00  0.00000000E+00
  0.00000000E+00  0.00000000E+00  0.00000000E+00
  0.00000000E+00  0.00000000E+00  0.00000000E+00
  0.00000000E+00  0.00000000E+00  0.00000000E+00
  0.00000000E+00  0.00000000E+00  0.00000000E+00
  0.00000000E+00  0.00000000E+00  0.00000000E+00
  0.00000000E+00  0.00000000E+00  0.00000000E+00
  0.00000000E+00  0.00000000E+00  0.00000000E+00
  0.00000000E+00  0.00000000E+00  0.00000000E+00
  0.00000000E+00  0.00000000E+00  0.00000000E+00
  0.00000000E+00  0.00000000E+00  0.00000000E+00
  0.00000000E+00  0.00000000E+00  0.00000000E+00
  0.00000000E+00  0.00000000E+00  0.00000000E+00
  0.00000000E+00  0.00000000E+00  0.00000000E+00
  0.00000000E+00  0.00000000E+00  0.00000000E+00
  0.00000000E+00  0.00000000E+00  0.00000000E+00
  0.00000000E+00  0.00000000E+00  0.00000000E+00
  0.00000000E+00  0.00000000E+00  0.00000000E+00
  0.00000000E+00  0.00000000E+00  0.00000000E+00
  0.00000000E+00  0.00000000E+00  0.00000000E+00
  0.00000000E+00  0.00000000E+00  0.00000000E+00
  0.00000000E+00  0.00000000E+00  0.00000000E+00
  0.00000000E+00  0.00000000E+00  0.00000000E+00
  0.00000000E+00  0.00000000E+00  0.00000000E+00
  0.00000000E+00  0.00000000E+00  0.00000000E+00
  0.00000000E+00  0.00000000E+00  0.00000000E+00
  0.00000000E+00  0.00000000E+00  0.00000000E+00
  0.00000000E+00  0.00000000E+00  0.00000000E+00
  0.00000000E+00  0.00000000E+00  0.00000000E+00
  0.00000000E+00  0.00000000E+00  0.00000000E+00
  0.00000000E+00  0.00000000E+00  0.00000000E+00
  0.00000000E+00  0.00000000E+00  0.00000000E+00
  0.00000000E+00  0.00000000E+00  0.00000000E+00
  0.00000000E+00  0.00000000E+00  0.00000000E+00
  0.00000000E+00  0.00000000E+00  0.00000000E+00
  0.00000000E+00  0.00000000E+00  0.00000000E+00
  0.00000000E+00  0.00000000E+00  0.00000000E+00
  0.00000000E+00  0.00000000E+00  0.00000000E+00
  0.00000000E+00  0.00000000E+00  0.00000000E+00
  0.00000000E+00  0.00000000E+00  0.00000000E+00
  0.00000000E+00  0.00000000E+00  0.00000000E+00
  0.00000000E+00  0.00000000E+00  0.00000000E+00
  0.00000000E+00  0.00000000E+00  0.00000000E+00
  0.00000000E+00  0.00000000E+00  0.00000000E+00
  0.00000000E+00  0.00000000E+00  0.00000000E+00
  0.00000000E+00  0.00000000E+00  0.00000000E+00
  0.00000000E+00  0.00000000E+00  0.00000000E+00
  0.00000000E+00  0.00000000E+00  0.00000000E+00
  0.00000000E+00  0.00000000E+00  0.00000000E+00
  0.00000000E+00  0.00000000E+00  0.00000000E+00
  0.00000000E+00  0.00000000E+00  0.00000000E+00
  0.00000000E+00  0.00000000E+00  0.00000000E+00
  0.00000000E+00  0.00000000E+00  0.00000000E+00
  0.00000000E+00  0.00000000E+00  0.00000000E+00
  0.00000000E+00  0.00000000E+00  0.00000000E+00
  0.00000000E+00  0.00000000E+00  0.00000000E+00
  0.00000000E+00  0.00000000E+00  0.00000000E+00
  0.00000000E+00  0.00000000E+00  0.00000000E+00
  0.00000000E+00  0.00000000E+00  0.00000000E+00
  0.00000000E+00  0.00000000E+00  0.00000000E+00
  0.00000000E+00  0.00000000E+00  0.00000000E+00
  0.00000000E+00  0.00000000E+00  0.00000000E+00
  0.00000000E+00  0.00000000E+00  0.00000000E+00
  0.00000000E+00  0.00000000E+00  0.00000000E+00
  0.00000000E+00  0.00000000E+00  0.00000000E+00
  0.00000000E+00  0.00000000E+00  0.00000000E+00
  0.00000000E+00  0.00000000E+00  0.00000000E+00
  0.00000000E+00  0.00000000E+00  0.00000000E+00
  0.00000000E+00  0.00000000E+00  0.00000000E+00
  0.00000000E+00  0.00000000E+00  0.00000000E+00
  0.00000000E+00  0.00000000E+00  0.00000000E+00
  0.00000000E+00  0.00000000E+00  0.00000000E+00
  0.00000000E+00  0.00000000E+00  0.00000000E+00
  0.00000000E+00  0.00000000E+00  0.00000000E+00
  0.00000000E+00  0.00000000E+00  0.00000000E+00
  0.00000000E+00  0.00000000E+00  0.00000000E+00
  0.00000000E+00  0.00000000E+00  0.00000000E+00
  0.00000000E+00  0.00000000E+00  0.00000000E+00
  0.00000000E+00  0.00000000E+00  0.00000000E+00
  0.00000000E+00  0.00000000E+00  0.00000000E+00
  0.00000000E+00  0.00000000E+00  0.00000000E+00
  0.00000000E+00  0.00000000E+00  0.00000000E+00
  0.00000000E+00  0.00000000E+00  0.00000000E+00
  0.00000000E+00  0.00000000E+00  0.00000000E+00
  0.00000000E+00  0.00000000E+00  0.00000000E+00
  0.00000000E+00  0.00000000E+00  0.00000000E+00
  0.00000000E+00  0.00000000E+00  0.00000000E+00
  0.00000000E+00  0.00000000E+00  0.00000000E+00
  0.00000000E+00  0.00000000E+00  0.00000000E+00
  0.00000000E+00  0.00000000E+00  0.00000000E+00
  0.00000000E+00  0.00000000E+00  0.00000000E+00
  0.00000000E+00  0.00000000E+00  0.00000000E+00
  0.00000000E+00  0.00000000E+00  0.00000000E+00
  0.00000000E+00  0.00000000E+00  0.00000000E+00
  0.00000000E+00  0.00000000E+00  0.00000000E+00
  0.00000000E+00  0.00000000E+00  0.00000000E+00
  0.00000000E+00  0.00000000E+00  0.00000000E+00
  0.00000000E+00  0.00000000E+00  0.00000000E+00
  0.00000000E+00  0.00000000E+00  0.00000000E+00
  0.00000000E+00  0.00000000E+00  0.00000000E+00
  0.00000000E+00  0.00000000E+00  0.00000000E+00
  0.00000000E+00  0.00000000E+00  0.00000000E+00
  0.00000000E+00  0.00000000E+00  0.00000000E+00
  0.00000000E+00  0.00000000E+00  0.00000000E+00
  0.00000000E+00  0.00000000E+00  0.00000000E+00
  0.00000000E+00  0.00000000E+00  0.00000000E+00
  0.00000000E+00  0.00000000E+00  0.00000000E+00
  0.00000000E+00  0.00000000E+00  0.00000000E+00
  0.00000000E+00  0.00000000E+00  0.00000000E+00
  0.00000000E+00  0.00000000E+00  0.00000000E+00
  0.00000000E+00  0.00000000E+00  0.00000000E+00
  0.00000000E+00  0.00000000E+00  0.00000000E+00
  0.00000000E+00  0.00000000E+00  0.00000000E+00
  0.00000000E+00  0.00000000E+00  0.00000000E+00
  0.00000000E+00  0.00000000E+00  0.00000000E+00
  0.00000000E+00  0.00000000E+00  0.00000000E+00
  0.00000000E+00  0.00000000E+00  0.00000000E+00
  0.00000000E+00  0.00000000E+00  0.00000000E+00
  0.00000000E+00  0.00000000E+00  0.00000000E+00
  0.00000000E+00  0.00000000E+00  0.00000000E+00
  0.00000000E+00  0.00000000E+00  0.00000000E+00
  0.00000000E+00  0.00000000E+00  0.00000000E+00
  0.00000000E+00  0.00000000E+00  0.00000000E+00
  0.00000000E+00  0.00000000E+00  0.00000000E+00
  0.00000000E+00  0.00000000E+00  0.00000000E+00
  0.00000000E+00  0.00000000E+00  0.00000000E+00
  0.00000000E+00  0.00000000E+00  0.00000000E+00
  0.00000000E+00  0.00000000E+00  0.00000000E+00
  0.00000000E+00  0.00000000E+00  0.00000000E+00
  0.00000000E+00  0.00000000E+00  0.00000000E+00
  0.00000000E+00  0.00000000E+00  0.00000000E+00
  0.00000000E+00  0.00000000E+00  0.00000000E+00
  0.00000000E+00  0.00000000E+00  0.00000000E+00
  0.00000000E+00  0.00000000E+00  0.00000000E+00
  0.00000000E+00  0.00000000E+00  0.00000000E+00
  0.00000000E+00  0.00000000E+00  0.00000000E+00
  0.00000000E+00  0.00000000E+00  0.00000000E+00
  0.00000000E+00  0.00000000E+00  0.00000000E+00
  0.00000000E+00  0.00000000E+00  0.00000000E+00
  0.00000000E+00  0.00000000E+00  0.00000000E+00
  0.00000000E+00  0.00000000E+00  0.00000000E+00
  0.00000000E+00  0.00000000E+00  0.00000000E+00
  0.00000000E+00  0.00000000E+00  0.00000000E+00
  0.00000000E+00  0.00000000E+00  0.00000000E+00
  0.00000000E+00  0.00000000E+00  0.00000000E+00
  0.00000000E+00  0.00000000E+00  0.00000000E+00
  0.00000000E+00  0.00000000E+00  0.00000000E+00
  0.00000000E+00  0.00000000E+00  0.00000000E+00
  0.00000000E+00  0.00000000E+00  0.00000000E+00
  0.00000000E+00  0.00000000E+00  0.00000000E+00
  0.00000000E+00  0.00000000E+00  0.00000000E+00
  0.00000000E+00  0.00000000E+00  0.00000000E+00
  0.00000000E+00  0.00000000E+00  0.00000000E+00
  0.00000000E+00  0.00000000E+00  0.00000000E+00
  0.00000000E+00  0.00000000E+00  0.00000000E+00
  0.00000000E+00  0.00000000E+00  0.00000000E+00
  0.00000000E+00  0.00000000E+00  0.00000000E+00
  0.00000000E+00  0.00000000E+00  0.00000000E+00
  0.00000000E+00  0.00000000E+00  0.00000000E+00
  0.00000000E+00  0.00000000E+00  0.00000000E+00
  0.00000000E+00  0.00000000E+00  0.00000000E+00
  0.00000000E+00  0.00000000E+00  0.00000000E+00
  0.00000000E+00  0.00000000E+00  0.00000000E+00
  0.00000000E+00  0.00000000E+00  0.00000000E+00
  0.00000000E+00  0.00000000E+00  0.00000000E+00
  0.00000000E+00  0.00000000E+00  0.00000000E+00
  0.00000000E+00  0.00000000E+00  0.00000000E+00
  0.00000000E+00  0.00000000E+00  0.00000000E+00
  0.00000000E+00  0.00000000E+00  0.00000000E+00
  0.00000000E+00  0.00000000E+00  0.00000000E+00
  0.00000000E+00  0.00000000E+00  0.00000000E+00
  0.00000000E+00  0.00000000E+00  0.00000000E+00
  0.00000000E+00  0.00000000E+00  0.00000000E+00
  0.00000000E+00  0.00000000E+00  0.00000000E+00
  0.00000000E+00  0.00000000E+00  0.00000000E+00
  0.00000000E+00  0.00000000E+00  0.00000000E+00
  0.00000000E+00  0.00000000E+00  0.00000000E+00
  0.00000000E+00  0.00000000E+00  0.00000000E+00
  0.00000000E+00  0.00000000E+00  0.00000000E+00
  0.00000000E+00  0.00000000E+00  0.00000000E+00
  0.00000000E+00  0.00000000E+00  0.00000000E+00
  0.00000000E+00  0.00000000E+00  0.00000000E+00
  0.00000000E+00  0.00000000E+00  0.00000000E+00
  0.00000000E+00  0.00000000E+00  0.00000000E+00
  0.00000000E+00  0.00000000E+00  0.00000000E+00
  0.00000000E+00  0.00000000E+00  0.00000000E+00
  0.00000000E+00  0.00000000E+00  0.00000000E+00
  0.00000000E+00  0.00000000E+00  0.00000000E+00
  0.00000000E+00  0.00000000E+00  0.00000000E+00
  0.00000000E+00  0.00000000E+00  0.00000000E+00
  0.00000000E+00  0.00000000E+00  0.00000000E+00
  0.00000000E+00  0.00000000E+00  0.00000000E+00
  0.00000000E+00  0.00000000E+00  0.00000000E+00
  0.00000000E+00  0.00000000E+00  0.00000000E+00
  0.00000000E+00  0.00000000E+00  0.00000000E+00
  0.00000000E+00  0.00000000E+00  0.00000000E+00
  0.00000000E+00  0.00000000E+00  0.00000000E+00
  0.00000000E+00  0.00000000E+00  0.00000000E+00
  0.00000000E+00  0.00000000E+00  0.00000000E+00
  0.00000000E+00  0.00000000E+00  0.00000000E+00
  0.00000000E+00  0.00000000E+00  0.00000000E+00
  0.00000000E+00  0.00000000E+00  0.00000000E+00
  0.00000000E+00  0.00000000E+00  0.00000000E+00
  0.00000000E+00  0.00000000E+00  0.00000000E+00
  0.00000000E+00  0.00000000E+00  0.00000000E+00
  0.00000000E+00  0.00000000E+00  0.00000000E+00
  0.00000000E+00  0.00000000E+00  0.00000000E+00
  0.00000000E+00  0.00000000E+00  0.00000000E+00
  0.00000000E+00  0.00000000E+00  0.00000000E+00
  0.00000000E+00  0.00000000E+00  0.00000000E+00
  0.00000000E+00  0.00000000E+00  0.00000000E+00
  0.00000000E+00  0.00000000E+00  0.00000000E+00
  0.00000000E+00  0.00000000E+00  0.00000000E+00
  0.00000000E+00  0.00000000E+00  0.00000000E+00
  0.00000000E+00  0.00000000E+00  0.00000000E+00
  0.00000000E+00  0.00000000E+00  0.00000000E+00
  0.00000000E+00  0.00000000E+00  0.00000000E+00
  0.00000000E+00  0.00000000E+00  0.00000000E+00
  0.00000000E+00  0.00000000E+00  0.00000000E+00
  0.00000000E+00  0.00000000E+00  0.00000000E+00
  0.00000000E+00  0.00000000E+00  0.00000000E+00
  0.00000000E+00  0.00000000E+00  0.00000000E+00
  0.00000000E+00  0.00000000E+00  0.00000000E+00
  0.00000000E+00  0.00000000E+00  0.00000000E+00
  0.00000000E+00  0.00000000E+00  0.00000000E+00
  0.00000000E+00  0.00000000E+00  0.00000000E+00
  0.00000000E+00  0.00000000E+00  0.00000000E+00
  0.00000000E+00  0.00000000E+00  0.00000000E+00
  0.00000000E+00  0.00000000E+00  0.00000000E+00
  0.00000000E+00  0.00000000E+00  0.00000000E+00
  0.00000000E+00  0.00000000E+00  0.00000000E+00
  0.00000000E+00  0.00000000E+00  0.00000000E+00
  0.00000000E+00  0.00000000E+00  0.00000000E+00
