# Supplementary material for: Topology selectivity of a conformationally flexible precursor through selenium doping
Source: Nat Commun. 2024 Apr 15;15:3235. doi: 10.1038/s41467-024-47614-9 (PMC11018763; doi:10.1038/s41467-024-47614-9)
Supplement: Supplementary file 4 — Source Data [file 41467_2024_47614_MOESM4_ESM.zip › Source Data/Supplementary Figure 15/CONTCAR-517619]

N    C    H                                
   1.00000000000000     
    19.5589236850482457   -0.0067634480850835   -0.0004890047699351
    -9.4983562718265251   18.2557853545353126   -0.0009984624006428
    -0.0003356104684692   -0.0008463109728405   12.5839934299815575
   N    C    H 
     6    42    24
Direct
  0.2309813578598607  0.4662680007404489  0.5138255458994294
  0.3669249713020122  0.5090712127814427  0.5137926698802247
  0.3163417271356082  0.5942995485524420  0.5138799428161960
  0.7669211235727218  0.4945158650540193  0.5138771780736988
  0.6309744425970649  0.4517057726577534  0.5139403042800623
  0.6815653908237209  0.3664848565467338  0.5139162251254774
  0.2937072735490460  0.4551411503408573  0.5138155525433774
  0.3753457381615206  0.5778053915277468  0.5138597197139632
  0.2452952116861837  0.5368555252922746  0.5138282778397922
  0.1789993209545671  0.5533310029028868  0.5138020414230766
  0.2811556220153335  0.3782387706440815  0.5138522330810318
  0.4545905007652564  0.6398964598433565  0.5139584708701577
  0.2060876614106348  0.3198200368065116  0.5137757790756012
  0.1958082534848771  0.2482089601257869  0.5137795338087443
  0.2590302793169670  0.2340473645124703  0.5138604699787876
  0.3351870700126938  0.2914522586642221  0.5139622073102998
  0.3442856990677399  0.3633322876799383  0.5139581245308449
  0.5188539117879856  0.6267700666529876  0.5138371914257220
  0.5947699871545638  0.6840652205442055  0.5139920564136702
  0.6038656763245669  0.7561552587941236  0.5142891343525804
  0.5403544772848861  0.7698885701218074  0.5143635794346793
  0.4656582768659447  0.7123581541245585  0.5141950843956664
  0.1923514152834827  0.6264749774217151  0.5137824390750794
  0.1298497421312916  0.6414569161468151  0.5137846763125822
  0.0545872739137039  0.5846368272426048  0.5138033243054352
  0.0392445334271940  0.5106667920527173  0.5138041909791937
  0.1030884059770898  0.4966133889004851  0.5138086871352954
  0.7041919287772984  0.5056372759385539  0.5138859914371778
  0.6225585592372909  0.3829737345510580  0.5139586763165624
  0.7526105741435671  0.4239314668430438  0.5138773083871371
  0.8189024859735241  0.4074546884897430  0.5138463118456542
  0.7167450543807377  0.5825367035053830  0.5138169149738374
  0.5433163241614380  0.3208770603104796  0.5140465746463789
  0.7918155001942608  0.6409559860818135  0.5136249800762087
  0.8020929171466520  0.7125656090437573  0.5135356204142596
  0.7388677287908436  0.7267217213542168  0.5136237792531517
  0.6627131993695841  0.6693135211295882  0.5138488678739890
  0.6536109511679626  0.5974343750075093  0.5139412367789262
  0.4790488599539415  0.3339974888444956  0.5139385161479453
  0.4031314840122775  0.2766983562386258  0.5140647183728078
  0.3940418734812496  0.2046106002835586  0.5143065155382800
  0.4575589516466820  0.1908848294287466  0.5143885364861731
  0.5322539473196883  0.2484180290692848  0.5142589637488300
  0.8055282678884765  0.3343076506678031  0.5138724287188765
  0.8680195345729516  0.3193085778949438  0.5138654762088706
  0.9432888856533452  0.3761163442260695  0.5138313267752466
  0.9586494233988603  0.4500929925362982  0.5138073179033924
  0.8948182635792605  0.4641621759339571  0.5138030558870810
  0.1570213915049763  0.3313730865669271  0.5136925809441166
  0.1376232081406457  0.2025297643078474  0.5136760959263640
  0.2480630700732149  0.1770428709390046  0.5138220434417988
  0.4013765736073367  0.4103462268872349  0.5140329276424254
  0.5071867503936076  0.5696637018699917  0.5136075274632788
  0.6612559643361777  0.8029988277094233  0.5144829861401803
  0.5495615741316797  0.8264285277991164  0.5145567687304506
  0.4156480982685835  0.7224530336917354  0.5142609236401867
  0.2515535917287153  0.6701997156784643  0.5137699011270271
  0.1396498595143925  0.6981746620449982  0.5137843423521176
  0.0072705242564908  0.5987471988998223  0.5138209767089279
  0.0957180251315108  0.4408484030154511  0.5138217526180568
  0.8408759251406792  0.6293936122435611  0.5135405744940442
  0.8602793491198284  0.7582497884858626  0.5133954630929622
  0.7498224831939240  0.7837223807742859  0.5135047580257464
  0.5965213099517470  0.5504143937989667  0.5141382726056918
  0.4907128886621237  0.3911016245685417  0.5137469933473540
  0.3366566400414328  0.1577590864195599  0.5144379735443252
  0.4483643690829382  0.1343515156961956  0.5145596714842426
  0.5822617551825076  0.2383205107914677  0.5143253626078632
  0.7463151038172953  0.2906008490324012  0.5138971898409466
  0.9905967492870431  0.3619953267821003  0.5138327807478191
  0.9022011307049382  0.5199310190198858  0.5137667955829599
  0.8581936540117496  0.2625839659231843  0.5138875920196497
 
  0.00000000E+00  0.00000000E+00  0.00000000E+00
  0.00000000E+00  0.00000000E+00  0.00000000E+00
  0.00000000E+00  0.00000000E+00  0.00000000E+00
  0.00000000E+00  0.00000000E+00  0.00000000E+00
  0.00000000E+00  0.00000000E+00  0.00000000E+00
  0.00000000E+00  0.00000000E+00  0.00000000E+00
  0.00000000E+00  0.00000000E+00  0.00000000E+00
  0.00000000E+00  0.00000000E+00  0.00000000E+00
  0.00000000E+00  0.00000000E+00  0.00000000E+00
  0.00000000E+00  0.00000000E+00  0.00000000E+00
  0.00000000E+00  0.00000000E+00  0.00000000E+00
  0.00000000E+00  0.00000000E+00  0.00000000E+00
  0.00000000E+00  0.00000000E+00  0.00000000E+00
  0.00000000E+00  0.00000000E+00  0.00000000E+00
  0.00000000E+00  0.00000000E+00  0.00000000E+00
  0.00000000E+00  0.00000000E+00  0.00000000E+00
  0.00000000E+00  0.00000000E+00  0.00000000E+00
  0.00000000E+00  0.00000000E+00  0.00000000E+00
  0.00000000E+00  0.00000000E+00  0.00000000E+00
  0.00000000E+00  0.00000000E+00  0.00000000E+00
  0.00000000E+00  0.00000000E+00  0.00000000E+00
  0.00000000E+00  0.00000000E+00  0.00000000E+00
  0.00000000E+00  0.00000000E+00  0.00000000E+00
  0.00000000E+00  0.00000000E+00  0.00000000E+00
  0.00000000E+00  0.00000000E+00  0.00000000E+00
  0.00000000E+00  0.00000000E+00  0.00000000E+00
  0.00000000E+00  0.00000000E+00  0.00000000E+00
  0.00000000E+00  0.00000000E+00  0.00000000E+00
  0.00000000E+00  0.00000000E+00  0.00000000E+00
  0.00000000E+00  0.00000000E+00  0.00000000E+00
  0.00000000E+00  0.00000000E+00  0.00000000E+00
  0.00000000E+00  0.00000000E+00  0.00000000E+00
  0.00000000E+00  0.00000000E+00  0.00000000E+00
  0.00000000E+00  0.00000000E+00  0.00000000E+00
  0.00000000E+00  0.00000000E+00  0.00000000E+00
  0.00000000E+00  0.00000000E+00  0.00000000E+00
  0.00000000E+00  0.00000000E+00  0.00000000E+00
  0.00000000E+00  0.00000000E+00  0.00000000E+00
  0.00000000E+00  0.00000000E+00  0.00000000E+00
  0.00000000E+00  0.00000000E+00  0.00000000E+00
  0.00000000E+00  0.00000000E+00  0.00000000E+00
  0.00000000E+00  0.00000000E+00  0.00000000E+00
  0.00000000E+00  0.00000000E+00  0.00000000E+00
  0.00000000E+00  0.00000000E+00  0.00000000E+00
  0.00000000E+00  0.00000000E+00  0.00000000E+00
  0.00000000E+00  0.00000000E+00  0.00000000E+00
  0.00000000E+00  0.00000000E+00  0.00000000E+00
  0.00000000E+00  0.00000000E+00  0.00000000E+00
  0.00000000E+00  0.00000000E+00  0.00000000E+00
  0.00000000E+00  0.00000000E+00  0.00000000E+00
  0.00000000E+00  0.00000000E+00  0.00000000E+00
  0.00000000E+00  0.00000000E+00  0.00000000E+00
  0.00000000E+00  0.00000000E+00  0.00000000E+00
  0.00000000E+00  0.00000000E+00  0.00000000E+00
  0.00000000E+00  0.00000000E+00  0.00000000E+00
  0.00000000E+00  0.00000000E+00  0.00000000E+00
  0.00000000E+00  0.00000000E+00  0.00000000E+00
  0.00000000E+00  0.00000000E+00  0.00000000E+00
  0.00000000E+00  0.00000000E+00  0.00000000E+00
  0.00000000E+00  0.00000000E+00  0.00000000E+00
  0.00000000E+00  0.00000000E+00  0.00000000E+00
  0.00000000E+00  0.00000000E+00  0.00000000E+00
  0.00000000E+00  0.00000000E+00  0.00000000E+00
  0.00000000E+00  0.00000000E+00  0.00000000E+00
  0.00000000E+00  0.00000000E+00  0.00000000E+00
  0.00000000E+00  0.00000000E+00  0.00000000E+00
  0.00000000E+00  0.00000000E+00  0.00000000E+00
  0.00000000E+00  0.00000000E+00  0.00000000E+00
  0.00000000E+00  0.00000000E+00  0.00000000E+00
  0.00000000E+00  0.00000000E+00  0.00000000E+00
  0.00000000E+00  0.00000000E+00  0.00000000E+00
  0.00000000E+00  0.00000000E+00  0.00000000E+00
