# Supplementary material for: Topology selectivity of a conformationally flexible precursor through selenium doping
Source: Nat Commun. 2024 Apr 15;15:3235. doi: 10.1038/s41467-024-47614-9 (PMC11018763; doi:10.1038/s41467-024-47614-9)
Supplement: Supplementary file 4 — Source Data [file 41467_2024_47614_MOESM4_ESM.zip › Source Data/Supplementary Figure 15/CONTCAR-517625]

N    C    H                                
   1.00000000000000     
    19.3610436966962496    0.0470400178949107    0.0000731609163146
    -9.7394068613479927   16.9883521098767787   -0.0000194835209604
    -0.0005772248944824   -0.0000512574013840   12.3433190374408799
   N    C    H 
     6    42    24
Direct
  0.3552852635037596  0.6907037157884233  0.7411020260212169
  0.3094166443263759  0.5532811387332899  0.7410096472421301
  0.4482379152322196  0.6443188452018376  0.7411316748954633
  0.7649235001189894  0.3672854881637875  0.7411676716540043
  0.6261056208226350  0.2762515956866949  0.7410530013189174
  0.7190649989786024  0.2298639822190154  0.7411525986533434
  0.2968843351368733  0.6149764351371871  0.7410488878473771
  0.3860107154646286  0.5707182587946633  0.7410548998850288
  0.4299089012585355  0.7023857136495266  0.7411354883216035
  0.4969760339273108  0.7845692397132709  0.7411660109220861
  0.2132293075910923  0.5984478100220585  0.7410474031282277
  0.4017184118203971  0.5037197747021338  0.7410202893009910
  0.1962674451502622  0.6603512357891006  0.7411157565912703
  0.1173148277697393  0.6431359364880720  0.7410779499848559
  0.0554385841686553  0.5654305333777359  0.7410406216092937
  0.0703274753075647  0.5018988624656444  0.7410478602395187
  0.1503854997817839  0.5205011202009615  0.7409985540900834
  0.3374608910148353  0.4264879092961493  0.7410599067471892
  0.3520608466735169  0.3637192686203932  0.7409995244088563
  0.4297636347676956  0.3769271528636935  0.7409195045952544
  0.4956994581831538  0.4535687497976539  0.7409220804123322
  0.4796713635621970  0.5162963127497449  0.7409572732162388
  0.5756076853914465  0.7990557384338572  0.7412003938544842
  0.6380518400788660  0.8762499073283436  0.7412329104667776
  0.6230822169913068  0.9389574690587139  0.7411915753282798
  0.5449322633852418  0.9265736357677810  0.7411132780852370
  0.4826343944238189  0.8481445471210449  0.7411376773529383
  0.6883324225738079  0.3498513716722869  0.7410965807866461
  0.6444387957836497  0.2181852889532223  0.7410917220186022
  0.7774630270561005  0.3055968358445185  0.7411768429173975
  0.8611308920478820  0.3221625057415523  0.7411936555140031
  0.6726459193950731  0.4168611632935892  0.7410618856858235
  0.5773596670766992  0.1360073467155445  0.7410630963080820
  0.7369197208082667  0.4940826008518044  0.7411595417328414
  0.7223423785313656  0.5568654955334011  0.7411311648711347
  0.6446474459342824  0.5436838201294449  0.7410198560297587
  0.5786970065337229  0.4670518826547436  0.7409432825514912
  0.5947048103517290  0.4043106879536325  0.7409523006225243
  0.4987322191352490  0.1215365501956711  0.7410755701534484
  0.4362784725814564  0.0443480947241710  0.7410093652301697
  0.4512281648728873  0.9816264483364279  0.7409787699201900
  0.5293725052306044  0.9939958974571184  0.7410376270233101
  0.5916805249087247  0.0724207218627555  0.7410344826755875
  0.8781304928960054  0.2602839822555154  0.7412338648858494
  0.9570950389843418  0.2775376227813808  0.7412677128728831
  0.0189398310366897  0.3552545107928680  0.7412213117163873
  0.0040162894403366  0.4187639081705967  0.7411336099792862
  0.9239487889868485  0.4001275555707196  0.7411612102207599
  0.2450459956154631  0.7208870310752786  0.7411889963433538
  0.1034381396053377  0.6908206031426047  0.7410965233341784
  0.9944977118240104  0.5544904640926092  0.7410266900109832
  0.1667826649607349  0.4747385006225002  0.7409278470407941
  0.2770915283479525  0.4171062668277088  0.7411294012783429
  0.3023762930654215  0.3034947607810921  0.7410232033233299
  0.4385912945480115  0.3261112581717498  0.7408856242037771
  0.5275703833655285  0.5771738996874305  0.7409485430993712
  0.5864201755083016  0.7494990463750142  0.7412016070734211
  0.6994069324414340  0.8880836509626562  0.7412830841997931
  0.6735661536649360  0.9985521062616129  0.7412245878139316
  0.4206563667485455  0.8338829383893014  0.7411407687720626
  0.7972802434268047  0.5034409793450507  0.7412598708866511
  0.7720406362329371  0.6170818048431457  0.7412038518620392
  0.6358428952755801  0.5945144179053727  0.7410091557160214
  0.5468000634177486  0.3434367828237868  0.7408919537597143
  0.4879281770230790  0.1710984043341028  0.7411299021378071
  0.3749277087208398  0.0325299146165676  0.7409942656925850
  0.4007364443186816  0.9220360266574161  0.7409270403884562
  0.6536538779046737  0.0866685480551794  0.7410113194739267
  0.8293746158946860  0.1997374788727342  0.7412374539278588
  0.9710127814240579  0.2298809828188411  0.7413234532086577
  0.0798914353408406  0.3662280316951438  0.7412610467373995
  0.9075229473271591  0.4458714219813658  0.7411657338263566
 
  0.00000000E+00  0.00000000E+00  0.00000000E+00
  0.00000000E+00  0.00000000E+00  0.00000000E+00
  0.00000000E+00  0.00000000E+00  0.00000000E+00
  0.00000000E+00  0.00000000E+00  0.00000000E+00
  0.00000000E+00  0.00000000E+00  0.00000000E+00
  0.00000000E+00  0.00000000E+00  0.00000000E+00
  0.00000000E+00  0.00000000E+00  0.00000000E+00
  0.00000000E+00  0.00000000E+00  0.00000000E+00
  0.00000000E+00  0.00000000E+00  0.00000000E+00
  0.00000000E+00  0.00000000E+00  0.00000000E+00
  0.00000000E+00  0.00000000E+00  0.00000000E+00
  0.00000000E+00  0.00000000E+00  0.00000000E+00
  0.00000000E+00  0.00000000E+00  0.00000000E+00
  0.00000000E+00  0.00000000E+00  0.00000000E+00
  0.00000000E+00  0.00000000E+00  0.00000000E+00
  0.00000000E+00  0.00000000E+00  0.00000000E+00
  0.00000000E+00  0.00000000E+00  0.00000000E+00
  0.00000000E+00  0.00000000E+00  0.00000000E+00
  0.00000000E+00  0.00000000E+00  0.00000000E+00
  0.00000000E+00  0.00000000E+00  0.00000000E+00
  0.00000000E+00  0.00000000E+00  0.00000000E+00
  0.00000000E+00  0.00000000E+00  0.00000000E+00
  0.00000000E+00  0.00000000E+00  0.00000000E+00
  0.00000000E+00  0.00000000E+00  0.00000000E+00
  0.00000000E+00  0.00000000E+00  0.00000000E+00
  0.00000000E+00  0.00000000E+00  0.00000000E+00
  0.00000000E+00  0.00000000E+00  0.00000000E+00
  0.00000000E+00  0.00000000E+00  0.00000000E+00
  0.00000000E+00  0.00000000E+00  0.00000000E+00
  0.00000000E+00  0.00000000E+00  0.00000000E+00
  0.00000000E+00  0.00000000E+00  0.00000000E+00
  0.00000000E+00  0.00000000E+00  0.00000000E+00
  0.00000000E+00  0.00000000E+00  0.00000000E+00
  0.00000000E+00  0.00000000E+00  0.00000000E+00
  0.00000000E+00  0.00000000E+00  0.00000000E+00
  0.00000000E+00  0.00000000E+00  0.00000000E+00
  0.00000000E+00  0.00000000E+00  0.00000000E+00
  0.00000000E+00  0.00000000E+00  0.00000000E+00
  0.00000000E+00  0.00000000E+00  0.00000000E+00
  0.00000000E+00  0.00000000E+00  0.00000000E+00
  0.00000000E+00  0.00000000E+00  0.00000000E+00
  0.00000000E+00  0.00000000E+00  0.00000000E+00
  0.00000000E+00  0.00000000E+00  0.00000000E+00
  0.00000000E+00  0.00000000E+00  0.00000000E+00
  0.00000000E+00  0.00000000E+00  0.00000000E+00
  0.00000000E+00  0.00000000E+00  0.00000000E+00
  0.00000000E+00  0.00000000E+00  0.00000000E+00
  0.00000000E+00  0.00000000E+00  0.00000000E+00
  0.00000000E+00  0.00000000E+00  0.00000000E+00
  0.00000000E+00  0.00000000E+00  0.00000000E+00
  0.00000000E+00  0.00000000E+00  0.00000000E+00
  0.00000000E+00  0.00000000E+00  0.00000000E+00
  0.00000000E+00  0.00000000E+00  0.00000000E+00
  0.00000000E+00  0.00000000E+00  0.00000000E+00
  0.00000000E+00  0.00000000E+00  0.00000000E+00
  0.00000000E+00  0.00000000E+00  0.00000000E+00
  0.00000000E+00  0.00000000E+00  0.00000000E+00
  0.00000000E+00  0.00000000E+00  0.00000000E+00
  0.00000000E+00  0.00000000E+00  0.00000000E+00
  0.00000000E+00  0.00000000E+00  0.00000000E+00
  0.00000000E+00  0.00000000E+00  0.00000000E+00
  0.00000000E+00  0.00000000E+00  0.00000000E+00
  0.00000000E+00  0.00000000E+00  0.00000000E+00
  0.00000000E+00  0.00000000E+00  0.00000000E+00
  0.00000000E+00  0.00000000E+00  0.00000000E+00
  0.00000000E+00  0.00000000E+00  0.00000000E+00
  0.00000000E+00  0.00000000E+00  0.00000000E+00
  0.00000000E+00  0.00000000E+00  0.00000000E+00
  0.00000000E+00  0.00000000E+00  0.00000000E+00
  0.00000000E+00  0.00000000E+00  0.00000000E+00
  0.00000000E+00  0.00000000E+00  0.00000000E+00
  0.00000000E+00  0.00000000E+00  0.00000000E+00
