# Supplementary material for: Topology selectivity of a conformationally flexible precursor through selenium doping
Source: Nat Commun. 2024 Apr 15;15:3235. doi: 10.1038/s41467-024-47614-9 (PMC11018763; doi:10.1038/s41467-024-47614-9)
Supplement: Supplementary file 4 — Source Data [file 41467_2024_47614_MOESM4_ESM.zip › Source Data/Supplementary Figure 4a/Supplementary Figure 4a.xlsx]

## Sheet: Sheet1
Figure 4a
Cu(111)		pore with 0 Br		pore with 1 Br		pore with 2 Br		pore with 3 Br
Bias (V)	dI/dV (arb. u)	Bias (V)	dI/dV (arb. u)	Bias (V)	dI/dV (arb. u)	Bias (V)	dI/dV (arb. u)	Bias (V)	dI/dV (arb. u)
-1	8.43343e-12	-1	9.98048e-12	-1	7.90939e-12	-1	9.56548e-12	-1	8.76158e-12
-0.997	8.03857e-12	-0.997	7.609e-12	-0.997	9.01164e-12	-0.997	9.50046e-12	-0.997	9.81005e-12
-0.99399	7.63035e-12	-0.99399	8.33993e-12	-0.99399	7.79677e-12	-0.99399	8.95309e-12	-0.99399	8.27581e-12
-0.99099	7.84913e-12	-0.99099	7.45369e-12	-0.99099	8.65895e-12	-0.99099	9.95375e-12	-0.99099	9.439e-12
-0.98799	7.98906e-12	-0.98799	7.2799e-12	-0.98799	7.84735e-12	-0.98799	8.92587e-12	-0.98799	1.0747e-11
-0.98498	7.55488e-12	-0.98498	7.70049e-12	-0.98498	8.18384e-12	-0.98498	6.56142e-12	-0.98498	7.18701e-12
-0.98198	8.86424e-12	-0.98198	9.52455e-12	-0.98198	8.94351e-12	-0.98198	1.05082e-11	-0.98198	7.19604e-12
-0.97898	5.02193e-12	-0.97898	9.79687e-12	-0.97898	9.22147e-12	-0.97898	8.18237e-12	-0.97898	9.2557e-12
-0.97598	6.00997e-12	-0.97598	8.74016e-12	-0.97598	7.02423e-12	-0.97598	8.84045e-12	-0.97598	9.32568e-12
-0.97297	1.11061e-11	-0.97297	1.01574e-11	-0.97297	7.66219e-12	-0.97297	8.63552e-12	-0.97297	7.45288e-12
-0.96997	7.35105e-12	-0.96997	8.68952e-12	-0.96997	8.52172e-12	-0.96997	7.95402e-12	-0.96997	8.80005e-12
-0.96697	2.88121e-12	-0.96697	7.9869e-12	-0.96697	7.94419e-12	-0.96697	9.46719e-12	-0.96697	8.8845e-12
-0.96396	5.65365e-12	-0.96396	8.39993e-12	-0.96396	8.8191e-12	-0.96396	9.55612e-12	-0.96396	8.63169e-12
-0.96096	7.19599e-12	-0.96096	9.51813e-12	-0.96096	7.69055e-12	-0.96096	7.65171e-12	-0.96096	7.72184e-12
-0.95796	6.51994e-12	-0.95796	1.0563e-11	-0.95796	6.72934e-12	-0.95796	7.79031e-12	-0.95796	7.93896e-12
-0.95495	4.99754e-12	-0.95495	8.12434e-12	-0.95495	9.14377e-12	-0.95495	1.01054e-11	-0.95495	9.8185e-12
-0.95195	7.84166e-12	-0.95195	7.48873e-12	-0.95195	8.95216e-12	-0.95195	7.49715e-12	-0.95195	8.41506e-12
-0.94895	1.117e-11	-0.94895	9.33442e-12	-0.94895	7.61506e-12	-0.94895	7.50998e-12	-0.94895	8.04182e-12
-0.94595	7.35299e-12	-0.94595	8.59944e-12	-0.94595	9.49999e-12	-0.94595	8.39995e-12	-0.94595	9.26185e-12
-0.94294	5.90916e-12	-0.94294	7.75228e-12	-0.94294	1.08334e-11	-0.94294	9.59171e-12	-0.94294	9.01576e-12
-0.93994	8.71481e-12	-0.93994	8.32283e-12	-0.93994	8.47478e-12	-0.93994	7.89023e-12	-0.93994	1.00223e-11
-0.93694	6.66523e-12	-0.93694	7.15262e-12	-0.93694	1.00308e-11	-0.93694	7.67331e-12	-0.93694	8.57813e-12
-0.93393	4.00913e-12	-0.93393	6.72812e-12	-0.93393	8.81618e-12	-0.93393	9.52975e-12	-0.93393	7.68063e-12
-0.93093	6.19496e-12	-0.93093	7.43251e-12	-0.93093	6.86562e-12	-0.93093	1.04137e-11	-0.93093	7.07297e-12
-0.92793	7.53005e-12	-0.92793	6.89216e-12	-0.92793	5.92355e-12	-0.92793	8.44723e-12	-0.92793	7.69691e-12
-0.92492	7.80063e-12	-0.92492	8.69585e-12	-0.92492	8.65061e-12	-0.92492	7.88992e-12	-0.92492	6.86971e-12
-0.92192	6.76612e-12	-0.92192	7.59004e-12	-0.92192	8.97526e-12	-0.92192	8.82018e-12	-0.92192	8.2877e-12
-0.91892	5.76884e-12	-0.91892	6.67628e-12	-0.91892	8.44483e-12	-0.91892	8.89403e-12	-0.91892	7.11369e-12
-0.91592	9.3545e-12	-0.91592	6.52427e-12	-0.91592	7.80886e-12	-0.91592	6.02998e-12	-0.91592	6.93052e-12
-0.91291	7.02923e-12	-0.91291	7.66355e-12	-0.91291	8.19214e-12	-0.91291	7.68189e-12	-0.91291	6.73398e-12
-0.90991	4.96587e-12	-0.90991	6.66934e-12	-0.90991	7.78367e-12	-0.90991	7.41382e-12	-0.90991	9.19755e-12
-0.90691	7.56989e-12	-0.90691	8.10974e-12	-0.90691	6.94001e-12	-0.90691	7.04158e-12	-0.90691	8.30586e-12
-0.9039	8.38902e-12	-0.9039	5.53305e-12	-0.9039	6.33533e-12	-0.9039	6.31006e-12	-0.9039	8.07686e-12
-0.9009	4.46089e-12	-0.9009	5.6468e-12	-0.9009	6.01913e-12	-0.9009	6.04405e-12	-0.9009	8.64171e-12
-0.8979	5.30015e-12	-0.8979	7.14763e-12	-0.8979	6.2712e-12	-0.8979	6.27916e-12	-0.8979	9.33592e-12
-0.89489	7.78426e-12	-0.89489	5.97993e-12	-0.89489	6.31108e-12	-0.89489	5.82052e-12	-0.89489	7.52471e-12
-0.89189	8.1451e-12	-0.89189	4.96662e-12	-0.89189	7.26976e-12	-0.89189	6.17746e-12	-0.89189	7.52997e-12
-0.88889	4.55243e-12	-0.88889	6.28447e-12	-0.88889	6.18635e-12	-0.88889	6.65935e-12	-0.88889	6.14385e-12
-0.88589	5.06055e-12	-0.88589	6.48938e-12	-0.88589	6.39568e-12	-0.88589	8.78478e-12	-0.88589	6.76381e-12
-0.88288	7.24774e-12	-0.88288	4.09256e-12	-0.88288	7.41277e-12	-0.88288	6.94201e-12	-0.88288	5.99005e-12
-0.87988	5.98003e-12	-0.87988	4.06194e-12	-0.87988	6.24035e-12	-0.87988	5.38809e-12	-0.87988	6.89833e-12
-0.87688	4.23789e-12	-0.87688	5.39661e-12	-0.87688	5.0584e-12	-0.87688	7.42806e-12	-0.87688	8.78812e-12
-0.87387	6.47221e-12	-0.87387	6.31241e-12	-0.87387	6.01636e-12	-0.87387	6.21695e-12	-0.87387	6.87619e-12
-0.87087	7.20003e-12	-0.87087	5.39701e-12	-0.87087	5.53263e-12	-0.87087	5.7272e-12	-0.87087	4.96051e-12
-0.86787	4.93594e-12	-0.86787	6.3145e-12	-0.86787	5.18997e-12	-0.86787	5.05407e-12	-0.86787	7.18921e-12
-0.86486	3.77187e-12	-0.86486	5.82836e-12	-0.86486	3.80143e-12	-0.86486	5.62629e-12	-0.86486	7.20326e-12
-0.86186	6.70055e-12	-0.86186	5.70304e-12	-0.86186	7.69243e-12	-0.86186	3.70029e-12	-0.86186	6.22549e-12
-0.85886	6.30693e-12	-0.85886	4.56592e-12	-0.85886	4.00629e-12	-0.85886	6.31608e-12	-0.85886	5.43714e-12
-0.85586	3.58728e-12	-0.85586	4.77973e-12	-0.85586	5.01103e-12	-0.85586	5.58029e-12	-0.85586	6.24478e-12
-0.85285	2.18478e-12	-0.85285	4.86005e-12	-0.85285	5.81453e-12	-0.85285	6.21533e-12	-0.85285	6.91746e-12
-0.84985	6.06716e-12	-0.84985	3.17111e-12	-0.84985	6.30634e-12	-0.84985	5.68596e-12	-0.84985	5.81467e-12
-0.84685	5.19207e-12	-0.84685	4.70127e-12	-0.84685	6.63727e-12	-0.84685	5.75435e-12	-0.84685	4.70799e-12
-0.84384	4.72302e-12	-0.84384	5.57086e-12	-0.84384	3.56604e-12	-0.84384	5.79237e-12	-0.84384	5.18555e-12
-0.84084	5.06927e-12	-0.84084	3.97697e-12	-0.84084	5.38054e-12	-0.84084	5.55737e-12	-0.84084	8.25036e-12
-0.83784	9.63819e-12	-0.83784	6.11798e-12	-0.83784	5.30156e-12	-0.83784	5.01435e-12	-0.83784	5.27658e-12
-0.83483	6.42046e-12	-0.83483	3.38005e-12	-0.83483	7.12252e-12	-0.83483	5.81299e-12	-0.83483	5.9951e-12
-0.83183	4.7143e-12	-0.83183	6.21705e-12	-0.83183	3.2449e-12	-0.83183	5.50787e-12	-0.83183	6.97112e-12
-0.82883	6.14688e-12	-0.82883	4.92942e-12	-0.82883	3.27143e-12	-0.82883	5.52858e-12	-0.82883	5.99996e-12
-0.82583	4.49121e-12	-0.82583	3.98181e-12	-0.82583	4.73769e-12	-0.82583	4.13454e-12	-0.82583	5.08482e-12
-0.82282	2.95201e-12	-0.82282	3.20728e-12	-0.82282	5.42336e-12	-0.82282	4.41809e-12	-0.82282	5.40087e-12
-0.81982	1.92971e-12	-0.81982	5.62207e-12	-0.81982	3.84249e-12	-0.81982	3.29018e-12	-0.81982	5.98125e-12
-0.81682	6.65472e-12	-0.81682	4.825e-12	-0.81682	5.82888e-12	-0.81682	2.9959e-12	-0.81682	5.46284e-12
-0.81381	6.5615e-12	-0.81381	3.88333e-12	-0.81381	5.33774e-12	-0.81381	5.07686e-12	-0.81381	3.90229e-12
-0.81081	3.85707e-12	-0.81081	3.51277e-12	-0.81081	5.93403e-12	-0.81081	5.62628e-12	-0.81081	4.74242e-12
-0.80781	4.19378e-12	-0.80781	4.2771e-12	-0.80781	5.62057e-12	-0.80781	4.86364e-12	-0.80781	5.98406e-12
-0.8048	8.04567e-12	-0.8048	4.12922e-12	-0.8048	3.40194e-12	-0.8048	5.46449e-12	-0.8048	4.24227e-12
-0.8018	6.16172e-12	-0.8018	4.45957e-12	-0.8018	3.53142e-12	-0.8018	5.47384e-12	-0.8018	5.40845e-12
-0.7988	4.83208e-12	-0.7988	4.27758e-12	-0.7988	5.72475e-12	-0.7988	5.8873e-12	-0.7988	7.41341e-12
-0.7958	4.94724e-12	-0.7958	4.7602e-12	-0.7958	5.0294e-12	-0.7958	4.69468e-12	-0.7958	6.47094e-12
-0.79279	8.09764e-12	-0.79279	4.41995e-12	-0.79279	4.44293e-12	-0.79279	4.77019e-12	-0.79279	6.05479e-12
-0.78979	4.70268e-12	-0.78979	7.37885e-12	-0.78979	6.14626e-12	-0.78979	4.60106e-12	-0.78979	6.31666e-12
-0.78679	4.15403e-12	-0.78679	6.7911e-12	-0.78679	7.63069e-12	-0.78679	4.00811e-12	-0.78679	5.84137e-12
-0.78378	5.96453e-12	-0.78378	3.80486e-12	-0.78378	5.24563e-12	-0.78378	3.77771e-12	-0.78378	4.76424e-12
-0.78078	5.18492e-12	-0.78078	5.41912e-12	-0.78078	7.44102e-12	-0.78078	4.09112e-12	-0.78078	5.41317e-12
-0.77778	4.39033e-12	-0.77778	5.28657e-12	-0.77778	4.70764e-12	-0.77778	4.81093e-12	-0.77778	6.27283e-12
-0.77477	4.38571e-12	-0.77477	5.35871e-12	-0.77477	6.06565e-12	-0.77477	5.52808e-12	-0.77477	5.53615e-12
-0.77177	3.81685e-12	-0.77177	4.83529e-12	-0.77177	6.73081e-12	-0.77177	4.62284e-12	-0.77177	5.18366e-12
-0.76877	4.87733e-12	-0.76877	7.09543e-12	-0.76877	7.01475e-12	-0.76877	5.16633e-12	-0.76877	5.40644e-12
-0.76577	5.42217e-12	-0.76577	6.3714e-12	-0.76577	7.12399e-12	-0.76577	6.81266e-12	-0.76577	5.7187e-12
-0.76276	3.80802e-12	-0.76276	7.57378e-12	-0.76276	6.81218e-12	-0.76276	6.3997e-12	-0.76276	8.02715e-12
-0.75976	6.89083e-12	-0.75976	6.18092e-12	-0.75976	6.03227e-12	-0.75976	6.23218e-12	-0.75976	7.88143e-12
-0.75676	4.92841e-12	-0.75676	5.94964e-12	-0.75676	6.97253e-12	-0.75676	6.18376e-12	-0.75676	8.54523e-12
-0.75375	4.93489e-12	-0.75375	5.66876e-12	-0.75375	5.68719e-12	-0.75375	8.55557e-12	-0.75375	8.28339e-12
-0.75075	4.27428e-12	-0.75075	7.82198e-12	-0.75075	6.20832e-12	-0.75075	6.64502e-12	-0.75075	7.46313e-12
-0.74775	4.37978e-12	-0.74775	5.86898e-12	-0.74775	6.44149e-12	-0.74775	5.78993e-12	-0.74775	8.32983e-12
-0.74474	4.79146e-12	-0.74474	6.59301e-12	-0.74474	7.48139e-12	-0.74474	6.04915e-12	-0.74474	8.44016e-12
-0.74174	3.71172e-12	-0.74174	8.49562e-12	-0.74174	7.66593e-12	-0.74174	5.6559e-12	-0.74174	4.41383e-12
-0.73874	4.00513e-12	-0.73874	7.64372e-12	-0.73874	7.31348e-12	-0.73874	5.91628e-12	-0.73874	5.48341e-12
-0.73574	5.04592e-12	-0.73574	5.9371e-12	-0.73574	6.26076e-12	-0.73574	6.38156e-12	-0.73574	5.83457e-12
-0.73273	4.6368e-12	-0.73273	6.98303e-12	-0.73273	6.58626e-12	-0.73273	6.44828e-12	-0.73273	5.0312e-12
-0.72973	3.64973e-12	-0.72973	4.64028e-12	-0.72973	7.13988e-12	-0.72973	5.7517e-12	-0.72973	6.82985e-12
-0.72673	5.39216e-12	-0.72673	6.19163e-12	-0.72673	7.8271e-12	-0.72673	6.17957e-12	-0.72673	7.04463e-12
-0.72372	6.47663e-12	-0.72372	5.81739e-12	-0.72372	6.31928e-12	-0.72372	7.37047e-12	-0.72372	6.09507e-12
-0.72072	4.894e-12	-0.72072	6.97656e-12	-0.72072	6.30043e-12	-0.72072	7.44382e-12	-0.72072	6.54554e-12
-0.71772	5.30143e-12	-0.71772	7.97514e-12	-0.71772	7.26694e-12	-0.71772	6.63952e-12	-0.71772	6.19869e-12
-0.71471	4.89421e-12	-0.71471	5.93051e-12	-0.71471	6.61203e-12	-0.71471	7.78578e-12	-0.71471	7.47974e-12
-0.71171	4.71981e-12	-0.71171	6.24366e-12	-0.71171	6.00619e-12	-0.71171	5.40403e-12	-0.71171	6.33124e-12
-0.70871	3.94185e-12	-0.70871	7.12929e-12	-0.70871	5.90387e-12	-0.70871	6.72472e-12	-0.70871	6.08202e-12
-0.70571	3.87077e-12	-0.70571	5.8376e-12	-0.70571	7.86566e-12	-0.70571	4.72718e-12	-0.70571	5.63767e-12
-0.7027	4.74488e-12	-0.7027	5.28933e-12	-0.7027	6.33405e-12	-0.7027	4.68561e-12	-0.7027	4.78835e-12
-0.6997	4.99251e-12	-0.6997	5.7897e-12	-0.6997	5.96892e-12	-0.6997	4.54375e-12	-0.6997	6.52874e-12
-0.6967	3.93458e-12	-0.6967	6.83844e-12	-0.6967	5.38116e-12	-0.6967	7.46383e-12	-0.6967	6.30189e-12
-0.69369	5.13407e-12	-0.69369	6.08685e-12	-0.69369	5.51442e-12	-0.69369	7.2075e-12	-0.69369	3.17469e-12
-0.69069	4.99683e-12	-0.69069	5.82543e-12	-0.69069	5.03159e-12	-0.69069	5.01661e-12	-0.69069	5.38158e-12
-0.68769	3.44629e-12	-0.68769	4.59832e-12	-0.68769	5.27145e-12	-0.68769	2.97529e-12	-0.68769	5.37551e-12
-0.68468	4.85199e-12	-0.68468	5.23472e-12	-0.68468	5.5644e-12	-0.68468	6.0945e-12	-0.68468	6.02496e-12
-0.68168	3.11221e-12	-0.68168	4.81355e-12	-0.68168	3.91819e-12	-0.68168	5.22953e-12	-0.68168	4.26409e-12
-0.67868	4.15755e-12	-0.67868	6.13115e-12	-0.67868	3.92677e-12	-0.67868	5.21035e-12	-0.67868	5.11334e-12
-0.67568	3.7096e-12	-0.67568	3.03685e-12	-0.67568	5.86713e-12	-0.67568	4.05713e-12	-0.67568	8.06811e-12
-0.67267	4.13071e-12	-0.67267	4.93896e-12	-0.67267	2.69632e-12	-0.67267	6.4501e-12	-0.67267	5.48516e-12
-0.66967	4.67026e-12	-0.66967	2.86742e-12	-0.66967	6.13889e-12	-0.66967	5.09275e-12	-0.66967	5.09018e-12
-0.66667	2.91663e-12	-0.66667	5.29302e-12	-0.66667	3.85752e-12	-0.66667	4.6036e-12	-0.66667	6.07946e-12
-0.66366	1.93426e-12	-0.66366	2.24286e-12	-0.66366	4.41559e-12	-0.66366	3.7096e-12	-0.66366	5.67788e-12
-0.66066	5.22519e-12	-0.66066	2.33859e-12	-0.66066	3.56855e-12	-0.66066	4.85728e-12	-0.66066	5.01455e-12
-0.65766	3.82141e-12	-0.65766	4.63798e-12	-0.65766	4.71518e-12	-0.65766	3.02666e-12	-0.65766	3.83823e-12
-0.65465	2.31774e-12	-0.65465	4.14849e-12	-0.65465	5.33649e-12	-0.65465	4.31754e-12	-0.65465	4.33967e-12
-0.65165	2.11404e-12	-0.65165	-3.4636e-13	-0.65165	5.69759e-12	-0.65165	3.94994e-12	-0.65165	5.02274e-12
-0.64865	4.13833e-12	-0.64865	3.31711e-12	-0.64865	5.7696e-12	-0.64865	5.54871e-12	-0.64865	4.38907e-12
-0.64565	3.46626e-12	-0.64565	3.8102e-12	-0.64565	4.53546e-12	-0.64565	5.03181e-12	-0.64565	3.83513e-12
-0.64264	1.59286e-12	-0.64264	2.80198e-12	-0.64264	3.94428e-12	-0.64264	5.41373e-12	-0.64264	4.73833e-12
-0.63964	2.86241e-12	-0.63964	1.59129e-12	-0.63964	3.23673e-12	-0.63964	4.74894e-12	-0.63964	4.14403e-12
-0.63664	3.20457e-12	-0.63664	4.68323e-12	-0.63664	5.14192e-12	-0.63664	5.0787e-12	-0.63664	4.43763e-12
-0.63363	3.94786e-12	-0.63363	5.53867e-12	-0.63363	5.51161e-12	-0.63363	2.8863e-12	-0.63363	4.59399e-12
-0.63063	4.29603e-12	-0.63063	2.87278e-12	-0.63063	3.01186e-12	-0.63063	4.86263e-12	-0.63063	3.72742e-12
-0.62763	2.61587e-12	-0.62763	1.56641e-12	-0.62763	4.59364e-12	-0.62763	4.47092e-12	-0.62763	5.43333e-12
-0.62462	3.28668e-12	-0.62462	3.72554e-12	-0.62462	6.08868e-12	-0.62462	4.03182e-12	-0.62462	6.21931e-12
-0.62162	4.77519e-12	-0.62162	3.04082e-12	-0.62162	3.47259e-12	-0.62162	4.40046e-12	-0.62162	3.47772e-12
-0.61862	2.39849e-12	-0.61862	2.03265e-13	-0.61862	3.62718e-12	-0.61862	2.64966e-12	-0.61862	4.8961e-12
-0.61562	3.32758e-12	-0.61562	8.89579e-13	-0.61562	4.36166e-12	-0.61562	3.63503e-12	-0.61562	4.09646e-12
-0.61261	3.26805e-12	-0.61261	2.62191e-12	-0.61261	5.02099e-12	-0.61261	3.1426e-12	-0.61261	3.14812e-12
-0.60961	4.1549e-12	-0.60961	3.53084e-12	-0.60961	3.26683e-12	-0.60961	3.75179e-12	-0.60961	4.19577e-12
-0.60661	3.06903e-12	-0.60661	4.41656e-12	-0.60661	4.14155e-12	-0.60661	3.01185e-12	-0.60661	4.24068e-12
-0.6036	3.73512e-12	-0.6036	4.66646e-12	-0.6036	5.33522e-12	-0.6036	2.12675e-12	-0.6036	4.49416e-12
-0.6006	3.05732e-12	-0.6006	4.90696e-12	-0.6006	3.61277e-12	-0.6006	4.84588e-12	-0.6006	4.19582e-12
-0.5976	3.39352e-12	-0.5976	3.10244e-12	-0.5976	3.69803e-12	-0.5976	3.81186e-12	-0.5976	2.42203e-12
-0.59459	3.42596e-12	-0.59459	2.31585e-12	-0.59459	2.82603e-12	-0.59459	4.7234e-12	-0.59459	1.95537e-12
-0.59159	4.03162e-12	-0.59159	2.0559e-12	-0.59159	2.96014e-12	-0.59159	4.12915e-12	-0.59159	3.60633e-12
-0.58859	4.51709e-12	-0.58859	3.59514e-12	-0.58859	3.3525e-12	-0.58859	4.0142e-12	-0.58859	2.83883e-12
-0.58559	3.24977e-12	-0.58559	2.31532e-12	-0.58559	4.13549e-12	-0.58559	3.77695e-12	-0.58559	3.46387e-12
-0.58258	3.35716e-12	-0.58258	1.28094e-12	-0.58258	3.91054e-12	-0.58258	3.49993e-12	-0.58258	4.30417e-12
-0.57958	3.45825e-12	-0.57958	4.26464e-12	-0.57958	2.18042e-12	-0.57958	4.38657e-12	-0.57958	3.83976e-12
-0.57658	4.02526e-12	-0.57658	3.55611e-12	-0.57658	3.54215e-12	-0.57658	1.9994e-12	-0.57658	4.75724e-12
-0.57357	3.6323e-12	-0.57357	2.81613e-12	-0.57357	4.0413e-12	-0.57357	3.65236e-12	-0.57357	4.08961e-12
-0.57057	2.71576e-12	-0.57057	3.32603e-12	-0.57057	3.33986e-12	-0.57057	2.31082e-12	-0.57057	4.01096e-12
-0.56757	2.52841e-12	-0.56757	3.11477e-12	-0.56757	3.06083e-12	-0.56757	4.84928e-12	-0.56757	5.55096e-12
-0.56456	5.51187e-12	-0.56456	2.34821e-12	-0.56456	3.03926e-12	-0.56456	2.56329e-12	-0.56456	4.94175e-12
-0.56156	2.59216e-12	-0.56156	3.0335e-12	-0.56156	4.87871e-12	-0.56156	4.7117e-12	-0.56156	3.20427e-12
-0.55856	3.22122e-12	-0.55856	2.78797e-12	-0.55856	3.20981e-12	-0.55856	3.82009e-12	-0.55856	4.17703e-12
-0.55556	4.76836e-12	-0.55556	1.54881e-12	-0.55556	4.7571e-12	-0.55556	3.2779e-12	-0.55556	4.01207e-12
-0.55255	3.75806e-12	-0.55255	4.23799e-12	-0.55255	4.8089e-12	-0.55255	3.8836e-12	-0.55255	2.56703e-12
-0.54955	3.53764e-12	-0.54955	3.34378e-12	-0.54955	5.21067e-12	-0.54955	4.66616e-12	-0.54955	3.3922e-12
-0.54655	2.91408e-12	-0.54655	4.18279e-12	-0.54655	4.18905e-12	-0.54655	4.57105e-12	-0.54655	4.43979e-12
-0.54354	3.76483e-12	-0.54354	3.58132e-12	-0.54354	2.98259e-12	-0.54354	3.46449e-12	-0.54354	4.6109e-12
-0.54054	2.71668e-12	-0.54054	2.94527e-12	-0.54054	4.55031e-12	-0.54054	4.39183e-12	-0.54054	5.24236e-12
-0.53754	4.62459e-12	-0.53754	2.29557e-12	-0.53754	3.65962e-12	-0.53754	4.13712e-12	-0.53754	1.52274e-12
-0.53453	3.6503e-12	-0.53453	3.1346e-12	-0.53453	3.52115e-12	-0.53453	2.8196e-12	-0.53453	3.89827e-12
-0.53153	3.54766e-12	-0.53153	2.11405e-12	-0.53153	2.79828e-12	-0.53153	2.86088e-12	-0.53153	3.54019e-12
-0.52853	5.22051e-12	-0.52853	3.84067e-12	-0.52853	3.86078e-12	-0.52853	4.2626e-12	-0.52853	3.93405e-12
-0.52553	3.55105e-12	-0.52553	2.61324e-12	-0.52553	2.06802e-12	-0.52553	4.72414e-12	-0.52553	2.52279e-12
-0.52252	4.91378e-12	-0.52252	3.4316e-12	-0.52252	3.37194e-12	-0.52252	3.84038e-12	-0.52252	4.48279e-12
-0.51952	3.56651e-12	-0.51952	4.6323e-12	-0.51952	3.58457e-12	-0.51952	3.75409e-12	-0.51952	4.34826e-12
-0.51652	4.6741e-12	-0.51652	3.11268e-12	-0.51652	3.83612e-12	-0.51652	4.01522e-12	-0.51652	2.83675e-12
-0.51351	4.15108e-12	-0.51351	4.14213e-12	-0.51351	2.8285e-12	-0.51351	3.94385e-12	-0.51351	3.94664e-12
-0.51051	3.54643e-12	-0.51051	3.43023e-12	-0.51051	2.00914e-12	-0.51051	3.02241e-12	-0.51051	3.19362e-12
-0.50751	4.47787e-12	-0.50751	1.0983e-12	-0.50751	4.17064e-12	-0.50751	4.2244e-12	-0.50751	4.49244e-12
-0.5045	4.5925e-12	-0.5045	1.9877e-12	-0.5045	5.07885e-12	-0.5045	2.70784e-12	-0.5045	3.78333e-12
-0.5015	5.40086e-12	-0.5015	2.64896e-12	-0.5015	2.33659e-12	-0.5015	4.07011e-12	-0.5015	3.06081e-12
-0.4985	4.27711e-12	-0.4985	3.54425e-12	-0.4985	4.27656e-12	-0.4985	3.86056e-12	-0.4985	3.6483e-12
-0.4955	3.95112e-12	-0.4955	3.8475e-12	-0.4955	3.4044e-12	-0.4955	3.12224e-12	-0.4955	3.71843e-12
-0.49249	5.50577e-12	-0.49249	3.7149e-12	-0.49249	3.88366e-12	-0.49249	4.88659e-12	-0.49249	4.2808e-12
-0.48949	3.42542e-12	-0.48949	4.96099e-12	-0.48949	3.67911e-12	-0.48949	3.64543e-12	-0.48949	4.51012e-12
-0.48649	4.02131e-12	-0.48649	2.99929e-12	-0.48649	3.84381e-12	-0.48649	3.15571e-12	-0.48649	3.36726e-12
-0.48348	3.32236e-12	-0.48348	4.44531e-12	-0.48348	3.75402e-12	-0.48348	1.43551e-12	-0.48348	5.26932e-12
-0.48048	2.85237e-12	-0.48048	1.33536e-12	-0.48048	3.91512e-12	-0.48048	2.74673e-12	-0.48048	4.14866e-12
-0.47748	3.56806e-12	-0.47748	2.13229e-12	-0.47748	3.97042e-12	-0.47748	3.1481e-12	-0.47748	4.76741e-12
-0.47447	3.40561e-12	-0.47447	2.27112e-12	-0.47447	2.38815e-12	-0.47447	2.26669e-12	-0.47447	3.58371e-12
-0.47147	4.79878e-12	-0.47147	1.61162e-12	-0.47147	2.75014e-12	-0.47147	2.54914e-12	-0.47147	4.44415e-12
-0.46847	5.14399e-12	-0.46847	3.29534e-12	-0.46847	3.30246e-12	-0.46847	3.07701e-12	-0.46847	2.62413e-12
-0.46547	5.00139e-12	-0.46547	3.42093e-12	-0.46547	2.37067e-12	-0.46547	1.59764e-12	-0.46547	3.87609e-12
-0.46246	3.52886e-12	-0.46246	2.61644e-12	-0.46246	2.79668e-12	-0.46246	2.91138e-12	-0.46246	1.83521e-12
-0.45946	4.0315e-12	-0.45946	3.96174e-12	-0.45946	2.08733e-12	-0.45946	2.94329e-12	-0.45946	3.76963e-12
-0.45646	4.87343e-12	-0.45646	3.06761e-12	-0.45646	3.62255e-12	-0.45646	4.21065e-12	-0.45646	4.76974e-12
-0.45345	6.73562e-12	-0.45345	2.86295e-12	-0.45345	4.18197e-12	-0.45345	2.62139e-12	-0.45345	4.75629e-12
-0.45045	5.99311e-12	-0.45045	2.83588e-12	-0.45045	2.84321e-12	-0.45045	3.5311e-12	-0.45045	3.27295e-12
-0.44745	5.24515e-12	-0.44745	3.18867e-12	-0.44745	2.19495e-12	-0.44745	2.39945e-12	-0.44745	3.39075e-12
-0.44444	6.26516e-12	-0.44444	3.43589e-12	-0.44444	3.4984e-12	-0.44444	-1.57761e-13	-0.44444	2.9346e-12
-0.44144	4.67113e-12	-0.44144	4.21824e-12	-0.44144	3.1646e-12	-0.44144	3.3639e-12	-0.44144	2.92727e-12
-0.43844	3.87263e-12	-0.43844	1.94729e-12	-0.43844	3.15941e-12	-0.43844	4.99048e-12	-0.43844	3.94137e-12
-0.43544	4.34787e-12	-0.43544	3.19168e-12	-0.43544	2.72068e-12	-0.43544	1.81658e-12	-0.43544	3.4594e-12
-0.43243	6.4647e-12	-0.43243	3.80365e-12	-0.43243	4.5339e-12	-0.43243	3.79627e-12	-0.43243	3.28285e-12
-0.42943	6.14546e-12	-0.42943	3.26754e-12	-0.42943	2.45108e-12	-0.42943	4.10956e-12	-0.42943	3.49055e-12
-0.42643	6.12705e-12	-0.42643	2.05059e-12	-0.42643	5.08681e-12	-0.42643	2.59645e-12	-0.42643	3.7513e-12
-0.42342	7.42953e-12	-0.42342	3.73024e-12	-0.42342	2.67164e-12	-0.42342	2.54991e-12	-0.42342	4.12408e-12
-0.42042	7.96681e-12	-0.42042	3.3462e-12	-0.42042	2.57886e-12	-0.42042	2.35785e-12	-0.42042	4.63276e-12
-0.41742	6.88997e-12	-0.41742	3.77946e-12	-0.41742	4.0175e-12	-0.41742	4.10609e-12	-0.41742	3.65252e-12
-0.41441	7.48091e-12	-0.41441	3.66428e-12	-0.41441	1.61591e-12	-0.41441	2.84629e-12	-0.41441	3.39353e-12
-0.41141	7.38206e-12	-0.41141	2.67426e-12	-0.41141	2.97341e-12	-0.41141	2.75769e-12	-0.41141	3.69803e-12
-0.40841	8.94805e-12	-0.40841	4.21616e-12	-0.40841	4.43706e-12	-0.40841	3.84576e-12	-0.40841	4.71231e-12
-0.40541	7.64324e-12	-0.40541	3.62007e-12	-0.40541	2.67587e-12	-0.40541	4.12279e-12	-0.40541	4.28086e-12
-0.4024	6.96321e-12	-0.4024	2.70243e-12	-0.4024	3.11503e-12	-0.4024	3.85692e-12	-0.4024	4.65953e-12
-0.3994	8.15634e-12	-0.3994	4.44717e-12	-0.3994	2.62075e-12	-0.3994	3.89492e-12	-0.3994	3.10851e-12
-0.3964	6.63287e-12	-0.3964	4.54167e-12	-0.3964	3.65341e-12	-0.3964	3.81816e-12	-0.3964	4.7454e-12
-0.39339	7.64533e-12	-0.39339	2.86725e-12	-0.39339	5.01346e-12	-0.39339	3.56965e-12	-0.39339	3.81892e-12
-0.39039	8.07861e-12	-0.39039	4.58534e-12	-0.39039	2.69778e-12	-0.39039	3.07866e-12	-0.39039	3.56799e-12
-0.38739	8.08183e-12	-0.38739	3.47425e-12	-0.38739	2.88299e-12	-0.38739	2.5712e-12	-0.38739	3.87099e-12
-0.38438	7.65139e-12	-0.38438	3.45361e-12	-0.38438	1.92801e-12	-0.38438	3.246e-12	-0.38438	3.1853e-12
-0.38138	7.67892e-12	-0.38138	2.56677e-12	-0.38138	4.01137e-12	-0.38138	3.88915e-12	-0.38138	4.5849e-12
-0.37838	7.78815e-12	-0.37838	2.87978e-12	-0.37838	3.68564e-12	-0.37838	3.05994e-12	-0.37838	3.87354e-12
-0.37538	5.9106e-12	-0.37538	3.56384e-12	-0.37538	3.88818e-12	-0.37538	3.37324e-12	-0.37538	3.45391e-12
-0.37237	7.25816e-12	-0.37237	4.29346e-12	-0.37237	4.46481e-12	-0.37237	3.11255e-12	-0.37237	3.9777e-12
-0.36937	7.62377e-12	-0.36937	5.5493e-12	-0.36937	3.92183e-12	-0.36937	2.15114e-12	-0.36937	3.65149e-12
-0.36637	5.86033e-12	-0.36637	4.12175e-12	-0.36637	3.35121e-12	-0.36637	4.46957e-12	-0.36637	4.00951e-12
-0.36336	7.82129e-12	-0.36336	3.87029e-12	-0.36336	4.15659e-12	-0.36336	4.60589e-12	-0.36336	3.75607e-12
-0.36036	8.23951e-12	-0.36036	5.17819e-12	-0.36036	2.64355e-12	-0.36036	2.14467e-12	-0.36036	5.11388e-12
-0.35736	9.0966e-12	-0.35736	4.72421e-12	-0.35736	4.53781e-12	-0.35736	4.30638e-12	-0.35736	3.63723e-12
-0.35435	5.23599e-12	-0.35435	1.86887e-12	-0.35435	4.65386e-12	-0.35435	5.20596e-12	-0.35435	3.58731e-12
-0.35135	8.54539e-12	-0.35135	1.62911e-12	-0.35135	3.64317e-12	-0.35135	4.93694e-12	-0.35135	2.75905e-12
-0.34835	8.80984e-12	-0.34835	3.43963e-12	-0.34835	4.65796e-12	-0.34835	4.23379e-12	-0.34835	3.47323e-12
-0.34535	6.96331e-12	-0.34535	3.60593e-12	-0.34535	5.56209e-12	-0.34535	2.85427e-12	-0.34535	2.3271e-12
-0.34234	8.62256e-12	-0.34234	3.50003e-12	-0.34234	3.46516e-12	-0.34234	4.41491e-12	-0.34234	5.33964e-12
-0.33934	7.7227e-12	-0.33934	4.5252e-12	-0.33934	3.50155e-12	-0.33934	2.92645e-12	-0.33934	3.91109e-12
-0.33634	9.36326e-12	-0.33634	4.18796e-12	-0.33634	4.05268e-12	-0.33634	3.05615e-12	-0.33634	3.66973e-12
-0.33333	7.80977e-12	-0.33333	4.08675e-12	-0.33333	6.31941e-12	-0.33333	3.31132e-12	-0.33333	3.81133e-12
-0.33033	9.07659e-12	-0.33033	3.42656e-12	-0.33033	4.80561e-12	-0.33033	3.88295e-12	-0.33033	3.80457e-12
-0.32733	8.25932e-12	-0.32733	4.41948e-12	-0.32733	6.31704e-12	-0.32733	4.71628e-12	-0.32733	5.66964e-12
-0.32432	9.18229e-12	-0.32432	5.61067e-12	-0.32432	6.53061e-12	-0.32432	5.42454e-12	-0.32432	5.08242e-12
-0.32132	9.0509e-12	-0.32132	5.1097e-12	-0.32132	5.0099e-12	-0.32132	5.36639e-12	-0.32132	3.46351e-12
-0.31832	8.81314e-12	-0.31832	4.47678e-12	-0.31832	5.21868e-12	-0.31832	5.78168e-12	-0.31832	4.87824e-12
-0.31532	8.59815e-12	-0.31532	5.75569e-12	-0.31532	4.99571e-12	-0.31532	5.09264e-12	-0.31532	4.8622e-12
-0.31231	9.14155e-12	-0.31231	5.33374e-12	-0.31231	6.79069e-12	-0.31231	4.62642e-12	-0.31231	4.72188e-12
-0.30931	8.08245e-12	-0.30931	4.57911e-12	-0.30931	4.55953e-12	-0.30931	7.28594e-12	-0.30931	5.37892e-12
-0.30631	9.18812e-12	-0.30631	5.27497e-12	-0.30631	5.35956e-12	-0.30631	3.3067e-12	-0.30631	6.09632e-12
-0.3033	9.53954e-12	-0.3033	5.16023e-12	-0.3033	5.13083e-12	-0.3033	5.86198e-12	-0.3033	5.26972e-12
-0.3003	9.13332e-12	-0.3003	6.24913e-12	-0.3003	6.43471e-12	-0.3003	4.36214e-12	-0.3003	6.13593e-12
-0.2973	7.76103e-12	-0.2973	4.91257e-12	-0.2973	5.62072e-12	-0.2973	8.03163e-12	-0.2973	5.47125e-12
-0.29429	8.34596e-12	-0.29429	5.67717e-12	-0.29429	3.79985e-12	-0.29429	5.95574e-12	-0.29429	4.02883e-12
-0.29129	1.05933e-11	-0.29129	6.12111e-12	-0.29129	5.96886e-12	-0.29129	4.96077e-12	-0.29129	5.07565e-12
-0.28829	8.86834e-12	-0.28829	4.82691e-12	-0.28829	5.64241e-12	-0.28829	6.90589e-12	-0.28829	4.33409e-12
-0.28529	6.62806e-12	-0.28529	5.822e-12	-0.28529	5.88499e-12	-0.28529	6.64787e-12	-0.28529	4.43786e-12
-0.28228	6.60978e-12	-0.28228	3.9846e-12	-0.28228	6.27573e-12	-0.28228	5.84651e-12	-0.28228	4.16815e-12
-0.27928	7.99326e-12	-0.27928	4.49503e-12	-0.27928	6.53994e-12	-0.27928	5.09325e-12	-0.27928	4.78026e-12
-0.27628	7.02026e-12	-0.27628	4.65757e-12	-0.27628	5.51153e-12	-0.27628	6.42624e-12	-0.27628	5.5328e-12
-0.27327	6.26899e-12	-0.27327	4.49954e-12	-0.27327	4.95129e-12	-0.27327	5.22611e-12	-0.27327	4.74849e-12
-0.27027	8.72206e-12	-0.27027	3.47682e-12	-0.27027	5.17144e-12	-0.27027	4.97676e-12	-0.27027	4.4429e-12
-0.26727	7.406e-12	-0.26727	3.03919e-12	-0.26727	4.03562e-12	-0.26727	3.15563e-12	-0.26727	5.36848e-12
-0.26426	6.56129e-12	-0.26426	4.62626e-12	-0.26426	4.74446e-12	-0.26426	3.05473e-12	-0.26426	5.95109e-12
-0.26126	6.65516e-12	-0.26126	6.59991e-12	-0.26126	2.85072e-12	-0.26126	3.5276e-12	-0.26126	3.57163e-12
-0.25826	6.62643e-12	-0.25826	4.27746e-12	-0.25826	4.60614e-12	-0.25826	4.65907e-12	-0.25826	6.62101e-12
-0.25526	6.75719e-12	-0.25526	5.23918e-12	-0.25526	3.78558e-12	-0.25526	5.94557e-12	-0.25526	5.37317e-12
-0.25225	5.97622e-12	-0.25225	4.99374e-12	-0.25225	4.71772e-12	-0.25225	5.47869e-12	-0.25225	3.98651e-12
-0.24925	5.50383e-12	-0.24925	4.29097e-12	-0.24925	5.35057e-12	-0.24925	4.8121e-12	-0.24925	5.21248e-12
-0.24625	6.24641e-12	-0.24625	8.54831e-12	-0.24625	4.98913e-12	-0.24625	5.05762e-12	-0.24625	5.47874e-12
-0.24324	6.60084e-12	-0.24324	4.71563e-12	-0.24324	5.19449e-12	-0.24324	4.51124e-12	-0.24324	6.19384e-12
-0.24024	7.0541e-12	-0.24024	6.19473e-12	-0.24024	5.31652e-12	-0.24024	6.92681e-12	-0.24024	4.82324e-12
-0.23724	7.77139e-12	-0.23724	4.29891e-12	-0.23724	4.86463e-12	-0.23724	6.9395e-12	-0.23724	4.6761e-12
-0.23423	8.05355e-12	-0.23423	6.9626e-12	-0.23423	5.18052e-12	-0.23423	6.16182e-12	-0.23423	5.91114e-12
-0.23123	7.80853e-12	-0.23123	4.62514e-12	-0.23123	5.25584e-12	-0.23123	5.32107e-12	-0.23123	5.43383e-12
-0.22823	7.785e-12	-0.22823	6.92121e-12	-0.22823	5.73462e-12	-0.22823	4.89969e-12	-0.22823	5.36366e-12
-0.22523	5.78229e-12	-0.22523	6.8693e-12	-0.22523	5.7697e-12	-0.22523	5.27466e-12	-0.22523	4.53847e-12
-0.22222	6.46556e-12	-0.22222	6.0049e-12	-0.22222	4.14852e-12	-0.22222	4.47182e-12	-0.22222	5.82842e-12
-0.21922	4.89567e-12	-0.21922	5.06586e-12	-0.21922	4.92716e-12	-0.21922	6.45038e-12	-0.21922	5.93107e-12
-0.21622	8.59624e-12	-0.21622	5.68918e-12	-0.21622	6.45099e-12	-0.21622	6.07877e-12	-0.21622	4.80335e-12
-0.21321	5.551e-12	-0.21321	7.4373e-12	-0.21321	6.64074e-12	-0.21321	5.82738e-12	-0.21321	5.40678e-12
-0.21021	5.12974e-12	-0.21021	4.83945e-12	-0.21021	5.12356e-12	-0.21021	6.34002e-12	-0.21021	4.61408e-12
-0.20721	6.73069e-12	-0.20721	5.39431e-12	-0.20721	6.88004e-12	-0.20721	4.83172e-12	-0.20721	4.87234e-12
-0.2042	6.08667e-12	-0.2042	5.3324e-12	-0.2042	5.96691e-12	-0.2042	6.22256e-12	-0.2042	5.60304e-12
-0.2012	4.89835e-12	-0.2012	7.53115e-12	-0.2012	6.53791e-12	-0.2012	6.22935e-12	-0.2012	6.23555e-12
-0.1982	6.07753e-12	-0.1982	5.53796e-12	-0.1982	6.51696e-12	-0.1982	4.91853e-12	-0.1982	7.13652e-12
-0.1952	6.13089e-12	-0.1952	7.0105e-12	-0.1952	6.23635e-12	-0.1952	6.71808e-12	-0.1952	6.77877e-12
-0.19219	5.78193e-12	-0.19219	8.02666e-12	-0.19219	5.99078e-12	-0.19219	7.66455e-12	-0.19219	3.8861e-12
-0.18919	6.22296e-12	-0.18919	4.56693e-12	-0.18919	5.41372e-12	-0.18919	7.75516e-12	-0.18919	6.75675e-12
-0.18619	7.10958e-12	-0.18619	6.45221e-12	-0.18619	3.55732e-12	-0.18619	6.61864e-12	-0.18619	4.91481e-12
-0.18318	5.00877e-12	-0.18318	7.09119e-12	-0.18318	6.60742e-12	-0.18318	7.2359e-12	-0.18318	5.51216e-12
-0.18018	5.17679e-12	-0.18018	8.24819e-12	-0.18018	6.64426e-12	-0.18018	6.99541e-12	-0.18018	4.81618e-12
-0.17718	5.35048e-12	-0.17718	7.06271e-12	-0.17718	6.78248e-12	-0.17718	7.56384e-12	-0.17718	5.61439e-12
-0.17417	5.81439e-12	-0.17417	8.66995e-12	-0.17417	6.4968e-12	-0.17417	9.04061e-12	-0.17417	5.67449e-12
-0.17117	6.50422e-12	-0.17117	7.81671e-12	-0.17117	6.00339e-12	-0.17117	7.26391e-12	-0.17117	6.33526e-12
-0.16817	6.82488e-12	-0.16817	7.63917e-12	-0.16817	8.29862e-12	-0.16817	6.88142e-12	-0.16817	5.76872e-12
-0.16517	5.59946e-12	-0.16517	8.9935e-12	-0.16517	6.83953e-12	-0.16517	7.92556e-12	-0.16517	5.61146e-12
-0.16216	6.79306e-12	-0.16216	7.57037e-12	-0.16216	7.76349e-12	-0.16216	6.22601e-12	-0.16216	6.04023e-12
-0.15916	4.66135e-12	-0.15916	7.17702e-12	-0.15916	8.5449e-12	-0.15916	7.64382e-12	-0.15916	6.27905e-12
-0.15616	6.62324e-12	-0.15616	7.41796e-12	-0.15616	7.75368e-12	-0.15616	7.39223e-12	-0.15616	7.36068e-12
-0.15315	5.81884e-12	-0.15315	8.71019e-12	-0.15315	6.93278e-12	-0.15315	5.99062e-12	-0.15315	6.04993e-12
-0.15015	5.16789e-12	-0.15015	7.81732e-12	-0.15015	6.26247e-12	-0.15015	7.8606e-12	-0.15015	5.13274e-12
-0.14715	6.1896e-12	-0.14715	8.52746e-12	-0.14715	8.36546e-12	-0.14715	6.54921e-12	-0.14715	6.9535e-12
-0.14414	7.58278e-12	-0.14414	8.17204e-12	-0.14414	8.03501e-12	-0.14414	7.4239e-12	-0.14414	6.18354e-12
-0.14114	5.91344e-12	-0.14114	8.92176e-12	-0.14114	8.14686e-12	-0.14114	6.43227e-12	-0.14114	5.48155e-12
-0.13814	5.49023e-12	-0.13814	6.80301e-12	-0.13814	7.54427e-12	-0.13814	8.61184e-12	-0.13814	6.19265e-12
-0.13514	5.51021e-12	-0.13514	8.57396e-12	-0.13514	7.50607e-12	-0.13514	6.67488e-12	-0.13514	6.6119e-12
-0.13213	6.34394e-12	-0.13213	7.91477e-12	-0.13213	7.35701e-12	-0.13213	7.90388e-12	-0.13213	6.23209e-12
-0.12913	5.45594e-12	-0.12913	9.4132e-12	-0.12913	8.64796e-12	-0.12913	8.21395e-12	-0.12913	7.17779e-12
-0.12613	5.98221e-12	-0.12613	9.04297e-12	-0.12613	7.73422e-12	-0.12613	7.13392e-12	-0.12613	4.90579e-12
-0.12312	4.79636e-12	-0.12312	9.09855e-12	-0.12312	7.72528e-12	-0.12312	8.51051e-12	-0.12312	5.8336e-12
-0.12012	6.30917e-12	-0.12012	8.97429e-12	-0.12012	6.67793e-12	-0.12012	8.82365e-12	-0.12012	6.14735e-12
-0.11712	6.30612e-12	-0.11712	8.92526e-12	-0.11712	7.34615e-12	-0.11712	8.40734e-12	-0.11712	7.57018e-12
-0.11411	5.82058e-12	-0.11411	9.07564e-12	-0.11411	8.21079e-12	-0.11411	8.8673e-12	-0.11411	6.16181e-12
-0.11111	7.89792e-12	-0.11111	8.7558e-12	-0.11111	7.79119e-12	-0.11111	9.19255e-12	-0.11111	4.95942e-12
-0.10811	6.63357e-12	-0.10811	8.73213e-12	-0.10811	7.21313e-12	-0.10811	8.85785e-12	-0.10811	5.32489e-12
-0.10511	8.3833e-12	-0.10511	1.01617e-11	-0.10511	8.98861e-12	-0.10511	8.91019e-12	-0.10511	7.48183e-12
-0.1021	2.90136e-12	-0.1021	9.0242e-12	-0.1021	9.6025e-12	-0.1021	9.3208e-12	-0.1021	6.91715e-12
-0.0991	8.25125e-12	-0.0991	8.33943e-12	-0.0991	7.5909e-12	-0.0991	8.79646e-12	-0.0991	7.06188e-12
-0.0961	6.83116e-12	-0.0961	9.52827e-12	-0.0961	7.57114e-12	-0.0961	9.40027e-12	-0.0961	7.10518e-12
-0.09309	5.22657e-12	-0.09309	8.82541e-12	-0.09309	8.73711e-12	-0.09309	8.06512e-12	-0.09309	7.72802e-12
-0.09009	4.51004e-12	-0.09009	9.02668e-12	-0.09009	9.03649e-12	-0.09009	8.26374e-12	-0.09009	6.7411e-12
-0.08709	5.95529e-12	-0.08709	1.00558e-11	-0.08709	9.6658e-12	-0.08709	8.45072e-12	-0.08709	6.54902e-12
-0.08408	6.18466e-12	-0.08408	8.99234e-12	-0.08408	7.78627e-12	-0.08408	9.57129e-12	-0.08408	8.07847e-12
-0.08108	6.25662e-12	-0.08108	9.95402e-12	-0.08108	8.27589e-12	-0.08108	9.26313e-12	-0.08108	6.24644e-12
-0.07808	6.53151e-12	-0.07808	9.90934e-12	-0.07808	8.09875e-12	-0.07808	9.01519e-12	-0.07808	7.49419e-12
-0.07508	4.02378e-12	-0.07508	8.53024e-12	-0.07508	8.08949e-12	-0.07508	8.67066e-12	-0.07508	7.07511e-12
-0.07207	6.53127e-12	-0.07207	9.50118e-12	-0.07207	8.40744e-12	-0.07207	9.3609e-12	-0.07207	7.09269e-12
-0.06907	4.98968e-12	-0.06907	8.61074e-12	-0.06907	8.42408e-12	-0.06907	9.05589e-12	-0.06907	5.34645e-12
-0.06607	5.38823e-12	-0.06607	8.09967e-12	-0.06607	8.76389e-12	-0.06607	7.8948e-12	-0.06607	6.36266e-12
-0.06306	4.66997e-12	-0.06306	9.20601e-12	-0.06306	6.08308e-12	-0.06306	8.75889e-12	-0.06306	6.71492e-12
-0.06006	4.11269e-12	-0.06006	8.80812e-12	-0.06006	8.75819e-12	-0.06006	9.20147e-12	-0.06006	7.05444e-12
-0.05706	3.62565e-12	-0.05706	6.1126e-12	-0.05706	9.64322e-12	-0.05706	7.87013e-12	-0.05706	7.13383e-12
-0.05405	5.04289e-12	-0.05405	8.34448e-12	-0.05405	9.05545e-12	-0.05405	9.24603e-12	-0.05405	6.06236e-12
-0.05105	5.37335e-12	-0.05105	8.72212e-12	-0.05105	8.1756e-12	-0.05105	8.13424e-12	-0.05105	7.76801e-12
-0.04805	4.78887e-12	-0.04805	8.51747e-12	-0.04805	8.99265e-12	-0.04805	7.74113e-12	-0.04805	6.65053e-12
-0.04505	6.56246e-12	-0.04505	9.66996e-12	-0.04505	8.52679e-12	-0.04505	9.24467e-12	-0.04505	5.27458e-12
-0.04204	5.04741e-12	-0.04204	8.0278e-12	-0.04204	7.62289e-12	-0.04204	9.20713e-12	-0.04204	6.31532e-12
-0.03904	4.59155e-12	-0.03904	9.67734e-12	-0.03904	8.65702e-12	-0.03904	7.7869e-12	-0.03904	6.78447e-12
-0.03604	3.14109e-12	-0.03604	8.08577e-12	-0.03604	7.86761e-12	-0.03604	8.08966e-12	-0.03604	6.81363e-12
-0.03303	4.02325e-12	-0.03303	8.42269e-12	-0.03303	8.45268e-12	-0.03303	8.45019e-12	-0.03303	7.00324e-12
-0.03003	4.07668e-12	-0.03003	7.30179e-12	-0.03003	9.49234e-12	-0.03003	8.5305e-12	-0.03003	7.34476e-12
-0.02703	4.79946e-12	-0.02703	7.32112e-12	-0.02703	8.60546e-12	-0.02703	8.46435e-12	-0.02703	6.64452e-12
-0.02402	4.37201e-12	-0.02402	8.04663e-12	-0.02402	9.53509e-12	-0.02402	8.37745e-12	-0.02402	8.89802e-12
-0.02102	4.24405e-12	-0.02102	9.43238e-12	-0.02102	8.92999e-12	-0.02102	9.01155e-12	-0.02102	9.06453e-12
-0.01802	5.02862e-12	-0.01802	8.55224e-12	-0.01802	9.85392e-12	-0.01802	9.34144e-12	-0.01802	8.53797e-12
-0.01502	5.30936e-12	-0.01502	7.30903e-12	-0.01502	8.04701e-12	-0.01502	8.82166e-12	-0.01502	7.13709e-12
-0.01201	5.92998e-12	-0.01201	7.32573e-12	-0.01201	8.94773e-12	-0.01201	9.53751e-12	-0.01201	7.70336e-12
-0.00901	3.94182e-12	-0.00901	6.60388e-12	-0.00901	7.95331e-12	-0.00901	1.00996e-11	-0.00901	7.79235e-12
-0.00601	3.92384e-12	-0.00601	7.35404e-12	-0.00601	7.53261e-12	-0.00601	9.71172e-12	-0.00601	8.36417e-12
-0.003	4.62199e-12	-0.003	5.86454e-12	-0.003	8.80497e-12	-0.003	9.43601e-12	-0.003	7.50073e-12
0	2.23682e-12	0	6.93046e-12	0	8.5885e-12	0	1.03611e-11	0	6.95513e-12
0.003	4.2821e-12	0.003	6.72333e-12	0.003	7.45484e-12	0.003	7.82467e-12	0.003	8.03448e-12
0.00601	3.17639e-12	0.00601	6.27327e-12	0.00601	8.452e-12	0.00601	8.97457e-12	0.00601	6.53339e-12
0.00901	4.45101e-12	0.00901	7.42181e-12	0.00901	1.01753e-11	0.00901	9.31665e-12	0.00901	9.46879e-12
0.01201	4.59918e-12	0.01201	5.73867e-12	0.01201	9.64694e-12	0.01201	9.05692e-12	0.01201	8.32292e-12
0.01502	5.3424e-12	0.01502	5.66235e-12	0.01502	8.38996e-12	0.01502	1.02012e-11	0.01502	9.72086e-12
0.01802	3.47259e-12	0.01802	4.88796e-12	0.01802	6.78989e-12	0.01802	9.96821e-12	0.01802	1.03188e-11
0.02102	5.42941e-12	0.02102	6.4037e-12	0.02102	8.75591e-12	0.02102	9.52485e-12	0.02102	9.84761e-12
0.02402	5.1219e-12	0.02402	6.51878e-12	0.02402	9.68069e-12	0.02402	1.06417e-11	0.02402	6.87104e-12
0.02703	4.28525e-12	0.02703	5.28493e-12	0.02703	8.59756e-12	0.02703	9.20231e-12	0.02703	1.00488e-11
0.03003	3.5799e-12	0.03003	4.95897e-12	0.03003	9.21812e-12	0.03003	9.52332e-12	0.03003	8.3716e-12
0.03303	4.57368e-12	0.03303	6.93196e-12	0.03303	8.78052e-12	0.03303	9.11165e-12	0.03303	8.87658e-12
0.03604	4.05858e-12	0.03604	5.73137e-12	0.03604	8.32055e-12	0.03604	1.1214e-11	0.03604	1.01361e-11
0.03904	7.3048e-12	0.03904	7.26497e-12	0.03904	8.644e-12	0.03904	9.8882e-12	0.03904	8.5299e-12
0.04204	4.34828e-12	0.04204	6.17424e-12	0.04204	7.11948e-12	0.04204	9.87216e-12	0.04204	1.02616e-11
0.04505	3.31592e-12	0.04505	4.90142e-12	0.04505	8.11719e-12	0.04505	9.37246e-12	0.04505	9.53051e-12
0.04805	4.75094e-12	0.04805	5.639e-12	0.04805	6.32585e-12	0.04805	9.65277e-12	0.04805	9.8153e-12
0.05105	4.75046e-12	0.05105	6.36603e-12	0.05105	7.00479e-12	0.05105	9.49303e-12	0.05105	9.84872e-12
0.05405	4.62574e-12	0.05405	4.97765e-12	0.05405	8.56715e-12	0.05405	1.08085e-11	0.05405	8.36521e-12
0.05706	5.70935e-12	0.05706	5.59142e-12	0.05706	6.63767e-12	0.05706	1.0586e-11	0.05706	1.01361e-11
0.06006	5.97575e-12	0.06006	5.88193e-12	0.06006	8.18287e-12	0.06006	1.03383e-11	0.06006	9.5307e-12
0.06306	4.62888e-12	0.06306	4.93765e-12	0.06306	8.3645e-12	0.06306	9.98435e-12	0.06306	1.10285e-11
0.06607	5.02355e-12	0.06607	4.70149e-12	0.06607	7.10422e-12	0.06607	8.64541e-12	0.06607	1.06545e-11
0.06907	4.70291e-12	0.06907	5.64628e-12	0.06907	7.4384e-12	0.06907	9.36691e-12	0.06907	9.55836e-12
0.07207	4.61688e-12	0.07207	5.00051e-12	0.07207	6.3554e-12	0.07207	7.00058e-12	0.07207	1.14154e-11
0.07508	4.21948e-12	0.07508	4.6535e-12	0.07508	6.87071e-12	0.07508	8.60499e-12	0.07508	9.8185e-12
0.07808	5.18856e-12	0.07808	3.13247e-12	0.07808	6.96729e-12	0.07808	9.12808e-12	0.07808	9.87724e-12
0.08108	4.88837e-12	0.08108	3.84186e-12	0.08108	7.62005e-12	0.08108	8.4927e-12	0.08108	1.13104e-11
0.08408	4.14424e-12	0.08408	5.15188e-12	0.08408	6.46037e-12	0.08408	8.57624e-12	0.08408	1.23434e-11
0.08709	6.15008e-12	0.08709	4.39029e-12	0.08709	6.85519e-12	0.08709	1.00775e-11	0.08709	1.04554e-11
0.09009	3.09916e-12	0.09009	3.64763e-12	0.09009	6.04725e-12	0.09009	9.86242e-12	0.09009	1.13572e-11
0.09309	4.67714e-12	0.09309	3.95563e-12	0.09309	7.72079e-12	0.09309	9.40696e-12	0.09309	1.013e-11
0.0961	4.85977e-12	0.0961	5.30402e-12	0.0961	6.45167e-12	0.0961	9.85427e-12	0.0961	1.06493e-11
0.0991	5.69351e-12	0.0991	3.89797e-12	0.0991	7.49902e-12	0.0991	8.81129e-12	0.0991	1.16178e-11
0.1021	3.71471e-12	0.1021	4.30767e-12	0.1021	6.44844e-12	0.1021	9.07157e-12	0.1021	9.88033e-12
0.10511	5.1004e-12	0.10511	4.77714e-12	0.10511	7.57806e-12	0.10511	8.23691e-12	0.10511	1.13457e-11
0.10811	4.83739e-12	0.10811	4.29243e-12	0.10811	6.32079e-12	0.10811	8.78777e-12	0.10811	1.15614e-11
0.11111	5.60743e-12	0.11111	4.78328e-12	0.11111	6.8524e-12	0.11111	9.60757e-12	0.11111	1.14036e-11
0.11411	2.57327e-12	0.11411	4.81091e-12	0.11411	6.40629e-12	0.11411	9.45198e-12	0.11411	1.20483e-11
0.11712	5.87016e-12	0.11712	3.14986e-12	0.11712	6.29194e-12	0.11712	1.00699e-11	0.11712	1.11648e-11
0.12012	4.3967e-12	0.12012	4.14043e-12	0.12012	5.30712e-12	0.12012	9.30471e-12	0.12012	1.17621e-11
0.12312	4.51656e-12	0.12312	2.52735e-12	0.12312	7.04753e-12	0.12312	8.72079e-12	0.12312	1.23965e-11
0.12613	3.47666e-12	0.12613	2.70104e-12	0.12613	6.30151e-12	0.12613	7.54312e-12	0.12613	1.18372e-11
0.12913	4.92833e-12	0.12913	2.9319e-12	0.12913	5.87776e-12	0.12913	9.2034e-12	0.12913	9.98041e-12
0.13213	3.96885e-12	0.13213	5.81574e-12	0.13213	6.64604e-12	0.13213	8.94285e-12	0.13213	9.969e-12
0.13514	4.62649e-12	0.13514	2.89526e-12	0.13514	4.76925e-12	0.13514	8.25065e-12	0.13514	1.19525e-11
0.13814	4.23022e-12	0.13814	2.55946e-12	0.13814	4.83204e-12	0.13814	7.29796e-12	0.13814	1.18836e-11
0.14114	4.11415e-12	0.14114	3.50788e-12	0.14114	6.14053e-12	0.14114	7.87093e-12	0.14114	9.93642e-12
0.14414	4.83288e-12	0.14414	3.03842e-12	0.14414	6.2334e-12	0.14414	8.32173e-12	0.14414	1.06201e-11
0.14715	4.24101e-12	0.14715	3.38793e-12	0.14715	4.84428e-12	0.14715	8.00487e-12	0.14715	1.21699e-11
0.15015	4.09739e-12	0.15015	2.65519e-12	0.15015	4.32171e-12	0.15015	3.31586e-12	0.15015	1.10228e-11
0.15315	3.57245e-12	0.15315	1.3118e-12	0.15315	4.55068e-12	0.15315	6.58714e-12	0.15315	1.03506e-11
0.15616	3.08497e-12	0.15616	2.5148e-12	0.15616	4.42441e-12	0.15616	7.10571e-12	0.15616	9.75849e-12
0.15916	3.69805e-12	0.15916	2.14414e-12	0.15916	3.65156e-12	0.15916	6.89732e-12	0.15916	1.02738e-11
0.16216	4.71002e-12	0.16216	2.11012e-12	0.16216	4.83758e-12	0.16216	6.42137e-12	0.16216	1.00968e-11
0.16517	3.0624e-12	0.16517	2.6646e-12	0.16517	2.32008e-12	0.16517	5.05126e-12	0.16517	1.00751e-11
0.16817	4.26434e-12	0.16817	2.19058e-12	0.16817	3.0719e-12	0.16817	5.00158e-12	0.16817	9.20492e-12
0.17117	4.35844e-12	0.17117	1.99274e-12	0.17117	4.18596e-12	0.17117	5.27518e-12	0.17117	1.09359e-11
0.17417	3.29263e-12	0.17417	1.80377e-12	0.17417	4.62695e-12	0.17417	5.73401e-12	0.17417	1.04771e-11
0.17718	2.89071e-12	0.17718	2.11356e-12	0.17718	4.08505e-12	0.17718	6.33463e-12	0.17718	8.7553e-12
0.18018	4.69304e-12	0.18018	3.30176e-12	0.18018	3.4031e-12	0.18018	4.35125e-12	0.18018	1.05907e-11
0.18318	4.38358e-12	0.18318	7.59248e-13	0.18318	3.55907e-12	0.18318	5.14774e-12	0.18318	1.02591e-11
0.18619	2.75405e-12	0.18619	1.85164e-12	0.18619	3.31311e-12	0.18619	3.54879e-12	0.18619	9.75807e-12
0.18919	3.77517e-12	0.18919	3.04666e-12	0.18919	3.24941e-12	0.18919	4.86468e-12	0.18919	8.83613e-12
0.19219	2.29478e-12	0.19219	7.62122e-13	0.19219	2.78647e-12	0.19219	5.55066e-12	0.19219	1.00435e-11
0.1952	3.77349e-12	0.1952	2.58517e-12	0.1952	2.67643e-12	0.1952	5.16529e-12	0.1952	9.24775e-12
0.1982	3.46902e-12	0.1982	1.12285e-12	0.1982	2.08439e-12	0.1982	5.36435e-12	0.1982	9.74223e-12
0.2012	3.55451e-12	0.2012	2.73629e-12	0.2012	3.40118e-12	0.2012	4.43428e-12	0.2012	9.84362e-12
0.2042	4.63491e-12	0.2042	3.36257e-12	0.2042	2.77507e-12	0.2042	4.1049e-12	0.2042	9.90547e-12
0.20721	3.40838e-12	0.20721	1.82633e-12	0.20721	4.1814e-12	0.20721	4.29566e-12	0.20721	1.11525e-11
0.21021	2.94264e-12	0.21021	-2.74634e-13	0.21021	4.57418e-12	0.21021	6.34786e-12	0.21021	8.85522e-12
0.21321	4.93735e-12	0.21321	1.15523e-12	0.21321	2.55126e-12	0.21321	5.04796e-12	0.21321	1.05554e-11
0.21622	3.85527e-12	0.21622	1.22734e-12	0.21622	4.19946e-12	0.21622	5.23011e-12	0.21622	1.18398e-11
0.21922	3.36113e-12	0.21922	3.3974e-12	0.21922	5.18578e-12	0.21922	4.49381e-12	0.21922	1.07048e-11
0.22222	3.702e-12	0.22222	1.87782e-12	0.22222	2.84025e-12	0.22222	4.6409e-12	0.22222	9.50346e-12
0.22523	3.56627e-12	0.22523	2.28435e-12	0.22523	3.75292e-12	0.22523	5.55319e-12	0.22523	1.17851e-11
0.22823	3.47961e-12	0.22823	3.01523e-12	0.22823	2.98422e-12	0.22823	4.90022e-12	0.22823	9.1527e-12
0.23123	3.98929e-12	0.23123	3.82101e-12	0.23123	5.45904e-12	0.23123	5.41382e-12	0.23123	9.02405e-12
0.23423	6.11001e-12	0.23423	1.82091e-12	0.23423	3.68462e-12	0.23423	4.51221e-12	0.23423	1.06815e-11
0.23724	3.94959e-12	0.23724	3.63455e-12	0.23724	4.51549e-12	0.23724	5.0238e-12	0.23724	9.03996e-12
0.24024	2.80108e-12	0.24024	9.48467e-13	0.24024	2.32894e-12	0.24024	4.73758e-12	0.24024	1.01879e-11
0.24324	5.35239e-12	0.24324	1.84256e-12	0.24324	3.07387e-12	0.24324	5.52904e-12	0.24324	1.1107e-11
0.24625	3.77711e-12	0.24625	2.01434e-12	0.24625	2.54337e-12	0.24625	5.04174e-12	0.24625	1.09492e-11
0.24925	4.20377e-12	0.24925	1.46512e-12	0.24925	3.97279e-12	0.24925	4.98801e-12	0.24925	9.38115e-12
0.25225	4.75827e-12	0.25225	3.46846e-12	0.25225	3.41888e-12	0.25225	5.69603e-12	0.25225	9.849e-12
0.25526	3.54025e-12	0.25526	1.81361e-12	0.25526	3.55653e-12	0.25526	4.1459e-12	0.25526	1.0754e-11
0.25826	3.28717e-12	0.25826	2.53503e-12	0.25826	3.26273e-12	0.25826	6.05251e-12	0.25826	9.2595e-12
0.26126	2.81678e-12	0.26126	8.45491e-13	0.26126	2.31781e-12	0.26126	4.55046e-12	0.26126	9.97784e-12
0.26426	3.33552e-12	0.26426	2.22016e-12	0.26426	1.79965e-12	0.26426	2.69183e-12	0.26426	9.25015e-12
0.26727	2.03783e-12	0.26727	2.05148e-12	0.26727	1.65747e-12	0.26727	4.91439e-12	0.26727	9.55164e-12
0.27027	3.30162e-12	0.27027	2.15425e-12	0.27027	2.54829e-12	0.27027	4.52414e-12	0.27027	1.0897e-11
0.27327	2.09919e-12	0.27327	2.32632e-12	0.27327	1.80264e-12	0.27327	1.20233e-12	0.27327	9.27197e-12
0.27628	2.96695e-12	0.27628	1.49307e-12	0.27628	2.48282e-12	0.27628	3.68517e-12	0.27628	9.79053e-12
0.27928	2.81254e-12	0.27928	2.81146e-12	0.27928	2.83503e-12	0.27928	2.81689e-12	0.27928	9.15022e-12
0.28228	3.7751e-12	0.28228	1.71805e-12	0.28228	3.17448e-12	0.28228	3.27498e-12	0.28228	7.38114e-12
0.28529	4.06279e-12	0.28529	1.93844e-12	0.28529	2.63012e-12	0.28529	3.74594e-12	0.28529	8.95251e-12
0.28829	3.31833e-12	0.28829	1.14359e-12	0.28829	1.66679e-12	0.28829	1.46391e-12	0.28829	9.721e-12
0.29129	2.04871e-12	0.29129	4.92532e-13	0.29129	1.45528e-12	0.29129	3.95931e-12	0.29129	7.58151e-12
0.29429	1.60529e-12	0.29429	1.19919e-12	0.29429	1.908e-12	0.29429	3.48257e-12	0.29429	8.4604e-12
0.2973	2.72656e-12	0.2973	2.23898e-12	0.2973	1.2099e-12	0.2973	4.71101e-12	0.2973	8.74641e-12
0.3003	4.35097e-12	0.3003	2.06815e-12	0.3003	2.40897e-12	0.3003	4.13722e-12	0.3003	1.02866e-11
0.3033	2.92302e-12	0.3033	1.79825e-12	0.3033	3.31093e-12	0.3033	4.28788e-12	0.3033	1.09219e-11
0.30631	3.71215e-12	0.30631	1.92375e-12	0.30631	2.06528e-12	0.30631	2.30019e-12	0.30631	9.15565e-12
0.30931	2.1187e-12	0.30931	2.89114e-12	0.30931	3.05888e-12	0.30931	4.20536e-12	0.30931	8.59293e-12
0.31231	3.2982e-12	0.31231	2.70019e-12	0.31231	2.50997e-12	0.31231	5.89776e-12	0.31231	9.344e-12
0.31532	3.31805e-12	0.31532	1.73519e-12	0.31532	2.40355e-12	0.31532	3.89295e-12	0.31532	8.59716e-12
0.31832	3.29157e-12	0.31832	3.92517e-12	0.31832	2.91814e-12	0.31832	3.86917e-12	0.31832	9.04842e-12
0.32132	4.81688e-12	0.32132	6.9358e-13	0.32132	1.84439e-12	0.32132	3.49119e-12	0.32132	9.56208e-12
0.32432	3.17449e-12	0.32432	2.04767e-12	0.32432	2.48024e-12	0.32432	3.79339e-12	0.32432	9.80016e-12
0.32733	4.35716e-12	0.32733	9.73644e-13	0.32733	2.20948e-12	0.32733	2.93879e-12	0.32733	9.06407e-12
0.33033	4.31527e-12	0.33033	2.40224e-12	0.33033	2.13721e-12	0.33033	3.58279e-12	0.33033	8.42733e-12
0.33333	2.62247e-12	0.33333	2.86612e-12	0.33333	3.17257e-12	0.33333	3.37919e-12	0.33333	8.04928e-12
0.33634	3.91219e-12	0.33634	2.26334e-12	0.33634	2.81457e-12	0.33634	4.05168e-12	0.33634	9.93397e-12
0.33934	4.01937e-12	0.33934	1.86828e-12	0.33934	2.53501e-12	0.33934	4.56319e-12	0.33934	8.74108e-12
0.34234	2.8182e-12	0.34234	2.65864e-12	0.34234	3.58308e-12	0.34234	3.08462e-12	0.34234	7.13379e-12
0.34535	2.9432e-12	0.34535	2.44737e-12	0.34535	3.13982e-12	0.34535	3.43256e-12	0.34535	7.83268e-12
0.34835	2.74227e-12	0.34835	1.56466e-12	0.34835	1.71675e-12	0.34835	2.54763e-12	0.34835	8.88204e-12
0.35135	2.36723e-12	0.35135	1.55675e-12	0.35135	1.4685e-12	0.35135	3.10978e-12	0.35135	8.0565e-12
0.35435	3.55418e-12	0.35435	2.43327e-13	0.35435	2.69171e-12	0.35435	1.99396e-12	0.35435	7.93372e-12
0.35736	2.99853e-12	0.35736	1.10223e-12	0.35736	2.10866e-12	0.35736	3.62631e-12	0.35736	8.08226e-12
0.36036	4.97492e-12	0.36036	2.45144e-12	0.36036	1.21546e-12	0.36036	2.53099e-12	0.36036	8.31369e-12
0.36336	3.12682e-12	0.36336	1.20956e-12	0.36336	1.66536e-12	0.36336	2.08528e-12	0.36336	8.08033e-12
0.36637	2.58385e-12	0.36637	1.1033e-12	0.36637	8.42806e-13	0.36637	2.06545e-12	0.36637	8.67159e-12
0.36937	3.40425e-12	0.36937	6.25666e-13	0.36937	3.78803e-12	0.36937	2.93908e-12	0.36937	8.44529e-12
0.37237	2.87531e-12	0.37237	1.55222e-12	0.37237	3.74381e-13	0.37237	3.32755e-12	0.37237	8.91885e-12
0.37538	2.4246e-12	0.37538	1.35489e-12	0.37538	1.27585e-12	0.37538	1.58847e-12	0.37538	8.06682e-12
0.37838	2.42494e-12	0.37838	-8.54469e-13	0.37838	2.07818e-12	0.37838	3.51778e-12	0.37838	9.02281e-12
0.38138	2.70994e-12	0.38138	9.82621e-14	0.38138	1.2081e-13	0.38138	2.90764e-12	0.38138	7.73161e-12
0.38438	2.24378e-12	0.38438	1.31073e-12	0.38438	1.72092e-12	0.38438	1.18755e-12	0.38438	7.96188e-12
0.38739	2.86353e-12	0.38739	-7.17753e-13	0.38739	1.78561e-12	0.38739	2.53463e-12	0.38739	6.62869e-12
0.39039	3.3736e-12	0.39039	1.40773e-12	0.39039	1.19912e-13	0.39039	2.02344e-12	0.39039	8.02556e-12
0.39339	4.30676e-12	0.39339	7.73267e-13	0.39339	-5.1233e-13	0.39339	1.41129e-12	0.39339	6.25386e-12
0.3964	2.41201e-12	0.3964	1.02198e-12	0.3964	5.12239e-13	0.3964	2.50234e-13	0.3964	6.8709e-12
0.3994	1.81496e-12	0.3994	1.03258e-12	0.3994	1.49689e-12	0.3994	1.08518e-12	0.3994	8.4273e-12
0.4024	1.67998e-12	0.4024	9.47926e-13	0.4024	9.03639e-13	0.4024	2.66282e-12	0.4024	6.36744e-12
0.40541	2.88656e-12	0.40541	-2.34669e-13	0.40541	1.46688e-12	0.40541	1.92144e-12	0.40541	7.74907e-12
0.40841	1.24901e-12	0.40841	4.56386e-13	0.40841	1.70873e-12	0.40841	1.92862e-12	0.40841	8.24625e-12
0.41141	2.5785e-12	0.41141	1.68391e-13	0.41141	6.64135e-13	0.41141	1.73669e-12	0.41141	8.45651e-12
0.41441	3.07941e-12	0.41441	1.12395e-12	0.41441	1.96761e-13	0.41441	3.27595e-12	0.41441	7.43991e-12
0.41742	1.39246e-12	0.41742	8.83593e-13	0.41742	1.40889e-12	0.41742	4.28985e-13	0.41742	6.70494e-12
0.42042	2.44981e-12	0.42042	-4.04967e-14	0.42042	1.20833e-13	0.42042	1.09423e-12	0.42042	6.22157e-12
0.42342	1.30534e-12	0.42342	3.56221e-13	0.42342	2.72242e-13	0.42342	2.53218e-13	0.42342	6.55818e-12
0.42643	1.90988e-12	0.42643	2.03214e-12	0.42643	7.64726e-14	0.42643	2.06324e-12	0.42643	6.19947e-12
0.42943	1.07584e-12	0.42943	2.4231e-12	0.42943	4.34119e-13	0.42943	-3.98682e-13	0.42943	5.39846e-12
0.43243	2.06141e-12	0.43243	-3.40719e-13	0.43243	-7.74979e-13	0.43243	2.95366e-13	0.43243	7.599e-12
0.43544	2.16718e-12	0.43544	3.48651e-14	0.43544	-2.12638e-12	0.43544	1.86815e-13	0.43544	6.66029e-12
0.43844	1.09848e-12	0.43844	8.00251e-13	0.43844	-3.92933e-13	0.43844	7.53518e-13	0.43844	5.75798e-12
0.44144	2.30859e-12	0.44144	2.2144e-12	0.44144	6.9718e-13	0.44144	1.18486e-12	0.44144	6.29022e-12
0.44444	2.65711e-12	0.44444	5.87764e-13	0.44444	3.34429e-12	0.44444	8.34615e-14	0.44444	6.54124e-12
0.44745	3.12529e-12	0.44745	1.6492e-12	0.44745	1.68221e-12	0.44745	1.90258e-12	0.44745	5.98362e-12
0.45045	2.16239e-12	0.45045	1.01277e-12	0.45045	4.94043e-13	0.45045	2.4099e-12	0.45045	7.49494e-12
0.45345	1.22048e-12	0.45345	2.75369e-12	0.45345	1.94336e-12	0.45345	1.5095e-12	0.45345	5.4686e-12
0.45646	2.79572e-12	0.45646	3.88516e-13	0.45646	2.48081e-12	0.45646	3.02087e-12	0.45646	6.57378e-12
0.45946	1.93129e-12	0.45946	-1.56544e-13	0.45946	1.0112e-12	0.45946	2.74032e-12	0.45946	8.0382e-12
0.46246	1.29227e-12	0.46246	2.83978e-13	0.46246	7.04955e-13	0.46246	2.1273e-12	0.46246	6.94736e-12
0.46547	2.65684e-12	0.46547	1.30675e-12	0.46547	1.87546e-12	0.46547	1.49754e-12	0.46547	7.43861e-12
0.46847	2.05308e-12	0.46847	7.09018e-13	0.46847	3.9784e-12	0.46847	1.22236e-12	0.46847	7.84226e-12
0.47147	7.52306e-13	0.47147	5.03671e-13	0.47147	1.66736e-12	0.47147	1.32827e-12	0.47147	7.56963e-12
0.47447	2.46115e-12	0.47447	2.17368e-12	0.47447	2.45404e-12	0.47447	1.03617e-12	0.47447	5.99943e-12
0.47748	3.5771e-12	0.47748	2.15522e-12	0.47748	2.47234e-12	0.47748	1.56673e-12	0.47748	5.55493e-12
0.48048	3.47391e-12	0.48048	3.63774e-12	0.48048	2.18248e-12	0.48048	2.60904e-12	0.48048	5.87159e-12
0.48348	8.38866e-13	0.48348	1.4085e-12	0.48348	1.20097e-12	0.48348	2.58129e-12	0.48348	7.08373e-12
0.48649	1.87922e-12	0.48649	2.4118e-12	0.48649	1.9814e-12	0.48649	8.83922e-13	0.48649	8.14594e-12
0.48949	3.3648e-12	0.48949	2.1003e-12	0.48949	2.62432e-12	0.48949	1.82868e-12	0.48949	6.68092e-12
0.49249	2.97753e-12	0.49249	1.96331e-12	0.49249	2.10881e-12	0.49249	3.30901e-12	0.49249	6.7196e-12
0.4955	1.54758e-12	0.4955	7.9068e-13	0.4955	1.28428e-12	0.4955	4.02086e-12	0.4955	7.14001e-12
0.4985	1.77217e-12	0.4985	2.17363e-12	0.4985	2.39067e-12	0.4985	3.32075e-12	0.4985	5.64444e-12
0.5015	1.49839e-12	0.5015	1.48521e-14	0.5015	3.17232e-12	0.5015	1.52951e-12	0.5015	7.58682e-12
0.5045	1.58096e-12	0.5045	1.34178e-13	0.5045	1.30766e-12	0.5045	2.28071e-12	0.5045	6.57643e-12
0.50751	9.1312e-13	0.50751	1.82274e-12	0.50751	2.83139e-12	0.50751	1.45647e-12	0.50751	7.64198e-12
0.51051	2.89067e-12	0.51051	1.51392e-12	0.51051	2.89991e-12	0.51051	1.36761e-12	0.51051	8.18291e-12
0.51351	2.22224e-12	0.51351	7.64286e-13	0.51351	2.0384e-12	0.51351	4.04694e-12	0.51351	5.95584e-12
0.51652	2.63805e-12	0.51652	2.47268e-12	0.51652	1.41268e-12	0.51652	3.71813e-12	0.51652	7.81002e-12
0.51952	1.87158e-12	0.51952	1.42219e-12	0.51952	1.42172e-12	0.51952	3.07249e-12	0.51952	7.54858e-12
0.52252	1.09632e-12	0.52252	6.36405e-13	0.52252	1.92745e-12	0.52252	3.18507e-12	0.52252	6.92169e-12
0.52553	2.68225e-12	0.52553	1.35499e-12	0.52553	2.19781e-12	0.52553	3.24753e-12	0.52553	6.7851e-12
0.52853	3.31281e-12	0.52853	1.28852e-12	0.52853	1.74844e-12	0.52853	1.99393e-12	0.52853	7.60403e-12
0.53153	2.6453e-12	0.53153	1.99171e-12	0.53153	2.71799e-12	0.53153	3.14585e-12	0.53153	7.29981e-12
0.53453	2.05782e-12	0.53453	3.08073e-13	0.53453	2.7515e-12	0.53453	2.77893e-12	0.53453	8.56152e-12
0.53754	2.06273e-12	0.53754	1.65168e-12	0.53754	3.53102e-12	0.53754	2.68389e-12	0.53754	6.46833e-12
0.54054	2.81889e-12	0.54054	2.03616e-12	0.54054	2.11279e-12	0.54054	3.74113e-12	0.54054	5.79131e-12
0.54354	2.03707e-12	0.54354	3.15673e-13	0.54354	1.78034e-12	0.54354	4.21205e-12	0.54354	9.11283e-12
0.54655	2.20628e-12	0.54655	2.30661e-12	0.54655	3.54858e-12	0.54655	2.51262e-12	0.54655	6.79237e-12
0.54955	4.56246e-12	0.54955	3.26726e-12	0.54955	3.48364e-12	0.54955	2.99132e-12	0.54955	7.15019e-12
0.55255	3.4463e-12	0.55255	4.95555e-12	0.55255	2.22082e-12	0.55255	3.05859e-12	0.55255	8.62439e-12
0.55556	2.54769e-12	0.55556	5.27594e-13	0.55556	3.62658e-12	0.55556	3.87361e-12	0.55556	8.07152e-12
0.55856	2.00968e-12	0.55856	1.23134e-12	0.55856	3.24843e-12	0.55856	3.04508e-12	0.55856	7.26117e-12
0.56156	1.07829e-12	0.56156	2.13179e-12	0.56156	4.1556e-12	0.56156	4.09369e-12	0.56156	6.86158e-12
0.56456	2.27641e-12	0.56456	2.75054e-12	0.56456	2.72559e-12	0.56456	2.38322e-12	0.56456	8.92828e-12
0.56757	2.41787e-12	0.56757	1.99473e-12	0.56757	1.27486e-12	0.56757	3.98941e-12	0.56757	7.27111e-12
0.57057	2.79082e-12	0.57057	1.36097e-12	0.57057	1.95718e-12	0.57057	4.04383e-12	0.57057	7.95183e-12
0.57357	2.35453e-12	0.57357	1.90191e-12	0.57357	2.45753e-12	0.57357	2.21761e-12	0.57357	8.05648e-12
0.57658	1.61407e-12	0.57658	2.73959e-12	0.57658	2.89863e-12	0.57658	4.13692e-12	0.57658	6.12454e-12
0.57958	3.52044e-12	0.57958	2.02196e-12	0.57958	3.20763e-12	0.57958	2.21946e-12	0.57958	7.71146e-12
0.58258	5.98601e-13	0.58258	3.16015e-12	0.58258	2.59457e-12	0.58258	2.07563e-12	0.58258	5.54221e-12
0.58559	3.91782e-12	0.58559	1.69622e-12	0.58559	5.34029e-13	0.58559	1.7909e-12	0.58559	6.89197e-12
0.58859	2.56303e-12	0.58859	1.77574e-12	0.58859	1.95781e-12	0.58859	2.84049e-12	0.58859	8.12951e-12
0.59159	1.70658e-12	0.59159	8.05199e-13	0.59159	1.50224e-12	0.59159	2.50376e-12	0.59159	8.24612e-12
0.59459	2.33579e-12	0.59459	1.56323e-12	0.59459	2.82703e-12	0.59459	1.79601e-12	0.59459	6.7558e-12
0.5976	2.35141e-12	0.5976	1.53806e-12	0.5976	2.17161e-12	0.5976	2.75237e-12	0.5976	5.8082e-12
0.6006	2.47363e-12	0.6006	2.91154e-12	0.6006	1.73291e-12	0.6006	1.15923e-12	0.6006	7.59375e-12
0.6036	-6.79343e-14	0.6036	1.31788e-12	0.6036	2.89775e-12	0.6036	3.29196e-12	0.6036	8.07519e-12
0.60661	3.0294e-12	0.60661	1.33688e-12	0.60661	2.45058e-12	0.60661	1.73574e-12	0.60661	7.30645e-12
0.60961	1.54381e-12	0.60961	7.7023e-13	0.60961	2.71773e-12	0.60961	2.60713e-12	0.60961	6.88323e-12
0.61261	9.09455e-13	0.61261	7.46707e-13	0.61261	1.17831e-12	0.61261	3.7504e-12	0.61261	7.15344e-12
0.61562	1.68021e-12	0.61562	4.24735e-13	0.61562	2.7866e-12	0.61562	8.41929e-13	0.61562	7.55646e-12
0.61862	1.40993e-12	0.61862	1.62319e-12	0.61862	1.53007e-12	0.61862	3.23839e-12	0.61862	6.08563e-12
0.62162	2.58419e-12	0.62162	8.83324e-13	0.62162	1.60763e-12	0.62162	1.72986e-12	0.62162	7.34261e-12
0.62462	3.91805e-12	0.62462	3.19142e-13	0.62462	2.04667e-12	0.62462	3.3709e-13	0.62462	5.57003e-12
0.62763	2.39335e-12	0.62763	8.52752e-13	0.62763	1.81615e-12	0.62763	8.42044e-13	0.62763	4.84097e-12
0.63063	9.73537e-13	0.63063	1.35467e-12	0.63063	1.37632e-13	0.63063	2.32575e-12	0.63063	7.25895e-12
0.63363	1.01195e-12	0.63363	9.8151e-13	0.63363	3.31295e-14	0.63363	1.29006e-12	0.63363	6.89015e-12
0.63664	2.58762e-12	0.63664	-8.95491e-13	0.63664	1.35855e-12	0.63664	7.42939e-13	0.63664	7.83408e-12
0.63964	1.67594e-12	0.63964	-3.14247e-13	0.63964	8.36471e-13	0.63964	2.87667e-12	0.63964	7.95773e-12
0.64264	2.19366e-12	0.64264	1.77679e-14	0.64264	2.00944e-12	0.64264	2.85316e-12	0.64264	7.28454e-12
0.64565	3.19517e-12	0.64565	7.65139e-13	0.64565	2.38981e-12	0.64565	2.85884e-12	0.64565	6.24735e-12
0.64865	3.55675e-12	0.64865	8.18841e-13	0.64865	1.83205e-12	0.64865	2.11312e-12	0.64865	6.58125e-12
0.65165	2.38009e-12	0.65165	8.48374e-13	0.65165	3.43431e-12	0.65165	1.53872e-12	0.65165	6.77297e-12
0.65465	7.60774e-13	0.65465	1.10332e-12	0.65465	1.95859e-12	0.65465	1.73196e-12	0.65465	7.02555e-12
0.65766	2.90098e-12	0.65766	-1.2463e-13	0.65766	1.50416e-12	0.65766	2.2039e-12	0.65766	6.27715e-12
0.66066	1.8927e-12	0.66066	5.64696e-13	0.66066	8.84005e-13	0.66066	5.34252e-13	0.66066	6.22007e-12
0.66366	2.18752e-12	0.66366	1.65647e-12	0.66366	1.96526e-12	0.66366	2.34829e-12	0.66366	7.60566e-12
0.66667	9.12191e-13	0.66667	-1.97644e-13	0.66667	1.70196e-12	0.66667	1.89131e-12	0.66667	6.85304e-12
0.66967	-1.06191e-12	0.66967	1.86115e-12	0.66967	1.15882e-12	0.66967	1.75023e-12	0.66967	6.62636e-12
0.67267	1.7668e-12	0.67267	1.53072e-12	0.67267	6.641e-13	0.67267	-3.48038e-13	0.67267	6.13023e-12
0.67568	2.08301e-12	0.67568	-3.90253e-13	0.67568	1.41788e-12	0.67568	1.59338e-12	0.67568	7.07189e-12
0.67868	7.28796e-13	0.67868	1.21498e-12	0.67868	1.48296e-12	0.67868	2.89108e-12	0.67868	5.05121e-12
0.68168	-2.41897e-13	0.68168	-6.84987e-14	0.68168	1.27596e-12	0.68168	1.90906e-12	0.68168	7.36644e-12
0.68468	1.84768e-12	0.68468	6.20817e-13	0.68468	1.86539e-12	0.68468	4.67002e-13	0.68468	6.07515e-12
0.68769	1.99296e-13	0.68769	1.80835e-13	0.68769	1.59512e-12	0.68769	1.80094e-12	0.68769	6.20619e-12
0.69069	3.32371e-13	0.69069	2.08287e-12	0.69069	9.74619e-13	0.69069	1.14032e-12	0.69069	6.25172e-12
0.69369	2.20975e-12	0.69369	1.50917e-12	0.69369	6.92024e-13	0.69369	2.8146e-12	0.69369	5.40187e-12
0.6967	2.1713e-12	0.6967	-2.2197e-13	0.6967	6.46156e-13	0.6967	-1.02261e-12	0.6967	6.06298e-12
0.6997	1.25043e-12	0.6997	3.16207e-13	0.6997	1.8537e-12	0.6997	1.01393e-12	0.6997	7.95036e-12
0.7027	1.45158e-12	0.7027	9.95873e-13	0.7027	1.01343e-12	0.7027	2.1465e-12	0.7027	6.03403e-12
0.70571	2.66116e-12	0.70571	2.08962e-12	0.70571	5.82994e-13	0.70571	9.94542e-13	0.70571	6.03199e-12
0.70871	2.56539e-12	0.70871	1.22455e-12	0.70871	1.3499e-12	0.70871	2.5175e-13	0.70871	7.40703e-12
0.71171	8.51582e-13	0.71171	9.58446e-13	0.71171	6.07315e-13	0.71171	-4.9395e-13	0.71171	7.10649e-12
0.71471	2.49474e-12	0.71471	1.34284e-12	0.71471	1.18559e-12	0.71471	2.02585e-12	0.71471	5.6822e-12
0.71772	2.10867e-12	0.71772	6.76135e-13	0.71772	1.5709e-12	0.71772	1.36499e-12	0.71772	4.77167e-12
0.72072	2.40011e-12	0.72072	1.54683e-12	0.72072	1.66035e-12	0.72072	2.93499e-12	0.72072	7.3021e-12
0.72372	3.29838e-13	0.72372	1.40929e-13	0.72372	1.45431e-12	0.72372	3.45697e-13	0.72372	7.60205e-12
0.72673	2.51189e-12	0.72673	2.5618e-12	0.72673	1.48446e-12	0.72673	2.66683e-12	0.72673	5.55947e-12
0.72973	1.28408e-12	0.72973	4.01155e-13	0.72973	1.63053e-12	0.72973	1.86452e-12	0.72973	6.55499e-12
0.73273	1.50535e-12	0.73273	8.41216e-13	0.73273	2.36486e-12	0.73273	3.31162e-12	0.73273	5.09092e-12
0.73574	1.43378e-12	0.73574	5.76281e-13	0.73574	1.57484e-12	0.73574	2.41693e-12	0.73574	6.29751e-12
0.73874	2.33018e-12	0.73874	-1.95195e-13	0.73874	-1.79801e-13	0.73874	8.75395e-13	0.73874	5.18435e-12
0.74174	3.16943e-12	0.74174	6.7085e-13	0.74174	1.22987e-12	0.74174	3.45709e-12	0.74174	7.89133e-12
0.74474	2.55798e-12	0.74474	1.51273e-12	0.74474	1.61981e-12	0.74474	1.6529e-12	0.74474	5.69249e-12
0.74775	8.07311e-13	0.74775	4.47398e-13	0.74775	3.00726e-12	0.74775	1.71954e-12	0.74775	6.36758e-12
0.75075	1.25235e-12	0.75075	-5.21006e-13	0.75075	3.28437e-12	0.75075	3.33938e-12	0.75075	7.13178e-12
0.75375	1.93701e-12	0.75375	-6.57085e-13	0.75375	1.66531e-12	0.75375	2.93737e-12	0.75375	6.42498e-12
0.75676	1.86063e-12	0.75676	-2.15655e-13	0.75676	1.10391e-12	0.75676	9.04034e-13	0.75676	6.3668e-12
0.75976	6.39705e-13	0.75976	2.76324e-13	0.75976	3.95153e-12	0.75976	9.80455e-13	0.75976	7.39882e-12
0.76276	1.6998e-12	0.76276	1.0678e-12	0.76276	1.7886e-12	0.76276	3.45845e-12	0.76276	6.47103e-12
0.76577	5.71265e-13	0.76577	1.47467e-12	0.76577	2.04267e-12	0.76577	4.10582e-12	0.76577	6.63311e-12
0.76877	1.25526e-12	0.76877	-6.32237e-13	0.76877	2.41603e-12	0.76877	2.65678e-12	0.76877	7.51721e-12
0.77177	7.19e-13	0.77177	1.8546e-12	0.77177	1.93076e-12	0.77177	1.29771e-12	0.77177	6.65584e-12
0.77477	1.75143e-12	0.77477	4.96712e-13	0.77477	1.95459e-12	0.77477	4.87267e-12	0.77477	6.08459e-12
0.77778	1.69111e-12	0.77778	1.94269e-12	0.77778	4.29397e-12	0.77778	1.22487e-12	0.77778	6.98313e-12
0.78078	2.43551e-12	0.78078	1.94391e-12	0.78078	2.28749e-12	0.78078	-1.36391e-13	0.78078	6.37121e-12
0.78378	1.17908e-12	0.78378	3.84999e-13	0.78378	1.42204e-12	0.78378	8.78389e-13	0.78378	7.67444e-12
0.78679	1.9111e-12	0.78679	-6.73558e-14	0.78679	1.3643e-12	0.78679	3.67901e-12	0.78679	6.79678e-12
0.78979	2.25963e-12	0.78979	-8.26904e-13	0.78979	2.40818e-12	0.78979	3.15738e-12	0.78979	6.35516e-12
0.79279	1.41043e-12	0.79279	2.41476e-13	0.79279	3.22823e-12	0.79279	1.00214e-12	0.79279	7.37349e-12
0.7958	1.45143e-12	0.7958	6.39908e-13	0.7958	3.63956e-12	0.7958	3.46631e-12	0.7958	8.20471e-12
0.7988	1.99642e-12	0.7988	-4.58026e-13	0.7988	1.64883e-12	0.7988	3.74457e-12	0.7988	6.61247e-12
0.8018	1.58252e-12	0.8018	1.75811e-12	0.8018	2.19634e-12	0.8018	3.56079e-12	0.8018	7.36437e-12
0.8048	2.09878e-12	0.8048	1.1003e-12	0.8048	2.18589e-12	0.8048	1.35157e-12	0.8048	6.33024e-12
0.80781	4.35629e-13	0.80781	1.78981e-12	0.80781	1.86461e-13	0.80781	2.25931e-12	0.80781	6.44486e-12
0.81081	2.26123e-12	0.81081	2.01146e-13	0.81081	2.09902e-12	0.81081	4.66775e-12	0.81081	7.49959e-12
0.81381	2.96868e-12	0.81381	5.08839e-13	0.81381	1.75736e-12	0.81381	1.29272e-12	0.81381	6.89292e-12
0.81682	8.70143e-13	0.81682	1.13186e-12	0.81682	1.69248e-12	0.81682	3.95518e-13	0.81682	7.49789e-12
0.81982	8.30756e-13	0.81982	8.04583e-13	0.81982	2.24425e-12	0.81982	2.16115e-12	0.81982	6.93964e-12
0.82282	1.36491e-12	0.82282	4.51642e-14	0.82282	3.86212e-12	0.82282	1.68483e-12	0.82282	7.53595e-12
0.82583	9.68083e-13	0.82583	3.04326e-13	0.82583	2.81799e-12	0.82583	1.16279e-12	0.82583	7.01653e-12
0.82883	-4.96967e-13	0.82883	1.25909e-12	0.82883	2.12965e-12	0.82883	1.63019e-12	0.82883	6.64462e-12
0.83183	4.14742e-13	0.83183	4.19135e-13	0.83183	1.63783e-12	0.83183	2.15994e-12	0.83183	6.19119e-12
0.83483	9.17728e-13	0.83483	1.13611e-12	0.83483	2.1747e-12	0.83483	1.41825e-12	0.83483	6.71797e-12
0.83784	3.3471e-12	0.83784	3.55774e-13	0.83784	1.73167e-12	0.83784	9.07931e-13	0.83784	7.30018e-12
0.84084	5.22952e-13	0.84084	3.03736e-12	0.84084	1.96477e-12	0.84084	2.35588e-12	0.84084	5.62964e-12
0.84384	9.29117e-13	0.84384	1.23259e-12	0.84384	1.5502e-12	0.84384	2.96248e-12	0.84384	6.69801e-12
0.84685	7.73877e-13	0.84685	1.48319e-12	0.84685	2.96408e-12	0.84685	3.12572e-12	0.84685	6.42457e-12
0.84985	1.13256e-12	0.84985	1.72806e-12	0.84985	1.14808e-12	0.84985	2.9992e-12	0.84985	5.19357e-12
0.85285	8.77723e-13	0.85285	1.69007e-13	0.85285	2.23473e-12	0.85285	1.78198e-12	0.85285	6.65421e-12
0.85586	7.25063e-13	0.85586	3.56435e-12	0.85586	2.43033e-12	0.85586	1.54393e-12	0.85586	5.73523e-12
0.85886	1.17894e-12	0.85886	1.05929e-12	0.85886	3.11605e-12	0.85886	2.35359e-12	0.85886	6.75565e-12
0.86186	2.43814e-12	0.86186	8.57599e-13	0.86186	1.88988e-12	0.86186	2.47469e-12	0.86186	5.98754e-12
0.86486	1.06744e-12	0.86486	1.31409e-12	0.86486	9.65485e-13	0.86486	2.14524e-12	0.86486	6.19155e-12
0.86787	-4.21804e-13	0.86787	2.30468e-12	0.86787	2.02171e-12	0.86787	2.30285e-12	0.86787	7.75487e-12
0.87087	6.43763e-13	0.87087	1.22067e-12	0.87087	2.93915e-12	0.87087	2.80958e-12	0.87087	7.58561e-12
0.87387	3.33805e-12	0.87387	6.7648e-13	0.87387	1.53222e-12	0.87387	1.71892e-12	0.87387	5.56709e-12
0.87688	4.6576e-14	0.87688	1.01556e-12	0.87688	6.69924e-13	0.87688	2.10047e-12	0.87688	5.46121e-12
0.87988	3.23492e-13	0.87988	1.05231e-12	0.87988	2.75065e-12	0.87988	1.84159e-12	0.87988	7.03535e-12
0.88288	1.9823e-12	0.88288	1.03273e-12	0.88288	1.62061e-12	0.88288	2.14227e-12	0.88288	5.78474e-12
0.88589	1.24495e-12	0.88589	5.55763e-13	0.88589	2.24349e-12	0.88589	1.83516e-12	0.88589	4.91622e-12
0.88889	1.38221e-12	0.88889	1.61793e-12	0.88889	4.58886e-13	0.88889	1.87739e-12	0.88889	6.78948e-12
0.89189	9.00184e-13	0.89189	2.1042e-13	0.89189	3.44352e-12	0.89189	8.56922e-13	0.89189	7.20682e-12
0.89489	-5.68234e-13	0.89489	-5.72151e-13	0.89489	1.50358e-12	0.89489	2.91713e-12	0.89489	6.43183e-12
0.8979	1.71717e-12	0.8979	1.4065e-12	0.8979	1.86951e-12	0.8979	1.18372e-12	0.8979	8.86475e-12
0.9009	-6.07866e-14	0.9009	1.41313e-12	0.9009	7.18454e-13	0.9009	-3.17561e-13	0.9009	6.62941e-12
0.9039	1.04714e-12	0.9039	2.41288e-12	0.9039	1.60483e-12	0.9039	2.6669e-12	0.9039	6.2769e-12
0.90691	-2.95089e-13	0.90691	8.73735e-13	0.90691	1.61624e-12	0.90691	2.023e-12	0.90691	5.66261e-12
0.90991	1.84253e-12	0.90991	9.9065e-13	0.90991	8.83482e-13	0.90991	2.30302e-12	0.90991	4.4259e-12
0.91291	3.09772e-12	0.91291	5.1237e-13	0.91291	2.16263e-12	0.91291	7.87685e-13	0.91291	7.20455e-12
0.91592	7.32174e-13	0.91592	-1.10944e-12	0.91592	2.98126e-12	0.91592	3.35413e-12	0.91592	6.85098e-12
0.91892	1.87118e-12	0.91892	-1.67712e-12	0.91892	1.96386e-12	0.91892	2.95698e-12	0.91892	6.18936e-12
0.92192	1.02723e-12	0.92192	3.90988e-13	0.92192	6.73559e-13	0.92192	2.28529e-12	0.92192	5.85779e-12
0.92492	-3.93886e-13	0.92492	1.44013e-12	0.92492	1.60677e-12	0.92492	1.44747e-12	0.92492	7.49876e-12
0.92793	1.02653e-12	0.92793	1.36281e-12	0.92793	3.83586e-12	0.92793	1.48559e-12	0.92793	6.16096e-12
0.93093	5.57332e-13	0.93093	-9.36064e-14	0.93093	2.93808e-12	0.93093	2.73343e-13	0.93093	5.86451e-12
0.93393	3.17325e-12	0.93393	6.48053e-13	0.93393	8.26073e-13	0.93393	1.78294e-12	0.93393	7.28506e-12
0.93694	8.33047e-13	0.93694	1.15413e-12	0.93694	1.35215e-12	0.93694	2.4917e-12	0.93694	6.18899e-12
0.93994	6.10512e-13	0.93994	8.70904e-13	0.93994	5.18465e-12	0.93994	2.39015e-12	0.93994	7.24091e-12
0.94294	3.02386e-12	0.94294	9.21423e-15	0.94294	8.07706e-13	0.94294	4.35504e-12	0.94294	6.05686e-12
0.94595	2.1411e-12	0.94595	1.62393e-12	0.94595	1.31161e-12	0.94595	4.25476e-12	0.94595	7.16985e-12
0.94895	7.22799e-13	0.94895	2.38147e-12	0.94895	2.11246e-12	0.94895	2.06606e-12	0.94895	7.60467e-12
0.95195	1.48755e-12	0.95195	6.77145e-13	0.95195	3.08382e-12	0.95195	1.85218e-12	0.95195	7.41649e-12
0.95495	1.64209e-12	0.95495	-1.94357e-13	0.95495	4.25593e-12	0.95495	4.58675e-12	0.95495	7.28491e-12
0.95796	2.05464e-12	0.95796	2.86491e-13	0.95796	2.1857e-12	0.95796	1.86667e-12	0.95796	6.02854e-12
0.96096	7.41276e-13	0.96096	3.05948e-12	0.96096	2.06695e-12	0.96096	2.91303e-12	0.96096	6.6534e-12
0.96396	4.52512e-13	0.96396	1.74591e-12	0.96396	1.45746e-12	0.96396	1.85115e-12	0.96396	7.98284e-12
0.96697	5.65063e-13	0.96697	1.16692e-12	0.96697	1.18051e-12	0.96697	2.44104e-12	0.96697	6.39852e-12
0.96997	2.706e-12	0.96997	2.08028e-12	0.96997	2.26496e-12	0.96997	2.93521e-12	0.96997	6.0769e-12
0.97297	1.78885e-12	0.97297	1.38057e-12	0.97297	2.18489e-12	0.97297	1.69661e-12	0.97297	8.04863e-12
0.97598	7.1028e-13	0.97598	7.61427e-13	0.97598	1.67446e-12	0.97598	2.24874e-12	0.97598	7.03779e-12
0.97898	1.82629e-12	0.97898	-6.956e-14	0.97898	1.825e-12	0.97898	3.03642e-12	0.97898	5.55144e-12
0.98198	2.83515e-12	0.98198	-1.90956e-13	0.98198	3.36289e-12	0.98198	2.42435e-12	0.98198	7.91884e-12
0.98498	1.45561e-12	0.98498	1.18066e-12	0.98498	2.75501e-12	0.98498	1.90184e-12	0.98498	6.29474e-12
0.98799	1.10472e-12	0.98799	1.28947e-12	0.98799	1.45928e-12	0.98799	4.70851e-12	0.98799	5.13881e-12
0.99099	1.49426e-12	0.99099	-4.64149e-14	0.99099	3.57983e-12	0.99099	3.24521e-12	0.99099	6.99226e-12
0.99399	1.49688e-12	0.99399	2.15993e-12	0.99399	1.66943e-12	0.99399	2.2891e-12	0.99399	8.62893e-12
0.997	1.3961e-12	0.997	7.59546e-13	0.997	1.81161e-12	0.997	5.44828e-13	0.997	8.70578e-12
1	-2.19087e-13	1	-3.59403e-13	1	3.30685e-12	1	2.46322e-12	1	7.20693e-12
1.003	3.58069e-13	1.003	1.98093e-12	1.003	1.84358e-12	1.003	1.99548e-12	1.003	5.7047e-12
1.00601	1.09573e-12	1.00601	1.26217e-12	1.00601	1.33735e-12	1.00601	3.45892e-12	1.00601	5.55074e-12
1.00901	9.45787e-13	1.00901	8.03745e-13	1.00901	5.40578e-13	1.00901	3.21438e-12	1.00901	6.30978e-12
1.01201	7.54758e-13	1.01201	1.21809e-12	1.01201	1.00622e-12	1.01201	3.95595e-12	1.01201	5.99247e-12
1.01502	9.46646e-13	1.01502	8.57639e-13	1.01502	2.03766e-12	1.01502	3.23258e-12	1.01502	7.09044e-12
1.01802	1.42516e-12	1.01802	1.40008e-12	1.01802	-4.02834e-13	1.01802	1.20081e-12	1.01802	6.2823e-12
1.02102	9.17399e-13	1.02102	7.40028e-13	1.02102	1.55872e-12	1.02102	3.20371e-12	1.02102	7.92846e-12
1.02402	1.45426e-12	1.02402	-3.74513e-13	1.02402	1.01603e-12	1.02402	3.13858e-12	1.02402	7.29727e-12
1.02703	1.06185e-12	1.02703	5.52218e-13	1.02703	3.14859e-12	1.02703	2.28181e-12	1.02703	5.95507e-12
1.03003	9.75013e-13	1.03003	1.69353e-12	1.03003	7.71558e-13	1.03003	2.77846e-12	1.03003	4.72077e-12
1.03303	1.48434e-13	1.03303	3.95705e-13	1.03303	1.27448e-12	1.03303	1.44093e-12	1.03303	7.48786e-12
1.03604	1.76927e-12	1.03604	9.30368e-13	1.03604	1.83099e-12	1.03604	1.36413e-12	1.03604	6.40192e-12
1.03904	2.00038e-13	1.03904	1.45834e-13	1.03904	2.6481e-12	1.03904	9.3552e-13	1.03904	4.96122e-12
1.04204	1.89006e-12	1.04204	1.03866e-12	1.04204	2.508e-12	1.04204	1.72644e-12	1.04204	5.0196e-12
1.04505	1.79496e-12	1.04505	5.98827e-13	1.04505	5.29095e-13	1.04505	2.29324e-12	1.04505	6.39459e-12
1.04805	1.26403e-12	1.04805	6.19037e-13	1.04805	1.72085e-12	1.04805	3.35323e-12	1.04805	6.18155e-12
1.05105	1.83781e-12	1.05105	2.85441e-12	1.05105	3.03759e-12	1.05105	2.18331e-12	1.05105	7.5692e-12
1.05405	2.8737e-12	1.05405	1.99062e-12	1.05405	2.01821e-12	1.05405	1.39193e-12	1.05405	6.12133e-12
1.05706	1.18995e-12	1.05706	1.42684e-12	1.05706	2.1497e-12	1.05706	2.64917e-12	1.05706	8.37994e-12
1.06006	4.99036e-13	1.06006	2.5282e-13	1.06006	4.02198e-12	1.06006	1.8916e-12	1.06006	8.24134e-12
1.06306	-2.43105e-13	1.06306	1.09037e-12	1.06306	2.09543e-12	1.06306	1.95599e-12	1.06306	6.12088e-12
1.06607	2.22982e-12	1.06607	1.90365e-12	1.06607	1.97223e-12	1.06607	1.23937e-12	1.06607	6.90202e-12
1.06907	1.0509e-12	1.06907	7.48e-14	1.06907	2.57296e-12	1.06907	3.10646e-12	1.06907	7.23337e-12
1.07207	5.3889e-13	1.07207	1.38381e-12	1.07207	1.50445e-12	1.07207	4.15312e-12	1.07207	6.64701e-12
1.07508	-4.74629e-13	1.07508	1.83445e-12	1.07508	2.54409e-12	1.07508	2.64075e-12	1.07508	5.71067e-12
1.07808	2.5461e-12	1.07808	1.71575e-12	1.07808	1.73854e-12	1.07808	4.16302e-12	1.07808	5.64087e-12
1.08108	2.74181e-12	1.08108	2.11011e-13	1.08108	3.65507e-12	1.08108	1.15247e-12	1.08108	5.25499e-12
1.08408	8.39461e-13	1.08408	1.34066e-12	1.08408	1.94644e-12	1.08408	1.80136e-12	1.08408	6.49845e-12
1.08709	9.55397e-13	1.08709	4.01051e-13	1.08709	3.60745e-12	1.08709	4.39412e-12	1.08709	6.7062e-12
1.09009	2.22478e-12	1.09009	4.40707e-14	1.09009	1.13927e-12	1.09009	2.6307e-12	1.09009	6.37764e-12
1.09309	1.48082e-12	1.09309	2.2483e-13	1.09309	1.9158e-12	1.09309	2.3673e-12	1.09309	5.76326e-12
1.0961	-3.69823e-13	1.0961	9.2196e-13	1.0961	2.3581e-12	1.0961	2.55251e-12	1.0961	8.01842e-12
1.0991	1.24081e-12	1.0991	3.71369e-12	1.0991	2.83159e-12	1.0991	3.61424e-12	1.0991	5.28863e-12
1.1021	1.93888e-14	1.1021	1.81755e-13	1.1021	1.17416e-12	1.1021	1.55836e-12	1.1021	8.39005e-12
1.10511	-2.96269e-13	1.10511	1.1539e-12	1.10511	2.86505e-12	1.10511	2.24751e-12	1.10511	8.35318e-12
1.10811	1.42117e-12	1.10811	1.42841e-12	1.10811	8.00902e-13	1.10811	3.24716e-12	1.10811	7.20018e-12
1.11111	2.40386e-12	1.11111	1.06789e-13	1.11111	1.94984e-12	1.11111	2.26568e-12	1.11111	7.64603e-12
1.11411	1.87216e-12	1.11411	2.031e-12	1.11411	1.79915e-12	1.11411	2.78363e-12	1.11411	5.8734e-12
1.11712	1.97522e-12	1.11712	2.08181e-12	1.11712	1.40148e-12	1.11712	2.88595e-12	1.11712	7.41065e-12
1.12012	7.03842e-13	1.12012	1.11175e-12	1.12012	3.35701e-12	1.12012	3.75703e-12	1.12012	6.95641e-12
1.12312	1.13421e-12	1.12312	2.44528e-12	1.12312	2.36316e-12	1.12312	4.30776e-12	1.12312	5.53114e-12
1.12613	2.5899e-13	1.12613	6.05057e-13	1.12613	2.5876e-12	1.12613	2.62385e-12	1.12613	6.93316e-12
1.12913	1.77209e-12	1.12913	2.53199e-12	1.12913	2.90603e-12	1.12913	2.37627e-12	1.12913	8.00542e-12
1.13213	6.29364e-13	1.13213	2.85567e-12	1.13213	1.49333e-12	1.13213	4.53774e-12	1.13213	8.43675e-12
1.13514	7.9113e-13	1.13514	2.42716e-13	1.13514	3.00556e-12	1.13514	3.91368e-12	1.13514	6.99544e-12
1.13814	2.14742e-12	1.13814	1.07309e-12	1.13814	3.35173e-12	1.13814	3.01698e-12	1.13814	6.05668e-12
1.14114	1.79333e-12	1.14114	2.25822e-12	1.14114	1.32409e-12	1.14114	3.04626e-12	1.14114	6.96181e-12
1.14414	-6.00942e-13	1.14414	8.75938e-13	1.14414	1.70391e-12	1.14414	4.69199e-12	1.14414	8.25903e-12
1.14715	2.36182e-12	1.14715	4.38592e-13	1.14715	2.97057e-12	1.14715	8.28253e-13	1.14715	5.56136e-12
1.15015	6.44093e-13	1.15015	2.45207e-12	1.15015	2.84069e-12	1.15015	1.52864e-12	1.15015	6.82758e-12
1.15315	-6.61131e-13	1.15315	7.87296e-13	1.15315	2.66132e-12	1.15315	1.23712e-12	1.15315	8.26793e-12
1.15616	1.10901e-12	1.15616	6.79441e-13	1.15616	3.96357e-12	1.15616	2.64148e-12	1.15616	8.33578e-12
1.15916	7.46683e-13	1.15916	3.11885e-12	1.15916	1.86968e-12	1.15916	2.56578e-12	1.15916	5.1827e-12
1.16216	1.24501e-12	1.16216	1.70078e-12	1.16216	3.54314e-12	1.16216	2.54559e-12	1.16216	6.68694e-12
1.16517	6.45634e-13	1.16517	1.43294e-12	1.16517	2.71812e-12	1.16517	2.59839e-12	1.16517	5.12331e-12
1.16817	2.70303e-13	1.16817	-7.16935e-14	1.16817	2.82572e-12	1.16817	1.56936e-12	1.16817	6.70439e-12
1.17117	1.45093e-13	1.17117	7.38584e-13	1.17117	2.26297e-12	1.17117	4.01441e-12	1.17117	7.81663e-12
1.17417	1.60339e-12	1.17417	6.52036e-13	1.17417	2.16958e-12	1.17417	3.27874e-12	1.17417	9.44356e-12
1.17718	2.59787e-12	1.17718	6.35192e-14	1.17718	1.53618e-12	1.17718	1.6357e-12	1.17718	9.43787e-12
1.18018	-2.73051e-13	1.18018	-2.55774e-13	1.18018	3.96467e-12	1.18018	2.38207e-12	1.18018	8.51584e-12
1.18318	-6.7687e-13	1.18318	1.7304e-12	1.18318	3.48083e-12	1.18318	6.48128e-13	1.18318	5.81643e-12
1.18619	4.93042e-13	1.18619	1.27538e-12	1.18619	8.56983e-13	1.18619	2.80528e-12	1.18619	6.31779e-12
1.18919	1.6463e-12	1.18919	1.72272e-12	1.18919	2.28751e-12	1.18919	-1.65484e-15	1.18919	8.91107e-12
1.19219	1.25045e-12	1.19219	8.8158e-13	1.19219	2.16372e-12	1.19219	3.17354e-12	1.19219	8.80413e-12
1.1952	-1.81541e-13	1.1952	1.00681e-12	1.1952	1.8225e-12	1.1952	4.91365e-12	1.1952	5.45057e-12
1.1982	-1.30797e-13	1.1982	9.50304e-13	1.1982	2.14164e-12	1.1982	2.43266e-12	1.1982	7.04356e-12
1.2012	8.62997e-13	1.2012	1.86222e-12	1.2012	2.01005e-12	1.2012	4.67573e-12	1.2012	6.4265e-12
1.2042	2.15601e-13	1.2042	4.46328e-13	1.2042	2.70644e-12	1.2042	3.79867e-12	1.2042	8.09264e-12
1.20721	9.20131e-13	1.20721	2.35819e-12	1.20721	3.95089e-13	1.20721	1.94468e-12	1.20721	8.60466e-12
1.21021	2.73783e-12	1.21021	1.21716e-12	1.21021	1.83948e-12	1.21021	2.9562e-12	1.21021	5.12569e-12
1.21321	2.18046e-12	1.21321	1.35766e-12	1.21321	2.4445e-12	1.21321	3.14935e-12	1.21321	8.8115e-12
1.21622	2.25491e-12	1.21622	1.62141e-13	1.21622	2.13688e-12	1.21622	3.51717e-12	1.21622	6.55239e-12
1.21922	1.1874e-12	1.21922	1.02011e-12	1.21922	2.83907e-12	1.21922	3.05058e-12	1.21922	4.76005e-12
1.22222	1.76629e-12	1.22222	1.72105e-12	1.22222	1.82211e-12	1.22222	1.08631e-12	1.22222	8.36469e-12
1.22523	1.87565e-12	1.22523	-1.85831e-15	1.22523	2.47737e-12	1.22523	2.05193e-12	1.22523	6.17397e-12
1.22823	-2.86143e-13	1.22823	5.71943e-13	1.22823	2.56812e-12	1.22823	2.03787e-12	1.22823	5.14185e-12
1.23123	-5.78405e-14	1.23123	1.23569e-12	1.23123	3.56958e-12	1.23123	1.74826e-12	1.23123	8.37716e-12
1.23423	8.36015e-13	1.23423	1.72264e-12	1.23423	3.08626e-12	1.23423	2.8547e-12	1.23423	7.19798e-12
1.23724	5.43066e-13	1.23724	9.72651e-13	1.23724	1.11295e-12	1.23724	2.47597e-12	1.23724	7.75481e-12
1.24024	-3.86651e-13	1.24024	4.58687e-13	1.24024	1.56557e-12	1.24024	3.60514e-12	1.24024	7.67323e-12
1.24324	1.20737e-12	1.24324	1.68708e-12	1.24324	3.24029e-12	1.24324	1.46042e-12	1.24324	6.94922e-12
1.24625	1.67556e-12	1.24625	8.60654e-13	1.24625	2.32785e-12	1.24625	4.35983e-12	1.24625	9.18019e-12
1.24925	1.96921e-13	1.24925	9.00356e-13	1.24925	1.93078e-12	1.24925	3.51704e-12	1.24925	7.5743e-12
1.25225	2.47791e-12	1.25225	4.11503e-13	1.25225	1.08859e-12	1.25225	3.8768e-12	1.25225	6.92596e-12
1.25526	5.16739e-13	1.25526	8.75606e-13	1.25526	2.78726e-12	1.25526	2.34194e-12	1.25526	8.07743e-12
1.25826	9.68814e-13	1.25826	2.88176e-12	1.25826	2.20995e-12	1.25826	2.05786e-12	1.25826	7.33392e-12
1.26126	2.2602e-12	1.26126	9.23736e-13	1.26126	1.47163e-12	1.26126	3.06467e-12	1.26126	7.24382e-12
1.26426	5.63365e-13	1.26426	-2.23002e-13	1.26426	1.71553e-12	1.26426	1.78642e-12	1.26426	7.52425e-12
1.26727	7.03403e-13	1.26727	5.22655e-13	1.26727	3.85059e-12	1.26727	2.69644e-12	1.26727	7.41722e-12
1.27027	1.95143e-12	1.27027	1.57831e-12	1.27027	1.67286e-12	1.27027	2.15977e-12	1.27027	5.3648e-12
1.27327	1.01526e-12	1.27327	1.51254e-12	1.27327	2.56988e-12	1.27327	-1.30153e-13	1.27327	7.2128e-12
1.27628	9.27302e-13	1.27628	1.16942e-12	1.27628	2.86986e-12	1.27628	2.75845e-12	1.27628	7.79339e-12
1.27928	1.34474e-12	1.27928	1.52633e-12	1.27928	2.67978e-12	1.27928	2.8493e-12	1.27928	5.78606e-12
1.28228	1.30983e-13	1.28228	1.0691e-12	1.28228	2.23785e-12	1.28228	2.55808e-12	1.28228	7.09892e-12
1.28529	6.11675e-13	1.28529	2.68141e-12	1.28529	2.02349e-12	1.28529	3.37462e-12	1.28529	8.33009e-12
1.28829	1.40783e-13	1.28829	2.47201e-12	1.28829	2.16202e-12	1.28829	5.7419e-12	1.28829	8.94269e-12
1.29129	-7.2746e-13	1.29129	7.68476e-14	1.29129	3.09444e-12	1.29129	3.40392e-12	1.29129	7.99586e-12
1.29429	1.48731e-12	1.29429	1.6012e-12	1.29429	2.72306e-12	1.29429	2.56467e-12	1.29429	7.02027e-12
1.2973	7.79398e-13	1.2973	1.59565e-12	1.2973	1.80456e-12	1.2973	2.10751e-12	1.2973	6.1484e-12
1.3003	-8.11951e-14	1.3003	1.86836e-12	1.3003	1.92397e-12	1.3003	2.08506e-12	1.3003	9.16059e-12
1.3033	5.42887e-13	1.3033	1.61791e-12	1.3033	2.49714e-12	1.3033	-3.16762e-14	1.3033	5.11675e-12
1.30631	1.58013e-12	1.30631	1.28458e-12	1.30631	2.14429e-12	1.30631	1.3157e-12	1.30631	6.75509e-12
1.30931	-8.80006e-13	1.30931	1.7141e-12	1.30931	1.97299e-12	1.30931	3.8661e-12	1.30931	8.82682e-12
1.31231	-1.58737e-13	1.31231	3.2947e-12	1.31231	1.64961e-12	1.31231	4.13673e-12	1.31231	7.72084e-12
1.31532	9.32512e-13	1.31532	1.40479e-12	1.31532	2.48496e-12	1.31532	3.91514e-12	1.31532	5.57377e-12
1.31832	2.92646e-13	1.31832	-1.08222e-12	1.31832	2.24381e-12	1.31832	5.29005e-13	1.31832	6.91554e-12
1.32132	1.00852e-12	1.32132	-7.67852e-13	1.32132	2.06903e-12	1.32132	3.52222e-12	1.32132	6.93241e-12
1.32432	-1.50741e-12	1.32432	-1.82166e-13	1.32432	3.59297e-12	1.32432	4.63036e-12	1.32432	6.6199e-12
1.32733	4.24583e-13	1.32733	2.42941e-13	1.32733	1.77331e-12	1.32733	2.13548e-12	1.32733	7.82267e-12
1.33033	2.06536e-13	1.33033	2.22073e-12	1.33033	3.6343e-12	1.33033	1.3124e-12	1.33033	7.00998e-12
1.33333	4.53348e-13	1.33333	2.22258e-12	1.33333	2.16608e-12	1.33333	3.51087e-12	1.33333	8.91608e-12
1.33634	1.2203e-12	1.33634	2.29579e-12	1.33634	2.39648e-12	1.33634	2.38722e-12	1.33634	9.15514e-12
1.33934	4.48614e-13	1.33934	-6.1133e-13	1.33934	4.0044e-12	1.33934	2.78942e-12	1.33934	6.28049e-12
1.34234	9.8037e-14	1.34234	1.1e-12	1.34234	3.12488e-12	1.34234	3.92376e-12	1.34234	7.87301e-12
1.34535	2.51078e-13	1.34535	2.30718e-13	1.34535	3.25133e-12	1.34535	3.86104e-12	1.34535	7.3272e-12
1.34835	1.20911e-12	1.34835	2.26128e-12	1.34835	1.02284e-12	1.34835	3.57282e-12	1.34835	6.97015e-12
1.35135	1.0978e-12	1.35135	1.58147e-12	1.35135	3.48849e-12	1.35135	3.95678e-12	1.35135	6.12793e-12
1.35435	9.31871e-13	1.35435	2.35521e-12	1.35435	1.06609e-12	1.35435	3.5853e-12	1.35435	5.4215e-12
1.35736	1.39265e-12	1.35736	3.59754e-12	1.35736	2.14087e-12	1.35736	5.25596e-12	1.35736	7.20933e-12
1.36036	-1.58456e-13	1.36036	5.59227e-13	1.36036	1.90086e-12	1.36036	4.20243e-12	1.36036	6.65123e-12
1.36336	-1.26353e-13	1.36336	1.25562e-12	1.36336	1.98516e-12	1.36336	2.22603e-12	1.36336	6.1482e-12
1.36637	1.88571e-12	1.36637	1.99574e-13	1.36637	8.18221e-13	1.36637	3.8151e-12	1.36637	7.40844e-12
1.36937	3.09563e-13	1.36937	2.32885e-12	1.36937	2.07511e-12	1.36937	2.52484e-12	1.36937	8.2268e-12
1.37237	1.78252e-12	1.37237	-7.26883e-13	1.37237	1.59804e-12	1.37237	3.15101e-12	1.37237	6.83814e-12
1.37538	-7.85767e-15	1.37538	1.01331e-13	1.37538	3.1995e-12	1.37538	1.50938e-12	1.37538	6.53924e-12
1.37838	2.07943e-12	1.37838	2.03933e-12	1.37838	2.24436e-12	1.37838	1.77733e-12	1.37838	5.51131e-12
1.38138	2.86181e-12	1.38138	2.06986e-12	1.38138	2.94777e-12	1.38138	3.89579e-12	1.38138	6.58771e-12
1.38438	4.59406e-13	1.38438	3.81944e-13	1.38438	2.08138e-12	1.38438	2.30097e-12	1.38438	7.13766e-12
1.38739	1.71938e-12	1.38739	1.35374e-12	1.38739	3.10025e-12	1.38739	3.43504e-12	1.38739	8.6971e-12
1.39039	2.44928e-13	1.39039	3.84634e-12	1.39039	1.5441e-12	1.39039	4.22478e-12	1.39039	7.70221e-12
1.39339	-1.57314e-15	1.39339	6.45506e-13	1.39339	2.1509e-12	1.39339	3.18837e-12	1.39339	8.23654e-12
1.3964	-1.04488e-12	1.3964	-4.90927e-13	1.3964	3.18658e-12	1.3964	1.77264e-12	1.3964	7.44136e-12
1.3994	1.1139e-12	1.3994	1.53151e-12	1.3994	2.29166e-12	1.3994	1.375e-12	1.3994	4.79983e-12
1.4024	-1.97546e-13	1.4024	5.97311e-13	1.4024	3.70921e-12	1.4024	1.67764e-12	1.4024	5.71546e-12
1.40541	-8.4837e-13	1.40541	-3.42927e-13	1.40541	1.38712e-12	1.40541	3.93387e-13	1.40541	4.46474e-12
1.40841	-1.27404e-12	1.40841	-2.30231e-12	1.40841	3.51719e-12	1.40841	1.64149e-12	1.40841	6.9769e-12
1.41141	2.03577e-13	1.41141	1.0183e-12	1.41141	3.02464e-12	1.41141	3.20076e-12	1.41141	7.56138e-12
1.41441	9.86339e-13	1.41441	4.00072e-12	1.41441	2.61258e-12	1.41441	3.01011e-12	1.41441	6.51842e-12
1.41742	5.98387e-13	1.41742	8.4084e-13	1.41742	1.86203e-12	1.41742	4.76574e-12	1.41742	7.16485e-12
1.42042	1.69399e-12	1.42042	-2.15473e-13	1.42042	2.31288e-12	1.42042	2.69247e-12	1.42042	8.27855e-12
1.42342	-8.2679e-13	1.42342	4.72226e-13	1.42342	2.46668e-12	1.42342	2.34248e-12	1.42342	5.71466e-12
1.42643	4.60979e-13	1.42643	4.21844e-13	1.42643	-2.36126e-13	1.42643	2.69274e-12	1.42643	7.43825e-12
1.42943	-1.00188e-13	1.42943	-2.77791e-13	1.42943	2.04349e-12	1.42943	3.19336e-12	1.42943	8.30264e-12
1.43243	1.3828e-12	1.43243	3.07442e-14	1.43243	2.30921e-12	1.43243	2.60798e-12	1.43243	7.12749e-12
1.43544	-3.98217e-13	1.43544	1.82125e-12	1.43544	3.34161e-12	1.43544	1.89107e-12	1.43544	7.90331e-12
1.43844	-4.20633e-14	1.43844	1.59728e-12	1.43844	1.69244e-12	1.43844	2.87961e-12	1.43844	8.74947e-12
1.44144	-4.01793e-13	1.44144	-4.5388e-13	1.44144	7.41466e-13	1.44144	1.701e-12	1.44144	8.73262e-12
1.44444	1.15318e-12	1.44444	1.35626e-12	1.44444	2.13366e-12	1.44444	3.52803e-12	1.44444	6.66608e-12
1.44745	-7.98165e-13	1.44745	1.20008e-12	1.44745	2.03582e-12	1.44745	3.56413e-12	1.44745	6.71696e-12
1.45045	3.06616e-12	1.45045	1.19121e-12	1.45045	3.42546e-13	1.45045	3.50638e-12	1.45045	7.83499e-12
1.45345	2.7815e-13	1.45345	1.83572e-14	1.45345	1.78455e-12	1.45345	1.60272e-12	1.45345	7.02789e-12
1.45646	1.75907e-13	1.45646	5.7903e-13	1.45646	1.40598e-12	1.45646	2.59762e-12	1.45646	6.96106e-12
1.45946	8.63784e-13	1.45946	1.58422e-12	1.45946	2.39458e-12	1.45946	4.08238e-12	1.45946	6.41069e-12
1.46246	4.69429e-13	1.46246	1.8746e-12	1.46246	1.09404e-12	1.46246	3.79808e-12	1.46246	8.22416e-12
1.46547	1.07767e-13	1.46547	6.84505e-13	1.46547	1.29101e-12	1.46547	5.35817e-12	1.46547	9.08391e-12
1.46847	1.75159e-12	1.46847	9.61977e-13	1.46847	3.4436e-12	1.46847	4.70286e-12	1.46847	6.48433e-12
1.47147	1.18404e-12	1.47147	1.29628e-12	1.47147	1.29089e-12	1.47147	4.20583e-12	1.47147	8.55021e-12
1.47447	1.85013e-12	1.47447	2.39244e-12	1.47447	2.41769e-12	1.47447	3.31811e-12	1.47447	5.57593e-12
1.47748	3.2793e-13	1.47748	2.05611e-14	1.47748	8.32351e-13	1.47748	1.78728e-12	1.47748	7.64738e-12
1.48048	4.34766e-13	1.48048	2.83429e-12	1.48048	3.56535e-12	1.48048	1.63306e-12	1.48048	9.84398e-12
1.48348	2.05554e-12	1.48348	1.25279e-12	1.48348	1.35804e-12	1.48348	2.39292e-12	1.48348	6.77291e-12
1.48649	-1.17323e-12	1.48649	-5.6209e-13	1.48649	8.88413e-13	1.48649	3.75441e-12	1.48649	5.99575e-12
1.48949	3.24047e-13	1.48949	3.44842e-13	1.48949	2.2628e-12	1.48949	3.18619e-12	1.48949	8.40765e-12
1.49249	-3.00356e-13	1.49249	2.69532e-12	1.49249	4.59319e-13	1.49249	3.51897e-12	1.49249	7.33957e-12
1.4955	-6.93565e-13	1.4955	1.92012e-12	1.4955	3.27643e-12	1.4955	3.44584e-12	1.4955	8.73101e-12
1.4985	1.40635e-12	1.4985	1.16192e-12	1.4985	3.20319e-12	1.4985	4.70298e-12	1.4985	8.0219e-12
1.5015	1.6487e-12	1.5015	2.03792e-12	1.5015	1.11694e-12	1.5015	5.2958e-12	1.5015	6.83475e-12
1.5045	1.22591e-12	1.5045	2.14522e-12	1.5045	2.50229e-12	1.5045	1.92937e-12	1.5045	7.22693e-12
1.50751	4.00698e-13	1.50751	1.2545e-12	1.50751	2.98835e-12	1.50751	2.45955e-12	1.50751	6.97119e-12
1.51051	1.42435e-12	1.51051	1.26912e-12	1.51051	2.44668e-12	1.51051	3.03018e-12	1.51051	6.4971e-12
1.51351	7.6115e-13	1.51351	1.00071e-12	1.51351	7.777e-13	1.51351	4.06212e-12	1.51351	7.64365e-12
1.51652	1.24664e-12	1.51652	7.32618e-13	1.51652	2.95375e-12	1.51652	2.52507e-12	1.51652	7.7724e-12
1.51952	1.32197e-12	1.51952	1.13484e-12	1.51952	2.203e-12	1.51952	3.07798e-12	1.51952	6.41871e-12
1.52252	8.55367e-13	1.52252	9.88711e-13	1.52252	3.14576e-12	1.52252	1.80955e-12	1.52252	9.44238e-12
1.52553	1.1311e-12	1.52553	1.84886e-12	1.52553	1.41052e-12	1.52553	3.98158e-12	1.52553	9.9394e-12
1.52853	4.29466e-13	1.52853	4.56593e-13	1.52853	1.48996e-12	1.52853	4.63331e-12	1.52853	7.35306e-12
1.53153	2.04322e-13	1.53153	-2.56753e-13	1.53153	2.26059e-12	1.53153	3.85994e-12	1.53153	7.88689e-12
1.53453	2.22631e-12	1.53453	-2.05378e-13	1.53453	5.19349e-13	1.53453	2.8296e-12	1.53453	6.18987e-12
1.53754	-3.06557e-13	1.53754	-3.89021e-13	1.53754	1.89456e-13	1.53754	2.92424e-12	1.53754	8.87717e-12
1.54054	1.22379e-12	1.54054	7.02202e-13	1.54054	2.55682e-12	1.54054	3.13489e-12	1.54054	9.35765e-12
1.54354	6.76204e-13	1.54354	1.21839e-12	1.54354	1.45841e-12	1.54354	4.08097e-12	1.54354	5.89095e-12
1.54655	-1.11078e-13	1.54655	1.77605e-12	1.54655	1.66161e-13	1.54655	4.20854e-12	1.54655	6.18143e-12
1.54955	4.59662e-13	1.54955	2.15131e-12	1.54955	2.05303e-12	1.54955	1.95959e-12	1.54955	7.6659e-12
1.55255	9.12652e-13	1.55255	9.2777e-13	1.55255	1.95209e-12	1.55255	1.73321e-12	1.55255	5.63298e-12
1.55556	1.12886e-12	1.55556	-1.18733e-12	1.55556	2.45751e-12	1.55556	3.38208e-12	1.55556	6.75462e-12
1.55856	1.73876e-12	1.55856	5.38322e-13	1.55856	1.5081e-12	1.55856	1.22769e-12	1.55856	8.15527e-12
1.56156	2.30527e-12	1.56156	3.37041e-12	1.56156	1.18951e-12	1.56156	3.5439e-12	1.56156	7.34648e-12
1.56456	-2.32597e-13	1.56456	-2.29107e-13	1.56456	2.17233e-12	1.56456	5.536e-12	1.56456	8.81963e-12
1.56757	5.5451e-13	1.56757	2.6624e-13	1.56757	4.01524e-12	1.56757	4.46202e-12	1.56757	5.14823e-12
1.57057	4.25347e-13	1.57057	1.98304e-12	1.57057	1.88491e-12	1.57057	4.87606e-12	1.57057	8.69686e-12
1.57357	1.55474e-12	1.57357	2.25419e-12	1.57357	2.21536e-12	1.57357	5.90045e-12	1.57357	8.87126e-12
1.57658	2.85987e-12	1.57658	4.09818e-13	1.57658	1.82533e-12	1.57658	6.05719e-12	1.57658	8.55745e-12
1.57958	1.65116e-12	1.57958	4.09722e-13	1.57958	3.16926e-12	1.57958	3.36769e-12	1.57958	8.9114e-12
1.58258	4.78775e-13	1.58258	1.64892e-12	1.58258	2.5394e-12	1.58258	1.38375e-12	1.58258	7.47328e-12
1.58559	1.7647e-12	1.58559	1.86819e-12	1.58559	1.97197e-12	1.58559	3.49068e-12	1.58559	7.44527e-12
1.58859	1.72026e-12	1.58859	4.53894e-14	1.58859	2.35991e-12	1.58859	4.2167e-12	1.58859	8.23767e-12
1.59159	-3.76783e-14	1.59159	1.68516e-12	1.59159	1.15244e-12	1.59159	3.71212e-12	1.59159	8.27176e-12
1.59459	2.06188e-12	1.59459	1.5978e-12	1.59459	1.51642e-12	1.59459	3.60391e-12	1.59459	6.62982e-12
1.5976	5.05589e-14	1.5976	-7.90812e-14	1.5976	1.67413e-12	1.5976	4.5228e-12	1.5976	7.64173e-12
1.6006	1.08027e-13	1.6006	1.27574e-12	1.6006	2.26274e-12	1.6006	3.52999e-12	1.6006	8.57464e-12
1.6036	9.23653e-13	1.6036	2.6717e-12	1.6036	1.2167e-12	1.6036	2.03722e-12	1.6036	6.9542e-12
1.60661	2.12382e-12	1.60661	1.8082e-12	1.60661	3.05681e-12	1.60661	2.60565e-12	1.60661	6.16266e-12
1.60961	1.65469e-12	1.60961	1.37159e-12	1.60961	2.23931e-12	1.60961	4.32681e-12	1.60961	9.49086e-12
1.61261	1.90249e-12	1.61261	1.43026e-12	1.61261	3.64224e-12	1.61261	2.62401e-12	1.61261	8.28146e-12
1.61562	7.9366e-13	1.61562	1.3441e-12	1.61562	3.36259e-12	1.61562	2.32801e-12	1.61562	7.54714e-12
1.61862	5.5669e-13	1.61862	2.00272e-12	1.61862	3.30188e-12	1.61862	2.35643e-12	1.61862	1.06627e-11
1.62162	1.23839e-12	1.62162	2.26758e-12	1.62162	1.50647e-12	1.62162	3.64691e-12	1.62162	6.7403e-12
1.62462	1.07296e-12	1.62462	2.04141e-12	1.62462	2.57143e-12	1.62462	3.11432e-12	1.62462	6.83039e-12
1.62763	8.61249e-13	1.62763	3.46578e-12	1.62763	4.59743e-13	1.62763	2.2995e-12	1.62763	8.1785e-12
1.63063	4.39697e-13	1.63063	2.71286e-12	1.63063	2.63115e-12	1.63063	4.67579e-12	1.63063	7.40545e-12
1.63363	1.01152e-12	1.63363	-2.99879e-13	1.63363	2.26193e-12	1.63363	4.16613e-12	1.63363	8.29314e-12
1.63664	1.03651e-12	1.63664	6.71422e-13	1.63664	3.08886e-12	1.63664	1.42997e-12	1.63664	7.7146e-12
1.63964	1.51072e-12	1.63964	1.40438e-12	1.63964	1.66313e-12	1.63964	2.56063e-12	1.63964	4.81386e-12
1.64264	1.41075e-12	1.64264	5.08671e-13	1.64264	1.4062e-12	1.64264	3.45871e-12	1.64264	7.8518e-12
1.64565	1.19524e-12	1.64565	1.15367e-12	1.64565	1.26369e-12	1.64565	3.81292e-12	1.64565	8.57433e-12
1.64865	1.17011e-12	1.64865	3.01604e-12	1.64865	1.85422e-12	1.64865	2.40075e-12	1.64865	9.86995e-12
1.65165	4.90554e-13	1.65165	1.97938e-12	1.65165	2.78762e-12	1.65165	3.6053e-12	1.65165	1.00988e-11
1.65465	1.89434e-12	1.65465	1.54856e-12	1.65465	9.74449e-13	1.65465	5.20455e-12	1.65465	7.09265e-12
1.65766	1.4971e-12	1.65766	8.10414e-13	1.65766	2.74221e-12	1.65766	2.99969e-12	1.65766	8.25945e-12
1.66066	5.6296e-14	1.66066	1.06247e-12	1.66066	3.08417e-12	1.66066	1.09166e-12	1.66066	8.73793e-12
1.66366	2.24483e-13	1.66366	2.32817e-14	1.66366	2.23841e-12	1.66366	5.27907e-12	1.66366	8.55088e-12
1.66667	1.29391e-12	1.66667	1.18485e-12	1.66667	4.00454e-12	1.66667	3.28402e-12	1.66667	8.72016e-12
1.66967	-4.99656e-13	1.66967	7.56423e-13	1.66967	2.46649e-12	1.66967	2.71311e-12	1.66967	1.0019e-11
1.67267	-4.61846e-13	1.67267	1.39691e-12	1.67267	2.69326e-12	1.67267	2.90875e-12	1.67267	7.7606e-12
1.67568	-2.48545e-13	1.67568	-4.85246e-13	1.67568	2.17614e-12	1.67568	4.58783e-12	1.67568	9.14969e-12
1.67868	3.64479e-13	1.67868	-5.02533e-13	1.67868	1.73681e-12	1.67868	2.81974e-12	1.67868	7.53197e-12
1.68168	1.67314e-12	1.68168	1.12246e-12	1.68168	1.84785e-12	1.68168	1.61196e-12	1.68168	7.16822e-12
1.68468	1.31338e-12	1.68468	1.71754e-12	1.68468	2.77231e-12	1.68468	3.3393e-12	1.68468	9.24856e-12
1.68769	1.07205e-12	1.68769	1.08365e-13	1.68769	2.42272e-12	1.68769	4.64797e-12	1.68769	7.10438e-12
1.69069	1.29061e-12	1.69069	1.9256e-12	1.69069	1.97787e-12	1.69069	2.60766e-12	1.69069	7.46683e-12
1.69369	8.35069e-14	1.69369	1.23692e-12	1.69369	3.00904e-12	1.69369	1.997e-12	1.69369	1.05872e-11
1.6967	3.84219e-13	1.6967	4.08306e-13	1.6967	1.41971e-12	1.6967	4.79363e-12	1.6967	1.0118e-11
1.6997	8.24065e-13	1.6997	5.72243e-13	1.6997	2.42059e-12	1.6997	4.64268e-12	1.6997	8.08672e-12
1.7027	2.73057e-13	1.7027	1.6267e-12	1.7027	1.18114e-12	1.7027	5.51811e-13	1.7027	8.77024e-12
1.70571	2.51509e-13	1.70571	2.10791e-12	1.70571	1.66872e-12	1.70571	-8.33798e-13	1.70571	8.35961e-12
1.70871	1.57422e-12	1.70871	7.21913e-13	1.70871	2.68447e-12	1.70871	2.70412e-12	1.70871	8.89498e-12
1.71171	1.00717e-13	1.71171	1.66045e-12	1.71171	4.50608e-12	1.71171	4.90626e-12	1.71171	5.79187e-12
1.71471	1.46609e-13	1.71471	2.57434e-12	1.71471	4.76945e-13	1.71471	5.34673e-12	1.71471	8.5431e-12
1.71772	8.29275e-13	1.71772	2.73702e-12	1.71772	2.95308e-12	1.71772	4.20853e-12	1.71772	7.56594e-12
1.72072	-8.85474e-14	1.72072	4.23202e-13	1.72072	3.75235e-12	1.72072	8.16425e-12	1.72072	8.71065e-12
1.72372	8.08088e-13	1.72372	1.07447e-12	1.72372	2.42954e-12	1.72372	4.5026e-12	1.72372	7.73518e-12
1.72673	2.98133e-13	1.72673	1.88941e-13	1.72673	1.61005e-12	1.72673	2.1178e-12	1.72673	9.26986e-12
1.72973	1.03522e-12	1.72973	2.59324e-12	1.72973	1.34743e-12	1.72973	2.96433e-12	1.72973	1.05139e-11
1.73273	-9.51214e-14	1.73273	1.16341e-12	1.73273	2.69529e-12	1.73273	5.01096e-12	1.73273	9.11066e-12
1.73574	2.79103e-13	1.73574	2.43979e-12	1.73574	2.02999e-12	1.73574	4.68853e-13	1.73574	7.5955e-12
1.73874	2.38614e-12	1.73874	1.16207e-12	1.73874	2.35643e-12	1.73874	-2.48839e-13	1.73874	8.65498e-12
1.74174	1.24338e-12	1.74174	1.01672e-12	1.74174	3.31422e-12	1.74174	4.21805e-12	1.74174	8.95888e-12
1.74474	4.62167e-13	1.74474	-3.11034e-13	1.74474	2.01456e-12	1.74474	4.47264e-12	1.74474	1.00744e-11
1.74775	-1.93205e-13	1.74775	1.67735e-12	1.74775	3.6374e-12	1.74775	3.68162e-12	1.74775	9.29943e-12
1.75075	1.87387e-12	1.75075	5.05358e-13	1.75075	3.0777e-12	1.75075	4.29682e-12	1.75075	8.19681e-12
1.75375	7.75939e-13	1.75375	1.53928e-12	1.75375	3.65801e-12	1.75375	5.85384e-12	1.75375	1.02579e-11
1.75676	3.49092e-13	1.75676	1.12313e-12	1.75676	3.09286e-12	1.75676	6.43741e-12	1.75676	8.17334e-12
1.75976	2.57818e-12	1.75976	1.46268e-12	1.75976	3.5275e-12	1.75976	2.88676e-12	1.75976	8.41678e-12
1.76276	1.91553e-12	1.76276	2.49011e-12	1.76276	4.01209e-12	1.76276	7.91065e-13	1.76276	9.33937e-12
1.76577	1.25194e-12	1.76577	8.72493e-13	1.76577	1.58953e-12	1.76577	5.16729e-12	1.76577	9.30336e-12
1.76877	2.56017e-14	1.76877	-1.5498e-13	1.76877	2.81144e-12	1.76877	4.45161e-12	1.76877	6.80657e-12
1.77177	1.41861e-12	1.77177	1.41592e-12	1.77177	4.56737e-12	1.77177	3.51636e-12	1.77177	9.9921e-12
1.77477	1.17873e-12	1.77477	2.41724e-12	1.77477	1.6513e-12	1.77477	2.54143e-12	1.77477	8.68754e-12
1.77778	1.52031e-12	1.77778	1.3714e-12	1.77778	2.80064e-12	1.77778	6.24714e-12	1.77778	9.58321e-12
1.78078	9.73071e-13	1.78078	4.88789e-13	1.78078	2.80343e-12	1.78078	4.54675e-12	1.78078	1.10452e-11
1.78378	7.59635e-13	1.78378	1.2453e-12	1.78378	2.52435e-12	1.78378	2.72106e-12	1.78378	7.18899e-12
1.78679	4.25122e-13	1.78679	-5.53762e-13	1.78679	2.08714e-12	1.78679	2.92239e-12	1.78679	1.12035e-11
1.78979	1.48834e-12	1.78979	-7.92353e-14	1.78979	1.79614e-12	1.78979	5.43771e-12	1.78979	9.14661e-12
1.79279	8.03223e-13	1.79279	8.80302e-13	1.79279	2.08845e-12	1.79279	4.39372e-12	1.79279	8.94913e-12
1.7958	6.40794e-13	1.7958	1.03205e-12	1.7958	1.12066e-12	1.7958	2.51205e-12	1.7958	9.2238e-12
1.7988	3.36641e-13	1.7988	2.48308e-12	1.7988	1.53223e-12	1.7988	3.07318e-12	1.7988	8.17451e-12
1.8018	-1.90683e-13	1.8018	2.48861e-12	1.8018	2.18243e-12	1.8018	4.5631e-12	1.8018	7.85597e-12
1.8048	2.02068e-12	1.8048	1.50031e-12	1.8048	4.23192e-12	1.8048	2.10064e-12	1.8048	1.09568e-11
1.80781	4.99546e-13	1.80781	7.29927e-13	1.80781	1.24349e-12	1.80781	1.55331e-12	1.80781	1.05606e-11
1.81081	1.40234e-14	1.81081	1.91966e-12	1.81081	1.55573e-12	1.81081	3.8062e-12	1.81081	8.99471e-12
1.81381	1.15525e-12	1.81381	6.57878e-13	1.81381	1.41174e-12	1.81381	3.97126e-12	1.81381	1.09872e-11
1.81682	1.60653e-12	1.81682	1.88031e-12	1.81682	2.75932e-12	1.81682	2.91864e-12	1.81682	1.13056e-11
1.81982	3.22512e-14	1.81982	1.38587e-12	1.81982	1.74934e-12	1.81982	4.06306e-13	1.81982	1.11353e-11
1.82282	9.53056e-13	1.82282	1.42838e-12	1.82282	2.20913e-12	1.82282	5.60213e-12	1.82282	1.17406e-11
1.82583	1.49357e-14	1.82583	8.17112e-13	1.82583	2.09107e-12	1.82583	5.06586e-12	1.82583	1.12599e-11
1.82883	-3.3195e-14	1.82883	1.989e-12	1.82883	1.61748e-12	1.82883	4.19598e-12	1.82883	1.26817e-11
1.83183	1.70494e-13	1.83183	-9.91844e-13	1.83183	3.82285e-12	1.83183	2.66364e-12	1.83183	1.04135e-11
1.83483	2.1172e-12	1.83483	1.21928e-12	1.83483	1.4221e-12	1.83483	3.87321e-12	1.83483	1.03086e-11
1.83784	1.80822e-12	1.83784	2.32028e-12	1.83784	1.32795e-12	1.83784	2.66188e-12	1.83784	8.82442e-12
1.84084	4.71913e-13	1.84084	1.88475e-12	1.84084	3.23022e-12	1.84084	2.6452e-12	1.84084	1.07165e-11
1.84384	9.65826e-13	1.84384	1.22884e-12	1.84384	1.81425e-12	1.84384	2.88965e-12	1.84384	8.8833e-12
1.84685	2.0449e-13	1.84685	5.62192e-13	1.84685	2.01628e-12	1.84685	4.49235e-12	1.84685	9.1906e-12
1.84985	1.86843e-12	1.84985	1.24189e-12	1.84985	1.81969e-12	1.84985	2.94974e-12	1.84985	1.064e-11
1.85285	6.60388e-13	1.85285	9.96047e-13	1.85285	1.51121e-12	1.85285	2.33478e-12	1.85285	1.04665e-11
1.85586	2.60202e-13	1.85586	1.80143e-12	1.85586	2.99898e-12	1.85586	4.3214e-12	1.85586	1.138e-11
1.85886	3.87229e-13	1.85886	1.86789e-12	1.85886	3.18037e-12	1.85886	3.13818e-12	1.85886	8.46639e-12
1.86186	9.71014e-13	1.86186	-9.99117e-14	1.86186	1.41133e-12	1.86186	3.87691e-12	1.86186	1.31943e-11
1.86486	5.16275e-13	1.86486	4.35501e-13	1.86486	2.98355e-12	1.86486	4.95121e-12	1.86486	1.09951e-11
1.86787	1.60279e-12	1.86787	7.92462e-13	1.86787	2.69093e-12	1.86787	6.85685e-12	1.86787	9.92005e-12
1.87087	-5.20111e-13	1.87087	1.05822e-12	1.87087	1.32544e-12	1.87087	6.37184e-12	1.87087	7.0738e-12
1.87387	5.10563e-13	1.87387	6.22452e-13	1.87387	2.39195e-12	1.87387	4.54467e-12	1.87387	8.44854e-12
1.87688	3.93052e-13	1.87688	1.10552e-12	1.87688	2.3757e-12	1.87688	4.6589e-12	1.87688	1.21489e-11
1.87988	1.66842e-12	1.87988	2.64506e-12	1.87988	2.90103e-12	1.87988	4.07639e-12	1.87988	8.83901e-12
1.88288	7.28433e-13	1.88288	1.7971e-12	1.88288	1.91394e-12	1.88288	3.43236e-12	1.88288	1.12322e-11
1.88589	1.22568e-12	1.88589	2.19529e-12	1.88589	3.04688e-12	1.88589	3.44128e-12	1.88589	1.16278e-11
1.88889	1.01115e-12	1.88889	1.09609e-12	1.88889	3.89211e-12	1.88889	4.67927e-12	1.88889	1.16984e-11
1.89189	1.6849e-12	1.89189	1.27422e-12	1.89189	3.84083e-12	1.89189	1.74303e-12	1.89189	1.1989e-11
1.8949	1.52576e-12	1.8949	1.78922e-12	1.8949	8.39376e-13	1.8949	2.71084e-12	1.8949	9.52184e-12
1.8979	8.76033e-13	1.8979	1.80332e-12	1.8979	4.06586e-12	1.8979	5.36218e-12	1.8979	1.11297e-11
1.9009	1.96484e-12	1.9009	1.34065e-12	1.9009	3.45317e-12	1.9009	3.94156e-12	1.9009	1.4284e-11
1.9039	-7.36743e-13	1.9039	1.63339e-12	1.9039	9.66541e-13	1.9039	5.8765e-12	1.9039	1.04862e-11
1.90691	9.85446e-13	1.90691	2.18065e-12	1.90691	6.67557e-13	1.90691	5.69101e-12	1.90691	1.10473e-11
1.90991	1.93819e-12	1.90991	1.3833e-12	1.90991	3.2903e-12	1.90991	2.62356e-12	1.90991	1.11064e-11
1.91291	1.61501e-12	1.91291	1.28565e-12	1.91291	1.89052e-12	1.91291	5.56923e-12	1.91291	1.17567e-11
1.91592	7.79924e-13	1.91592	1.6079e-12	1.91592	2.71794e-12	1.91592	4.585e-12	1.91592	1.16137e-11
1.91892	1.33162e-12	1.91892	1.44403e-12	1.91892	2.31967e-12	1.91892	7.78184e-13	1.91892	1.21927e-11
1.92192	1.34549e-12	1.92192	2.59503e-12	1.92192	3.36108e-12	1.92192	2.42889e-12	1.92192	1.22422e-11
1.92493	4.86349e-13	1.92493	1.34791e-12	1.92493	4.2591e-12	1.92493	5.64205e-12	1.92493	9.41909e-12
1.92793	7.04908e-13	1.92793	9.9037e-13	1.92793	2.56883e-12	1.92793	4.33076e-12	1.92793	1.04546e-11
1.93093	3.17466e-12	1.93093	3.03349e-12	1.93093	3.49808e-12	1.93093	3.02425e-12	1.93093	9.82661e-12
1.93393	1.32982e-12	1.93393	1.71101e-12	1.93393	2.60614e-12	1.93393	3.42515e-12	1.93393	1.1463e-11
1.93694	2.26661e-12	1.93694	1.33885e-12	1.93694	2.26413e-12	1.93694	5.41959e-12	1.93694	1.20917e-11
1.93994	5.3241e-13	1.93994	2.58211e-12	1.93994	2.45397e-12	1.93994	4.7575e-12	1.93994	1.02221e-11
1.94294	2.42609e-12	1.94294	3.40848e-12	1.94294	1.62654e-12	1.94294	2.12902e-12	1.94294	1.25245e-11
1.94595	9.18857e-13	1.94595	1.81033e-12	1.94595	2.1241e-12	1.94595	3.96419e-12	1.94595	1.26863e-11
1.94895	2.08201e-12	1.94895	2.13168e-12	1.94895	3.82063e-12	1.94895	8.39363e-12	1.94895	1.1823e-11
1.95195	2.47202e-13	1.95195	1.42805e-12	1.95195	3.57459e-12	1.95195	4.10649e-12	1.95195	1.23206e-11
1.95496	1.54668e-12	1.95496	9.79304e-13	1.95496	3.02408e-12	1.95496	1.49918e-12	1.95496	1.02595e-11
1.95796	4.0269e-13	1.95796	1.55489e-12	1.95796	3.38591e-12	1.95796	4.72368e-12	1.95796	1.17698e-11
1.96096	6.81277e-13	1.96096	2.08781e-13	1.96096	5.05885e-12	1.96096	5.61124e-12	1.96096	1.25932e-11
1.96396	2.76397e-12	1.96396	2.07554e-12	1.96396	2.16893e-12	1.96396	2.65306e-12	1.96396	7.63777e-12
1.96697	5.07756e-13	1.96697	7.14113e-13	1.96697	3.5555e-12	1.96697	2.55757e-12	1.96697	1.10182e-11
1.96997	1.78485e-12	1.96997	1.8054e-12	1.96997	2.81296e-12	1.96997	4.32162e-12	1.96997	1.13008e-11
1.97297	2.51608e-12	1.97297	7.46534e-13	1.97297	2.67775e-12	1.97297	6.15089e-12	1.97297	1.18069e-11
1.97598	6.87009e-13	1.97598	5.61535e-13	1.97598	2.7249e-12	1.97598	2.23781e-12	1.97598	1.16206e-11
1.97898	9.0778e-13	1.97898	1.04682e-12	1.97898	2.27603e-12	1.97898	4.74801e-12	1.97898	1.12214e-11
1.98198	1.29548e-12	1.98198	3.21907e-12	1.98198	3.83583e-12	1.98198	5.33766e-12	1.98198	9.42227e-12
1.98499	5.57639e-13	1.98499	5.66564e-13	1.98499	4.97725e-12	1.98499	6.66485e-12	1.98499	1.26921e-11
1.98799	6.66164e-13	1.98799	2.9075e-12	1.98799	4.48997e-12	1.98799	4.65558e-12	1.98799	1.14193e-11
1.99099	1.21925e-12	1.99099	2.06836e-12	1.99099	2.45449e-12	1.99099	5.48295e-12	1.99099	1.18866e-11
1.99399	8.12964e-13	1.99399	1.09837e-12	1.99399	3.12152e-12	1.99399	7.15209e-12	1.99399	1.26334e-11
1.997	1.68139e-12	1.997	3.52434e-12	1.997	3.66661e-12	1.997	4.62771e-12	1.997	1.30993e-11
2	-4.13007e-13	2	2.74769e-12	2	2.36728e-12	2	4.37272e-12	2	9.70108e-12
