# Supplementary material for: Topology selectivity of a conformationally flexible precursor through selenium doping
Source: Nat Commun. 2024 Apr 15;15:3235. doi: 10.1038/s41467-024-47614-9 (PMC11018763; doi:10.1038/s41467-024-47614-9)
Supplement: Supplementary file 4 — Source Data [file 41467_2024_47614_MOESM4_ESM.zip › Source Data/Supplementary Figure 5/CONTCAR_MOF_gas]

mol-LC3hnew                             
   1.00000000000000     
    22.3302663520794553    0.0023663848376554    0.0006453125322606
   -11.1630839539799851   19.3424698422458121    0.0003133986691469
     0.0004329478820681    0.0004781181244281   14.1096226076539839
   Cu   N    C    H 
     3     6    42    24
Direct
  0.9304100484068148  0.4963060190016432  0.4318411113924574
  0.4245071113067988  0.4879511158417324  0.4316361789836440
  0.4327886681691520  0.9904585743060156  0.4319295760656912
  0.6534895970593998  0.3898180001055480  0.4961818603990169
  0.5311050812367549  0.3175298247628069  0.4961717385714228
  0.6034420746931435  0.2674369321493881  0.4963936320298130
  0.3266662039718084  0.6638164279011631  0.5097938018659185
  0.2569044417211477  0.7167748711336012  0.5100109168390587
  0.2039599320807596  0.5940959443894872  0.5099031596684995
  0.5888552271149085  0.3799302058525219  0.4959924932730859
  0.5410178265188426  0.2628001542911457  0.4961870938354597
  0.6581515057212073  0.3320591904711427  0.4962311924072629
  0.7280987078561515  0.3398075716579353  0.4941776057898342
  0.5811190191551019  0.4421198899449827  0.4936332112132915
  0.4788290983139611  0.1929035124287374  0.4940235746622636
  0.6392992524869605  0.5082413441455312  0.5046441702777062
  0.6323402283103711  0.5668228459359814  0.5011148544808262
  0.5673770222755762  0.5602949834947629  0.4859259889394730
  0.5089763844835784  0.4946638200593793  0.4717579056908251
  0.5157734152966232  0.4357541852598620  0.4791030825808923
  0.4127177175922878  0.1849959529858244  0.5053001369075941
  0.3541144277859459  0.1194826075387908  0.5019769010196345
  0.3606014685577785  0.0610296795831119  0.4867305125282249
  0.4262015962539656  0.0682227947664744  0.4722613935578988
  0.4851442172316186  0.1338963910070624  0.4794101259930077
  0.7361158599290403  0.2817146516943472  0.5058738813547430
  0.8016972452658105  0.2887136749374696  0.5027088996165638
  0.8600798418453706  0.3536373924947210  0.4871768923411818
  0.8527551562395468  0.4119273096593098  0.4723020241053709
  0.7870170149396309  0.4051064139369692  0.4792886144927617
  0.3185218343547134  0.7196386662845409  0.5096595343490500
  0.2010986713975643  0.6528409496356254  0.5097998916154582
  0.2679132845695301  0.6022228824926105  0.5095789511550205
  0.2735531718632582  0.5388617509666750  0.5060537875311406
  0.3818436263574693  0.7885923401008332  0.5061698530029033
  0.1320838350455911  0.6471763696870817  0.5065270882295707
  0.4472094173766937  0.7949093968320201  0.5186052687958931
  0.5068460375180918  0.8595129112780701  0.5128142424158740
  0.5022071266503645  0.9186031084299187  0.4939230192442097
  0.4373436614937544  0.9128738123562296  0.4783308052579712
  0.3773524988056551  0.8482385505958530  0.4880753755576206
  0.1256666767498252  0.7061087742978523  0.5195099776923015
  0.0609963657243444  0.7010726263535343  0.5140095512425125
  0.0019596629060324  0.6373888583399768  0.4948108639116992
  0.0078137295216014  0.5783895792341315  0.4786331728077326
  0.0725059371947091  0.5830848861953095  0.4881285010046924
  0.2145317675304411  0.4735097687333206  0.5184779622698028
  0.2195281039801953  0.4138807848215088  0.5126840506469351
  0.2832387974961774  0.4185073366272480  0.4937786953689010
  0.3423546044735399  0.4833580609212879  0.4781721656882859
  0.3377082890719391  0.5433586610961445  0.4879462153253940
  0.6895297270321971  0.5125069044782787  0.5166937139217755
  0.6776915400942332  0.6180667315337155  0.5102830696035493
  0.5629056862864146  0.6068066546730396  0.4837510248438365
  0.4713728321227522  0.3837552096590300  0.4717480861382164
  0.4084801667023424  0.2309653317934261  0.5173824046723675
  0.3028961547098084  0.1136264569686316  0.5113411007638864
  0.3140821221591694  0.0100707668454629  0.4847406560397629
  0.5371339402619109  0.1414562809719306  0.4718352620556072
  0.6901891551876740  0.2315193934524982  0.5182042218575540
  0.8076663223710535  0.2434410466764247  0.5124575347728089
  0.9110949184685918  0.3581700312447530  0.4853138972750885
  0.7793628591741287  0.4494535425531969  0.4713695143539182
  0.4500911315769417  0.7484804019304508  0.5333214272281487
  0.5575051519201418  0.8642116284670445  0.5229844817361816
  0.5495478254891172  0.9688341048364357  0.4897402325097512
  0.3259289761432720  0.8419174847563793  0.4794957558693294
  0.1720621041326813  0.7553873790917911  0.5344685419468083
  0.0561988096620452  0.7469392922420949  0.5246804357007625
  0.9516871094024483  0.6344293933494892  0.4908678274680281
  0.0789102030016778  0.5380575744164825  0.4791048389605675
  0.1652260150646122  0.4706613419015140  0.5331960738723862
  0.1735810193784505  0.3632485020334671  0.5228563018369990
  0.2861418913055621  0.3711882665934635  0.4895903345701935
  0.3828019744512067  0.5947940775137912  0.4794017650060867
 
  0.00000000E+00  0.00000000E+00  0.00000000E+00
  0.00000000E+00  0.00000000E+00  0.00000000E+00
  0.00000000E+00  0.00000000E+00  0.00000000E+00
  0.00000000E+00  0.00000000E+00  0.00000000E+00
  0.00000000E+00  0.00000000E+00  0.00000000E+00
  0.00000000E+00  0.00000000E+00  0.00000000E+00
  0.00000000E+00  0.00000000E+00  0.00000000E+00
  0.00000000E+00  0.00000000E+00  0.00000000E+00
  0.00000000E+00  0.00000000E+00  0.00000000E+00
  0.00000000E+00  0.00000000E+00  0.00000000E+00
  0.00000000E+00  0.00000000E+00  0.00000000E+00
  0.00000000E+00  0.00000000E+00  0.00000000E+00
  0.00000000E+00  0.00000000E+00  0.00000000E+00
  0.00000000E+00  0.00000000E+00  0.00000000E+00
  0.00000000E+00  0.00000000E+00  0.00000000E+00
  0.00000000E+00  0.00000000E+00  0.00000000E+00
  0.00000000E+00  0.00000000E+00  0.00000000E+00
  0.00000000E+00  0.00000000E+00  0.00000000E+00
  0.00000000E+00  0.00000000E+00  0.00000000E+00
  0.00000000E+00  0.00000000E+00  0.00000000E+00
  0.00000000E+00  0.00000000E+00  0.00000000E+00
  0.00000000E+00  0.00000000E+00  0.00000000E+00
  0.00000000E+00  0.00000000E+00  0.00000000E+00
  0.00000000E+00  0.00000000E+00  0.00000000E+00
  0.00000000E+00  0.00000000E+00  0.00000000E+00
  0.00000000E+00  0.00000000E+00  0.00000000E+00
  0.00000000E+00  0.00000000E+00  0.00000000E+00
  0.00000000E+00  0.00000000E+00  0.00000000E+00
  0.00000000E+00  0.00000000E+00  0.00000000E+00
  0.00000000E+00  0.00000000E+00  0.00000000E+00
  0.00000000E+00  0.00000000E+00  0.00000000E+00
  0.00000000E+00  0.00000000E+00  0.00000000E+00
  0.00000000E+00  0.00000000E+00  0.00000000E+00
  0.00000000E+00  0.00000000E+00  0.00000000E+00
  0.00000000E+00  0.00000000E+00  0.00000000E+00
  0.00000000E+00  0.00000000E+00  0.00000000E+00
  0.00000000E+00  0.00000000E+00  0.00000000E+00
  0.00000000E+00  0.00000000E+00  0.00000000E+00
  0.00000000E+00  0.00000000E+00  0.00000000E+00
  0.00000000E+00  0.00000000E+00  0.00000000E+00
  0.00000000E+00  0.00000000E+00  0.00000000E+00
  0.00000000E+00  0.00000000E+00  0.00000000E+00
  0.00000000E+00  0.00000000E+00  0.00000000E+00
  0.00000000E+00  0.00000000E+00  0.00000000E+00
  0.00000000E+00  0.00000000E+00  0.00000000E+00
  0.00000000E+00  0.00000000E+00  0.00000000E+00
  0.00000000E+00  0.00000000E+00  0.00000000E+00
  0.00000000E+00  0.00000000E+00  0.00000000E+00
  0.00000000E+00  0.00000000E+00  0.00000000E+00
  0.00000000E+00  0.00000000E+00  0.00000000E+00
  0.00000000E+00  0.00000000E+00  0.00000000E+00
  0.00000000E+00  0.00000000E+00  0.00000000E+00
  0.00000000E+00  0.00000000E+00  0.00000000E+00
  0.00000000E+00  0.00000000E+00  0.00000000E+00
  0.00000000E+00  0.00000000E+00  0.00000000E+00
  0.00000000E+00  0.00000000E+00  0.00000000E+00
  0.00000000E+00  0.00000000E+00  0.00000000E+00
  0.00000000E+00  0.00000000E+00  0.00000000E+00
  0.00000000E+00  0.00000000E+00  0.00000000E+00
  0.00000000E+00  0.00000000E+00  0.00000000E+00
  0.00000000E+00  0.00000000E+00  0.00000000E+00
  0.00000000E+00  0.00000000E+00  0.00000000E+00
  0.00000000E+00  0.00000000E+00  0.00000000E+00
  0.00000000E+00  0.00000000E+00  0.00000000E+00
  0.00000000E+00  0.00000000E+00  0.00000000E+00
  0.00000000E+00  0.00000000E+00  0.00000000E+00
  0.00000000E+00  0.00000000E+00  0.00000000E+00
  0.00000000E+00  0.00000000E+00  0.00000000E+00
  0.00000000E+00  0.00000000E+00  0.00000000E+00
  0.00000000E+00  0.00000000E+00  0.00000000E+00
  0.00000000E+00  0.00000000E+00  0.00000000E+00
  0.00000000E+00  0.00000000E+00  0.00000000E+00
  0.00000000E+00  0.00000000E+00  0.00000000E+00
  0.00000000E+00  0.00000000E+00  0.00000000E+00
  0.00000000E+00  0.00000000E+00  0.00000000E+00
