# Supplementary material for: Topology selectivity of a conformationally flexible precursor through selenium doping
Source: Nat Commun. 2024 Apr 15;15:3235. doi: 10.1038/s41467-024-47614-9 (PMC11018763; doi:10.1038/s41467-024-47614-9)
Supplement: Supplementary file 4 — Source Data [file 41467_2024_47614_MOESM4_ESM.zip › Source Data/Supplementary Figure 5/Figure 5.xlsx]

## Sheet: Sheet1
Supplementary Figure 5a (same with Figure 2h)					Supplementary Figure 5b
Bias (V)	spin-up	Bias (V)	spin-down			Cu up	N up	C up	Cu dw	N dw	C dw
-1.00376	16.05	-1.00376	-0.1252		Bias (V)	dI/dV (arb. u)	dI/dV (arb. u)	dI/dV (arb. u)	dI/dV (arb. u)	dI/dV (arb. u)	dI/dV (arb. u)
-0.99676	16.48	-0.99676	-0.165		-1.00476	9.37828	0.15181	2.52539	-0.0509	-0.00088	-0.01816
-0.99076	16.78	-0.99076	-0.2158		-0.99876	9.70319	0.15727	2.61057	-0.0676	-0.00116	-0.02412
-0.98476	16.97	-0.98476	-0.2798		-0.99276	9.96198	0.16163	2.67769	-0.08908	-0.00154	-0.03179
-0.97776	17.03	-0.97776	-0.36		-0.98576	10.1527	0.16483	2.72494	-0.11644	-0.00201	-0.04156
-0.97176	16.96	-0.97176	-0.4595		-0.97976	10.2697	0.16678	2.75181	-0.151	-0.00261	-0.05389
-0.96576	16.78	-0.96576	-0.5818		-0.97376	10.314	0.16748	2.75717	-0.19425	-0.00336	-0.06934
-0.95876	16.49	-0.95876	-0.7307		-0.96676	10.2897	0.16689	2.74139	-0.24793	-0.00429	-0.0885
-0.95276	16.11	-0.95276	-0.9106		-0.96076	10.1968	0.16509	2.70525	-0.31391	-0.00544	-0.11206
-0.94676	15.65	-0.94676	-1.126		-0.95476	10.0433	0.16207	2.64972	-0.39429	-0.00684	-0.14076
-0.93976	15.13	-0.93976	-1.38		-0.94776	9.83981	0.158	2.57666	-0.49135	-0.00853	-0.17541
-0.93376	14.58	-0.93376	-1.679		-0.94176	9.59515	0.15296	2.48797	-0.60724	-0.01055	-0.21685
-0.92776	14	-0.92776	-2.027		-0.93576	9.32208	0.14715	2.38624	-0.74466	-0.01295	-0.26593
-0.92076	13.44	-0.92076	-2.427		-0.92976	9.03597	0.1407	2.27415	-0.90596	-0.01577	-0.32356
-0.91476	12.9	-0.91476	-2.883		-0.92276	8.75066	0.13381	2.15485	-1.09342	-0.01905	-0.3905
-0.90876	12.43	-0.90876	-3.397		-0.91676	8.48521	0.12667	2.03139	-1.30914	-0.02283	-0.46761
-0.90176	12.03	-0.90176	-3.971		-0.91076	8.25254	0.11951	1.90699	-1.5549	-0.02715	-0.55541
-0.89576	11.74	-0.89576	-4.605		-0.90376	8.07284	0.11249	1.78479	-1.83208	-0.03201	-0.65449
-0.88976	11.57	-0.88976	-5.298		-0.89776	7.9606	0.10585	1.66763	-2.1417	-0.03746	-0.76515
-0.88276	11.54	-0.88276	-6.047		-0.89176	7.93194	0.09974	1.5585	-2.48373	-0.04348	-0.88735
-0.87676	11.67	-0.87676	-6.847		-0.88476	7.99891	0.09431	1.45975	-2.85719	-0.05007	-1.02093
-0.87076	11.96	-0.87076	-7.691		-0.87876	8.17741	0.08974	1.37364	-3.26092	-0.0572	-1.16526
-0.86376	12.43	-0.86376	-8.571		-0.87276	8.47493	0.08617	1.30209	-3.69199	-0.06483	-1.31943
-0.85776	13.08	-0.85776	-9.476		-0.86576	8.90039	0.08366	1.24643	-4.14658	-0.07289	-1.48221
-0.85176	13.9	-0.85176	-10.39		-0.85976	9.45852	0.08232	1.20796	-4.62075	-0.08131	-1.6518
-0.84476	14.9	-0.84476	-11.31		-0.85376	10.1489	0.0822	1.18733	-5.1085	-0.08999	-1.82627
-0.83876	16.06	-0.83876	-12.21		-0.84676	10.9724	0.08331	1.18501	-5.60375	-0.09881	-2.0032
-0.83276	17.37	-0.83276	-13.08		-0.84076	11.9237	0.08568	1.20104	-6.0962	-0.10762	-2.17988
-0.82576	18.81	-0.82576	-13.9		-0.83476	12.9927	0.08929	1.23527	-6.58158	-0.11631	-2.35355
-0.81976	20.36	-0.81976	-14.65		-0.82776	14.1661	0.0941	1.28725	-7.04861	-0.12473	-2.52108
-0.81376	21.99	-0.81376	-15.33		-0.82176	15.4291	0.10006	1.35638	-7.49006	-0.13273	-2.6795
-0.80676	23.68	-0.80676	-15.92		-0.81576	16.763	0.10711	1.44189	-7.89581	-0.14016	-2.8255
-0.80076	25.39	-0.80076	-16.4		-0.80876	18.1401	0.11519	1.54295	-8.26089	-0.14689	-2.95664
-0.79476	27.1	-0.79476	-16.77		-0.80276	19.54	0.12419	1.65872	-8.57546	-0.15278	-3.07031
-0.78876	28.78	-0.78876	-17.03		-0.79676	20.9352	0.13404	1.78821	-8.83426	-0.15777	-3.16441
-0.78176	30.38	-0.78176	-17.17		-0.78976	22.2953	0.14466	1.9309	-9.03312	-0.16176	-3.23704
-0.77576	31.89	-0.77576	-17.19		-0.78376	23.5943	0.15597	2.08593	-9.1697	-0.16474	-3.28753
-0.76976	33.28	-0.76976	-17.09		-0.77776	24.8043	0.1679	2.25285	-9.2399	-0.16667	-3.3153
-0.76276	34.53	-0.76276	-16.9		-0.77076	25.894	0.18038	2.43123	-9.24755	-0.16762	-3.32079
-0.75676	35.61	-0.75676	-16.62		-0.76476	26.8415	0.19332	2.62095	-9.19466	-0.1677	-3.3052
-0.75076	36.51	-0.75076	-16.26		-0.75876	27.6248	0.20673	2.82183	-9.08525	-0.16695	-3.2703
-0.74376	37.23	-0.74376	-15.85		-0.75176	28.2254	0.22047	3.034	-8.92784	-0.16561	-3.21831
-0.73776	37.75	-0.73776	-15.41		-0.74576	28.6316	0.23464	3.25743	-8.72987	-0.16387	-3.15325
-0.73176	38.08	-0.73176	-14.96		-0.73976	28.8274	0.24908	3.49233	-8.50296	-0.16195	-3.07842
-0.72476	38.22	-0.72476	-14.53		-0.73276	28.8147	0.26385	3.73861	-8.26006	-0.16013	-2.99797
-0.71876	38.18	-0.71876	-14.15		-0.72676	28.5952	0.27884	3.9961	-8.00975	-0.15873	-2.91687
-0.71276	37.97	-0.71276	-13.83		-0.72076	28.1679	0.29406	4.26455	-7.77157	-0.15804	-2.83988
-0.70576	37.61	-0.70576	-13.61		-0.71376	27.55	0.30942	4.54267	-7.55513	-0.1584	-2.77195
-0.69976	37.12	-0.69976	-13.51		-0.70776	26.7501	0.32488	4.83038	-7.37645	-0.16013	-2.71808
-0.69376	36.52	-0.69376	-13.55		-0.70176	25.7951	0.34031	5.12526	-7.24892	-0.16358	-2.68305
-0.68676	35.82	-0.68676	-13.74		-0.69476	24.6972	0.35565	5.42529	-7.18632	-0.16905	-2.67124
-0.68076	35.04	-0.68076	-14.11		-0.68876	23.4873	0.37076	5.72801	-7.19909	-0.17683	-2.68674
-0.67476	34.21	-0.67476	-14.67		-0.68276	22.1849	0.38547	6.03069	-7.29741	-0.18718	-2.73296
-0.66776	33.34	-0.66776	-15.41		-0.67576	20.8177	0.39968	6.32972	-7.49051	-0.20031	-2.81269
-0.66176	32.44	-0.66176	-16.35		-0.66976	19.4122	0.41317	6.62172	-7.78487	-0.21641	-2.92801
-0.65576	31.53	-0.65576	-17.49		-0.66376	17.9906	0.42582	6.90296	-8.18479	-0.23565	-3.08021
-0.64876	30.63	-0.64876	-18.8		-0.65676	16.5752	0.43749	7.16948	-8.6909	-0.258	-3.26989
-0.64276	29.73	-0.64276	-20.3		-0.65076	15.1881	0.44805	7.41761	-9.30496	-0.28355	-3.49633
-0.63676	28.86	-0.63676	-21.95		-0.64476	13.8427	0.4574	7.64516	-10.0202	-0.31221	-3.75867
-0.62976	28.02	-0.62976	-23.75		-0.63776	12.5616	0.46549	7.84915	-10.8318	-0.34387	-4.05472
-0.62376	27.22	-0.62376	-25.66		-0.63176	11.3489	0.47234	8.02746	-11.7334	-0.3783	-4.38159
-0.61776	26.46	-0.61776	-27.66		-0.62576	10.2196	0.47799	8.17971	-12.709	-0.41529	-4.73596
-0.61076	25.76	-0.61076	-29.73		-0.61976	9.17945	0.48257	8.306	-13.7475	-0.45452	-5.114
-0.60476	25.11	-0.60476	-31.83		-0.61276	8.22973	0.48629	8.40742	-14.8355	-0.49559	-5.5106
-0.59876	24.54	-0.59876	-33.92		-0.60676	7.37544	0.48934	8.48607	-15.9509	-0.53815	-5.92148
-0.59176	24.03	-0.59176	-35.99		-0.60076	6.61555	0.49206	8.54464	-17.0785	-0.58169	-6.34143
-0.58576	23.61	-0.58576	-37.99		-0.59376	5.9493	0.49482	8.58814	-18.2001	-0.62582	-6.7651
-0.57976	23.28	-0.57976	-39.9		-0.58776	5.37291	0.49805	8.62068	-19.2931	-0.66997	-7.18757
-0.57276	23.04	-0.57276	-41.69		-0.58176	4.88208	0.50212	8.64709	-20.3384	-0.71374	-7.60383
-0.56676	22.9	-0.56676	-43.33		-0.57476	4.47296	0.50752	8.67286	-21.3185	-0.75667	-8.00906
-0.56076	22.86	-0.56076	-44.81		-0.56876	4.1399	0.51469	8.70294	-22.2158	-0.79829	-8.39958
-0.55376	22.93	-0.55376	-46.11		-0.56276	3.87713	0.52412	8.74335	-23.0126	-0.83826	-8.77112
-0.54776	23.1	-0.54776	-47.21		-0.55576	3.67928	0.53616	8.79803	-23.6985	-0.87627	-9.12064
-0.54176	23.37	-0.54176	-48.11		-0.54976	3.54024	0.55125	8.86957	-24.2591	-0.91202	-9.44615
-0.53476	23.74	-0.53476	-48.8		-0.54376	3.4541	0.56975	8.96189	-24.6898	-0.94537	-9.74511
-0.52876	24.19	-0.52876	-49.29		-0.53676	3.4147	0.59191	9.07571	-24.982	-0.97631	-10.0166
-0.52276	24.72	-0.52276	-49.58		-0.53076	3.4167	0.61801	9.21158	-25.134	-1.00477	-10.2599
-0.51576	25.31	-0.51576	-49.67		-0.52476	3.454	0.64826	9.36927	-25.148	-1.03093	-10.475
-0.50976	25.96	-0.50976	-49.6		-0.51776	3.52147	0.68287	9.54569	-25.0241	-1.05508	-10.6618
-0.50376	26.64	-0.50376	-49.35		-0.51176	3.61327	0.72199	9.73851	-24.7733	-1.07734	-10.8227
-0.49676	27.34	-0.49676	-48.97		-0.50576	3.72435	0.76564	9.94334	-24.4018	-1.09828	-10.9583
-0.49076	28.05	-0.49076	-48.46		-0.49876	3.84955	0.81404	10.1562	-23.9218	-1.11822	-11.0696
-0.48476	28.74	-0.48476	-47.84		-0.49276	3.98423	0.86722	10.3723	-23.3413	-1.13787	-11.1593
-0.47876	29.41	-0.47876	-47.14		-0.48676	4.12357	0.9254	10.5861	-22.6777	-1.15792	-11.2294
-0.47176	30.05	-0.47176	-46.38		-0.47976	4.26357	0.98872	10.7925	-21.9467	-1.17893	-11.2819
-0.46576	30.65	-0.46576	-45.57		-0.47376	4.40028	1.05709	10.9877	-21.1577	-1.2013	-11.3181
-0.45976	31.19	-0.45976	-44.73		-0.46776	4.53059	1.13094	11.1671	-20.3291	-1.22607	-11.3412
-0.45276	31.67	-0.45276	-43.87		-0.46076	4.65076	1.21045	11.3275	-19.4747	-1.25341	-11.3525
-0.44676	32.09	-0.44676	-43.02		-0.45476	4.7605	1.29552	11.4664	-18.6043	-1.28433	-11.3531
-0.44076	32.46	-0.44076	-42.18		-0.44876	4.85553	1.38649	11.5819	-17.7313	-1.3191	-11.3455
-0.43376	32.76	-0.43376	-41.36		-0.44176	4.93465	1.48344	11.6737	-16.8661	-1.3583	-11.3299
-0.42776	33	-0.42776	-40.57		-0.43576	4.99964	1.58604	11.7414	-16.0164	-1.40195	-11.3083
-0.42176	33.19	-0.42176	-39.81		-0.42976	5.04601	1.69447	11.7851	-15.191	-1.45106	-11.2802
-0.41476	33.32	-0.41476	-39.08		-0.42276	5.07928	1.80829	11.8067	-14.3958	-1.50503	-11.2469
-0.40876	33.41	-0.40876	-38.39		-0.41676	5.09377	1.92709	11.8076	-13.6346	-1.56433	-11.2089
-0.40276	33.46	-0.40276	-37.74		-0.41076	5.0927	2.05046	11.7892	-12.9118	-1.62885	-11.1655
-0.39576	33.46	-0.39576	-37.13		-0.40376	5.07939	2.17758	11.7525	-12.2266	-1.69843	-11.1171
-0.38976	33.42	-0.38976	-36.55		-0.39776	5.052	2.30755	11.7003	-11.5839	-1.77318	-11.0628
-0.38376	33.33	-0.38376	-36		-0.39176	5.01108	2.43923	11.6331	-10.9826	-1.85243	-11.0034
-0.37676	33.21	-0.37676	-35.49		-0.38476	4.95996	2.57138	11.5509	-10.4215	-1.93612	-10.9377
-0.37076	33.04	-0.37076	-35		-0.37876	4.89915	2.70313	11.4544	-9.90206	-2.02404	-10.8649
-0.36476	32.82	-0.36476	-34.54		-0.37276	4.82897	2.83317	11.3439	-9.42185	-2.11577	-10.7855
-0.35776	32.56	-0.35776	-34.1		-0.36576	4.75171	2.9603	11.2184	-8.98142	-2.21155	-10.6991
-0.35176	32.24	-0.35176	-33.69		-0.35976	4.6671	3.0836	11.0766	-8.57637	-2.31058	-10.6049
-0.34576	31.86	-0.34576	-33.3		-0.35376	4.57645	3.20265	10.9177	-8.21053	-2.4131	-10.5027
-0.33876	31.44	-0.33876	-32.93		-0.34676	4.48041	3.31653	10.7397	-7.87841	-2.51913	-10.3933
-0.33276	30.95	-0.33276	-32.59		-0.34076	4.37977	3.42554	10.5419	-7.58179	-2.62888	-10.2765
-0.32676	30.42	-0.32676	-32.28		-0.33476	4.27516	3.53036	10.3229	-7.31793	-2.7424	-10.1529
-0.31976	29.84	-0.31976	-31.99		-0.32776	4.16719	3.63165	10.0824	-7.08791	-2.86048	-10.0232
-0.31376	29.22	-0.31376	-31.73		-0.32176	4.05675	3.73111	9.82014	-6.88905	-2.98343	-9.88783
-0.30776	28.57	-0.30776	-31.51		-0.31576	3.94506	3.83037	9.53685	-6.72087	-3.11193	-9.74755
-0.30076	27.9	-0.30076	-31.32		-0.30976	3.83228	3.93236	9.2337	-6.58196	-3.24687	-9.60412
-0.29476	27.22	-0.29476	-31.17		-0.30276	3.71998	4.03895	8.91255	-6.47106	-3.38937	-9.4577
-0.28876	26.55	-0.28876	-31.05		-0.29676	3.60961	4.15418	8.57656	-6.38561	-3.54017	-9.30989
-0.28176	25.91	-0.28176	-30.97		-0.29076	3.50204	4.28071	8.22867	-6.32395	-3.70107	-9.16111
-0.27576	25.3	-0.27576	-30.92		-0.28376	3.39843	4.42169	7.87289	-6.28358	-3.87236	-9.01309
-0.26976	24.74	-0.26976	-30.91		-0.27776	3.30062	4.58009	7.51448	-6.26069	-4.05629	-8.86599
-0.26276	24.25	-0.26276	-30.93		-0.27176	3.20918	4.75926	7.15635	-6.25214	-4.25283	-8.72115
-0.25676	23.83	-0.25676	-30.99		-0.26476	3.12571	4.96053	6.8045	-6.25411	-4.46399	-8.57869
-0.25076	23.49	-0.25076	-31.07		-0.25876	3.0507	5.1854	6.46255	-6.26452	-4.69016	-8.43937
-0.24376	23.24	-0.24376	-31.18		-0.25276	2.98533	5.43461	6.13485	-6.27876	-4.93185	-8.30298
-0.23776	23.07	-0.23776	-31.31		-0.24576	2.92987	5.70751	5.82492	-6.29223	-5.19049	-8.16973
-0.23176	22.98	-0.23176	-31.45		-0.23976	2.88434	6.00281	5.5361	-6.30189	-5.46528	-8.03994
-0.22476	22.97	-0.22476	-31.6		-0.23376	2.84865	6.31737	5.26992	-6.3035	-5.7562	-7.91309
-0.21876	23.03	-0.21876	-31.75		-0.22676	2.82207	6.64751	5.0281	-6.29626	-6.06228	-7.78867
-0.21276	23.14	-0.21276	-31.9		-0.22076	2.80409	6.98853	4.81101	-6.2738	-6.38267	-7.66645
-0.20576	23.29	-0.20576	-32.04		-0.21476	2.7932	7.33459	4.61831	-6.23642	-6.7147	-7.54513
-0.19976	23.46	-0.19976	-32.16		-0.20776	2.7891	7.67897	4.44914	-6.18123	-7.05653	-7.42541
-0.19376	23.63	-0.19376	-32.25		-0.20176	2.78955	8.0144	4.30132	-6.10829	-7.40475	-7.30564
-0.18676	23.79	-0.18676	-32.31		-0.19576	2.79365	8.33346	4.17268	-6.01621	-7.75538	-7.18511
-0.18076	23.92	-0.18076	-32.33		-0.18876	2.80062	8.62792	4.06037	-5.90524	-8.10393	-7.06314
-0.17476	24	-0.17476	-32.29		-0.18276	2.80844	8.8902	3.96144	-5.77483	-8.4451	-6.93923
-0.16876	24.02	-0.16876	-32.2		-0.17676	2.81733	9.11285	3.87284	-5.6289	-8.7742	-6.81192
-0.16176	23.97	-0.16176	-32.04		-0.16976	2.82619	9.29098	3.79078	-5.46562	-9.0847	-6.68137
-0.15576	23.84	-0.15576	-31.81		-0.16376	2.83556	9.42062	3.71302	-5.28916	-9.3707	-6.54507
-0.14976	23.63	-0.14976	-31.49		-0.15776	2.84608	9.49271	3.63639	-5.09982	-9.6247	-6.40383
-0.14276	23.34	-0.14276	-31.09		-0.15076	2.85819	9.50795	3.55925	-4.89975	-9.8439	-6.25597
-0.13676	22.97	-0.13676	-30.59		-0.14476	2.87381	9.46438	3.47951	-4.69178	-10.0181	-6.10062
-0.13076	22.54	-0.13076	-30		-0.13876	2.89496	9.36258	3.39618	-4.47848	-10.1448	-5.93735
-0.12376	22.04	-0.12376	-29.3		-0.13176	2.92364	9.20287	3.30865	-4.25991	-10.2205	-5.76522
-0.11776	21.5	-0.11776	-28.5		-0.12576	2.96276	8.99076	3.21703	-4.0391	-10.2407	-5.58387
-0.11176	20.93	-0.11176	-27.61		-0.11976	3.01536	8.72736	3.12194	-3.81704	-10.2004	-5.39292
-0.10476	20.35	-0.10476	-26.62		-0.11276	3.08401	8.42262	3.02421	-3.59592	-10.1013	-5.19242
-0.09876	19.77	-0.09876	-25.54		-0.10676	3.17173	8.07857	2.92545	-3.37668	-9.94343	-4.98226
-0.09276	19.21	-0.09276	-24.38		-0.10076	3.28122	7.70698	2.82705	-3.16039	-9.72538	-4.76298
-0.08576	18.69	-0.08576	-23.15		-0.09376	3.4144	7.31217	2.73117	-2.94828	-9.45374	-4.53528
-0.07976	18.21	-0.07976	-21.86		-0.08776	3.57356	6.90449	2.6393	-2.74122	-9.12784	-4.29995
-0.07376	17.8	-0.07376	-20.53		-0.08176	3.75911	6.49014	2.55343	-2.54016	-8.75623	-4.0584
-0.06676	17.46	-0.06676	-19.16		-0.07476	3.97112	6.07759	2.47523	-2.34555	-8.34255	-3.81239
-0.06076	17.2	-0.06076	-17.78		-0.06876	4.20935	5.67325	2.40596	-2.15865	-7.89524	-3.56328
-0.05476	17.01	-0.05476	-16.41		-0.06276	4.47224	5.28329	2.34669	-1.98001	-7.41953	-3.31315
-0.04776	16.9	-0.04776	-15.05		-0.05576	4.75592	4.91284	2.29817	-1.81037	-6.92484	-3.06389
-0.04176	16.85	-0.04176	-13.72		-0.04976	5.05862	4.56614	2.26045	-1.65053	-6.41751	-2.81788
-0.03576	16.87	-0.03576	-12.43		-0.04376	5.37349	4.24627	2.23341	-1.50175	-5.90521	-2.57705
-0.02876	16.93	-0.02876	-11.21		-0.03676	5.69691	3.95525	2.21625	-1.3646	-5.39536	-2.34341
-0.02276	17.03	-0.02276	-10.06		-0.03076	6.02183	3.69361	2.20806	-1.24038	-4.89416	-2.11901
-0.01676	17.16	-0.01676	-8.986		-0.02476	6.34202	3.46125	2.20719	-1.13004	-4.40771	-1.90553
-0.00976	17.28	-0.00976	-8.005		-0.01876	6.64951	3.2573	2.21202	-1.03471	-3.94153	-1.70475
-0.00376	17.4	-0.00376	-7.12		-0.01176	6.93863	3.07988	2.22059	-0.9558	-3.4996	-1.51784
0.00224	17.48	0.00224	-6.339		-0.00576	7.20173	2.92647	2.23061	-0.89486	-3.0855	-1.34608
0.00924	17.52	0.00924	-5.665		0.00024	7.42998	2.79396	2.24006	-0.85317	-2.70134	-1.19035
0.01524	17.51	0.01524	-5.101		0.00724	7.6223	2.67925	2.24681	-0.8324	-2.3498	-1.05127
0.02124	17.42	0.02124	-4.649		0.01324	7.76789	2.57895	2.24863	-0.83438	-2.03045	-0.92931
0.02824	17.26	0.02824	-4.31		0.01924	7.86462	2.48933	2.24383	-0.86094	-1.74447	-0.82464
0.03424	17.01	0.03424	-4.084		0.02624	7.90966	2.40752	2.23087	-0.91382	-1.49097	-0.73735
0.04024	16.67	0.04024	-3.97		0.03224	7.90117	2.33021	2.20834	-0.99498	-1.2689	-0.66734
0.04724	16.24	0.04724	-3.966		0.03824	7.83797	2.25489	2.17543	-1.10631	-1.07705	-0.61431
0.05324	15.73	0.05324	-4.071		0.04524	7.71946	2.17885	2.13171	-1.24976	-0.91346	-0.57793
0.05924	15.14	0.05924	-4.28		0.05124	7.54894	2.10107	2.07686	-1.42677	-0.77618	-0.5577
0.06624	14.47	0.06624	-4.591		0.05724	7.32977	2.01945	2.01134	-1.63848	-0.66323	-0.55306
0.07224	13.74	0.07224	-4.999		0.06424	7.06465	1.93366	1.93547	-1.88652	-0.57229	-0.56336
0.07824	12.95	0.07824	-5.497		0.07024	6.7594	1.84282	1.8504	-2.1707	-0.50121	-0.58787
0.08524	12.13	0.08524	-6.079		0.07624	6.42128	1.74748	1.75713	-2.49148	-0.4479	-0.62572
0.09124	11.27	0.09124	-6.737		0.08324	6.05381	1.64764	1.65711	-2.84779	-0.41026	-0.67605
0.09724	10.4	0.09724	-7.462		0.08924	5.66584	1.5445	1.55189	-3.23782	-0.38635	-0.73774
0.10424	9.529	0.10424	-8.242		0.09524	5.26407	1.43849	1.44292	-3.65909	-0.37432	-0.80966
0.11024	8.665	0.11024	-9.065		0.10224	4.85383	1.331	1.33201	-4.10787	-0.37241	-0.8905
0.11624	7.822	0.11624	-9.917		0.10824	4.44146	1.22311	1.22068	-4.57974	-0.37902	-0.97879
0.12324	7.008	0.12324	-10.78		0.11424	4.03465	1.11629	1.11043	-5.06958	-0.39261	-1.07292
0.12924	6.232	0.12924	-11.65		0.12124	3.6376	1.01114	1.00269	-5.56988	-0.41178	-1.17116
0.13524	5.5	0.13524	-12.5		0.12724	3.25502	0.90973	0.89868	-6.07282	-0.43516	-1.27165
0.14124	4.818	0.14124	-13.31		0.13324	2.89089	0.81217	0.79945	-6.57152	-0.46153	-1.37237
0.14824	4.189	0.14824	-14.07		0.14024	2.54805	0.71978	0.70585	-7.05663	-0.48967	-1.47136
0.15424	3.614	0.15424	-14.76		0.14624	2.22911	0.63313	0.6185	-7.52041	-0.51848	-1.56653
0.16024	3.095	0.16024	-15.37		0.15224	1.93537	0.55266	0.53791	-7.95179	-0.54693	-1.65579
0.16724	2.63	0.16724	-15.88		0.15924	1.66737	0.47877	0.46425	-8.34119	-0.57403	-1.73721
0.17324	2.218	0.17324	-16.28		0.16524	1.42575	0.4116	0.39765	-8.68409	-0.59896	-1.80892
0.17924	1.856	0.17924	-16.56		0.17124	1.21004	0.35113	0.33801	-8.97009	-0.62087	-1.86922
0.18624	1.541	0.18624	-16.72		0.17824	1.01901	0.29725	0.28512	-9.19272	-0.63915	-1.91673
0.19224	1.27	0.19224	-16.74		0.18424	0.85174	0.24967	0.23867	-9.34875	-0.6532	-1.95035
0.19824	1.039	0.19824	-16.64		0.19024	0.70655	0.20811	0.19827	-9.43146	-0.66259	-1.96914
0.20524	0.8429	0.20524	-16.4		0.19724	0.58151	0.17211	0.16344	-9.44224	-0.667	-1.97273
0.21124	0.6788	0.21124	-16.05		0.20324	0.47496	0.14124	0.1337	-9.37884	-0.66634	-1.96092
0.21724	0.5424	0.21724	-15.58		0.20924	0.385	0.115	0.10853	-9.24409	-0.66051	-1.93399
0.22424	0.4301	0.22424	-15		0.21624	0.3097	0.09291	0.08742	-9.03798	-0.64964	-1.89262
0.23024	0.3384	0.23024	-14.34		0.22224	0.2472	0.07448	0.06988	-8.76892	-0.63396	-1.83766
0.23624	0.2642	0.23624	-13.59		0.22824	0.1958	0.05924	0.05542	-8.44222	-0.61381	-1.77037
0.24324	0.2047	0.24324	-12.79		0.23524	0.1539	0.04675	0.04362	-8.06375	-0.5896	-1.69222
0.24924	0.1574	0.24924	-11.94		0.24124	0.12006	0.0366	0.03406	-7.64132	-0.56195	-1.60489
0.25524	0.12	0.25524	-11.05		0.24724	0.09292	0.02844	0.0264	-7.1854	-0.53137	-1.51022
0.26224	0.09086	0.26224	-10.16		0.25424	0.07136	0.02192	0.0203	-6.70322	-0.49846	-1.41001
0.26824	0.06824	0.26824	-9.26		0.26024	0.05438	0.01676	0.01548	-6.20498	-0.46391	-1.30611
0.27424	0.05085	0.27424	-8.376		0.26624	0.04113	0.01272	0.01172	-5.69956	-0.42837	-1.20042
0.28124	0.0376	0.28124	-7.517		0.27324	0.03086	0.00958	0.00881	-5.19366	-0.39243	-1.09471
0.28724	0.02759	0.28724	-6.694		0.27924	0.02298	0.00715	0.00656	-4.69525	-0.35667	-0.99049
0.29324	0.02008	0.29324	-5.914		0.28524	0.01698	0.0053	0.00485	-4.21228	-0.3216	-0.88916
0.30024	0.0145	0.30024	-5.184		0.29124	0.01244	0.0039	0.00356	-3.74918	-0.2877	-0.79197
0.30624	0.01039	0.30624	-4.508		0.29824	0.00905	0.00284	0.00259	-3.31086	-0.25532	-0.69983
0.31224	0.00739	0.31224	-3.89		0.30424	0.00653	0.00206	0.00187	-2.9011	-0.22485	-0.61361
0.31924	0.00522	0.31924	-3.331		0.31024	0.00468	0.00148	0.00134	-2.522	-0.1964	-0.53379
0.32524	0.00365	0.32524	-2.829		0.31724	0.00333	0.00105	0.00095	-2.1753	-0.17023	-0.46073
0.33124	0.00254	0.33124	-2.384		0.32324	0.00234	0.00074	0.00067	-1.86174	-0.14636	-0.39456
0.33824	0.00175	0.33824	-1.994		0.32924	0.00164	0.00052	0.00047	-1.58068	-0.12484	-0.33523
0.34424	0.0012	0.34424	-1.654		0.33624	0.00114	0.00036	0.00033	-1.33168	-0.10566	-0.2826
0.35024	0.00081	0.35024	-1.362		0.34224	0.00078	0.00025	0.00023	-1.11314	-0.08871	-0.23636
0.35724	0.00055	0.35724	-1.112		0.34824	0.00054	0.00017	0.00015	-0.92301	-0.07389	-0.19614
0.36324	0.00036	0.36324	-0.901		0.35524	0.00036	0.00012	0.0001	-0.75942	-0.06107	-0.16148
0.36924	0.00024	0.36924	-0.7244		0.36124	0.00024	8e-05	7e-05	-0.62008	-0.05007	-0.13191
0.37624	0.00016	0.37624	-0.5778		0.36724	0.00016	5e-05	5e-05	-0.50222	-0.04072	-0.10691
0.38224	0.0001	0.38224	-0.4572		0.37424	0.00011	3e-05	3e-05	-0.40359	-0.03286	-0.08596
0.38824	7e-05	0.38824	-0.359		0.38024	7e-05	2e-05	2e-05	-0.32178	-0.02631	-0.06858
0.39524	4e-05	0.39524	-0.2797		0.38624	5e-05	1e-05	1e-05	-0.25456	-0.02089	-0.05428
0.40124	3e-05	0.40124	-0.2161		0.39324	3e-05	1e-05	1e-05	-0.19981	-0.01646	-0.04263
0.40724	2e-05	0.40724	-0.1657		0.39924	2e-05	1e-05	1e-05	-0.15559	-0.01287	-0.03322
0.41424	2e-05	0.41424	-0.1261		0.40524	1e-05	0	0	-0.12021	-0.00998	-0.02568
0.42024	1e-05	0.42024	-0.09517		0.41224	1e-05	0	0	-0.09215	-0.00768	-0.01969
0.42624	2e-05	0.42624	-0.07127		0.41824	1e-05	0	0	-0.07008	-0.00586	-0.01499
0.43224	2e-05	0.43224	-0.05296		0.42424	1e-05	0	0	-0.05288	-0.00444	-0.01131
0.43924	3e-05	0.43924	-0.03904		0.43124	1e-05	0	1e-05	-0.03959	-0.00334	-0.00847
0.44524	5e-05	0.44524	-0.02855		0.43724	1e-05	0	1e-05	-0.0294	-0.00249	-0.0063
0.45124	8e-05	0.45124	-0.02072		0.44324	1e-05	0	1e-05	-0.02167	-0.00184	-0.00464
0.45824	0.00012	0.45824	-0.01491		0.45024	2e-05	0	2e-05	-0.01584	-0.00135	-0.0034
0.46424	0.00018	0.46424	-0.01065		0.45624	2e-05	0	3e-05	-0.01149	-0.00098	-0.00246
0.47024	0.00028	0.47024	-0.00755		0.46224	4e-05	0	4e-05	-0.00827	-0.00071	-0.00177
0.47724	0.00042	0.47724	-0.00531		0.46924	6e-05	0	7e-05	-0.0059	-0.00051	-0.00127
0.48324	0.00063	0.48324	-0.0037		0.47524	9e-05	0	0.0001	-0.00418	-0.00036	-0.0009
0.48924	0.00093	0.48924	-0.00256		0.48124	0.00013	0	0.00016	-0.00294	-0.00025	-0.00063
0.49624	0.00138	0.49624	-0.00176		0.48824	0.0002	1e-05	0.00024	-0.00205	-0.00018	-0.00044
0.50224	0.00203	0.50224	-0.0012		0.49424	0.0003	1e-05	0.00035	-0.00142	-0.00012	-0.00031
0.50824	0.00295	0.50824	-0.00081		0.50024	0.00044	1e-05	0.00052	-0.00097	-8e-05	-0.00021
0.51524	0.00426	0.51524	-0.00054		0.50724	0.00064	2e-05	0.00076	-0.00066	-6e-05	-0.00014
0.52124	0.0061	0.52124	-0.00036		0.51324	0.00094	3e-05	0.00111	-0.00045	-4e-05	-0.0001
0.52724	0.00867	0.52724	-0.00024		0.51924	0.00135	4e-05	0.0016	-0.0003	-3e-05	-6e-05
0.53424	0.01223	0.53424	-0.00016		0.52624	0.00194	6e-05	0.00229	-0.0002	-2e-05	-4e-05
0.54024	0.0171	0.54024	-0.0001		0.53224	0.00276	8e-05	0.00326	-0.00013	-1e-05	-3e-05
0.54624	0.02372	0.54624	-7e-05		0.53824	0.00388	0.00011	0.00459	-9e-05	-1e-05	-2e-05
0.55324	0.03266	0.55324	-4e-05		0.54524	0.00543	0.00016	0.00642	-6e-05	0	-1e-05
0.55924	0.04459	0.55924	-3e-05		0.55124	0.00754	0.00022	0.00891	-4e-05	0	-1e-05
0.56524	0.06041	0.56524	-2e-05		0.55724	0.01037	0.00031	0.01227	-2e-05	0	0
0.57224	0.08119	0.57224	-1e-05		0.56424	0.01416	0.00042	0.01675	-1e-05	0	0
0.57824	0.1082	0.57824	-1e-05		0.57024	0.01919	0.00057	0.02269	-1e-05	0	0
0.58424	0.1432	0.58424	0		0.57624	0.02579	0.00077	0.0305	-1e-05	0	0
0.59124	0.1879	0.59124	0		0.58324	0.03438	0.00102	0.04066	0	0	0
0.59724	0.2446	0.59724	0		0.58924	0.04547	0.00136	0.05378	0	0	0
0.60324	0.3159	0.60324	0		0.59524	0.05966	0.00179	0.07057	0	0	0
0.61024	0.4047	0.61024	0		0.60124	0.07767	0.00233	0.09187	0	0	0
0.61624	0.5144	0.61624	0		0.60824	0.1003	0.00302	0.11864	0	0	0
0.62224	0.6487	0.62224	0		0.61424	0.1285	0.00387	0.152	0	0	0
0.62924	0.8115	0.62924	0		0.62024	0.16333	0.00493	0.1932	0	0	0
0.63524	1.007	0.63524	0		0.62724	0.20595	0.00623	0.24362	0	0	0
0.64124	1.24	0.64124	0		0.63324	0.25761	0.00781	0.30474	0	0	0
0.64824	1.514	0.64824	0		0.63924	0.31971	0.00972	0.3782	0	0	0
0.65424	1.835	0.65424	0		0.64624	0.39364	0.01199	0.4656	0	0	0
0.66024	2.206	0.66024	0		0.65224	0.48073	0.01468	0.56872	0	0	0
0.66724	2.631	0.66724	0		0.65824	0.58255	0.01782	0.68911	0	0	0
0.67324	3.112	0.67324	0		0.66524	0.70014	0.02147	0.82838	0	0	0
0.67924	3.653	0.67924	0		0.67124	0.83505	0.02566	0.98788	0	0	0
0.68624	4.254	0.68624	0		0.67724	0.98773	0.03042	1.16879	0	0	0
0.69224	4.914	0.69224	0		0.68424	1.1593	0.03577	1.37175	0	0	0
0.69824	5.631	0.69824	0		0.69024	1.34975	0.04174	1.59723	0	0	0
0.70524	6.402	0.70524	0		0.69624	1.55923	0.04831	1.84507	0	0	0
0.71124	7.22	0.71124	0		0.70324	1.78688	0.05548	2.11442	0	0	0
0.71724	8.079	0.71724	0		0.70924	2.03138	0.0632	2.40384	0	0	0
0.72424	8.968	0.72424	0		0.71524	2.2911	0.07143	2.71124	0	0	0
0.73024	9.876	0.73024	0		0.72224	2.56343	0.08009	3.03349	0	0	0
0.73624	10.79	0.73624	0		0.72824	2.84533	0.08908	3.36748	0	0	0
0.74224	11.69	0.74224	0		0.73424	3.13304	0.09829	3.70832	0	0	0
0.74924	12.57	0.74924	0		0.74124	3.42315	0.1076	4.05127	0	0	0
0.75524	13.41	0.75524	0		0.74724	3.70976	0.11685	4.39071	0	0	0
0.76124	14.19	0.76124	0		0.75324	3.98872	0.12589	4.72087	0	0	0
0.76824	14.9	0.76824	0		0.76024	4.25392	0.13455	5.03583	0	0	0
0.77424	15.52	0.77424	0		0.76624	4.50236	0.14267	5.32909	0	0	0
0.78024	16.04	0.78024	0		0.77224	4.72623	0.15007	5.59466	0	0	0
0.78724	16.44	0.78724	0		0.77924	4.92213	0.1566	5.82648	0	0	0
0.79324	16.71	0.79324	0		0.78524	5.08574	0.16213	6.02008	0	0	0
0.79924	16.86	0.79924	0		0.79124	5.2121	0.1665	6.17081	0	0	0
0.80624	16.88	0.80624	0		0.79824	5.29981	0.16964	6.2749	0	0	0
0.81224	16.76	0.81224	0		0.80424	5.34657	0.17146	6.3304	0	0	0
0.81824	16.5	0.81824	0		0.81024	5.35138	0.17193	6.3356	0	0	0
0.82524	16.13	0.82524	0		0.81724	5.31295	0.17104	6.2904	0	0	0
0.83124	15.64	0.83124	0		0.82324	5.233	0.16878	6.19597	0	0	0
0.83724	15.04	0.83724	0		0.82924	5.11392	0.16524	6.05448	0	0	0
0.84424	14.35	0.84424	0		0.83624	4.95712	0.1605	5.86947	0	0	0
0.85024	13.58	0.85024	0		0.84224	4.76672	0.15465	5.64482	0	0	0
0.85624	12.75	0.85624	0		0.84824	4.54796	0.14781	5.3856	0	0	0
0.86324	11.88	0.86324	0		0.85524	4.3044	0.14016	5.09753	0	0	0
0.86924	10.98	0.86924	0		0.86124	4.04208	0.13187	4.78663	0	0	0
0.87524	10.07	0.87524	0		0.86724	3.76534	0.12307	4.45905	0	0	0
0.88224	9.155	0.88224	0		0.87424	3.47956	0.11394	4.1208	0	0	0
0.88824	8.261	0.88824	0		0.88024	3.19005	0.10465	3.77802	0	0	0
0.89424	7.395	0.89424	0		0.88624	2.90147	0.09535	3.43647	0	0	0
0.90124	6.567	0.90124	0		0.89324	2.61792	0.0862	3.10075	0	0	0
0.90724	5.786	0.90724	0		0.89924	2.34349	0.0773	2.7758	0	0	0
0.91324	5.057	0.91324	0		0.90524	2.08122	0.06877	2.46499	0	0	0
0.92024	4.385	0.92024	0		0.91124	1.83365	0.0607	2.17173	0	0	0
0.92624	3.772	0.92624	0		0.91824	1.60255	0.05314	1.89807	0	0	0
0.93224	3.219	0.93224	0		0.92424	1.38945	0.04616	1.64586	0	0	0
0.93924	2.725	0.93924	0		0.93024	1.19518	0.03978	1.41575	0	0	0
0.94524	2.289	0.94524	0		0.93724	1.01988	0.034	1.20818	0	0	0
0.95124	1.907	0.95124	0		0.94324	0.86333	0.02884	1.02285	0	0	0
0.95824	1.577	0.95824	0		0.94924	0.72513	0.02426	0.85907	0	0	0
0.96424	1.293	0.96424	0		0.95624	0.60427	0.02025	0.71577	0	0	0
0.97024	1.052	0.97024	-1e-05		0.96224	0.49934	0.01677	0.59168	0	0	0
0.97724	0.8489	0.97724	-1e-05		0.96824	0.40952	0.01377	0.48519	0	0	0
0.98324	0.6797	0.98324	-2e-05		0.97524	0.33315	0.01122	0.39472	0	0	0
0.98924	0.5399	0.98924	-3e-05		0.98124	0.26887	0.00907	0.31857	0	0	0
0.99624	0.4254	0.99624	-5e-05		0.98724	0.21526	0.00728	0.25507	-1e-05	0	-1e-05
1.00224	0.3326	1.00224	-8e-05		0.99424	0.17098	0.00579	0.2026	-1e-05	0	-1e-05
1.00824	0.2579	1.00824	-0.00012		1.00024	0.13473	0.00457	0.15965	-2e-05	0	-2e-05
1.01524	0.1985	1.01524	-0.00018		1.00624	0.10533	0.00358	0.12481	-3e-05	0	-3e-05
1.02124	0.1515	1.02124	-0.00028		1.01324	0.08167	0.00278	0.0968	-4e-05	0	-4e-05
1.02724	0.1147	1.02724	-0.00042		1.01924	0.06284	0.00214	0.07447	-6e-05	0	-6e-05
1.03424	0.08617	1.03424	-0.00063		1.02524	0.04797	0.00164	0.05685	-9e-05	0	-0.0001
1.04024	0.06422	1.04024	-0.00093		1.03224	0.03632	0.00124	0.04304	-0.00014	0	-0.00015
1.04624	0.04748	1.04624	-0.00138		1.03824	0.02728	0.00093	0.03234	-0.00021	0	-0.00023
1.05224	0.03482	1.05224	-0.00203		1.04424	0.02033	0.0007	0.0241	-0.00032	0	-0.00034
1.05924	0.02534	1.05924	-0.00296		1.05124	0.01503	0.00052	0.01782	-0.00047	-1e-05	-0.0005
1.06524	0.01829	1.06524	-0.00427		1.05724	0.01103	0.00038	0.01307	-0.00069	-1e-05	-0.00073
1.07124	0.0131	1.07124	-0.00612		1.06324	0.00802	0.00028	0.00951	-0.001	-1e-05	-0.00106
1.07824	0.00931	1.07824	-0.0087		1.07024	0.00579	0.0002	0.00686	-0.00145	-2e-05	-0.00154
1.08424	0.00656	1.08424	-0.01226		1.07624	0.00415	0.00014	0.00492	-0.00208	-3e-05	-0.0022
1.09024	0.00459	1.09024	-0.01716		1.08224	0.00295	0.0001	0.00349	-0.00295	-4e-05	-0.00313
1.09724	0.00318	1.09724	-0.02381		1.08924	0.00208	7e-05	0.00246	-0.00416	-6e-05	-0.00442
1.10324	0.00219	1.10324	-0.03279		1.09524	0.00145	5e-05	0.00172	-0.00582	-8e-05	-0.00618
1.10924	0.0015	1.10924	-0.04479		1.10124	0.00101	4e-05	0.00119	-0.00808	-0.00012	-0.00858
1.11624	0.00101	1.11624	-0.06069		1.10824	0.00069	2e-05	0.00082	-0.01112	-0.00016	-0.01181
1.12224	0.00068	1.12224	-0.08159		1.11424	0.00047	2e-05	0.00056	-0.0152	-0.00022	-0.01614
1.12824	0.00045	1.12824	-0.1088		1.12024	0.00032	1e-05	0.00038	-0.02059	-0.0003	-0.02186
1.13524	0.0003	1.13524	-0.144		1.12724	0.00022	1e-05	0.00026	-0.02768	-0.0004	-0.02939
1.14124	0.0002	1.14124	-0.1889		1.13324	0.00014	1e-05	0.00017	-0.03691	-0.00053	-0.0392
1.14724	0.00013	1.14724	-0.246		1.13924	9e-05	0	0.00011	-0.04884	-0.0007	-0.05186
1.15424	8e-05	1.15424	-0.3178		1.14624	6e-05	0	7e-05	-0.0641	-0.00093	-0.06806
1.16024	5e-05	1.16024	-0.4072		1.15224	4e-05	0	5e-05	-0.08346	-0.00121	-0.08862
1.16624	3e-05	1.16624	-0.5176		1.15824	3e-05	0	3e-05	-0.10781	-0.00156	-0.11447
1.17324	2e-05	1.17324	-0.6527		1.16524	2e-05	0	2e-05	-0.13814	-0.002	-0.14668
1.17924	1e-05	1.17924	-0.8166		1.17124	1e-05	0	1e-05	-0.1756	-0.00254	-0.18647
1.18524	1e-05	1.18524	-1.014		1.17724	1e-05	0	1e-05	-0.22145	-0.00321	-0.23515
1.19224	1e-05	1.19224	-1.248		1.18424	0	0	0	-0.27704	-0.00401	-0.29419
1.19824	0	1.19824	-1.524		1.19024	0	0	0	-0.34385	-0.00499	-0.3651
1.20424	0	1.20424	-1.847		1.19624	0	0	0	-0.42335	-0.00614	-0.44953
1.21124	0	1.21124	-2.22		1.20324	0	0	0	-0.51705	-0.00751	-0.54908
1.21724	0	1.21724	-2.648		1.20924	0	0	0	-0.62658	-0.0091	-0.66534
1.22324	0	1.22324	-3.132		1.21524	0	0	0	-0.75321	-0.01095	-0.7998
1.23024	0	1.23024	-3.676		1.22124	0	0	0	-0.89819	-0.01306	-0.95378
1.23624	0	1.23624	-4.28		1.22824	0	0	0	-1.06251	-0.01546	-1.12841
1.24224	0	1.24224	-4.944		1.23424	0	0	0	-1.24717	-0.01816	-1.32428
1.24924	0	1.24924	-5.665		1.24024	0	0	0	-1.452	-0.02116	-1.54183
1.25524	0	1.25524	-6.439		1.24724	0	0	0	-1.6772	-0.02445	-1.78084
1.26124	0	1.26124	-7.262		1.25324	0	0	0	-1.92165	-0.02803	-2.0405
1.26824	0	1.26824	-8.124		1.25924	0	0	0	-2.18448	-0.03189	-2.31968
1.27424	0	1.27424	-9.016		1.26624	0	0	0	-2.46343	-0.03598	-2.61572
1.28024	0	1.28024	-9.926		1.27224	0	0	0	-2.75598	-0.04027	-2.9263
1.28724	0	1.28724	-10.84		1.27824	0	0	0	-3.05843	-0.04472	-3.2479
1.29324	0	1.29324	-11.75		1.28524	0	0	0	-3.36723	-0.04926	-3.57569
1.29924	0	1.29924	-12.63		1.29124	0	0	0	-3.67773	-0.05384	-3.90555
1.30624	0	1.30624	-13.47		1.29724	0	0	0	-3.98522	-0.05837	-4.23178
1.31224	0	1.31224	-14.25		1.30424	0	0	0	-4.28317	-0.06279	-4.54889
1.31824	0	1.31824	-14.95		1.31024	0	0	0	-4.56805	-0.06699	-4.85089
1.32524	0	1.32524	-15.57		1.31624	0	0	0	-4.83216	-0.07091	-5.1317
1.33124	0	1.33124	-16.08		1.32324	0	0	0	-5.07154	-0.07446	-5.38559
1.33724	0	1.33724	-16.47		1.32924	0	0	0	-5.28019	-0.07757	-5.60707
1.34424	0	1.34424	-16.74		1.33524	0	0	0	-5.45354	-0.08017	-5.79121
1.35024	0	1.35024	-16.89		1.34224	0	0	0	-5.58856	-0.08219	-5.9339
1.35624	0	1.35624	-16.89		1.34824	0	0	0	-5.68044	-0.08359	-6.03174
1.36224	0	1.36224	-16.76		1.35424	0	0	0	-5.72698	-0.08434	-6.08239
1.36924	0	1.36924	-16.5		1.36124	0	0	0	-5.73028	-0.08442	-6.08482
1.37524	0	1.37524	-16.12		1.36724	0	0	0	-5.68662	-0.08383	-6.03866
1.38124	0	1.38124	-15.62		1.37324	0	0	0	-5.59843	-0.08258	-5.94519
1.38824	0	1.38824	-15.01		1.38024	0	0	0	-5.46801	-0.0807	-5.80674
1.39424	0	1.39424	-14.32		1.38624	0	0	0	-5.29816	-0.07824	-5.62615
1.40024	0	1.40024	-13.54		1.39224	0	0	0	-5.09289	-0.07525	-5.40798
1.40724	0	1.40724	-12.71		1.39924	0	0	0	-4.85647	-0.0718	-5.15687
1.41324	0	1.41324	-11.83		1.40524	0	0	0	-4.59411	-0.06796	-4.8784
1.41924	0	1.41924	-10.93		1.41124	0	0	0	-4.31153	-0.06382	-4.57839
1.42624	0	1.42624	-10.01		1.41824	0	0	0	-4.01356	-0.05944	-4.26243
1.43224	0	1.43224	-9.102		1.42424	0	0	0	-3.70702	-0.05493	-3.93684
1.43824	0	1.43824	-8.208		1.43024	0	0	0	-3.39643	-0.05036	-3.60702
1.44524	0	1.44524	-7.342		1.43724	0	0	0	-3.08727	-0.0458	-3.27858
1.45124	0	1.45124	-6.516		1.44324	0	0	0	-2.78388	-0.04132	-2.95633
1.45724	0	1.45724	-5.737		1.44924	0	0	0	-2.49035	-0.03699	-2.64479
1.46424	0	1.46424	-5.01		1.45624	0	0	0	-2.21007	-0.03285	-2.34703
1.47024	0	1.47024	-4.341		1.46224	0	0	0	-1.94576	-0.02893	-2.0663
1.47624	0	1.47624	-3.731		1.46824	0	0	0	-1.69928	-0.02528	-1.80475
1.48324	0	1.48324	-3.182		1.47524	0	0	0	-1.47237	-0.02192	-1.56362
1.48924	0	1.48924	-2.692		1.48124	0	0	0	-1.26555	-0.01885	-1.34402
1.49524	0	1.49524	-2.259		1.48724	0	0	0	-1.07922	-0.01608	-1.14605
1.50224	0	1.50224	-1.88		1.49424	0	0	0	-0.91291	-0.01361	-0.96948
1.50824	0	1.50824	-1.553		1.50024	0	0	0	-0.76613	-0.01143	-0.8136
1.51424	0	1.51424	-1.273		1.50624	0	0	0	-0.63778	-0.00952	-0.67734
1.52124	0	1.52124	-1.034		1.51224	0	0	0	-0.52678	-0.00787	-0.55941
1.52724	0	1.52724	-0.834		1.51924	0	0	0	-0.43158	-0.00645	-0.45833
1.53324	0	1.53324	-0.6672		1.52524	0	0	0	-0.3508	-0.00525	-0.37256
1.54024	0	1.54024	-0.5295		1.53124	0	0	0	-0.28287	-0.00423	-0.3004
1.54624	0	1.54624	-0.4168		1.53824	0	0	0	-0.22627	-0.00339	-0.24031
1.55224	0	1.55224	-0.3255		1.54424	0	0	0	-0.17956	-0.00269	-0.19068
1.55924	0	1.55924	-0.2522		1.55024	0	0	0	-0.14137	-0.00212	-0.15014
1.56524	0	1.56524	-0.1939		1.55724	0	0	0	-0.1104	-0.00166	-0.11725
1.57124	0	1.57124	-0.1478		1.56324	0	0	0	-0.08554	-0.00128	-0.09085
1.57824	0	1.57824	-0.1118		1.56924	0	0	0	-0.06575	-0.00099	-0.06983
1.58424	0	1.58424	-0.08392		1.57624	0	0	0	-0.05013	-0.00075	-0.05324
1.59024	0	1.59024	-0.06247		1.58224	0	0	0	-0.03792	-0.00057	-0.04028
1.59724	0	1.59724	-0.04614		1.58824	0	0	0	-0.02846	-0.00043	-0.03022
1.60324	0	1.60324	-0.0338		1.59524	0	0	0	-0.02119	-0.00032	-0.0225
1.60924	0	1.60924	-0.02457		1.60124	0	0	0	-0.01565	-0.00024	-0.01662
1.61624	0	1.61624	-0.01772		1.60724	0	0	0	-0.01146	-0.00017	-0.01218
1.62224	0	1.62224	-0.01267		1.61424	0	0	0	-0.00833	-0.00013	-0.00885
1.62824	0	1.62824	-0.00899		1.62024	0	0	0	-0.00601	-9e-05	-0.00638
1.63524	0	1.63524	-0.00633		1.62624	0	0	0	-0.0043	-6e-05	-0.00456
1.64124	0	1.64124	-0.00442		1.63324	0	0	0	-0.00305	-5e-05	-0.00324
1.64724	0	1.64724	-0.00306		1.63924	0	0	0	-0.00215	-3e-05	-0.00228
1.65324	0	1.65324	-0.00211		1.64524	0	0	0	-0.0015	-2e-05	-0.00159
1.66024	0	1.66024	-0.00144		1.65224	0	0	0	-0.00104	-2e-05	-0.0011
1.66624	0	1.66624	-0.00097		1.65824	0	0	0	-0.00071	-1e-05	-0.00076
1.67224	0	1.67224	-0.00065		1.66424	0	0	0	-0.00049	-1e-05	-0.00052
1.67924	0	1.67924	-0.00043		1.67124	0	0	0	-0.00033	0	-0.00035
1.68524	0	1.68524	-0.00029		1.67724	0	0	0	-0.00022	0	-0.00023
1.69124	0	1.69124	-0.00019		1.68324	0	0	0	-0.00015	0	-0.00016
1.69824	0	1.69824	-0.00012		1.69024	0	0	0	-0.0001	0	-0.0001
1.70424	0	1.70424	-8e-05		1.69624	0	0	0	-6e-05	0	-7e-05
1.71024	0	1.71024	-5e-05		1.70224	0	0	0	-4e-05	0	-4e-05
1.71724	0	1.71724	-3e-05		1.70924	0	0	0	-3e-05	0	-3e-05
1.72324	0	1.72324	-2e-05		1.71524	0	0	0	-2e-05	0	-2e-05
1.72924	0	1.72924	-1e-05		1.72124	0	0	0	-1e-05	0	-1e-05
1.73624	0	1.73624	-1e-05		1.72824	0	0	0	-1e-05	0	-1e-05
1.74224	0	1.74224	0		1.73424	0	0	0	0	0	0
1.74824	0	1.74824	0		1.74024	0	0	0	0	0	0
1.75524	0	1.75524	0		1.74724	0	0	0	0	0	0
1.76124	0	1.76124	0		1.75324	0	0	0	0	0	0
1.76724	0	1.76724	0		1.75924	0	0	0	0	0	0
1.77424	0	1.77424	0		1.76624	0	0	0	0	0	0
1.78024	0	1.78024	0		1.77224	0	0	0	0	0	0
1.78624	0	1.78624	0		1.77824	0	0	0	0	0	0
1.79324	0	1.79324	0		1.78524	0	0	0	0	0	0
1.79924	0	1.79924	0		1.79124	0	0	0	0	0	0
1.80524	0	1.80524	0		1.79724	0	0	0	0	0	0
1.81224	0	1.81224	0		1.80424	0	0	0	0	0	0
1.81824	0	1.81824	0		1.81024	0	0	0	0	0	0
1.82424	0	1.82424	0		1.81624	0	0	0	0	0	0
1.83124	0	1.83124	0		1.82224	0	0	0	0	0	0
1.83724	0	1.83724	0		1.82924	0	0	0	0	0	0
1.84324	0	1.84324	0		1.83524	0	0	0	0	0	0
1.85024	0	1.85024	0		1.84124	0	0	0	0	0	0
1.85624	0	1.85624	0		1.84824	0	0	0	0	0	0
1.86224	0	1.86224	0		1.85424	0	0	0	0	0	0
1.86924	0	1.86924	0		1.86024	0	0	0	0	0	0
1.87524	0	1.87524	0		1.86724	0	0	0	0	0	0
1.88124	0	1.88124	0		1.87324	0	0	0	0	0	0
1.88824	0	1.88824	0		1.87924	0	0	0	0	0	0
1.89424	0	1.89424	0		1.88624	0	0	0	0	0	0
1.90024	0	1.90024	0		1.89224	0	0	0	0	0	0
1.90724	0	1.90724	0		1.89824	0	0	0	0	0	0
1.91324	0	1.91324	0		1.90524	0	0	0	0	0	0
1.91924	0	1.91924	0		1.91124	0	0	0	0	0	0
1.92624	0	1.92624	0		1.91724	0	0	0	0	0	0
1.93224	0	1.93224	0		1.92424	0	0	0	0	0	0
1.93824	0	1.93824	0		1.93024	0	0	0	0	0	0
1.94524	0	1.94524	0		1.93624	0	0	0	0	0	0
1.95124	0	1.95124	0		1.94324	0	0	0	0	0	0
1.95724	0	1.95724	0		1.94924	0	0	0	0	0	0
1.96324	0	1.96324	0		1.95524	0	0	0	0	0	0
1.97024	0	1.97024	0		1.96224	0	0	0	0	0	0
1.97624	0	1.97624	0		1.96824	0	0	0	0	0	0
1.98224	0	1.98224	0		1.97424	0	0	0	0	0	0
1.98924	0	1.98924	0		1.98124	0	0	0	0	0	0
1.99524	0	1.99524	0		1.98724	0	0	0	0	0	0
2.00124	0	2.00124	0		1.99324	0	0	0	0	0	0
2.00824	0	2.00824	0		2.00024	0	0	0	0	0	0
2.01424	0	2.01424	0		2.00624	0	0	0	0	0	0
2.02024	0	2.02024	0		2.01224	0	0	0	0	0	0
2.02724	0	2.02724	0		2.01924	0	0	0	0	0	0
2.03324	0	2.03324	0		2.02524	0	0	0	0	0	0
2.03924	0	2.03924	0		2.03124	0	0	0	0	0	0
2.04624	0	2.04624	0		2.03824	0	0	0	0	0	0
2.05224	0	2.05224	0		2.04424	0	0	0	0	0	0
2.05824	0	2.05824	0		2.05024	0	0	0	0	0	0
2.06524	0	2.06524	0		2.05724	0	0	0	0	0	0
2.07124	0	2.07124	0		2.06324	0	0	0	0	0	0
2.07724	0	2.07724	0		2.06924	0	0	0	0	0	0
2.08424	0	2.08424	0		2.07624	0	0	0	0	0	0
2.09024	0	2.09024	0		2.08224	0	0	0	0	0	0
2.09624	0	2.09624	0		2.08824	0	0	0	0	0	0
2.10324	0	2.10324	0		2.09524	0	0	0	0	0	0
2.10924	0	2.10924	0		2.10124	0	0	0	0	0	0
2.11524	0	2.11524	0		2.10724	0	0	0	0	0	0
2.12224	0	2.12224	0		2.11424	0	0	0	0	0	0
2.12824	0	2.12824	0		2.12024	0	0	0	0	0	0
2.13424	0	2.13424	0		2.12624	0	0	0	0	0	0
2.14124	0	2.14124	0		2.13224	0	0	0	0	0	0
2.14724	0	2.14724	0		2.13924	0	0	0	0	0	0
2.15324	0	2.15324	0		2.14524	0	0	0	0	0	0
2.16024	0	2.16024	0		2.15124	0	0	0	0	0	0
2.16624	0	2.16624	0		2.15824	0	0	0	0	0	0
2.17224	0	2.17224	0		2.16424	0	0	0	0	0	0
2.17924	0	2.17924	0		2.17024	0	0	0	0	0	0
2.18524	0	2.18524	0		2.17724	0	0	0	0	0	0
2.19124	0	2.19124	0		2.18324	0	0	0	0	0	0
2.19824	0	2.19824	0		2.18924	0	0	0	0	0	0
2.20424	0	2.20424	0		2.19624	0	0	0	0	0	0
2.21024	0	2.21024	0		2.20224	0	0	0	0	0	0
2.21724	0	2.21724	0		2.20824	0	0	0	0	0	0
2.22324	0	2.22324	0		2.21524	0	0	0	0	0	0
2.22924	0	2.22924	0		2.22124	0	0	0	0	0	0
2.23624	0	2.23624	0		2.22724	0	0	0	0	0	0
2.24224	0	2.24224	0		2.23424	0	0	0	0	0	0
2.24824	0	2.24824	0		2.24024	0	0	0	0	0	0
2.25524	0	2.25524	0		2.24624	0	0	0	0	0	0
2.26124	0	2.26124	0		2.25324	0	0	0	0	0	0
2.26724	0	2.26724	0		2.25924	0	0	0	0	0	0
2.27324	0	2.27324	0		2.26524	0	0	0	0	0	0
2.28024	0	2.28024	0		2.27224	0	0	0	0	0	0
2.28624	0	2.28624	0		2.27824	0	0	0	0	0	0
2.29224	0	2.29224	0		2.28424	0	0	0	0	0	0
2.29924	0	2.29924	0		2.29124	0	0	0	0	0	0
2.30524	0	2.30524	0		2.29724	0	0	0	0	0	0
2.31124	0	2.31124	0		2.30324	0	0	0	0	0	0
2.31824	0	2.31824	0		2.31024	0	0	0	0	0	0
2.32424	0	2.32424	0		2.31624	0	0	0	0	0	0
2.33024	0	2.33024	0		2.32224	0	0	0	0	0	0
2.33724	0	2.33724	0		2.32924	0	0	0	0	0	0
2.34324	0	2.34324	0		2.33524	0	0	0	0	0	0
2.34924	0	2.34924	0		2.34124	0	0	0	0	0	0
2.35624	0	2.35624	0		2.34824	0	0	0	0	0	0
2.36224	0	2.36224	0		2.35424	0	0	0	0	0	0
2.36824	0	2.36824	0		2.36024	0	0	0	0	0	0
2.37524	0	2.37524	0		2.36724	0	0	0	0	0	0
2.38124	0	2.38124	0		2.37324	0	0	0	0	0	0
2.38724	0	2.38724	0		2.37924	0	0	0	0	0	0
2.39424	0	2.39424	0		2.38624	0	0	0	0	0	0
2.40024	0	2.40024	0		2.39224	0	0	0	0	0	0
2.40624	0	2.40624	0		2.39824	0	0	0	0	0	0
2.41324	0	2.41324	0		2.40524	0	0	0	0	0	0
2.41924	0	2.41924	0		2.41124	0	0	0	0	0	0
2.42524	0	2.42524	0		2.41724	0	0	0	0	0	0
2.43224	0	2.43224	0		2.42424	0	0	0	0	0	0
2.43824	0	2.43824	0		2.43024	0	0	0	0	0	0
2.44424	0	2.44424	0		2.43624	0	0	0	0	0	0
2.45124	0	2.45124	0		2.44224	0	0	0	0	0	0
2.45724	0	2.45724	0		2.44924	0	0	0	0	0	0
2.46324	0	2.46324	0		2.45524	0	0	0	0	0	0
2.47024	0	2.47024	0		2.46124	0	0	0	0	0	0
2.47624	0	2.47624	0		2.46824	0	0	0	0	0	0
2.48224	0	2.48224	0		2.47424	0	0	0	0	0	0
2.48924	0	2.48924	0		2.48024	0	0	0	0	0	0
2.49524	0	2.49524	0		2.48724	0	0	0	0	0	0
2.50124	0	2.50124	0		2.49324	0	0	0	0	0	0
2.50824	0	2.50824	0		2.49924	0	0	0	0	0	0
2.51424	0	2.51424	0		2.50624	0	0	0	0	0	0
2.52024	0	2.52024	0		2.51224	0	0	0	0	0	0
2.52724	0	2.52724	0		2.51824	0	0	0	0	0	0
2.53324	0	2.53324	0		2.52524	0	0	0	0	0	0
2.53924	0	2.53924	0		2.53124	0	0	0	0	0	0
2.54624	0	2.54624	0		2.53724	0	0	0	0	0	0
2.55224	0	2.55224	0		2.54424	0	0	0	0	0	0
2.55824	0	2.55824	0		2.55024	0	0	0	0	0	0
2.56524	0	2.56524	0		2.55624	0	0	0	0	0	0
2.57124	0	2.57124	0		2.56324	0	0	0	0	0	0
2.57724	0	2.57724	0		2.56924	0	0	0	0	0	0
2.58324	0	2.58324	0		2.57524	0	0	0	0	0	0
2.59024	0	2.59024	0		2.58224	0	0	0	0	0	0
2.59624	0	2.59624	0		2.58824	0	0	0	0	0	0
2.60224	0	2.60224	0		2.59424	0	0	0	0	0	0
2.60924	0	2.60924	0		2.60124	0	0	0	0	0	0
2.61524	0	2.61524	0		2.60724	0	0	0	0	0	0
2.62124	0	2.62124	0		2.61324	0	0	0	0	0	0
2.62824	0	2.62824	0		2.62024	0	0	0	0	0	0
2.63424	0	2.63424	0		2.62624	0	0	0	0	0	0
2.64024	0	2.64024	0		2.63224	0	0	0	0	0	0
2.64724	0	2.64724	0		2.63924	0	0	0	0	0	0
2.65324	0	2.65324	0		2.64524	0	0	0	0	0	0
2.65924	0	2.65924	0		2.65124	0	0	0	0	0	0
2.66624	0	2.66624	0		2.65824	0	0	0	0	0	0
2.67224	0	2.67224	0		2.66424	0	0	0	0	0	0
2.67824	0	2.67824	0		2.67024	0	0	0	0	0	0
2.68524	1e-05	2.68524	0		2.67724	0	0	0	0	0	0
2.69124	1e-05	2.69124	0		2.68324	0	0	0	0	0	0
2.69724	1e-05	2.69724	0		2.68924	0	0	0	0	0	0
2.70424	2e-05	2.70424	0		2.69624	0	0	0	0	0	0
2.71024	4e-05	2.71024	-1e-05		2.70224	0	0	1e-05	0	0	0
2.71624	6e-05	2.71624	-1e-05		2.70824	0	0	1e-05	0	0	0
2.72324	9e-05	2.72324	-2e-05		2.71524	0	1e-05	1e-05	0	0	0
2.72924	0.00014	2.72924	-3e-05		2.72124	0	1e-05	2e-05	0	0	0
2.73524	0.00022	2.73524	-4e-05		2.72724	0	1e-05	3e-05	0	0	-1e-05
2.74224	0.00033	2.74224	-7e-05		2.73324	0	2e-05	5e-05	0	0	-1e-05
2.74824	0.00051	2.74824	-0.00011		2.74024	0	3e-05	8e-05	0	-1e-05	-2e-05
2.75424	0.00076	2.75424	-0.00017		2.74624	0	5e-05	0.00012	0	-1e-05	-2e-05
2.76124	0.00113	2.76124	-0.00026		2.75224	0	8e-05	0.00018	0	-2e-05	-4e-05
2.76724	0.00168	2.76724	-0.00039		2.75924	0	0.00012	0.00027	0	-3e-05	-6e-05
2.77324	0.00246	2.77324	-0.00059		2.76524	0	0.00018	0.0004	0	-4e-05	-9e-05
2.78024	0.00358	2.78024	-0.00088		2.77124	1e-05	0.00026	0.00059	0	-6e-05	-0.00014
2.78624	0.00517	2.78624	-0.00131		2.77824	1e-05	0.00038	0.00087	0	-9e-05	-0.00021
2.79224	0.00742	2.79224	-0.00194		2.78424	1e-05	0.00056	0.00127	0	-0.00014	-0.00031
2.79924	0.01055	2.79924	-0.00283		2.79024	2e-05	0.00081	0.00183	0	-0.00021	-0.00046
2.80524	0.01488	2.80524	-0.00412		2.79724	2e-05	0.00115	0.00262	-1e-05	-0.0003	-0.00068
2.81124	0.02083	2.81124	-0.00593		2.80324	3e-05	0.00164	0.00373	-1e-05	-0.00045	-0.001
2.81824	0.02892	2.81824	-0.00848		2.80924	5e-05	0.00232	0.00526	-1e-05	-0.00065	-0.00146
2.82424	0.03985	2.82424	-0.01202		2.81624	7e-05	0.00324	0.00736	-2e-05	-0.00093	-0.0021
2.83024	0.05446	2.83024	-0.01692		2.82224	9e-05	0.00451	0.01022	-2e-05	-0.00133	-0.003
2.83724	0.07386	2.83724	-0.02362		2.82824	0.00013	0.00621	0.01408	-3e-05	-0.00189	-0.00425
2.84324	0.09937	2.84324	-0.0327		2.83524	0.00017	0.00849	0.01925	-5e-05	-0.00266	-0.00598
2.84924	0.1326	2.84924	-0.04493		2.84124	0.00023	0.01151	0.02611	-7e-05	-0.00371	-0.00835
2.85624	0.1757	2.85624	-0.06125		2.84724	0.00031	0.01549	0.03513	-9e-05	-0.00514	-0.01156
2.86224	0.2308	2.86224	-0.08283		2.85424	0.00042	0.02068	0.04689	-0.00013	-0.00707	-0.01588
2.86824	0.3008	2.86824	-0.1111		2.86024	0.00055	0.02738	0.0621	-0.00017	-0.00963	-0.02165
2.87524	0.3891	2.87524	-0.1479		2.86624	0.00072	0.03598	0.08159	-0.00023	-0.01303	-0.02928
2.88124	0.4992	2.88124	-0.1953		2.87324	0.00094	0.04691	0.10635	-0.00031	-0.01748	-0.03929
2.88724	0.6354	2.88724	-0.2559		2.87924	0.00121	0.06068	0.13755	-0.00042	-0.02327	-0.0523
2.89324	0.8025	2.89324	-0.3326		2.88524	0.00155	0.07785	0.17648	-0.00055	-0.03073	-0.06907
2.90024	1.006	2.90024	-0.429		2.89224	0.00197	0.09912	0.22466	-0.00072	-0.04027	-0.09049
2.90624	1.25	2.90624	-0.5488		2.89824	0.00249	0.12519	0.28372	-0.00094	-0.05234	-0.11762
2.91224	1.542	2.91224	-0.6966		2.90424	0.00311	0.15688	0.3555	-0.00121	-0.0675	-0.15168
2.91924	1.886	2.91924	-0.8772		2.91124	0.00386	0.19504	0.44195	-0.00155	-0.08635	-0.19407
2.92524	2.29	2.92524	-1.096		2.91724	0.00475	0.24056	0.54506	-0.00196	-0.10964	-0.24633
2.93124	2.758	2.93124	-1.358		2.92324	0.00581	0.29439	0.66695	-0.00247	-0.13808	-0.3102
2.93824	3.295	2.93824	-1.67		2.93024	0.00704	0.35742	0.80966	-0.00308	-0.17251	-0.38755
2.94424	3.907	2.94424	-2.038		2.93624	0.00846	0.43053	0.97515	-0.00381	-0.21383	-0.48036
2.95024	4.595	2.95024	-2.467		2.94224	0.0101	0.51452	1.16527	-0.00469	-0.26299	-0.59074
2.95724	5.362	2.95724	-2.962		2.94924	0.01195	0.61001	1.38143	-0.00572	-0.32087	-0.72069
2.96324	6.207	2.96324	-3.529		2.95524	0.01403	0.71755	1.62481	-0.00691	-0.38841	-0.87235
2.96924	7.13	2.96924	-4.171		2.96124	0.01635	0.83741	1.89606	-0.0083	-0.46646	-1.04759
2.97624	8.125	2.97624	-4.891		2.96824	0.0189	0.96987	2.19508	-0.00988	-0.55579	-1.24809
2.98224	9.186	2.98224	-5.691		2.97424	0.02167	1.11384	2.52121	-0.01167	-0.65701	-1.47525
2.98824	10.3	2.98824	-6.568		2.98024	0.02465	1.26951	2.87336	-0.01367	-0.77047	-1.72997
2.99524	11.47	2.99524	-7.522		2.98724	0.02782	1.43539	3.24852	-0.0159	-0.89633	-2.01262
3.00124	12.66	3.00124	-8.545		2.99324	0.03115	1.61038	3.64385	-0.01834	-1.0347	-2.32312
3.00724	13.87	3.00724	-9.632		2.99924	0.03461	1.79226	4.05511	-0.02098	-1.18507	-2.66019
3.01424	15.07	3.01424	-10.77		3.00624	0.03814	1.97915	4.47735	-0.02382	-1.34645	-3.02247
3.02024	16.25	3.02024	-11.95		3.01224	0.04171	2.16824	4.90453	-0.02683	-1.51773	-3.40673
3.02624	17.38	3.02624	-13.15		3.01824	0.04525	2.35663	5.33018	-0.02999	-1.69741	-3.80985
3.03324	18.45	3.03324	-14.36		3.02524	0.04871	2.54132	5.74723	-0.03324	-1.8832	-4.22677
3.03924	19.42	3.03924	-15.56		3.03124	0.05201	2.71871	6.14809	-0.03657	-2.07309	-4.65238
3.04524	20.29	3.04524	-16.73		3.03724	0.05511	2.88579	6.52497	-0.0399	-2.26388	-5.08036
3.05224	21.03	3.05224	-17.84		3.04324	0.05792	3.03916	6.87092	-0.0432	-2.45287	-5.50442
3.05824	21.63	3.05824	-18.87		3.05024	0.0604	3.17522	7.17788	-0.04641	-2.63676	-5.91668
3.06424	22.06	3.06424	-19.81		3.05624	0.0625	3.29128	7.43929	-0.04945	-2.81194	-6.30943
3.07124	22.33	3.07124	-20.62		3.06224	0.06415	3.38482	7.64974	-0.05228	-2.97542	-6.6754
3.07724	22.42	3.07724	-21.31		3.06924	0.06533	3.45355	7.8045	-0.05484	-3.12329	-7.0067
3.08324	22.34	3.08324	-21.84		3.07524	0.066	3.49607	7.89934	-0.05706	-3.25265	-7.29662
3.09024	22.08	3.09024	-22.21		3.08124	0.06616	3.51108	7.93246	-0.05892	-3.3607	-7.53845
3.09624	21.66	3.09624	-22.41		3.08824	0.0658	3.49847	7.90324	-0.06034	-3.44504	-7.72702
3.10224	21.07	3.10224	-22.43		3.09424	0.06492	3.45865	7.81197	-0.06132	-3.50366	-7.85806
3.10924	20.34	3.10924	-22.27		3.10024	0.06355	3.39201	7.66133	-0.06183	-3.53507	-7.92801
3.11524	19.48	3.11524	-21.94		3.10724	0.06172	3.30077	7.45386	-0.06184	-3.53878	-7.93565
3.12124	18.51	3.12124	-21.45		3.11324	0.05947	3.18651	7.1953	-0.06137	-3.51456	-7.88063
3.12824	17.44	3.12824	-20.8		3.11924	0.05686	3.05205	6.89073	-0.06042	-3.46284	-7.76408
3.13424	16.32	3.13424	-20.01		3.12624	0.05392	2.90038	6.54757	-0.05902	-3.3851	-7.58945
3.14024	15.14	3.14024	-19.1		3.13224	0.05074	2.7344	6.17241	-0.05719	-3.28275	-7.35991
3.14724	13.94	3.14724	-18.09		3.13824	0.04737	2.55761	5.77238	-0.05499	-3.15869	-7.08132
3.15324	12.73	3.15324	-17		3.14524	0.04387	2.37352	5.35641	-0.05245	-3.01532	-6.75921
3.15924	11.53	3.15924	-15.84		3.15124	0.04032	2.18533	4.93101	-0.04963	-2.85574	-6.40108
3.16624	10.37	3.16624	-14.65		3.15724	0.03676	1.99604	4.50374	-0.0466	-2.68336	-6.01411
3.17224	9.248	3.17224	-13.44		3.16424	0.03325	1.80905	4.08109	-0.0434	-2.50117	-5.60585
3.17824	8.184	3.17824	-12.23		3.17024	0.02983	1.62647	3.66899	-0.04011	-2.31328	-5.18416
3.18424	7.185	3.18424	-11.05		3.17624	0.02656	1.45088	3.27258	-0.03677	-2.12259	-4.75636
3.19124	6.258	3.19124	-9.899		3.18324	0.02346	1.2841	2.89595	-0.03345	-1.9323	-4.32975
3.19724	5.408	3.19724	-8.799		3.18924	0.02056	1.12743	2.54251	-0.03019	-1.74512	-3.90995
3.20324	4.637	3.20324	-7.759		3.19524	0.01788	0.98216	2.21461	-0.02703	-1.56353	-3.50333
3.21024	3.944	3.21024	-6.789		3.20224	0.01542	0.8488	1.9139	-0.02401	-1.38985	-3.11387
3.21624	3.328	3.21624	-5.893		3.20824	0.0132	0.72794	1.64073	-0.02116	-1.22587	-2.74635
3.22224	2.787	3.22224	-5.075		3.21424	0.01121	0.61919	1.39585	-0.0185	-1.0726	-2.40275
3.22924	2.315	3.22924	-4.336		3.22124	0.00944	0.52263	1.17795	-0.01604	-0.93123	-2.08566
3.23524	1.908	3.23524	-3.675		3.22724	0.00789	0.43764	0.9863	-0.01381	-0.80187	-1.79612
3.24124	1.56	3.24124	-3.091		3.23324	0.00654	0.36357	0.8193	-0.01179	-0.68532	-1.53463
3.24824	1.265	3.24824	-2.579		3.24024	0.00538	0.29967	0.67523	-0.00999	-0.5809	-1.30082
3.25424	1.018	3.25424	-2.134		3.24624	0.00439	0.24505	0.55211	-0.00839	-0.48852	-1.09399
3.26024	0.8131	3.26024	-1.753		3.25224	0.00356	0.19881	0.44788	-0.007	-0.40762	-0.91274
3.26724	0.6442	3.26724	-1.428		3.25924	0.00286	0.16003	0.36047	-0.00579	-0.33744	-0.75553
3.27324	0.5063	3.27324	-1.154		3.26524	0.00228	0.1278	0.28783	-0.00475	-0.27712	-0.62047
3.27924	0.3948	3.27924	-0.9257		3.27124	0.0018	0.10125	0.22803	-0.00387	-0.22581	-0.5055
3.28624	0.3054	3.28624	-0.7365		3.27824	0.00141	0.07958	0.17922	-0.00312	-0.18254	-0.40865
3.29224	0.2344	3.29224	-0.5813		3.28424	0.0011	0.06206	0.13975	-0.0025	-0.1464	-0.3277
3.29824	0.1785	3.29824	-0.4553		3.29024	0.00085	0.04802	0.10811	-0.00199	-0.11648	-0.26071
3.30524	0.1348	3.30524	-0.3537		3.29724	0.00065	0.03686	0.08298	-0.00157	-0.09196	-0.20579
3.31124	0.1011	3.31124	-0.2726		3.30324	0.00049	0.02807	0.06319	-0.00123	-0.072	-0.16117
3.31724	0.07515	3.31724	-0.2085		3.30924	0.00037	0.02121	0.04773	-0.00095	-0.05596	-0.12523
3.32424	0.05544	3.32424	-0.1582		3.31624	0.00028	0.0159	0.03578	-0.00073	-0.04313	-0.09652
3.33024	0.04058	3.33024	-0.1191		3.32224	0.00021	0.01182	0.0266	-0.00056	-0.03299	-0.07382
3.33624	0.02947	3.33624	-0.08891		3.32824	0.00015	0.00873	0.01963	-0.00043	-0.02503	-0.056
3.34324	0.02123	3.34324	-0.06587		3.33524	0.00011	0.00639	0.01437	-0.00032	-0.01884	-0.04216
3.34924	0.01517	3.34924	-0.04842		3.34124	8e-05	0.00464	0.01043	-0.00024	-0.01407	-0.03148
3.35524	0.01076	3.35524	-0.03531		3.34724	6e-05	0.00334	0.00752	-0.00018	-0.01043	-0.02332
3.36224	0.00757	3.36224	-0.02554		3.35324	4e-05	0.00239	0.00537	-0.00013	-0.00766	-0.01714
3.36824	0.00528	3.36824	-0.01833		3.36024	3e-05	0.00169	0.00381	-9e-05	-0.00559	-0.0125
3.37424	0.00366	3.37424	-0.01305		3.36624	2e-05	0.00119	0.00268	-7e-05	-0.00404	-0.00904
3.38124	0.00251	3.38124	-0.00922		3.37224	1e-05	0.00083	0.00187	-5e-05	-0.0029	-0.00649
3.38724	0.00171	3.38724	-0.00646		3.37924	1e-05	0.00058	0.0013	-3e-05	-0.00207	-0.00462
3.39324	0.00116	3.39324	-0.00449		3.38524	1e-05	0.0004	0.00089	-2e-05	-0.00146	-0.00327
3.40024	0.00078	3.40024	-0.0031		3.39124	0	0.00027	0.00061	-2e-05	-0.00102	-0.00229
3.40624	0.00052	3.40624	-0.00212		3.39824	0	0.00018	0.00041	-1e-05	-0.00071	-0.00159
3.41224	0.00034	3.41224	-0.00144		3.40424	0	0.00012	0.00028	-1e-05	-0.00049	-0.0011
3.41924	0.00022	3.41924	-0.00097		3.41024	0	8e-05	0.00018	-1e-05	-0.00034	-0.00075
3.42524	0.00015	3.42524	-0.00065		3.41724	0	5e-05	0.00012	0	-0.00023	-0.00051
3.43124	9e-05	3.43124	-0.00043		3.42324	0	4e-05	8e-05	0	-0.00015	-0.00034
3.43824	6e-05	3.43824	-0.00028		3.42924	0	2e-05	5e-05	0	-0.0001	-0.00023
3.44424	4e-05	3.44424	-0.00018		3.43624	0	1e-05	3e-05	0	-7e-05	-0.00015
3.45024	2e-05	3.45024	-0.00012		3.44224	0	1e-05	2e-05	0	-4e-05	-0.0001
3.45724	1e-05	3.45724	-8e-05		3.44824	0	1e-05	1e-05	0	-3e-05	-7e-05
3.46324	1e-05	3.46324	-5e-05		3.45524	0	0	1e-05	0	-2e-05	-4e-05
3.46924	1e-05	3.46924	-3e-05		3.46124	0	0	1e-05	0	-1e-05	-3e-05
3.47624	0	3.47624	-2e-05		3.46724	0	0	0	0	-1e-05	-2e-05
3.48224	0	3.48224	-1e-05		3.47424	0	0	0	0	0	-1e-05
3.48824	0	3.48824	-1e-05		3.48024	0	0	0	0	0	-1e-05
3.49424	0	3.49424	0		3.48624	0	0	0	0	0	0
3.50124	0	3.50124	0		3.49324	0	0	0	0	0	0
3.50724	0	3.50724	0		3.49924	0	0	0	0	0	0
3.51324	0	3.51324	0		3.50524	0	0	0	0	0	0
3.52024	0	3.52024	0		3.51224	0	0	0	0	0	0
3.52624	0	3.52624	0		3.51824	0	0	0	0	0	0
3.53224	0	3.53224	0		3.52424	0	0	0	0	0	0
3.53924	0	3.53924	0		3.53124	0	0	0	0	0	0
3.54524	0	3.54524	0		3.53724	0	0	0	0	0	0
3.55124	0	3.55124	0		3.54324	0	0	0	0	0	0
3.55824	0	3.55824	0		3.55024	0	0	0	0	0	0
3.56424	0	3.56424	0		3.55624	0	0	0	0	0	0
3.57024	0	3.57024	0		3.56224	0	0	0	0	0	0
3.57724	0	3.57724	0		3.56924	0	0	0	0	0	0
3.58324	1e-05	3.58324	0		3.57524	0	0	0	0	0	0
3.58924	1e-05	3.58924	0		3.58124	0	0	0	0	0	0
3.59624	2e-05	3.59624	0		3.58824	0	0	0	0	0	0
3.60224	3e-05	3.60224	0		3.59424	0	0	0	0	0	0
3.60824	4e-05	3.60824	0		3.60024	0	0	1e-05	0	0	0
3.61524	6e-05	3.61524	0		3.60724	0	0	1e-05	0	0	0
3.62124	9e-05	3.62124	0		3.61324	0	0	1e-05	0	0	0
3.62724	0.00014	3.62724	0		3.61924	0	0	2e-05	0	0	0
3.63424	0.00021	3.63424	0		3.62624	1e-05	0	3e-05	0	0	0
3.64024	0.00031	3.64024	0		3.63224	1e-05	0	4e-05	0	0	0
3.64624	0.00046	3.64624	0		3.63824	2e-05	0	6e-05	0	0	0
3.65324	0.00067	3.65324	0		3.64524	2e-05	0	0.0001	0	0	0
3.65924	0.00098	3.65924	0		3.65124	4e-05	1e-05	0.00014	0	0	0
3.66524	0.0014	3.66524	0		3.65724	5e-05	1e-05	0.00021	0	0	0
3.67224	0.002	3.67224	0		3.66324	8e-05	1e-05	0.0003	0	0	0
3.67824	0.00283	3.67824	0		3.67024	0.00011	2e-05	0.00043	0	0	0
3.68424	0.00398	3.68424	0		3.67624	0.00015	2e-05	0.00061	0	0	0
3.69124	0.00555	3.69124	0		3.68224	0.00022	3e-05	0.00087	0	0	0
3.69724	0.00768	3.69724	0		3.68924	0.00031	5e-05	0.00122	0	0	0
3.70324	0.01055	3.70324	0		3.69524	0.00043	7e-05	0.0017	0	0	0
3.71024	0.01438	3.71024	0		3.70124	0.00059	9e-05	0.00235	0	0	0
3.71624	0.01946	3.71624	0		3.70824	0.00082	0.00013	0.00322	0	0	0
3.72224	0.02612	3.72224	0		3.71424	0.00111	0.00018	0.00439	0	0	0
3.72924	0.0348	3.72924	-1e-05		3.72024	0.0015	0.00024	0.00594	0	0	0
3.73524	0.04602	3.73524	-1e-05		3.72724	0.00202	0.00032	0.00797	0	0	0
3.74124	0.0604	3.74124	-2e-05		3.73324	0.00269	0.00043	0.01063	0	0	0
3.74824	0.07869	3.74824	-3e-05		3.73924	0.00356	0.00056	0.01405	0	0	0
3.75424	0.1017	3.75424	-4e-05		3.74624	0.00467	0.00074	0.01844	0	0	-1e-05
3.76024	0.1306	3.76024	-7e-05		3.75224	0.00609	0.00097	0.02402	0	0	-1e-05
3.76724	0.1663	3.76724	-0.0001		3.75824	0.00787	0.00125	0.03106	0	0	-1e-05
3.77324	0.2104	3.77324	-0.00016		3.76524	0.0101	0.00161	0.03986	0	0	-2e-05
3.77924	0.2641	3.77924	-0.00023		3.77124	0.01287	0.00205	0.05078	-1e-05	0	-3e-05
3.78624	0.3291	3.78624	-0.00035		3.77724	0.01628	0.0026	0.06422	-1e-05	0	-5e-05
3.79224	0.4071	3.79224	-0.00051		3.78424	0.02043	0.00327	0.08061	-2e-05	0	-7e-05
3.79824	0.5	3.79824	-0.00075		3.79024	0.02547	0.00408	0.10046	-2e-05	-1e-05	-0.00011
3.80424	0.6097	3.80424	-0.00108		3.79624	0.03151	0.00506	0.12427	-3e-05	-1e-05	-0.00016
3.81124	0.7382	3.81124	-0.00155		3.80324	0.03871	0.00623	0.15263	-5e-05	-1e-05	-0.00024
3.81724	0.8874	3.81724	-0.00221		3.80924	0.0472	0.00761	0.18611	-7e-05	-2e-05	-0.00034
3.82324	1.059	3.82324	-0.00313		3.81524	0.05717	0.00923	0.22531	-0.0001	-3e-05	-0.00049
3.83024	1.256	3.83024	-0.0044		3.82224	0.06873	0.01111	0.27084	-0.00014	-4e-05	-0.0007
3.83624	1.478	3.83624	-0.00613		3.82824	0.08207	0.01329	0.32329	-0.0002	-6e-05	-0.00099
3.84224	1.728	3.84224	-0.00847		3.83424	0.09731	0.01578	0.38321	-0.00028	-8e-05	-0.0014
3.84924	2.007	3.84924	-0.01163		3.84124	0.11459	0.01862	0.4511	-0.00039	-0.00011	-0.00195
3.85524	2.315	3.85524	-0.01584		3.84724	0.13402	0.02181	0.52738	-0.00054	-0.00015	-0.00269
3.86124	2.653	3.86124	-0.02141		3.85324	0.1557	0.02538	0.61235	-0.00074	-0.00021	-0.00369
3.86824	3.021	3.86824	-0.02872		3.86024	0.17968	0.02934	0.70635	-0.00101	-0.00028	-0.00503
3.87424	3.418	3.87424	-0.03824		3.86624	0.20602	0.03369	0.80934	-0.00137	-0.00038	-0.0068
3.88024	3.842	3.88024	-0.05053		3.87224	0.23468	0.03843	0.92132	-0.00183	-0.00051	-0.00912
3.88724	4.292	3.88724	-0.06626		3.87924	0.26566	0.04356	1.04203	-0.00244	-0.00068	-0.01215
3.89324	4.766	3.89324	-0.08624		3.88524	0.29885	0.04907	1.17116	-0.00323	-0.0009	-0.01605
3.89924	5.261	3.89924	-0.1114		3.89124	0.33412	0.05493	1.30812	-0.00423	-0.00119	-0.02105
3.90624	5.774	3.90624	-0.1428		3.89824	0.37133	0.06111	1.45222	-0.0055	-0.00155	-0.0274
3.91224	6.3	3.91224	-0.1818		3.90424	0.41024	0.06759	1.6026	-0.0071	-0.002	-0.03541
3.91824	6.836	3.91824	-0.2296		3.91024	0.4506	0.0743	1.75821	-0.00911	-0.00257	-0.0454
3.92524	7.379	3.92524	-0.2879		3.91724	0.49241	0.08122	1.9179	-0.01158	-0.00327	-0.05779
3.93124	7.922	3.93124	-0.3584		3.92324	0.53498	0.08826	2.08045	-0.01463	-0.00414	-0.07301
3.93724	8.461	3.93724	-0.4428		3.92924	0.57815	0.09541	2.24454	-0.01834	-0.0052	-0.09156
3.94424	8.993	3.94424	-0.5431		3.93624	0.62168	0.10257	2.4088	-0.02281	-0.00647	-0.11398
3.95024	9.511	3.95024	-0.6614		3.94224	0.66511	0.10968	2.57157	-0.02818	-0.00801	-0.14085
3.95624	10.01	3.95624	-0.7995		3.94824	0.70822	0.11666	2.73158	-0.03455	-0.00984	-0.17279
3.96324	10.49	3.96324	-0.9596		3.95524	0.75041	0.12347	2.88725	-0.04206	-0.01199	-0.21044
3.96924	10.94	3.96924	-1.144		3.96124	0.79149	0.13004	3.03753	-0.05082	-0.01452	-0.25445
3.97524	11.37	3.97524	-1.353		3.96724	0.83114	0.13628	3.18065	-0.06097	-0.01744	-0.30544
3.98224	11.75	3.98224	-1.59		3.97324	0.86887	0.14216	3.31577	-0.07263	-0.02082	-0.36409
3.98824	12.1	3.98824	-1.855		3.98024	0.90457	0.1476	3.44103	-0.08591	-0.02466	-0.43089
3.99424	12.41	3.99424	-2.15		3.98624	0.93767	0.15254	3.55576	-0.10091	-0.02901	-0.50637
4.00124	12.67	4.00124	-2.475		3.99224	0.96806	0.15697	3.65833	-0.11772	-0.03389	-0.59096
4.00724	12.89	4.00724	-2.829		3.99924	0.99527	0.16076	3.74839	-0.13635	-0.03932	-0.68496
4.01324	13.05	4.01324	-3.213		4.00524	1.01907	0.16395	3.82426	-0.15688	-0.0453	-0.78846
4.02024	13.16	4.02024	-3.624		4.01124	1.03901	0.16644	3.88568	-0.17931	-0.05184	-0.90152
4.02624	13.22	4.02624	-4.062		4.01824	1.05522	0.16827	3.93191	-0.20357	-0.05892	-1.02387
4.03224	13.22	4.03224	-4.524		4.02424	1.06701	0.16936	3.96178	-0.22961	-0.06653	-1.15523
4.03924	13.16	4.03924	-5.007		4.03024	1.07433	0.16974	3.97519	-0.25732	-0.07461	-1.29501
4.04524	13.05	4.04524	-5.508		4.03724	1.07711	0.16938	3.97202	-0.28657	-0.08313	-1.44247
4.05124	12.87	4.05124	-6.022		4.04324	1.07514	0.16832	3.95179	-0.31715	-0.09203	-1.59666
4.05824	12.65	4.05824	-6.546		4.04924	1.06816	0.16654	3.91473	-0.3489	-0.10125	-1.75644
4.06424	12.37	4.06424	-7.075		4.05624	1.05639	0.16411	3.86085	-0.38158	-0.11069	-1.92061
4.07024	12.04	4.07024	-7.605		4.06224	1.03972	0.16104	3.79101	-0.4149	-0.12023	-2.08784
4.07724	11.67	4.07724	-8.13		4.06824	1.01822	0.15742	3.70586	-0.44876	-0.12985	-2.2566
4.08324	11.25	4.08324	-8.646		4.07524	0.99209	0.15332	3.60653	-0.48246	-0.13942	-2.42533
4.08924	10.8	4.08924	-9.149		4.08124	0.96153	0.1488	3.49462	-0.51615	-0.1488	-2.59265
4.09624	10.32	4.09624	-9.635		4.08724	0.92715	0.14399	3.37117	-0.54944	-0.15793	-2.75715
4.10224	9.827	4.10224	-10.1		4.09424	0.88893	0.13901	3.23888	-0.58206	-0.1667	-2.91729
4.10824	9.318	4.10824	-10.54		4.10024	0.84765	0.13396	3.09948	-0.61376	-0.17504	-3.07192
4.11424	8.805	4.11424	-10.95		4.10624	0.80364	0.129	2.95546	-0.64416	-0.18283	-3.21941
4.12124	8.297	4.12124	-11.34		4.11324	0.75756	0.12427	2.8095	-0.67343	-0.19003	-3.35911
4.12724	7.803	4.12724	-11.69		4.11924	0.71002	0.11992	2.66391	-0.70102	-0.19659	-3.49041
4.13324	7.332	4.13324	-12.02		4.12524	0.66168	0.11611	2.52197	-0.72688	-0.20245	-3.61209
4.14024	6.891	4.14024	-12.31		4.13224	0.6131	0.11297	2.38626	-0.75108	-0.20762	-3.72418
4.14624	6.488	4.14624	-12.56		4.13824	0.56467	0.11069	2.25946	-0.77319	-0.21208	-3.8261
4.15224	6.13	4.15224	-12.79		4.14424	0.51729	0.10938	2.144	-0.79348	-0.21582	-3.91798
4.15924	5.823	4.15924	-12.99		4.15124	0.47138	0.10917	2.04264	-0.81144	-0.21892	-3.99976
4.16524	5.571	4.16524	-13.15		4.15724	0.42743	0.1102	1.95736	-0.82712	-0.2214	-4.072
4.17124	5.378	4.17124	-13.28		4.16324	0.38575	0.11256	1.89009	-0.84053	-0.22333	-4.13459
4.17824	5.247	4.17824	-13.39		4.17024	0.34681	0.11633	1.84234	-0.85167	-0.22478	-4.18804
4.18424	5.179	4.18424	-13.47		4.17624	0.31083	0.12154	1.81531	-0.86029	-0.22585	-4.23327
4.19024	5.174	4.19024	-13.53		4.18224	0.27801	0.12825	1.80969	-0.8665	-0.22664	-4.27091
4.19724	5.229	4.19724	-13.56		4.18924	0.24846	0.13644	1.8259	-0.86996	-0.22726	-4.30153
4.20324	5.343	4.20324	-13.57		4.19524	0.22221	0.14609	1.86379	-0.87077	-0.22781	-4.32601
4.20924	5.512	4.20924	-13.56		4.20124	0.19927	0.15713	1.92281	-0.86897	-0.2284	-4.34509
4.21624	5.731	4.21624	-13.54		4.20824	0.17953	0.16947	2.00188	-0.86437	-0.22916	-4.3597
4.22224	5.994	4.22224	-13.5		4.21424	0.16287	0.18298	2.09979	-0.85695	-0.23017	-4.3706
4.22824	6.295	4.22824	-13.45		4.22024	0.14907	0.19751	2.21471	-0.84687	-0.23152	-4.37897
4.23524	6.625	4.23524	-13.39		4.22724	0.13795	0.21287	2.34444	-0.83431	-0.23334	-4.38569
4.24124	6.978	4.24124	-13.32		4.23324	0.12925	0.22884	2.48664	-0.81893	-0.23568	-4.39122
4.24724	7.345	4.24724	-13.25		4.23924	0.12271	0.24524	2.63817	-0.80119	-0.23858	-4.39685
4.25424	7.716	4.25424	-13.18		4.24624	0.11804	0.26177	2.79684	-0.78124	-0.24209	-4.40314
4.26024	8.085	4.26024	-13.1		4.25224	0.11498	0.27821	2.95876	-0.75923	-0.24622	-4.41046
4.26624	8.441	4.26624	-13.03		4.25824	0.11324	0.29426	3.1211	-0.7354	-0.25097	-4.41991
4.27324	8.778	4.27324	-12.96		4.26424	0.11255	0.30964	3.28057	-0.70992	-0.2563	-4.43142
4.27924	9.086	4.27924	-12.89		4.27124	0.11268	0.32414	3.43392	-0.68337	-0.26217	-4.44554
4.28524	9.359	4.28524	-12.82		4.27724	0.11334	0.33745	3.57812	-0.6557	-0.26849	-4.46192
4.29224	9.591	4.29224	-12.76		4.28324	0.11436	0.34934	3.70971	-0.6275	-0.27514	-4.4806
4.29824	9.775	4.29824	-12.69		4.29024	0.1155	0.35962	3.82571	-0.599	-0.28204	-4.50078
4.30424	9.907	4.30424	-12.63		4.29624	0.1166	0.36802	3.9249	-0.57061	-0.28901	-4.52184
4.31124	9.984	4.31124	-12.56		4.30224	0.11753	0.37444	4.00378	-0.54233	-0.2959	-4.54254
4.31724	10	4.31724	-12.48		4.30924	0.11811	0.37871	4.06065	-0.51453	-0.30254	-4.56198
4.32324	9.962	4.32324	-12.39		4.31524	0.11827	0.38078	4.09467	-0.48755	-0.30875	-4.57845
4.33024	9.862	4.33024	-12.29		4.32124	0.11795	0.38056	4.1047	-0.4613	-0.31435	-4.58986
4.33624	9.704	4.33624	-12.17		4.32824	0.11705	0.37806	4.08998	-0.4359	-0.31913	-4.59574
4.34224	9.49	4.34224	-12.02		4.33424	0.11555	0.3733	4.05088	-0.41167	-0.32296	-4.59276
4.34924	9.223	4.34924	-11.85		4.34024	0.11346	0.36636	3.98777	-0.3885	-0.32566	-4.57989
4.35524	8.908	4.35524	-11.65		4.34724	0.11077	0.35734	3.90136	-0.36637	-0.32709	-4.55521
4.36124	8.549	4.36124	-11.41		4.35324	0.10751	0.34639	3.79285	-0.34531	-0.32711	-4.51772
4.36824	8.153	4.36824	-11.14		4.35924	0.1037	0.33369	3.6648	-0.32524	-0.32567	-4.46524
4.37424	7.726	4.37424	-10.84		4.36624	0.09941	0.31947	3.51838	-0.3061	-0.32266	-4.39711
4.38024	7.274	4.38024	-10.5		4.37224	0.09471	0.30389	3.35653	-0.28778	-0.31808	-4.31292
4.38724	6.804	4.38724	-10.12		4.37824	0.08966	0.28728	3.18157	-0.27027	-0.3119	-4.21184
4.39324	6.324	4.39324	-9.71		4.38524	0.08433	0.26985	2.99661	-0.2534	-0.30422	-4.09417
4.39924	5.839	4.39924	-9.271		4.39124	0.07881	0.25183	2.80405	-0.23716	-0.29505	-3.96035
4.40524	5.357	4.40524	-8.804		4.39724	0.07318	0.2335	2.60693	-0.22147	-0.28453	-3.81126
4.41224	4.883	4.41224	-8.316		4.40424	0.0675	0.21509	2.40785	-0.20631	-0.27275	-3.64818
4.41824	4.423	4.41824	-7.81		4.41024	0.06186	0.19686	2.20982	-0.19159	-0.25992	-3.47269
4.42424	3.982	4.42424	-7.291		4.41624	0.05635	0.17896	2.01492	-0.17734	-0.24614	-3.28655
4.43124	3.565	4.43124	-6.767		4.42324	0.05102	0.16162	1.82581	-0.16355	-0.23167	-3.09237
4.43724	3.174	4.43724	-6.241		4.42924	0.04592	0.14503	1.64444	-0.15021	-0.21667	-2.89185
4.44324	2.814	4.44324	-5.72		4.43524	0.04112	0.12925	1.47264	-0.13736	-0.20135	-2.68785
4.45024	2.487	4.45024	-5.209		4.44224	0.03665	0.11444	1.31202	-0.12502	-0.18589	-2.48229
4.45624	2.194	4.45624	-4.713		4.44824	0.03257	0.10067	1.16387	-0.11322	-0.17048	-2.27789
4.46224	1.939	4.46224	-4.237		4.45424	0.0289	0.08801	1.02939	-0.102	-0.15534	-2.07672
4.46924	1.722	4.46924	-3.783		4.46124	0.02568	0.07645	0.90947	-0.0914	-0.14058	-1.88092
4.47524	1.545	4.47524	-3.356		4.46724	0.02293	0.06607	0.80491	-0.08142	-0.12637	-1.69219
4.48124	1.409	4.48124	-2.957		4.47324	0.02069	0.05681	0.71643	-0.07213	-0.11283	-1.51229
4.48824	1.316	4.48824	-2.588		4.48024	0.01897	0.04865	0.64464	-0.06351	-0.10003	-1.34242
4.49424	1.266	4.49424	-2.251		4.48624	0.01782	0.04157	0.59011	-0.05558	-0.08809	-1.18367
4.50024	1.261	4.50024	-1.945		4.49224	0.01725	0.03551	0.55349	-0.04836	-0.07704	-1.03682
4.50724	1.305	4.50724	-1.672		4.49924	0.0173	0.03043	0.53544	-0.04181	-0.06691	-0.90234
4.51324	1.397	4.51324	-1.43		4.50524	0.01802	0.02627	0.53674	-0.03595	-0.05771	-0.78044
4.51924	1.541	4.51924	-1.219		4.51124	0.01944	0.02298	0.5583	-0.03074	-0.04944	-0.67126
4.52624	1.74	4.52624	-1.037		4.51824	0.02162	0.0205	0.6011	-0.02617	-0.04208	-0.57458
4.53224	1.996	4.53224	-0.8839		4.52424	0.02461	0.01878	0.66615	-0.0222	-0.03558	-0.49023
4.53824	2.31	4.53824	-0.7585		4.53024	0.02846	0.01777	0.75466	-0.01881	-0.02991	-0.41772
4.54524	2.686	4.54524	-0.6597		4.53724	0.03323	0.01742	0.86772	-0.01598	-0.02502	-0.35683
4.55124	3.126	4.55124	-0.5868		4.54324	0.03897	0.01771	1.00653	-0.01366	-0.02085	-0.30708
4.55724	3.629	4.55724	-0.5394		4.54924	0.04573	0.01858	1.17203	-0.01184	-0.01734	-0.26814
4.56424	4.197	4.56424	-0.5174		4.55624	0.05355	0.02001	1.36497	-0.01051	-0.01444	-0.23979
4.57024	4.827	4.57024	-0.5212		4.56224	0.06245	0.02196	1.58589	-0.00964	-0.0121	-0.2219
4.57624	5.518	4.57624	-0.5516		4.56824	0.07244	0.02439	1.83476	-0.00923	-0.01027	-0.21454
4.58324	6.266	4.58324	-0.61		4.57424	0.0835	0.02727	2.11112	-0.0093	-0.0089	-0.21789
4.58924	7.063	4.58924	-0.6981		4.58124	0.09561	0.03056	2.41391	-0.00985	-0.00796	-0.23239
4.59524	7.904	4.59524	-0.8183		4.58724	0.10869	0.03422	2.74145	-0.0109	-0.00743	-0.25869
4.60224	8.778	4.60224	-0.9734		4.59324	0.12265	0.03819	3.09069	-0.0125	-0.00727	-0.29758
4.60824	9.673	4.60824	-1.166		4.60024	0.13735	0.04242	3.45906	-0.01467	-0.00747	-0.35015
4.61424	10.58	4.61424	-1.4		4.60624	0.15262	0.04684	3.84196	-0.01748	-0.00802	-0.41757
4.62124	11.48	4.62124	-1.679		4.61224	0.1683	0.05139	4.23442	-0.02097	-0.00893	-0.50121
4.62724	12.35	4.62724	-2.005		4.61924	0.18414	0.05599	4.63061	-0.02521	-0.01018	-0.60246
4.63324	13.2	4.63324	-2.383		4.62524	0.1999	0.06056	5.02456	-0.03026	-0.01179	-0.72293
4.64024	13.98	4.64024	-2.814		4.63124	0.21528	0.06501	5.40944	-0.03618	-0.01376	-0.86397
4.64624	14.7	4.64624	-3.3		4.63824	0.23005	0.06926	5.77836	-0.04302	-0.0161	-1.02697
4.65224	15.33	4.65224	-3.844		4.64424	0.24389	0.07321	6.12356	-0.05086	-0.01881	-1.21312
4.65924	15.87	4.65924	-4.444		4.65024	0.25654	0.07678	6.43864	-0.05972	-0.02191	-1.42326
4.66524	16.29	4.66524	-5.099		4.65724	0.26772	0.0799	6.71659	-0.06963	-0.02539	-1.65792
4.67124	16.6	4.67124	-5.807		4.66324	0.27719	0.08249	6.95103	-0.08057	-0.02924	-1.91711
4.67824	16.77	4.67824	-6.564		4.66924	0.28472	0.08451	7.13747	-0.09255	-0.03344	-2.20022
4.68424	16.82	4.68424	-7.363		4.67624	0.29016	0.08588	7.27145	-0.10551	-0.03799	-2.50625
4.69024	16.73	4.69024	-8.195		4.68224	0.29339	0.08661	7.34917	-0.11938	-0.04283	-2.83319
4.69724	16.51	4.69724	-9.053		4.68824	0.29431	0.08663	7.36946	-0.13405	-0.04793	-3.17855
4.70324	16.17	4.70324	-9.924		4.69524	0.29293	0.08597	7.33169	-0.14938	-0.05323	-3.53873
4.70924	15.71	4.70924	-10.8		4.70124	0.28923	0.08465	7.23654	-0.16519	-0.05867	-3.9097
4.71524	15.14	4.71524	-11.66		4.70724	0.28336	0.08271	7.08672	-0.18129	-0.06417	-4.28646
4.72224	14.48	4.72224	-12.49		4.71424	0.27541	0.08015	6.88475	-0.19744	-0.06966	-4.6641
4.72824	13.73	4.72824	-13.28		4.72024	0.26557	0.07705	6.63631	-0.21341	-0.07503	-5.03618
4.73424	12.93	4.73424	-14.01		4.72624	0.25407	0.07352	6.34644	-0.22892	-0.08019	-5.39688
4.74124	12.07	4.74124	-14.67		4.73324	0.24115	0.06957	6.02154	-0.24367	-0.08506	-5.73884
4.74724	11.18	4.74724	-15.24		4.73924	0.22711	0.06533	5.66844	-0.25744	-0.08953	-6.0561
4.75324	10.28	4.75324	-15.72		4.74524	0.21219	0.06085	5.29381	-0.26991	-0.09352	-6.34283
4.76024	9.376	4.76024	-16.09		4.75224	0.19668	0.05624	4.90504	-0.28082	-0.09696	-6.59219
4.76624	8.483	4.76624	-16.34		4.75824	0.18089	0.05157	4.5092	-0.28997	-0.09973	-6.80001
4.77224	7.615	4.77224	-16.47		4.76424	0.16504	0.04691	4.11247	-0.29717	-0.1018	-6.96068
4.77924	6.782	4.77924	-16.48		4.77124	0.1494	0.04234	3.72103	-0.30222	-0.10315	-7.07144
4.78524	5.993	4.78524	-16.36		4.77724	0.13419	0.03791	3.34094	-0.30505	-0.10369	-7.1296
4.79124	5.254	4.79124	-16.12		4.78324	0.11958	0.03368	2.97577	-0.30559	-0.10344	-7.13387
4.79824	4.571	4.79824	-15.76		4.79024	0.10573	0.02968	2.62974	-0.3038	-0.10241	-7.08421
4.80424	3.945	4.80424	-15.3		4.79624	0.09275	0.02596	2.30554	-0.29977	-0.10063	-6.98146
4.81024	3.379	4.81024	-14.73		4.80224	0.08073	0.02252	2.00554	-0.29356	-0.09813	-6.82843
4.81724	2.872	4.81724	-14.08		4.80924	0.06974	0.01939	1.73091	-0.28528	-0.09495	-6.62841
4.82324	2.423	4.82324	-13.36		4.81524	0.05977	0.01656	1.48225	-0.27518	-0.0912	-6.38555
4.82924	2.029	4.82924	-12.58		4.82124	0.05086	0.01404	1.25946	-0.26344	-0.08691	-6.10549
4.83624	1.688	4.83624	-11.76		4.82824	0.04298	0.01182	1.06195	-0.25028	-0.0822	-5.79355
4.84224	1.397	4.84224	-10.91		4.83424	0.03609	0.00988	0.88857	-0.23601	-0.07717	-5.45625
4.84824	1.15	4.84824	-10.04		4.84024	0.03014	0.00821	0.73808	-0.22087	-0.07189	-5.09977
4.85524	0.9453	4.85524	-9.171		4.84724	0.02507	0.00678	0.6088	-0.20517	-0.06648	-4.73069
4.86124	0.7779	4.86124	-8.317		4.85324	0.02084	0.00558	0.49893	-0.18916	-0.061	-4.35571
4.86724	0.6447	4.86724	-7.486		4.85924	0.01738	0.00459	0.40666	-0.17309	-0.05555	-3.9799
4.87424	0.5424	4.87424	-6.689		4.86624	0.01463	0.0038	0.3302	-0.15723	-0.05022	-3.60949
4.88024	0.4686	4.88024	-5.934		4.87224	0.01256	0.00318	0.26784	-0.14175	-0.04505	-3.24905
4.88624	0.4211	4.88624	-5.226		4.87824	0.01113	0.00272	0.21793	-0.12689	-0.04012	-2.90275
4.89324	0.3985	4.89324	-4.571		4.88424	0.01032	0.00241	0.17908	-0.11279	-0.03547	-2.57417
4.89924	0.4	4.89924	-3.973		4.89124	0.01012	0.00224	0.15002	-0.09954	-0.03114	-2.26585
4.90524	0.4255	4.90524	-3.432		4.89724	0.01054	0.00221	0.12975	-0.0873	-0.02715	-1.98003
4.91224	0.4755	4.91224	-2.95		4.90324	0.0116	0.00232	0.11743	-0.07611	-0.02351	-1.7179
4.91824	0.5511	4.91824	-2.527		4.91024	0.01337	0.00257	0.11249	-0.06602	-0.02024	-1.48011
4.92424	0.6542	4.92424	-2.161		4.91624	0.01589	0.00298	0.11456	-0.05705	-0.01734	-1.26678
4.93124	0.787	4.93124	-1.85		4.92224	0.01926	0.00356	0.12347	-0.04925	-0.01481	-1.07761
4.93724	0.9522	4.93724	-1.593		4.92924	0.02358	0.00431	0.13927	-0.04255	-0.01262	-0.91178
4.94324	1.153	4.94324	-1.387		4.93524	0.02898	0.00528	0.16219	-0.037	-0.01078	-0.76835
4.95024	1.393	4.95024	-1.231		4.94124	0.03558	0.00647	0.19259	-0.03256	-0.00927	-0.646
4.95624	1.675	4.95624	-1.123		4.94824	0.04353	0.00792	0.23099	-0.02922	-0.00807	-0.54344
4.96224	2.003	4.96224	-1.061		4.95424	0.05299	0.00966	0.27801	-0.02697	-0.00718	-0.45932
4.96924	2.38	4.96924	-1.045		4.96024	0.06413	0.01171	0.33432	-0.02583	-0.00658	-0.39223
4.97524	2.809	4.97524	-1.073		4.96724	0.07709	0.01412	0.40064	-0.02578	-0.00628	-0.34095
4.98124	3.292	4.98124	-1.145		4.97324	0.09204	0.0169	0.47768	-0.02688	-0.00625	-0.30431
4.98824	3.83	4.98824	-1.263		4.97924	0.1091	0.02009	0.56611	-0.02915	-0.00652	-0.28135
4.99424	4.424	4.99424	-1.427		4.98624	0.12838	0.0237	0.66644	-0.03265	-0.00708	-0.27122
5.00024	5.072	5.00024	-1.637		4.99224	0.14994	0.02776	0.77908	-0.03746	-0.00794	-0.27334
					4.99824	0.17382	0.03228	0.90422	-0.04365	-0.00911	-0.28724
					5.00524	0.20004	0.03725	1.04172	-0.05131	-0.01062	-0.31264
