# Supplementary material for: Topology selectivity of a conformationally flexible precursor through selenium doping
Source: Nat Commun. 2024 Apr 15;15:3235. doi: 10.1038/s41467-024-47614-9 (PMC11018763; doi:10.1038/s41467-024-47614-9)
Supplement: Supplementary file 4 — Source Data [file 41467_2024_47614_MOESM4_ESM.zip › Source Data/Supplementary Figure 6e/CONTCAR_C-Cu-Se]

 newFS                                  
   1.00000000000000     
    23.0037994384999998    0.0000000000000000    0.0000000000000000
   -11.5018997192000008   19.9218746973000016    0.0000000000000000
     0.0000000000000000    0.0000000000000000   14.1738996505999992
   Cu   N    C    H    Se
   246     3    21    12     1
Selective dynamics
Direct
  0.9999441789470306  0.9997909211478467  0.2943755445474579   T   T   T
  0.0740994002622540  0.0368930969641308  0.1491186669816525   T   T   T
  0.0370399990000010  0.0740699990000024  0.0042299999999997   F   F   F
  0.1109426209520215  0.9996856284485237  0.2942556219897577   T   T   T
  0.1853437652384039  0.0370627106076631  0.1492195668355108   T   T   T
  0.1481499969999973  0.0740699990000024  0.0042299999999997   F   F   F
  0.2216163227685903  0.9992928661445555  0.2944058937276028   T   T   T
  0.2961104630963092  0.0366826870833392  0.1490118584241011   T   T   T
  0.2592599990000011  0.0740699990000024  0.0042299999999997   F   F   F
  0.3329124539260899  0.9992954010008246  0.2943799554584609   T   T   T
  0.4070790314959069  0.0365906548278238  0.1489021536128904   T   T   T
  0.3703700009999977  0.0740699990000024  0.0042299999999997   F   F   F
  0.4443631650293219  0.9995497735429119  0.2944876887560271   T   T   T
  0.5184012524120959  0.0370980326077614  0.1491822355032692   T   T   T
  0.4814800019999979  0.0740699990000024  0.0042299999999997   F   F   F
  0.5555813118848496  0.0000564358451558  0.2943585892272503   T   T   T
  0.6295521990283229  0.0370026691413193  0.1492503770839609   T   T   T
  0.5925899739999991  0.0740699990000024  0.0042299999999997   F   F   F
  0.6663123246483466  0.0001960640401837  0.2948665220341856   T   T   T
  0.7406513114054368  0.0366095772648085  0.1500024605323355   T   T   T
  0.7037000059999983  0.0740699990000024  0.0042299999999997   F   F   F
  0.7771932946116642  0.9990369291664396  0.2976318922162530   T   T   T
  0.8514359702193839  0.0366271370095241  0.1500655228748745   T   T   T
  0.8148099779999995  0.0740699990000024  0.0042299999999997   F   F   F
  0.8891431165149138  0.9999830843190061  0.2950075475048844   T   T   T
  0.9628140822784917  0.0368647458709775  0.1493272893774176   T   T   T
  0.9259300229999994  0.0740699990000024  0.0042299999999997   F   F   F
  0.9995400819264453  0.1106363308875539  0.2944577964317719   T   T   T
  0.0739250047858662  0.1477841763909531  0.1489762818599309   T   T   T
  0.0370399990000010  0.1851900070000028  0.0042299999999997   F   F   F
  0.1104836877994294  0.1103881830596145  0.2944147520696750   T   T   T
  0.1850849530590687  0.1476924839431323  0.1487689247626998   T   T   T
  0.1481499969999973  0.1851900070000028  0.0042299999999997   F   F   F
  0.2216105927559292  0.1103299838731009  0.2948548121859959   T   T   T
  0.2966269337715124  0.1483905357578478  0.1498643891851171   T   T   T
  0.2592599990000011  0.1851900070000028  0.0042299999999997   F   F   F
  0.3317517771420527  0.1091052686737719  0.2942262389500751   T   T   T
  0.4075777242283811  0.1486448295617933  0.1504675059843365   T   T   T
  0.3703700009999977  0.1851900070000028  0.0042299999999997   F   F   F
  0.4441671714572144  0.1092330940898501  0.2938681722958985   T   T   T
  0.5182765862351272  0.1481794993812408  0.1493857968940240   T   T   T
  0.4814800019999979  0.1851900070000028  0.0042299999999997   F   F   F
  0.5556575851128643  0.1106582607279679  0.2945579988128041   T   T   T
  0.6295302789646828  0.1481294178529371  0.1492632354292688   T   T   T
  0.5925899739999991  0.1851900070000028  0.0042299999999997   F   F   F
  0.6667390563679373  0.1110206879727225  0.2943122183544716   T   T   T
  0.7406937797331709  0.1480210466365312  0.1491653141419184   T   T   T
  0.7037000059999983  0.1851900070000028  0.0042299999999997   F   F   F
  0.7776948372638155  0.1107211841000989  0.2944054257294965   T   T   T
  0.8517155012088384  0.1478795600073029  0.1493122080381366   T   T   T
  0.8148099779999995  0.1851900070000028  0.0042299999999997   F   F   F
  0.8884601670179234  0.1106385087478242  0.2944477922299622   T   T   T
  0.9628166402738293  0.1479130123071881  0.1491899285782489   T   T   T
  0.9259300229999994  0.1851900070000028  0.0042299999999997   F   F   F
  0.9993812792041846  0.2216459519122293  0.2945288673118909   T   T   T
  0.0739500660137519  0.2589722795092280  0.1490704791902358   T   T   T
  0.0370399990000010  0.2962999940000017  0.0042299999999997   F   F   F
  0.1094782163019428  0.2208890772836125  0.2935815657949746   T   T   T
  0.1853113729475850  0.2592377559029579  0.1496237115962128   T   T   T
  0.1481499969999973  0.2962999940000017  0.0042299999999997   F   F   F
  0.2204259755102513  0.2200319592705094  0.2919100605904892   T   T   T
  0.2969465648867777  0.2598463043558594  0.1506976581790077   T   T   T
  0.2592599990000011  0.2962999940000017  0.0042299999999997   F   F   F
  0.3320325777584692  0.2207043660434828  0.2944647935100618   T   T   T
  0.4077488168308971  0.2592583532453591  0.1496271236100120   T   T   T
  0.3703700009999977  0.2962999940000017  0.0042299999999997   F   F   F
  0.4423316807271712  0.2175392929936553  0.2974053385381148   T   T   T
  0.5182424182576456  0.2595138364067657  0.1508443247834718   T   T   T
  0.4814800019999979  0.2962999940000017  0.0042299999999997   F   F   F
  0.5564164518962017  0.2211544885431062  0.2936846979834901   T   T   T
  0.6295717619637834  0.2594734020462490  0.1495060245291253   T   T   T
  0.5925899739999991  0.2962999940000017  0.0042299999999997   F   F   F
  0.6670781004259200  0.2220592583034106  0.2945107861895643   T   T   T
  0.7405939641836632  0.2592156762239108  0.1493347510269288   T   T   T
  0.7037000059999983  0.2962999940000017  0.0042299999999997   F   F   F
  0.7779075794145894  0.2219999489909872  0.2941238119989276   T   T   T
  0.8517303487950151  0.2590659492556682  0.1491610940088342   T   T   T
  0.8148099779999995  0.2962999940000017  0.0042299999999997   F   F   F
  0.8886460894786825  0.2218332057512671  0.2943222607364741   T   T   T
  0.9628363322037421  0.2590123474201065  0.1492576250698262   T   T   T
  0.9259300229999994  0.2962999940000017  0.0042299999999997   F   F   F
  0.9995499289171714  0.3327805524917917  0.2945340329013747   T   T   T
  0.0739015432884530  0.3699771097424682  0.1490720568113744   T   T   T
  0.0370399990000010  0.4074099959999984  0.0042299999999997   F   F   F
  0.1098802850747197  0.3324701449398800  0.2942819838259864   T   T   T
  0.1852318596851638  0.3698811713542360  0.1501241169146294   T   T   T
  0.1481499969999973  0.4074099959999984  0.0042299999999997   F   F   F
  0.2197834685275873  0.3316744506801572  0.2964924978153232   T   T   T
  0.2962146360524443  0.3696257830720514  0.1521437069552929   T   T   T
  0.2592599990000011  0.4074099959999984  0.0042299999999997   F   F   F
  0.3327980491487257  0.3331739869286763  0.2994320059082832   T   T   T
  0.4070682359075887  0.3698590251398234  0.1502243522295592   T   T   T
  0.3703700009999977  0.4074099959999984  0.0042299999999997   F   F   F
  0.4478813977228095  0.3370695767463408  0.2903668201498142   T   T   T
  0.5193009191187243  0.3705855686610154  0.1482976840656163   T   T   T
  0.4814800019999979  0.4074099959999984  0.0042299999999997   F   F   F
  0.5583941984639529  0.3351008138029187  0.2988981014472317   T   T   T
  0.6290237115671194  0.3699348997546840  0.1510926907971968   T   T   T
  0.5925899739999991  0.4074099959999984  0.0042299999999997   F   F   F
  0.6678614100752385  0.3334412384605039  0.2942644889750012   T   T   T
  0.7411553775772494  0.3705408832481204  0.1490854916032114   T   T   T
  0.7037000059999983  0.4074099959999984  0.0042299999999997   F   F   F
  0.7782863536779090  0.3333120493283154  0.2942362087229123   T   T   T
  0.8521412936622903  0.3703523896728322  0.1492390094580274   T   T   T
  0.8148099779999995  0.4074099959999984  0.0042299999999997   F   F   F
  0.8888700670637955  0.3329980969097689  0.2943719572710333   T   T   T
  0.9630160073779593  0.3702043087453173  0.1493024852190626   T   T   T
  0.9259300229999994  0.4074099959999984  0.0042299999999997   F   F   F
  0.9996865364424883  0.4435774652926073  0.2948855173201005   T   T   T
  0.0739725955357706  0.4809335309212460  0.1484997048873596   T   T   T
  0.0370399990000010  0.5185199980000021  0.0042299999999997   F   F   F
  0.1108566576739915  0.4435566279803440  0.2943946392871596   T   T   T
  0.1848981073973212  0.4808854355152622  0.1488510806998897   T   T   T
  0.1481499969999973  0.5185199980000021  0.0042299999999997   F   F   F
  0.2217385999899947  0.4437870618951845  0.2940246325794899   T   T   T
  0.2960216796095279  0.4808588644778012  0.1490694425222848   T   T   T
  0.2592599990000011  0.5185199980000021  0.0042299999999997   F   F   F
  0.3346886276478648  0.4460895831482307  0.2924035937439691   T   T   T
  0.4072880700134627  0.4814467521146185  0.1481520705954363   T   T   T
  0.3703700009999977  0.5185199980000021  0.0042299999999997   F   F   F
  0.4466127895575193  0.4469710535830715  0.2907340009390567   T   T   T
  0.5190878279953287  0.4815375192619515  0.1487536600849713   T   T   T
  0.4814800019999979  0.5185199980000021  0.0042299999999997   F   F   F
  0.5579221048905079  0.4471616144531796  0.2936879299570692   T   T   T
  0.6302478961311443  0.4815180035277572  0.1492137498915855   T   T   T
  0.5925899739999991  0.5185199980000021  0.0042299999999997   F   F   F
  0.6683926256282353  0.4453008053914651  0.2943622949596501   T   T   T
  0.7412495773571098  0.4815657237667952  0.1489885736660986   T   T   T
  0.7037000059999983  0.5185199980000021  0.0042299999999997   F   F   F
  0.7786458402608963  0.4445886428739286  0.2943611185305833   T   T   T
  0.8522626855947448  0.4815577368809148  0.1492938851137057   T   T   T
  0.8148099779999995  0.5185199980000021  0.0042299999999997   F   F   F
  0.8893771495834419  0.4445399894171041  0.2945404856477730   T   T   T
  0.9633877078159704  0.4817371411385228  0.1500139014890878   T   T   T
  0.9259300229999994  0.5185199980000021  0.0042299999999997   F   F   F
  0.0010868675878514  0.5558417714794174  0.2979912265334269   T   T   T
  0.0739770537488871  0.5924924259771829  0.1485599694471302   T   T   T
  0.0370399990000010  0.6296300289999976  0.0042299999999997   F   F   F
  0.1091209357370946  0.5529700599649192  0.2922534157559257   T   T   T
  0.1851445809492320  0.5927259965829699  0.1493094880253048   T   T   T
  0.1481499969999973  0.6296300289999976  0.0042299999999997   F   F   F
  0.2215995174865227  0.5537828826230861  0.2918727452208948   T   T   T
  0.2960485759557031  0.5924261583809500  0.1484456317521540   T   T   T
  0.2592599990000011  0.6296300289999976  0.0042299999999997   F   F   F
  0.3329477672699377  0.5551869210868701  0.2918838745679939   T   T   T
  0.4073806046293771  0.5926993323742499  0.1488395959735737   T   T   T
  0.3703700009999977  0.6296300289999976  0.0042299999999997   F   F   F
  0.4451211094259848  0.5563156133617078  0.2919821940905783   T   T   T
  0.5189373925597909  0.5925498845179592  0.1488462830113736   T   T   T
  0.4814800019999979  0.6296300289999976  0.0042299999999997   F   F   F
  0.5564845063312507  0.5563855701365339  0.2942936911993079   T   T   T
  0.6300338557965258  0.5927482089915878  0.1497370400020968   T   T   T
  0.5925899739999991  0.6296300289999976  0.0042299999999997   F   F   F
  0.6680894793219351  0.5559527118535669  0.2946963618724625   T   T   T
  0.7410130377058244  0.5925494527463776  0.1491923645400322   T   T   T
  0.7037000059999983  0.6296300289999976  0.0042299999999997   F   F   F
  0.7787180174209847  0.5558040452871912  0.2944521175904667   T   T   T
  0.8521973804636547  0.5926739433583180  0.1491635378457891   T   T   T
  0.8148099779999995  0.6296300289999976  0.0042299999999997   F   F   F
  0.8894565646626340  0.5555329344243919  0.2944945318816484   T   T   T
  0.9633933973852730  0.5925103927324843  0.1500484323998269   T   T   T
  0.9259300229999994  0.6296300289999976  0.0042299999999997   F   F   F
 -0.0001487038092894  0.6668009668411958  0.2950092856354515   T   T   T
  0.0739631751266036  0.7038505035132661  0.1486833797335652   T   T   T
  0.0370399990000010  0.7407400009999989  0.0042299999999997   F   F   F
  0.1093316563484463  0.6668778042832624  0.2925512589548517   T   T   T
  0.1851623311973649  0.7034568784305784  0.1495360727517276   T   T   T
  0.1481499969999973  0.7407400009999989  0.0042299999999997   F   F   F
  0.2228954235025611  0.6667422647170171  0.2956952713158476   T   T   T
  0.2958127957775930  0.7037019646821745  0.1509633108996862   T   T   T
  0.2592599990000011  0.7407400009999989  0.0042299999999997   F   F   F
  0.3336362261149297  0.6657467932821373  0.2920305123651448   T   T   T
  0.4072398171686078  0.7040105623406913  0.1488241640046550   T   T   T
  0.3703700009999977  0.7407400009999989  0.0042299999999997   F   F   F
  0.4442224714358214  0.6671914522357540  0.2922782186139155   T   T   T
  0.5185675353294759  0.7037956039889534  0.1484857741270515   T   T   T
  0.4814800019999979  0.7407400009999989  0.0042299999999997   F   F   F
  0.5542604407827920  0.6665013893967632  0.2919087506643004   T   T   T
  0.6300041985699866  0.7037545881156180  0.1503607508616987   T   T   T
  0.5925899739999991  0.7407400009999989  0.0042299999999997   F   F   F
  0.6679443208076330  0.6661350177671305  0.2952319123147771   T   T   T
  0.7408277321371345  0.7035976525896230  0.1494758654458812   T   T   T
  0.7037000059999983  0.7407400009999989  0.0042299999999997   F   F   F
  0.7788867702519671  0.6666641760866372  0.2939949146973866   T   T   T
  0.8520657566052362  0.7037187547439203  0.1490615624404340   T   T   T
  0.8148099779999995  0.7407400009999989  0.0042299999999997   F   F   F
  0.8892290610442641  0.6666679158543004  0.2944451192145950   T   T   T
  0.9631065230716029  0.7036792379591804  0.1493496616795472   T   T   T
  0.9259300229999994  0.7407400009999989  0.0042299999999997   F   F   F
  0.0000135514514315  0.7778144907380310  0.2944054620655043   T   T   T
  0.0739476228921258  0.8148420469347106  0.1491268838544853   T   T   T
  0.0370399990000010  0.8518499730000002  0.0042299999999997   F   F   F
  0.1108814035760673  0.7779465588789699  0.2942784450560955   T   T   T
  0.1848842506510186  0.8147912790265399  0.1488776197740583   T   T   T
  0.1481499969999973  0.8518499730000002  0.0042299999999997   F   F   F
  0.2217578032515440  0.7786805207091096  0.2922784328911382   T   T   T
  0.2963066509371006  0.8146842264093448  0.1495337639878000   T   T   T
  0.2592599990000011  0.8518499730000002  0.0042299999999997   F   F   F
  0.3339215314014307  0.7791599445777883  0.2954248454480709   T   T   T
  0.4071285172691163  0.8147080553822370  0.1497093081440051   T   T   T
  0.3703700009999977  0.8518499730000002  0.0042299999999997   F   F   F
  0.4442271087738158  0.7780452186077870  0.2943090759239201   T   T   T
  0.5182900243348267  0.8150589773129304  0.1489505606520186   T   T   T
  0.4814800019999979  0.8518499730000002  0.0042299999999997   F   F   F
  0.5545130623538032  0.7784120978659472  0.2919513095551390   T   T   T
  0.6297963358798052  0.8147860301408384  0.1491475506613684   T   T   T
  0.5925899739999991  0.8518499730000002  0.0042299999999997   F   F   F
  0.6658714640703643  0.7762242660277724  0.2939470955685385   T   T   T
  0.7406468274539306  0.8148025770474608  0.1493937778970426   T   T   T
  0.7037000059999983  0.8518499730000002  0.0042299999999997   F   F   F
  0.7793651014543054  0.7782206278259783  0.2922864813159663   T   T   T
  0.8522620442260320  0.8150548756811389  0.1489377695153268   T   T   T
  0.8148099779999995  0.8518499730000002  0.0042299999999997   F   F   F
  0.8893482404146714  0.7778486786736469  0.2945551360387611   T   T   T
  0.9629784627523771  0.8147828974824277  0.1492596715546399   T   T   T
  0.9259300229999994  0.8518499730000002  0.0042299999999997   F   F   F
  0.0000905567936587  0.8888290142974689  0.2944027336574899   T   T   T
  0.0741564207564729  0.9259405976578469  0.1490810670650611   T   T   T
  0.0370399990000010  0.9629600049999993  0.0042299999999997   F   F   F
  0.1108561550108916  0.8887130952489593  0.2944058540755118   T   T   T
  0.1850292161036860  0.9257274436646339  0.1491939495266540   T   T   T
  0.1481499969999973  0.9629600049999993  0.0042299999999997   F   F   F
  0.2219373183454473  0.8887785710123817  0.2946503414377576   T   T   T
  0.2960153644358074  0.9256751867736270  0.1490632116242109   T   T   T
  0.2592599990000011  0.9629600049999993  0.0042299999999997   F   F   F
  0.3333859572923352  0.8894212938110964  0.2941133742075159   T   T   T
  0.4072728321927123  0.9258085274083312  0.1491765391200498   T   T   T
  0.3703700009999977  0.9629600049999993  0.0042299999999997   F   F   F
  0.4446773561871690  0.8893310920727227  0.2944796790501291   T   T   T
  0.5183706020795869  0.9260478326897275  0.1490933399990527   T   T   T
  0.4814800019999979  0.9629600049999993  0.0042299999999997   F   F   F
  0.5551198943043714  0.8889827571273746  0.2945085687147979   T   T   T
  0.6293285115135130  0.9259206600908213  0.1487942035877955   T   T   T
  0.5925899739999991  0.9629600049999993  0.0042299999999997   F   F   F
  0.6663567748566708  0.8905403159655764  0.2931172512028646   T   T   T
  0.7407285530782363  0.9258889456332101  0.1488588397753440   T   T   T
  0.7037000059999983  0.9629600049999993  0.0042299999999997   F   F   F
  0.7792998120362014  0.8902760788420102  0.2936942114828101   T   T   T
  0.8519790155457890  0.9258944468758783  0.1490271884493862   T   T   T
  0.8148099779999995  0.9629600049999993  0.0042299999999997   F   F   F
  0.8892793483792730  0.8889595251376524  0.2943142196710867   T   T   T
  0.9631384479309897  0.9259582547587323  0.1491451749555796   T   T   T
  0.9259300229999994  0.9629600049999993  0.0042299999999997   F   F   F
  0.7020575872894019  0.8502557790966584  0.4279199635749422   T   T   T
  0.1444397689931538  0.6272543405342069  0.4276268067247854   T   T   T
  0.3824217031532200  0.3039443048529671  0.4368422834957302   T   T   T
  0.4416261612186643  0.6589699495173512  0.5077375077450081   T   T   T
  0.3352448085745869  0.5581491511657147  0.5055722932739857   T   T   T
  0.4361311452276921  0.5527476858800775  0.5040551963529207   T   T   T
  0.3739098841470194  0.6256276969667111  0.5070194934536222   T   T   T
  0.3687029954007561  0.5239933152020941  0.5036335009112772   T   T   T
  0.4705068406318738  0.6204452524017113  0.5062959576712038   T   T   T
  0.5446315874409287  0.6543890490737058  0.5004548482431018   T   T   T
  0.3399755833500552  0.6657250480897777  0.5012578509000407   T   T   T
  0.3287939949282896  0.4501031774194213  0.4938432397825563   T   T   T
  0.3770595223000304  0.7361057640786135  0.5095736040900828   T   T   T
  0.3446487665784678  0.7734817534973134  0.5008842946315522   T   T   T
  0.2754991465659323  0.7413634107315515  0.4815487077089411   T   T   T
  0.2367175091846658  0.6707771804060589  0.4695930390244312   T   T   T
  0.2705273290521915  0.6340854355012667  0.4810603817975985   T   T   T
  0.2583067270452262  0.4155878883801166  0.5014889643341736   T   T   T
  0.2218986117049309  0.3457809571574562  0.4905377364973973   T   T   T
  0.2549856275961483  0.3097873184050581  0.4695833925295432   T   T   T
  0.3258320429474323  0.3428889619793725  0.4568601135326695   T   T   T
  0.3612387018099460  0.4135183808049789  0.4709300970983978   T   T   T
  0.5778997429861537  0.6172268650108687  0.5084455716765598   T   T   T
  0.6477029434265344  0.6496668199485858  0.4998860734235449   T   T   T
  0.6848193141357375  0.7188939028403659  0.4809639029702278   T   T   T
  0.6530862435725689  0.7577727054355867  0.4694647064580593   T   T   T
  0.5825385412829800  0.7239147123567815  0.4807474562814841   T   T   T
  0.4309345603398420  0.7605706515962084  0.5223140760973143   T   T   T
  0.3732591905728613  0.8280327526643924  0.5082512447141373   T   T   T
  0.2514527315539629  0.7719286940635813  0.4756066260962003   T   T   T
  0.2432212012127767  0.5794368939752049  0.4743126449841726   T   T   T
  0.2328953592543622  0.4438467589473220  0.5162394222384474   T   T   T
  0.1674022072394051  0.3189066071294256  0.4988567838897972   T   T   T
  0.2255398916237001  0.2550010344200264  0.4655575162972715   T   T   T
  0.4160357278900683  0.4416461709149185  0.4662739457718981   T   T   T
  0.5485608672520333  0.5633297353225004  0.5210078263035139   T   T   T
  0.6736252849144969  0.6210214351367090  0.5070470549034093   T   T   T
  0.7394385326370961  0.7429097244260257  0.4752633659721862   T   T   T
  0.5552262541222895  0.7512569996687082  0.4743321846974557   T   T   T
  0.4772219640760129  0.2908478305376745  0.4304576874040400   T   T   T
 
  0.00000000E+00  0.00000000E+00  0.00000000E+00
  0.00000000E+00  0.00000000E+00  0.00000000E+00
  0.00000000E+00  0.00000000E+00  0.00000000E+00
  0.00000000E+00  0.00000000E+00  0.00000000E+00
  0.00000000E+00  0.00000000E+00  0.00000000E+00
  0.00000000E+00  0.00000000E+00  0.00000000E+00
  0.00000000E+00  0.00000000E+00  0.00000000E+00
  0.00000000E+00  0.00000000E+00  0.00000000E+00
  0.00000000E+00  0.00000000E+00  0.00000000E+00
  0.00000000E+00  0.00000000E+00  0.00000000E+00
  0.00000000E+00  0.00000000E+00  0.00000000E+00
  0.00000000E+00  0.00000000E+00  0.00000000E+00
  0.00000000E+00  0.00000000E+00  0.00000000E+00
  0.00000000E+00  0.00000000E+00  0.00000000E+00
  0.00000000E+00  0.00000000E+00  0.00000000E+00
  0.00000000E+00  0.00000000E+00  0.00000000E+00
  0.00000000E+00  0.00000000E+00  0.00000000E+00
  0.00000000E+00  0.00000000E+00  0.00000000E+00
  0.00000000E+00  0.00000000E+00  0.00000000E+00
  0.00000000E+00  0.00000000E+00  0.00000000E+00
  0.00000000E+00  0.00000000E+00  0.00000000E+00
  0.00000000E+00  0.00000000E+00  0.00000000E+00
  0.00000000E+00  0.00000000E+00  0.00000000E+00
  0.00000000E+00  0.00000000E+00  0.00000000E+00
  0.00000000E+00  0.00000000E+00  0.00000000E+00
  0.00000000E+00  0.00000000E+00  0.00000000E+00
  0.00000000E+00  0.00000000E+00  0.00000000E+00
  0.00000000E+00  0.00000000E+00  0.00000000E+00
  0.00000000E+00  0.00000000E+00  0.00000000E+00
  0.00000000E+00  0.00000000E+00  0.00000000E+00
  0.00000000E+00  0.00000000E+00  0.00000000E+00
  0.00000000E+00  0.00000000E+00  0.00000000E+00
  0.00000000E+00  0.00000000E+00  0.00000000E+00
  0.00000000E+00  0.00000000E+00  0.00000000E+00
  0.00000000E+00  0.00000000E+00  0.00000000E+00
  0.00000000E+00  0.00000000E+00  0.00000000E+00
  0.00000000E+00  0.00000000E+00  0.00000000E+00
  0.00000000E+00  0.00000000E+00  0.00000000E+00
  0.00000000E+00  0.00000000E+00  0.00000000E+00
  0.00000000E+00  0.00000000E+00  0.00000000E+00
  0.00000000E+00  0.00000000E+00  0.00000000E+00
  0.00000000E+00  0.00000000E+00  0.00000000E+00
  0.00000000E+00  0.00000000E+00  0.00000000E+00
  0.00000000E+00  0.00000000E+00  0.00000000E+00
  0.00000000E+00  0.00000000E+00  0.00000000E+00
  0.00000000E+00  0.00000000E+00  0.00000000E+00
  0.00000000E+00  0.00000000E+00  0.00000000E+00
  0.00000000E+00  0.00000000E+00  0.00000000E+00
  0.00000000E+00  0.00000000E+00  0.00000000E+00
  0.00000000E+00  0.00000000E+00  0.00000000E+00
  0.00000000E+00  0.00000000E+00  0.00000000E+00
  0.00000000E+00  0.00000000E+00  0.00000000E+00
  0.00000000E+00  0.00000000E+00  0.00000000E+00
  0.00000000E+00  0.00000000E+00  0.00000000E+00
  0.00000000E+00  0.00000000E+00  0.00000000E+00
  0.00000000E+00  0.00000000E+00  0.00000000E+00
  0.00000000E+00  0.00000000E+00  0.00000000E+00
  0.00000000E+00  0.00000000E+00  0.00000000E+00
  0.00000000E+00  0.00000000E+00  0.00000000E+00
  0.00000000E+00  0.00000000E+00  0.00000000E+00
  0.00000000E+00  0.00000000E+00  0.00000000E+00
  0.00000000E+00  0.00000000E+00  0.00000000E+00
  0.00000000E+00  0.00000000E+00  0.00000000E+00
  0.00000000E+00  0.00000000E+00  0.00000000E+00
  0.00000000E+00  0.00000000E+00  0.00000000E+00
  0.00000000E+00  0.00000000E+00  0.00000000E+00
  0.00000000E+00  0.00000000E+00  0.00000000E+00
  0.00000000E+00  0.00000000E+00  0.00000000E+00
  0.00000000E+00  0.00000000E+00  0.00000000E+00
  0.00000000E+00  0.00000000E+00  0.00000000E+00
  0.00000000E+00  0.00000000E+00  0.00000000E+00
  0.00000000E+00  0.00000000E+00  0.00000000E+00
  0.00000000E+00  0.00000000E+00  0.00000000E+00
  0.00000000E+00  0.00000000E+00  0.00000000E+00
  0.00000000E+00  0.00000000E+00  0.00000000E+00
  0.00000000E+00  0.00000000E+00  0.00000000E+00
  0.00000000E+00  0.00000000E+00  0.00000000E+00
  0.00000000E+00  0.00000000E+00  0.00000000E+00
  0.00000000E+00  0.00000000E+00  0.00000000E+00
  0.00000000E+00  0.00000000E+00  0.00000000E+00
  0.00000000E+00  0.00000000E+00  0.00000000E+00
  0.00000000E+00  0.00000000E+00  0.00000000E+00
  0.00000000E+00  0.00000000E+00  0.00000000E+00
  0.00000000E+00  0.00000000E+00  0.00000000E+00
  0.00000000E+00  0.00000000E+00  0.00000000E+00
  0.00000000E+00  0.00000000E+00  0.00000000E+00
  0.00000000E+00  0.00000000E+00  0.00000000E+00
  0.00000000E+00  0.00000000E+00  0.00000000E+00
  0.00000000E+00  0.00000000E+00  0.00000000E+00
  0.00000000E+00  0.00000000E+00  0.00000000E+00
  0.00000000E+00  0.00000000E+00  0.00000000E+00
  0.00000000E+00  0.00000000E+00  0.00000000E+00
  0.00000000E+00  0.00000000E+00  0.00000000E+00
  0.00000000E+00  0.00000000E+00  0.00000000E+00
  0.00000000E+00  0.00000000E+00  0.00000000E+00
  0.00000000E+00  0.00000000E+00  0.00000000E+00
  0.00000000E+00  0.00000000E+00  0.00000000E+00
  0.00000000E+00  0.00000000E+00  0.00000000E+00
  0.00000000E+00  0.00000000E+00  0.00000000E+00
  0.00000000E+00  0.00000000E+00  0.00000000E+00
  0.00000000E+00  0.00000000E+00  0.00000000E+00
  0.00000000E+00  0.00000000E+00  0.00000000E+00
  0.00000000E+00  0.00000000E+00  0.00000000E+00
  0.00000000E+00  0.00000000E+00  0.00000000E+00
  0.00000000E+00  0.00000000E+00  0.00000000E+00
  0.00000000E+00  0.00000000E+00  0.00000000E+00
  0.00000000E+00  0.00000000E+00  0.00000000E+00
  0.00000000E+00  0.00000000E+00  0.00000000E+00
  0.00000000E+00  0.00000000E+00  0.00000000E+00
  0.00000000E+00  0.00000000E+00  0.00000000E+00
  0.00000000E+00  0.00000000E+00  0.00000000E+00
  0.00000000E+00  0.00000000E+00  0.00000000E+00
  0.00000000E+00  0.00000000E+00  0.00000000E+00
  0.00000000E+00  0.00000000E+00  0.00000000E+00
  0.00000000E+00  0.00000000E+00  0.00000000E+00
  0.00000000E+00  0.00000000E+00  0.00000000E+00
  0.00000000E+00  0.00000000E+00  0.00000000E+00
  0.00000000E+00  0.00000000E+00  0.00000000E+00
  0.00000000E+00  0.00000000E+00  0.00000000E+00
  0.00000000E+00  0.00000000E+00  0.00000000E+00
  0.00000000E+00  0.00000000E+00  0.00000000E+00
  0.00000000E+00  0.00000000E+00  0.00000000E+00
  0.00000000E+00  0.00000000E+00  0.00000000E+00
  0.00000000E+00  0.00000000E+00  0.00000000E+00
  0.00000000E+00  0.00000000E+00  0.00000000E+00
  0.00000000E+00  0.00000000E+00  0.00000000E+00
  0.00000000E+00  0.00000000E+00  0.00000000E+00
  0.00000000E+00  0.00000000E+00  0.00000000E+00
  0.00000000E+00  0.00000000E+00  0.00000000E+00
  0.00000000E+00  0.00000000E+00  0.00000000E+00
  0.00000000E+00  0.00000000E+00  0.00000000E+00
  0.00000000E+00  0.00000000E+00  0.00000000E+00
  0.00000000E+00  0.00000000E+00  0.00000000E+00
  0.00000000E+00  0.00000000E+00  0.00000000E+00
  0.00000000E+00  0.00000000E+00  0.00000000E+00
  0.00000000E+00  0.00000000E+00  0.00000000E+00
  0.00000000E+00  0.00000000E+00  0.00000000E+00
  0.00000000E+00  0.00000000E+00  0.00000000E+00
  0.00000000E+00  0.00000000E+00  0.00000000E+00
  0.00000000E+00  0.00000000E+00  0.00000000E+00
  0.00000000E+00  0.00000000E+00  0.00000000E+00
  0.00000000E+00  0.00000000E+00  0.00000000E+00
  0.00000000E+00  0.00000000E+00  0.00000000E+00
  0.00000000E+00  0.00000000E+00  0.00000000E+00
  0.00000000E+00  0.00000000E+00  0.00000000E+00
  0.00000000E+00  0.00000000E+00  0.00000000E+00
  0.00000000E+00  0.00000000E+00  0.00000000E+00
  0.00000000E+00  0.00000000E+00  0.00000000E+00
  0.00000000E+00  0.00000000E+00  0.00000000E+00
  0.00000000E+00  0.00000000E+00  0.00000000E+00
  0.00000000E+00  0.00000000E+00  0.00000000E+00
  0.00000000E+00  0.00000000E+00  0.00000000E+00
  0.00000000E+00  0.00000000E+00  0.00000000E+00
  0.00000000E+00  0.00000000E+00  0.00000000E+00
  0.00000000E+00  0.00000000E+00  0.00000000E+00
  0.00000000E+00  0.00000000E+00  0.00000000E+00
  0.00000000E+00  0.00000000E+00  0.00000000E+00
  0.00000000E+00  0.00000000E+00  0.00000000E+00
  0.00000000E+00  0.00000000E+00  0.00000000E+00
  0.00000000E+00  0.00000000E+00  0.00000000E+00
  0.00000000E+00  0.00000000E+00  0.00000000E+00
  0.00000000E+00  0.00000000E+00  0.00000000E+00
  0.00000000E+00  0.00000000E+00  0.00000000E+00
  0.00000000E+00  0.00000000E+00  0.00000000E+00
  0.00000000E+00  0.00000000E+00  0.00000000E+00
  0.00000000E+00  0.00000000E+00  0.00000000E+00
  0.00000000E+00  0.00000000E+00  0.00000000E+00
  0.00000000E+00  0.00000000E+00  0.00000000E+00
  0.00000000E+00  0.00000000E+00  0.00000000E+00
  0.00000000E+00  0.00000000E+00  0.00000000E+00
  0.00000000E+00  0.00000000E+00  0.00000000E+00
  0.00000000E+00  0.00000000E+00  0.00000000E+00
  0.00000000E+00  0.00000000E+00  0.00000000E+00
  0.00000000E+00  0.00000000E+00  0.00000000E+00
  0.00000000E+00  0.00000000E+00  0.00000000E+00
  0.00000000E+00  0.00000000E+00  0.00000000E+00
  0.00000000E+00  0.00000000E+00  0.00000000E+00
  0.00000000E+00  0.00000000E+00  0.00000000E+00
  0.00000000E+00  0.00000000E+00  0.00000000E+00
  0.00000000E+00  0.00000000E+00  0.00000000E+00
  0.00000000E+00  0.00000000E+00  0.00000000E+00
  0.00000000E+00  0.00000000E+00  0.00000000E+00
  0.00000000E+00  0.00000000E+00  0.00000000E+00
  0.00000000E+00  0.00000000E+00  0.00000000E+00
  0.00000000E+00  0.00000000E+00  0.00000000E+00
  0.00000000E+00  0.00000000E+00  0.00000000E+00
  0.00000000E+00  0.00000000E+00  0.00000000E+00
  0.00000000E+00  0.00000000E+00  0.00000000E+00
  0.00000000E+00  0.00000000E+00  0.00000000E+00
  0.00000000E+00  0.00000000E+00  0.00000000E+00
  0.00000000E+00  0.00000000E+00  0.00000000E+00
  0.00000000E+00  0.00000000E+00  0.00000000E+00
  0.00000000E+00  0.00000000E+00  0.00000000E+00
  0.00000000E+00  0.00000000E+00  0.00000000E+00
  0.00000000E+00  0.00000000E+00  0.00000000E+00
  0.00000000E+00  0.00000000E+00  0.00000000E+00
  0.00000000E+00  0.00000000E+00  0.00000000E+00
  0.00000000E+00  0.00000000E+00  0.00000000E+00
  0.00000000E+00  0.00000000E+00  0.00000000E+00
  0.00000000E+00  0.00000000E+00  0.00000000E+00
  0.00000000E+00  0.00000000E+00  0.00000000E+00
  0.00000000E+00  0.00000000E+00  0.00000000E+00
  0.00000000E+00  0.00000000E+00  0.00000000E+00
  0.00000000E+00  0.00000000E+00  0.00000000E+00
  0.00000000E+00  0.00000000E+00  0.00000000E+00
  0.00000000E+00  0.00000000E+00  0.00000000E+00
  0.00000000E+00  0.00000000E+00  0.00000000E+00
  0.00000000E+00  0.00000000E+00  0.00000000E+00
  0.00000000E+00  0.00000000E+00  0.00000000E+00
  0.00000000E+00  0.00000000E+00  0.00000000E+00
  0.00000000E+00  0.00000000E+00  0.00000000E+00
  0.00000000E+00  0.00000000E+00  0.00000000E+00
  0.00000000E+00  0.00000000E+00  0.00000000E+00
  0.00000000E+00  0.00000000E+00  0.00000000E+00
  0.00000000E+00  0.00000000E+00  0.00000000E+00
  0.00000000E+00  0.00000000E+00  0.00000000E+00
  0.00000000E+00  0.00000000E+00  0.00000000E+00
  0.00000000E+00  0.00000000E+00  0.00000000E+00
  0.00000000E+00  0.00000000E+00  0.00000000E+00
  0.00000000E+00  0.00000000E+00  0.00000000E+00
  0.00000000E+00  0.00000000E+00  0.00000000E+00
  0.00000000E+00  0.00000000E+00  0.00000000E+00
  0.00000000E+00  0.00000000E+00  0.00000000E+00
  0.00000000E+00  0.00000000E+00  0.00000000E+00
  0.00000000E+00  0.00000000E+00  0.00000000E+00
  0.00000000E+00  0.00000000E+00  0.00000000E+00
  0.00000000E+00  0.00000000E+00  0.00000000E+00
  0.00000000E+00  0.00000000E+00  0.00000000E+00
  0.00000000E+00  0.00000000E+00  0.00000000E+00
  0.00000000E+00  0.00000000E+00  0.00000000E+00
  0.00000000E+00  0.00000000E+00  0.00000000E+00
  0.00000000E+00  0.00000000E+00  0.00000000E+00
  0.00000000E+00  0.00000000E+00  0.00000000E+00
  0.00000000E+00  0.00000000E+00  0.00000000E+00
  0.00000000E+00  0.00000000E+00  0.00000000E+00
  0.00000000E+00  0.00000000E+00  0.00000000E+00
  0.00000000E+00  0.00000000E+00  0.00000000E+00
  0.00000000E+00  0.00000000E+00  0.00000000E+00
  0.00000000E+00  0.00000000E+00  0.00000000E+00
  0.00000000E+00  0.00000000E+00  0.00000000E+00
  0.00000000E+00  0.00000000E+00  0.00000000E+00
  0.00000000E+00  0.00000000E+00  0.00000000E+00
  0.00000000E+00  0.00000000E+00  0.00000000E+00
  0.00000000E+00  0.00000000E+00  0.00000000E+00
  0.00000000E+00  0.00000000E+00  0.00000000E+00
  0.00000000E+00  0.00000000E+00  0.00000000E+00
  0.00000000E+00  0.00000000E+00  0.00000000E+00
  0.00000000E+00  0.00000000E+00  0.00000000E+00
  0.00000000E+00  0.00000000E+00  0.00000000E+00
  0.00000000E+00  0.00000000E+00  0.00000000E+00
  0.00000000E+00  0.00000000E+00  0.00000000E+00
  0.00000000E+00  0.00000000E+00  0.00000000E+00
  0.00000000E+00  0.00000000E+00  0.00000000E+00
  0.00000000E+00  0.00000000E+00  0.00000000E+00
  0.00000000E+00  0.00000000E+00  0.00000000E+00
  0.00000000E+00  0.00000000E+00  0.00000000E+00
  0.00000000E+00  0.00000000E+00  0.00000000E+00
  0.00000000E+00  0.00000000E+00  0.00000000E+00
  0.00000000E+00  0.00000000E+00  0.00000000E+00
  0.00000000E+00  0.00000000E+00  0.00000000E+00
  0.00000000E+00  0.00000000E+00  0.00000000E+00
  0.00000000E+00  0.00000000E+00  0.00000000E+00
  0.00000000E+00  0.00000000E+00  0.00000000E+00
  0.00000000E+00  0.00000000E+00  0.00000000E+00
  0.00000000E+00  0.00000000E+00  0.00000000E+00
  0.00000000E+00  0.00000000E+00  0.00000000E+00
  0.00000000E+00  0.00000000E+00  0.00000000E+00
  0.00000000E+00  0.00000000E+00  0.00000000E+00
  0.00000000E+00  0.00000000E+00  0.00000000E+00
  0.00000000E+00  0.00000000E+00  0.00000000E+00
  0.00000000E+00  0.00000000E+00  0.00000000E+00
  0.00000000E+00  0.00000000E+00  0.00000000E+00
  0.00000000E+00  0.00000000E+00  0.00000000E+00
  0.00000000E+00  0.00000000E+00  0.00000000E+00
  0.00000000E+00  0.00000000E+00  0.00000000E+00
  0.00000000E+00  0.00000000E+00  0.00000000E+00
  0.00000000E+00  0.00000000E+00  0.00000000E+00
  0.00000000E+00  0.00000000E+00  0.00000000E+00
  0.00000000E+00  0.00000000E+00  0.00000000E+00
  0.00000000E+00  0.00000000E+00  0.00000000E+00
  0.00000000E+00  0.00000000E+00  0.00000000E+00
  0.00000000E+00  0.00000000E+00  0.00000000E+00
  0.00000000E+00  0.00000000E+00  0.00000000E+00
