# Supplementary material for: Topology selectivity of a conformationally flexible precursor through selenium doping
Source: Nat Commun. 2024 Apr 15;15:3235. doi: 10.1038/s41467-024-47614-9 (PMC11018763; doi:10.1038/s41467-024-47614-9)
Supplement: Supplementary file 4 — Source Data [file 41467_2024_47614_MOESM4_ESM.zip › Source Data/Supplementary Figure 7/CCuSe.fch]

Title Card Required                                                     
SP        RwB97XD                                                     6-311G(d,p)         
Number of atoms                            I               40
Info1-9                                    I   N=           9
          91          49           0           0           0         110
           1          18        -802
Charge                                     I                0
Multiplicity                               I                1
Number of electrons                        I              280
Number of alpha electrons                  I              140
Number of beta electrons                   I              140
Number of basis functions                  I              686
Number of independent functions            I              686
Number of point charges in /Mol/           I                0
Number of translation vectors              I                0
Atomic numbers                             I   N=          40
          29          29          29           7           7           7
           6           6           6           6           6           6
           6           6           6           6           6           6
           6           6           6           6           6           6
           6           6           6           1           1           1
           1           1           1           1           1           1
           1           1           1          34
Nuclear charges                            R   N=          40
  2.90000000E+01  2.90000000E+01  2.90000000E+01  7.00000000E+00  7.00000000E+00
  7.00000000E+00  6.00000000E+00  6.00000000E+00  6.00000000E+00  6.00000000E+00
  6.00000000E+00  6.00000000E+00  6.00000000E+00  6.00000000E+00  6.00000000E+00
  6.00000000E+00  6.00000000E+00  6.00000000E+00  6.00000000E+00  6.00000000E+00
  6.00000000E+00  6.00000000E+00  6.00000000E+00  6.00000000E+00  6.00000000E+00
  6.00000000E+00  6.00000000E+00  1.00000000E+00  1.00000000E+00  1.00000000E+00
  1.00000000E+00  1.00000000E+00  1.00000000E+00  1.00000000E+00  1.00000000E+00
  1.00000000E+00  1.00000000E+00  1.00000000E+00  1.00000000E+00  3.40000000E+01
Current cartesian coordinates              R   N=         120
  4.19429652E+00  1.19044748E+01  1.09974780E+00  1.08759504E+01 -8.07756220E+00
  1.24438151E+00 -9.72402882E+00 -3.32893484E+00  4.86254828E-01  3.66764243E+00
  1.81661420E+00 -1.02416151E+00  2.50023258E+00 -2.53891509E+00 -1.00496261E+00
 -6.83400778E-01  6.52118167E-01 -1.00175874E+00  4.23459806E+00 -6.68771600E-01
 -9.94827247E-01  6.97141386E-02 -1.78316342E+00 -9.99393381E-01  1.18497930E+00
  2.38737866E+00 -1.02839760E+00  4.53269157E-01  5.08350438E+00 -8.82130675E-01
  6.92546075E+00 -1.38745064E+00 -7.67398719E-01 -1.90562336E+00 -3.75233095E+00
 -7.99013704E-01  8.83215759E+00  4.67961971E-01 -8.31773450E-01  1.13577849E+01
 -2.39946052E-01 -5.27386288E-01  1.19988388E+01 -2.78255854E+00 -8.88203993E-02
  1.01249236E+01 -4.69244380E+00  9.06946776E-02  7.59433629E+00 -3.92990528E+00
 -2.88591895E-01 -1.30969645E+00 -6.34026832E+00 -9.94987437E-01 -3.22738772E+00
 -8.14911268E+00 -7.68630208E-01 -5.73920512E+00 -7.41048068E+00 -2.81667597E-01
 -6.40684431E+00 -4.82493038E+00  4.73894979E-02 -4.42359911E+00 -3.04269911E+00
 -2.59708294E-01 -2.10269696E+00  5.80736033E+00 -1.05855438E+00 -2.76061072E+00
  8.35817611E+00 -8.53685988E-01 -8.95486885E-01  1.01970902E+01 -3.98002942E-01
  1.68634121E+00  9.53285380E+00 -1.01328533E-01  2.30225691E+00  6.94938659E+00
 -3.86562348E-01  8.30698019E+00  2.43959676E+00 -1.11454617E+00  1.28407837E+01
  1.19238797E+00 -6.05114551E-01  1.39972506E+01 -3.27760343E+00  1.04698013E-01
  6.07009826E+00 -5.31867870E+00 -2.08284573E-01  6.42596913E-01 -6.90150766E+00
 -1.34230621E+00 -2.77792581E+00 -1.01509161E+01 -9.84312880E-01 -7.21346217E+00
 -8.85925799E+00 -2.26799231E-01 -4.82874121E+00 -1.02114747E+00 -1.41505394E-01
 -3.54112569E+00  4.36354018E+00 -1.35831645E+00 -4.73734408E+00  8.92396772E+00
 -1.02780273E+00 -1.46842712E+00  1.21811777E+01 -2.84841962E-01  4.26264822E+00
  6.32688197E+00 -2.19774371E-01 -1.30278246E+01 -3.68424102E-01  5.75900236E-01
Force Field                                I                0
Int Atom Types                             I   N=          40
           0           0           0           0           0           0
           0           0           0           0           0           0
           0           0           0           0           0           0
           0           0           0           0           0           0
           0           0           0           0           0           0
           0           0           0           0           0           0
           0           0           0           0
MM charges                                 R   N=          40
  0.00000000E+00  0.00000000E+00  0.00000000E+00  0.00000000E+00  0.00000000E+00
  0.00000000E+00  0.00000000E+00  0.00000000E+00  0.00000000E+00  0.00000000E+00
  0.00000000E+00  0.00000000E+00  0.00000000E+00  0.00000000E+00  0.00000000E+00
  0.00000000E+00  0.00000000E+00  0.00000000E+00  0.00000000E+00  0.00000000E+00
  0.00000000E+00  0.00000000E+00  0.00000000E+00  0.00000000E+00  0.00000000E+00
  0.00000000E+00  0.00000000E+00  0.00000000E+00  0.00000000E+00  0.00000000E+00
  0.00000000E+00  0.00000000E+00  0.00000000E+00  0.00000000E+00  0.00000000E+00
  0.00000000E+00  0.00000000E+00  0.00000000E+00  0.00000000E+00  0.00000000E+00
Integer atomic weights                     I   N=          40
          63          63          63          14          14          14
          12          12          12          12          12          12
          12          12          12          12          12          12
          12          12          12          12          12          12
          12          12          12           1           1           1
           1           1           1           1           1           1
           1           1           1          80
Real atomic weights                        R   N=          40
  6.29295992E+01  6.29295992E+01  6.29295992E+01  1.40030740E+01  1.40030740E+01
  1.40030740E+01  1.20000000E+01  1.20000000E+01  1.20000000E+01  1.20000000E+01
  1.20000000E+01  1.20000000E+01  1.20000000E+01  1.20000000E+01  1.20000000E+01
  1.20000000E+01  1.20000000E+01  1.20000000E+01  1.20000000E+01  1.20000000E+01
  1.20000000E+01  1.20000000E+01  1.20000000E+01  1.20000000E+01  1.20000000E+01
  1.20000000E+01  1.20000000E+01  1.00782504E+00  1.00782504E+00  1.00782504E+00
  1.00782504E+00  1.00782504E+00  1.00782504E+00  1.00782504E+00  1.00782504E+00
  1.00782504E+00  1.00782504E+00  1.00782504E+00  1.00782504E+00  7.99165205E+01
Atom fragment info                         I   N=          40
           0           0           0           0           0           0
           0           0           0           0           0           0
           0           0           0           0           0           0
           0           0           0           0           0           0
           0           0           0           0           0           0
           0           0           0           0           0           0
           0           0           0           0
Atom residue num                           I   N=          40
           0           0           0           0           0           0
           0           0           0           0           0           0
           0           0           0           0           0           0
           0           0           0           0           0           0
           0           0           0           0           0           0
           0           0           0           0           0           0
           0           0           0           0
Nuclear spins                              I   N=          40
           3           3           3           2           2           2
           0           0           0           0           0           0
           0           0           0           0           0           0
           0           0           0           0           0           0
           0           0           0           1           1           1
           1           1           1           1           1           1
           1           1           1           0
Nuclear ZEff                               R   N=          40
 -2.55200000E+01 -2.55200000E+01 -2.55200000E+01 -4.55000000E+00 -4.55000000E+00
 -4.55000000E+00 -3.60000000E+00 -3.60000000E+00 -3.60000000E+00 -3.60000000E+00
 -3.60000000E+00 -3.60000000E+00 -3.60000000E+00 -3.60000000E+00 -3.60000000E+00
 -3.60000000E+00 -3.60000000E+00 -3.60000000E+00 -3.60000000E+00 -3.60000000E+00
 -3.60000000E+00 -3.60000000E+00 -3.60000000E+00 -3.60000000E+00 -3.60000000E+00
 -3.60000000E+00 -3.60000000E+00 -1.00000000E+00 -1.00000000E+00 -1.00000000E+00
 -1.00000000E+00 -1.00000000E+00 -1.00000000E+00 -1.00000000E+00 -1.00000000E+00
 -1.00000000E+00 -1.00000000E+00 -1.00000000E+00 -1.00000000E+00 -2.48200000E+01
Nuclear ZNuc                               R   N=          40
  2.90000000E+01  2.90000000E+01  2.90000000E+01  7.00000000E+00  7.00000000E+00
  7.00000000E+00  6.00000000E+00  6.00000000E+00  6.00000000E+00  6.00000000E+00
  6.00000000E+00  6.00000000E+00  6.00000000E+00  6.00000000E+00  6.00000000E+00
  6.00000000E+00  6.00000000E+00  6.00000000E+00  6.00000000E+00  6.00000000E+00
  6.00000000E+00  6.00000000E+00  6.00000000E+00  6.00000000E+00  6.00000000E+00
  6.00000000E+00  6.00000000E+00  1.00000000E+00  1.00000000E+00  1.00000000E+00
  1.00000000E+00  1.00000000E+00  1.00000000E+00  1.00000000E+00  1.00000000E+00
  1.00000000E+00  1.00000000E+00  1.00000000E+00  1.00000000E+00  3.40000000E+01
Nuclear QMom                               R   N=          40
 -2.20000000E+01 -2.20000000E+01 -2.20000000E+01  2.04400000E+00  2.04400000E+00
  2.04400000E+00  0.00000000E+00  0.00000000E+00  0.00000000E+00  0.00000000E+00
  0.00000000E+00  0.00000000E+00  0.00000000E+00  0.00000000E+00  0.00000000E+00
  0.00000000E+00  0.00000000E+00  0.00000000E+00  0.00000000E+00  0.00000000E+00
  0.00000000E+00  0.00000000E+00  0.00000000E+00  0.00000000E+00  0.00000000E+00
  0.00000000E+00  0.00000000E+00  0.00000000E+00  0.00000000E+00  0.00000000E+00
  0.00000000E+00  0.00000000E+00  0.00000000E+00  0.00000000E+00  0.00000000E+00
  0.00000000E+00  0.00000000E+00  0.00000000E+00  0.00000000E+00  0.00000000E+00
Nuclear GFac                               R   N=          40
  2.22330000E+00  2.22330000E+00  2.22330000E+00  4.03761000E-01  4.03761000E-01
  4.03761000E-01  0.00000000E+00  0.00000000E+00  0.00000000E+00  0.00000000E+00
  0.00000000E+00  0.00000000E+00  0.00000000E+00  0.00000000E+00  0.00000000E+00
  0.00000000E+00  0.00000000E+00  0.00000000E+00  0.00000000E+00  0.00000000E+00
  0.00000000E+00  0.00000000E+00  0.00000000E+00  0.00000000E+00  0.00000000E+00
  0.00000000E+00  0.00000000E+00  2.79284600E+00  2.79284600E+00  2.79284600E+00
  2.79284600E+00  2.79284600E+00  2.79284600E+00  2.79284600E+00  2.79284600E+00
  2.79284600E+00  2.79284600E+00  2.79284600E+00  2.79284600E+00  0.00000000E+00
MicOpt                                     I   N=          40
          -1          -1          -1          -1          -1          -1
          -1          -1          -1          -1          -1          -1
          -1          -1          -1          -1          -1          -1
          -1          -1          -1          -1          -1          -1
          -1          -1          -1          -1          -1          -1
          -1          -1          -1          -1          -1          -1
          -1          -1          -1          -1
Number of contracted shells                I              240
Number of primitive shells                 I              481
Pure/Cartesian d shells                    I                0
Pure/Cartesian f shells                    I                0
Highest angular momentum                   I                3
Largest degree of contraction              I                6
Shell types                                I   N=         240
           0           0           0           0           0           0
           0           0           0           1           1           1
           1           1          -2          -2          -2          -3
           0           0           0           0           0           0
           0           0           0           1           1           1
           1           1          -2          -2          -2          -3
           0           0           0           0           0           0
           0           0           0           1           1           1
           1           1          -2          -2          -2          -3
           0          -1          -1          -1          -2           0
          -1          -1          -1          -2           0          -1
          -1          -1          -2           0          -1          -1
          -1          -2           0          -1          -1          -1
          -2           0          -1          -1          -1          -2
           0          -1          -1          -1          -2           0
          -1          -1          -1          -2           0          -1
          -1          -1          -2           0          -1          -1
          -1          -2           0          -1          -1          -1
          -2           0          -1          -1          -1          -2
           0          -1          -1          -1          -2           0
          -1          -1          -1          -2           0          -1
          -1          -1          -2           0          -1          -1
          -1          -2           0          -1          -1          -1
          -2           0          -1          -1          -1          -2
           0          -1          -1          -1          -2           0
          -1          -1          -1          -2           0          -1
          -1          -1          -2           0          -1          -1
          -1          -2           0          -1          -1          -1
          -2           0          -1          -1          -1          -2
           0           0           0           1           0           0
           0           1           0           0           0           1
           0           0           0           1           0           0
           0           1           0           0           0           1
           0           0           0           1           0           0
           0           1           0           0           0           1
           0           0           0           1           0           0
           0           1           0           0           0           1
           0           0           0           0           0           0
           0           0           1           1           1           1
           1           1           1          -2          -2          -2
Number of primitives per shell             I   N=         240
           6           1           1           1           1           1
           1           1           1           5           1           1
           1           1           3           1           1           1
           6           1           1           1           1           1
           1           1           1           5           1           1
           1           1           3           1           1           1
           6           1           1           1           1           1
           1           1           1           5           1           1
           1           1           3           1           1           1
           6           3           1           1           1           6
           3           1           1           1           6           3
           1           1           1           6           3           1
           1           1           6           3           1           1
           1           6           3           1           1           1
           6           3           1           1           1           6
           3           1           1           1           6           3
           1           1           1           6           3           1
           1           1           6           3           1           1
           1           6           3           1           1           1
           6           3           1           1           1           6
           3           1           1           1           6           3
           1           1           1           6           3           1
           1           1           6           3           1           1
           1           6           3           1           1           1
           6           3           1           1           1           6
           3           1           1           1           6           3
           1           1           1           6           3           1
           1           1           6           3           1           1
           1           6           3           1           1           1
           3           1           1           1           3           1
           1           1           3           1           1           1
           3           1           1           1           3           1
           1           1           3           1           1           1
           3           1           1           1           3           1
           1           1           3           1           1           1
           3           1           1           1           3           1
           1           1           3           1           1           1
           6           3           1           1           1           1
           1           1           3           3           3           1
           1           1           1           4           1           1
Shell to atom map                          I   N=         240
           1           1           1           1           1           1
           1           1           1           1           1           1
           1           1           1           1           1           1
           2           2           2           2           2           2
           2           2           2           2           2           2
           2           2           2           2           2           2
           3           3           3           3           3           3
           3           3           3           3           3           3
           3           3           3           3           3           3
           4           4           4           4           4           5
           5           5           5           5           6           6
           6           6           6           7           7           7
           7           7           8           8           8           8
           8           9           9           9           9           9
          10          10          10          10          10          11
          11          11          11          11          12          12
          12          12          12          13          13          13
          13          13          14          14          14          14
          14          15          15          15          15          15
          16          16          16          16          16          17
          17          17          17          17          18          18
          18          18          18          19          19          19
          19          19          20          20          20          20
          20          21          21          21          21          21
          22          22          22          22          22          23
          23          23          23          23          24          24
          24          24          24          25          25          25
          25          25          26          26          26          26
          26          27          27          27          27          27
          28          28          28          28          29          29
          29          29          30          30          30          30
          31          31          31          31          32          32
          32          32          33          33          33          33
          34          34          34          34          35          35
          35          35          36          36          36          36
          37          37          37          37          38          38
          38          38          39          39          39          39
          40          40          40          40          40          40
          40          40          40          40          40          40
          40          40          40          40          40          40
Primitive exponents                        R   N=         481
  3.37200000E+05  5.00729000E+04  1.13734000E+04  3.23982000E+03  1.07197000E+03
  3.95099000E+02  1.58399000E+02  6.73591000E+01  2.22983000E+01  9.39357000E+00
  2.57848000E+00  9.64080000E-01  1.13303000E-01  4.07910000E-02  2.24529000E+03
  5.32106000E+02  1.72195000E+02  6.53239000E+01  2.70551000E+01  1.17435000E+01
  4.69382000E+00  1.90667000E+00  7.11445000E-01  5.36478000E+01  1.50747000E+01
  5.10392000E+00  1.72743000E+00  5.28322000E-01  1.44000000E+00  3.37200000E+05
  5.00729000E+04  1.13734000E+04  3.23982000E+03  1.07197000E+03  3.95099000E+02
  1.58399000E+02  6.73591000E+01  2.22983000E+01  9.39357000E+00  2.57848000E+00
  9.64080000E-01  1.13303000E-01  4.07910000E-02  2.24529000E+03  5.32106000E+02
  1.72195000E+02  6.53239000E+01  2.70551000E+01  1.17435000E+01  4.69382000E+00
  1.90667000E+00  7.11445000E-01  5.36478000E+01  1.50747000E+01  5.10392000E+00
  1.72743000E+00  5.28322000E-01  1.44000000E+00  3.37200000E+05  5.00729000E+04
  1.13734000E+04  3.23982000E+03  1.07197000E+03  3.95099000E+02  1.58399000E+02
  6.73591000E+01  2.22983000E+01  9.39357000E+00  2.57848000E+00  9.64080000E-01
  1.13303000E-01  4.07910000E-02  2.24529000E+03  5.32106000E+02  1.72195000E+02
  6.53239000E+01  2.70551000E+01  1.17435000E+01  4.69382000E+00  1.90667000E+00
  7.11445000E-01  5.36478000E+01  1.50747000E+01  5.10392000E+00  1.72743000E+00
  5.28322000E-01  1.44000000E+00  6.29348000E+03  9.49044000E+02  2.18776000E+02
  6.36916000E+01  1.88282000E+01  2.72023000E+00  3.06331000E+01  7.02614000E+00
  2.11205000E+00  6.84009000E-01  2.00878000E-01  9.13000000E-01  6.29348000E+03
  9.49044000E+02  2.18776000E+02  6.36916000E+01  1.88282000E+01  2.72023000E+00
  3.06331000E+01  7.02614000E+00  2.11205000E+00  6.84009000E-01  2.00878000E-01
  9.13000000E-01  6.29348000E+03  9.49044000E+02  2.18776000E+02  6.36916000E+01
  1.88282000E+01  2.72023000E+00  3.06331000E+01  7.02614000E+00  2.11205000E+00
  6.84009000E-01  2.00878000E-01  9.13000000E-01  4.56324000E+03  6.82024000E+02
  1.54973000E+02  4.44553000E+01  1.30290000E+01  1.82773000E+00  2.09642000E+01
  4.80331000E+00  1.45933000E+00  4.83456000E-01  1.45585000E-01  6.26000000E-01
  4.56324000E+03  6.82024000E+02  1.54973000E+02  4.44553000E+01  1.30290000E+01
  1.82773000E+00  2.09642000E+01  4.80331000E+00  1.45933000E+00  4.83456000E-01
  1.45585000E-01  6.26000000E-01  4.56324000E+03  6.82024000E+02  1.54973000E+02
  4.44553000E+01  1.30290000E+01  1.82773000E+00  2.09642000E+01  4.80331000E+00
  1.45933000E+00  4.83456000E-01  1.45585000E-01  6.26000000E-01  4.56324000E+03
  6.82024000E+02  1.54973000E+02  4.44553000E+01  1.30290000E+01  1.82773000E+00
  2.09642000E+01  4.80331000E+00  1.45933000E+00  4.83456000E-01  1.45585000E-01
  6.26000000E-01  4.56324000E+03  6.82024000E+02  1.54973000E+02  4.44553000E+01
  1.30290000E+01  1.82773000E+00  2.09642000E+01  4.80331000E+00  1.45933000E+00
  4.83456000E-01  1.45585000E-01  6.26000000E-01  4.56324000E+03  6.82024000E+02
  1.54973000E+02  4.44553000E+01  1.30290000E+01  1.82773000E+00  2.09642000E+01
  4.80331000E+00  1.45933000E+00  4.83456000E-01  1.45585000E-01  6.26000000E-01
  4.56324000E+03  6.82024000E+02  1.54973000E+02  4.44553000E+01  1.30290000E+01
  1.82773000E+00  2.09642000E+01  4.80331000E+00  1.45933000E+00  4.83456000E-01
  1.45585000E-01  6.26000000E-01  4.56324000E+03  6.82024000E+02  1.54973000E+02
  4.44553000E+01  1.30290000E+01  1.82773000E+00  2.09642000E+01  4.80331000E+00
  1.45933000E+00  4.83456000E-01  1.45585000E-01  6.26000000E-01  4.56324000E+03
  6.82024000E+02  1.54973000E+02  4.44553000E+01  1.30290000E+01  1.82773000E+00
  2.09642000E+01  4.80331000E+00  1.45933000E+00  4.83456000E-01  1.45585000E-01
  6.26000000E-01  4.56324000E+03  6.82024000E+02  1.54973000E+02  4.44553000E+01
  1.30290000E+01  1.82773000E+00  2.09642000E+01  4.80331000E+00  1.45933000E+00
  4.83456000E-01  1.45585000E-01  6.26000000E-01  4.56324000E+03  6.82024000E+02
  1.54973000E+02  4.44553000E+01  1.30290000E+01  1.82773000E+00  2.09642000E+01
  4.80331000E+00  1.45933000E+00  4.83456000E-01  1.45585000E-01  6.26000000E-01
  4.56324000E+03  6.82024000E+02  1.54973000E+02  4.44553000E+01  1.30290000E+01
  1.82773000E+00  2.09642000E+01  4.80331000E+00  1.45933000E+00  4.83456000E-01
  1.45585000E-01  6.26000000E-01  4.56324000E+03  6.82024000E+02  1.54973000E+02
  4.44553000E+01  1.30290000E+01  1.82773000E+00  2.09642000E+01  4.80331000E+00
  1.45933000E+00  4.83456000E-01  1.45585000E-01  6.26000000E-01  4.56324000E+03
  6.82024000E+02  1.54973000E+02  4.44553000E+01  1.30290000E+01  1.82773000E+00
  2.09642000E+01  4.80331000E+00  1.45933000E+00  4.83456000E-01  1.45585000E-01
  6.26000000E-01  4.56324000E+03  6.82024000E+02  1.54973000E+02  4.44553000E+01
  1.30290000E+01  1.82773000E+00  2.09642000E+01  4.80331000E+00  1.45933000E+00
  4.83456000E-01  1.45585000E-01  6.26000000E-01  4.56324000E+03  6.82024000E+02
  1.54973000E+02  4.44553000E+01  1.30290000E+01  1.82773000E+00  2.09642000E+01
  4.80331000E+00  1.45933000E+00  4.83456000E-01  1.45585000E-01  6.26000000E-01
  4.56324000E+03  6.82024000E+02  1.54973000E+02  4.44553000E+01  1.30290000E+01
  1.82773000E+00  2.09642000E+01  4.80331000E+00  1.45933000E+00  4.83456000E-01
  1.45585000E-01  6.26000000E-01  4.56324000E+03  6.82024000E+02  1.54973000E+02
  4.44553000E+01  1.30290000E+01  1.82773000E+00  2.09642000E+01  4.80331000E+00
  1.45933000E+00  4.83456000E-01  1.45585000E-01  6.26000000E-01  4.56324000E+03
  6.82024000E+02  1.54973000E+02  4.44553000E+01  1.30290000E+01  1.82773000E+00
  2.09642000E+01  4.80331000E+00  1.45933000E+00  4.83456000E-01  1.45585000E-01
  6.26000000E-01  4.56324000E+03  6.82024000E+02  1.54973000E+02  4.44553000E+01
  1.30290000E+01  1.82773000E+00  2.09642000E+01  4.80331000E+00  1.45933000E+00
  4.83456000E-01  1.45585000E-01  6.26000000E-01  4.56324000E+03  6.82024000E+02
  1.54973000E+02  4.44553000E+01  1.30290000E+01  1.82773000E+00  2.09642000E+01
  4.80331000E+00  1.45933000E+00  4.83456000E-01  1.45585000E-01  6.26000000E-01
  3.38650000E+01  5.09479000E+00  1.15879000E+00  3.25840000E-01  1.02741000E-01
  7.50000000E-01  3.38650000E+01  5.09479000E+00  1.15879000E+00  3.25840000E-01
  1.02741000E-01  7.50000000E-01  3.38650000E+01  5.09479000E+00  1.15879000E+00
  3.25840000E-01  1.02741000E-01  7.50000000E-01  3.38650000E+01  5.09479000E+00
  1.15879000E+00  3.25840000E-01  1.02741000E-01  7.50000000E-01  3.38650000E+01
  5.09479000E+00  1.15879000E+00  3.25840000E-01  1.02741000E-01  7.50000000E-01
  3.38650000E+01  5.09479000E+00  1.15879000E+00  3.25840000E-01  1.02741000E-01
  7.50000000E-01  3.38650000E+01  5.09479000E+00  1.15879000E+00  3.25840000E-01
  1.02741000E-01  7.50000000E-01  3.38650000E+01  5.09479000E+00  1.15879000E+00
  3.25840000E-01  1.02741000E-01  7.50000000E-01  3.38650000E+01  5.09479000E+00
  1.15879000E+00  3.25840000E-01  1.02741000E-01  7.50000000E-01  3.38650000E+01
  5.09479000E+00  1.15879000E+00  3.25840000E-01  1.02741000E-01  7.50000000E-01
  3.38650000E+01  5.09479000E+00  1.15879000E+00  3.25840000E-01  1.02741000E-01
  7.50000000E-01  3.38650000E+01  5.09479000E+00  1.15879000E+00  3.25840000E-01
  1.02741000E-01  7.50000000E-01  4.05400000E+05  6.08500000E+04  1.39100000E+04
  3.98900000E+03  1.32400000E+03  4.87000000E+02  4.87000000E+02  1.93200000E+02
  8.21900000E+01  3.05200000E+01  1.32500000E+01  4.51000000E+00  1.86700000E+00
  3.19300000E-01  1.12000000E-01  2.70600000E+03  6.38600000E+02  2.03800000E+02
  7.59600000E+01  3.10200000E+01  1.30500000E+01  1.30500000E+01  6.98600000E+00
  3.23400000E+00  1.47500000E+00  7.27500000E-01  2.86900000E-01  9.67900000E-02
  9.90100000E+01  2.84100000E+01  9.86300000E+00  3.51400000E+00  1.17100000E+00
  3.05000000E-01
Contraction coefficients                   R   N=         481
  5.98690752E-04  4.63985333E-03  2.39903937E-02  9.54056477E-02  2.95838759E-01
  6.68288552E-01  1.00000000E+00  1.00000000E+00  1.00000000E+00  1.00000000E+00
  1.00000000E+00  1.00000000E+00  1.00000000E+00  1.00000000E+00  3.17919810E-03
  2.58978040E-02  1.21625428E-01  3.58011468E-01  6.10785852E-01  1.00000000E+00
  1.00000000E+00  1.00000000E+00  1.00000000E+00  5.68357868E-02  3.08042878E-01
  7.64042211E-01  1.00000000E+00  1.00000000E+00  1.00000000E+00  5.98690752E-04
  4.63985333E-03  2.39903937E-02  9.54056477E-02  2.95838759E-01  6.68288552E-01
  1.00000000E+00  1.00000000E+00  1.00000000E+00  1.00000000E+00  1.00000000E+00
  1.00000000E+00  1.00000000E+00  1.00000000E+00  3.17919810E-03  2.58978040E-02
  1.21625428E-01  3.58011468E-01  6.10785852E-01  1.00000000E+00  1.00000000E+00
  1.00000000E+00  1.00000000E+00  5.68357868E-02  3.08042878E-01  7.64042211E-01
  1.00000000E+00  1.00000000E+00  1.00000000E+00  5.98690752E-04  4.63985333E-03
  2.39903937E-02  9.54056477E-02  2.95838759E-01  6.68288552E-01  1.00000000E+00
  1.00000000E+00  1.00000000E+00  1.00000000E+00  1.00000000E+00  1.00000000E+00
  1.00000000E+00  1.00000000E+00  3.17919810E-03  2.58978040E-02  1.21625428E-01
  3.58011468E-01  6.10785852E-01  1.00000000E+00  1.00000000E+00  1.00000000E+00
  1.00000000E+00  5.68357868E-02  3.08042878E-01  7.64042211E-01  1.00000000E+00
  1.00000000E+00  1.00000000E+00  1.96978815E-03  1.49612859E-02  7.35005308E-02
  2.48936766E-01  6.02459433E-01  2.56201759E-01  1.11906080E-01  9.21666655E-01
 -2.56919183E-03  1.00000000E+00  1.00000000E+00  1.00000000E+00  1.96978815E-03
  1.49612859E-02  7.35005308E-02  2.48936766E-01  6.02459433E-01  2.56201759E-01
  1.11906080E-01  9.21666655E-01 -2.56919183E-03  1.00000000E+00  1.00000000E+00
  1.00000000E+00  1.96978815E-03  1.49612859E-02  7.35005308E-02  2.48936766E-01
  6.02459433E-01  2.56201759E-01  1.11906080E-01  9.21666655E-01 -2.56919183E-03
  1.00000000E+00  1.00000000E+00  1.00000000E+00  1.96665025E-03  1.52306019E-02
  7.61269097E-02  2.60801033E-01  6.16462078E-01  2.21006028E-01  1.14660081E-01
  9.19999648E-01 -3.03068213E-03  1.00000000E+00  1.00000000E+00  1.00000000E+00
  1.96665025E-03  1.52306019E-02  7.61269097E-02  2.60801033E-01  6.16462078E-01
  2.21006028E-01  1.14660081E-01  9.19999648E-01 -3.03068213E-03  1.00000000E+00
  1.00000000E+00  1.00000000E+00  1.96665025E-03  1.52306019E-02  7.61269097E-02
  2.60801033E-01  6.16462078E-01  2.21006028E-01  1.14660081E-01  9.19999648E-01
 -3.03068213E-03  1.00000000E+00  1.00000000E+00  1.00000000E+00  1.96665025E-03
  1.52306019E-02  7.61269097E-02  2.60801033E-01  6.16462078E-01  2.21006028E-01
  1.14660081E-01  9.19999648E-01 -3.03068213E-03  1.00000000E+00  1.00000000E+00
  1.00000000E+00  1.96665025E-03  1.52306019E-02  7.61269097E-02  2.60801033E-01
  6.16462078E-01  2.21006028E-01  1.14660081E-01  9.19999648E-01 -3.03068213E-03
  1.00000000E+00  1.00000000E+00  1.00000000E+00  1.96665025E-03  1.52306019E-02
  7.61269097E-02  2.60801033E-01  6.16462078E-01  2.21006028E-01  1.14660081E-01
  9.19999648E-01 -3.03068213E-03  1.00000000E+00  1.00000000E+00  1.00000000E+00
  1.96665025E-03  1.52306019E-02  7.61269097E-02  2.60801033E-01  6.16462078E-01
  2.21006028E-01  1.14660081E-01  9.19999648E-01 -3.03068213E-03  1.00000000E+00
  1.00000000E+00  1.00000000E+00  1.96665025E-03  1.52306019E-02  7.61269097E-02
  2.60801033E-01  6.16462078E-01  2.21006028E-01  1.14660081E-01  9.19999648E-01
 -3.03068213E-03  1.00000000E+00  1.00000000E+00  1.00000000E+00  1.96665025E-03
  1.52306019E-02  7.61269097E-02  2.60801033E-01  6.16462078E-01  2.21006028E-01
  1.14660081E-01  9.19999648E-01 -3.03068213E-03  1.00000000E+00  1.00000000E+00
  1.00000000E+00  1.96665025E-03  1.52306019E-02  7.61269097E-02  2.60801033E-01
  6.16462078E-01  2.21006028E-01  1.14660081E-01  9.19999648E-01 -3.03068213E-03
  1.00000000E+00  1.00000000E+00  1.00000000E+00  1.96665025E-03  1.52306019E-02
  7.61269097E-02  2.60801033E-01  6.16462078E-01  2.21006028E-01  1.14660081E-01
  9.19999648E-01 -3.03068213E-03  1.00000000E+00  1.00000000E+00  1.00000000E+00
  1.96665025E-03  1.52306019E-02  7.61269097E-02  2.60801033E-01  6.16462078E-01
  2.21006028E-01  1.14660081E-01  9.19999648E-01 -3.03068213E-03  1.00000000E+00
  1.00000000E+00  1.00000000E+00  1.96665025E-03  1.52306019E-02  7.61269097E-02
  2.60801033E-01  6.16462078E-01  2.21006028E-01  1.14660081E-01  9.19999648E-01
 -3.03068213E-03  1.00000000E+00  1.00000000E+00  1.00000000E+00  1.96665025E-03
  1.52306019E-02  7.61269097E-02  2.60801033E-01  6.16462078E-01  2.21006028E-01
  1.14660081E-01  9.19999648E-01 -3.03068213E-03  1.00000000E+00  1.00000000E+00
  1.00000000E+00  1.96665025E-03  1.52306019E-02  7.61269097E-02  2.60801033E-01
  6.16462078E-01  2.21006028E-01  1.14660081E-01  9.19999648E-01 -3.03068213E-03
  1.00000000E+00  1.00000000E+00  1.00000000E+00  1.96665025E-03  1.52306019E-02
  7.61269097E-02  2.60801033E-01  6.16462078E-01  2.21006028E-01  1.14660081E-01
  9.19999648E-01 -3.03068213E-03  1.00000000E+00  1.00000000E+00  1.00000000E+00
  1.96665025E-03  1.52306019E-02  7.61269097E-02  2.60801033E-01  6.16462078E-01
  2.21006028E-01  1.14660081E-01  9.19999648E-01 -3.03068213E-03  1.00000000E+00
  1.00000000E+00  1.00000000E+00  1.96665025E-03  1.52306019E-02  7.61269097E-02
  2.60801033E-01  6.16462078E-01  2.21006028E-01  1.14660081E-01  9.19999648E-01
 -3.03068213E-03  1.00000000E+00  1.00000000E+00  1.00000000E+00  1.96665025E-03
  1.52306019E-02  7.61269097E-02  2.60801033E-01  6.16462078E-01  2.21006028E-01
  1.14660081E-01  9.19999648E-01 -3.03068213E-03  1.00000000E+00  1.00000000E+00
  1.00000000E+00  1.96665025E-03  1.52306019E-02  7.61269097E-02  2.60801033E-01
  6.16462078E-01  2.21006028E-01  1.14660081E-01  9.19999648E-01 -3.03068213E-03
  1.00000000E+00  1.00000000E+00  1.00000000E+00  1.96665025E-03  1.52306019E-02
  7.61269097E-02  2.60801033E-01  6.16462078E-01  2.21006028E-01  1.14660081E-01
  9.19999648E-01 -3.03068213E-03  1.00000000E+00  1.00000000E+00  1.00000000E+00
  2.54938145E-02  1.90373109E-01  8.52161486E-01  1.00000000E+00  1.00000000E+00
  1.00000000E+00  2.54938145E-02  1.90373109E-01  8.52161486E-01  1.00000000E+00
  1.00000000E+00  1.00000000E+00  2.54938145E-02  1.90373109E-01  8.52161486E-01
  1.00000000E+00  1.00000000E+00  1.00000000E+00  2.54938145E-02  1.90373109E-01
  8.52161486E-01  1.00000000E+00  1.00000000E+00  1.00000000E+00  2.54938145E-02
  1.90373109E-01  8.52161486E-01  1.00000000E+00  1.00000000E+00  1.00000000E+00
  2.54938145E-02  1.90373109E-01  8.52161486E-01  1.00000000E+00  1.00000000E+00
  1.00000000E+00  2.54938145E-02  1.90373109E-01  8.52161486E-01  1.00000000E+00
  1.00000000E+00  1.00000000E+00  2.54938145E-02  1.90373109E-01  8.52161486E-01
  1.00000000E+00  1.00000000E+00  1.00000000E+00  2.54938145E-02  1.90373109E-01
  8.52161486E-01  1.00000000E+00  1.00000000E+00  1.00000000E+00  2.54938145E-02
  1.90373109E-01  8.52161486E-01  1.00000000E+00  1.00000000E+00  1.00000000E+00
  2.54938145E-02  1.90373109E-01  8.52161486E-01  1.00000000E+00  1.00000000E+00
  1.00000000E+00  2.54938145E-02  1.90373109E-01  8.52161486E-01  1.00000000E+00
  1.00000000E+00  1.00000000E+00  8.31004947E-04  6.23313710E-03  3.20711909E-02
  1.26360752E-01  3.88992316E-01  5.48883267E-01  1.79629529E-01  6.22268369E-01
  2.50669343E-01  1.00000000E+00  1.00000000E+00  1.00000000E+00  1.00000000E+00
  1.00000000E+00  1.00000000E+00  2.21459606E-02  1.81799676E-01  8.61548467E-01
  3.42428647E-01  5.05408003E-01  2.62368963E-01  7.01626335E-02  3.84187993E-01
  6.03676846E-01  1.00000000E+00  1.00000000E+00  1.00000000E+00  1.00000000E+00
  2.55961533E-02  1.54590926E-01  4.28782568E-01  5.86203511E-01  1.00000000E+00
  1.00000000E+00
P(S=P) Contraction coefficients            R   N=         481
  0.00000000E+00  0.00000000E+00  0.00000000E+00  0.00000000E+00  0.00000000E+00
  0.00000000E+00  0.00000000E+00  0.00000000E+00  0.00000000E+00  0.00000000E+00
  0.00000000E+00  0.00000000E+00  0.00000000E+00  0.00000000E+00  0.00000000E+00
  0.00000000E+00  0.00000000E+00  0.00000000E+00  0.00000000E+00  0.00000000E+00
  0.00000000E+00  0.00000000E+00  0.00000000E+00  0.00000000E+00  0.00000000E+00
  0.00000000E+00  0.00000000E+00  0.00000000E+00  0.00000000E+00  0.00000000E+00
  0.00000000E+00  0.00000000E+00  0.00000000E+00  0.00000000E+00  0.00000000E+00
  0.00000000E+00  0.00000000E+00  0.00000000E+00  0.00000000E+00  0.00000000E+00
  0.00000000E+00  0.00000000E+00  0.00000000E+00  0.00000000E+00  0.00000000E+00
  0.00000000E+00  0.00000000E+00  0.00000000E+00  0.00000000E+00  0.00000000E+00
  0.00000000E+00  0.00000000E+00  0.00000000E+00  0.00000000E+00  0.00000000E+00
  0.00000000E+00  0.00000000E+00  0.00000000E+00  0.00000000E+00  0.00000000E+00
  0.00000000E+00  0.00000000E+00  0.00000000E+00  0.00000000E+00  0.00000000E+00
  0.00000000E+00  0.00000000E+00  0.00000000E+00  0.00000000E+00  0.00000000E+00
  0.00000000E+00  0.00000000E+00  0.00000000E+00  0.00000000E+00  0.00000000E+00
  0.00000000E+00  0.00000000E+00  0.00000000E+00  0.00000000E+00  0.00000000E+00
  0.00000000E+00  0.00000000E+00  0.00000000E+00  0.00000000E+00  0.00000000E+00
  0.00000000E+00  0.00000000E+00  0.00000000E+00  0.00000000E+00  0.00000000E+00
  0.00000000E+00  0.00000000E+00  0.00000000E+00  3.83119186E-02  2.37403116E-01
  8.17592398E-01  1.00000000E+00  1.00000000E+00  0.00000000E+00  0.00000000E+00
  0.00000000E+00  0.00000000E+00  0.00000000E+00  0.00000000E+00  0.00000000E+00
  3.83119186E-02  2.37403116E-01  8.17592398E-01  1.00000000E+00  1.00000000E+00
  0.00000000E+00  0.00000000E+00  0.00000000E+00  0.00000000E+00  0.00000000E+00
  0.00000000E+00  0.00000000E+00  3.83119186E-02  2.37403116E-01  8.17592398E-01
  1.00000000E+00  1.00000000E+00  0.00000000E+00  0.00000000E+00  0.00000000E+00
  0.00000000E+00  0.00000000E+00  0.00000000E+00  0.00000000E+00  4.02486927E-02
  2.37593957E-01  8.15853851E-01  1.00000000E+00  1.00000000E+00  0.00000000E+00
  0.00000000E+00  0.00000000E+00  0.00000000E+00  0.00000000E+00  0.00000000E+00
  0.00000000E+00  4.02486927E-02  2.37593957E-01  8.15853851E-01  1.00000000E+00
  1.00000000E+00  0.00000000E+00  0.00000000E+00  0.00000000E+00  0.00000000E+00
  0.00000000E+00  0.00000000E+00  0.00000000E+00  4.02486927E-02  2.37593957E-01
  8.15853851E-01  1.00000000E+00  1.00000000E+00  0.00000000E+00  0.00000000E+00
  0.00000000E+00  0.00000000E+00  0.00000000E+00  0.00000000E+00  0.00000000E+00
  4.02486927E-02  2.37593957E-01  8.15853851E-01  1.00000000E+00  1.00000000E+00
  0.00000000E+00  0.00000000E+00  0.00000000E+00  0.00000000E+00  0.00000000E+00
  0.00000000E+00  0.00000000E+00  4.02486927E-02  2.37593957E-01  8.15853851E-01
  1.00000000E+00  1.00000000E+00  0.00000000E+00  0.00000000E+00  0.00000000E+00
  0.00000000E+00  0.00000000E+00  0.00000000E+00  0.00000000E+00  4.02486927E-02
  2.37593957E-01  8.15853851E-01  1.00000000E+00  1.00000000E+00  0.00000000E+00
  0.00000000E+00  0.00000000E+00  0.00000000E+00  0.00000000E+00  0.00000000E+00
  0.00000000E+00  4.02486927E-02  2.37593957E-01  8.15853851E-01  1.00000000E+00
  1.00000000E+00  0.00000000E+00  0.00000000E+00  0.00000000E+00  0.00000000E+00
  0.00000000E+00  0.00000000E+00  0.00000000E+00  4.02486927E-02  2.37593957E-01
  8.15853851E-01  1.00000000E+00  1.00000000E+00  0.00000000E+00  0.00000000E+00
  0.00000000E+00  0.00000000E+00  0.00000000E+00  0.00000000E+00  0.00000000E+00
  4.02486927E-02  2.37593957E-01  8.15853851E-01  1.00000000E+00  1.00000000E+00
  0.00000000E+00  0.00000000E+00  0.00000000E+00  0.00000000E+00  0.00000000E+00
  0.00000000E+00  0.00000000E+00  4.02486927E-02  2.37593957E-01  8.15853851E-01
  1.00000000E+00  1.00000000E+00  0.00000000E+00  0.00000000E+00  0.00000000E+00
  0.00000000E+00  0.00000000E+00  0.00000000E+00  0.00000000E+00  4.02486927E-02
  2.37593957E-01  8.15853851E-01  1.00000000E+00  1.00000000E+00  0.00000000E+00
  0.00000000E+00  0.00000000E+00  0.00000000E+00  0.00000000E+00  0.00000000E+00
  0.00000000E+00  4.02486927E-02  2.37593957E-01  8.15853851E-01  1.00000000E+00
  1.00000000E+00  0.00000000E+00  0.00000000E+00  0.00000000E+00  0.00000000E+00
  0.00000000E+00  0.00000000E+00  0.00000000E+00  4.02486927E-02  2.37593957E-01
  8.15853851E-01  1.00000000E+00  1.00000000E+00  0.00000000E+00  0.00000000E+00
  0.00000000E+00  0.00000000E+00  0.00000000E+00  0.00000000E+00  0.00000000E+00
  4.02486927E-02  2.37593957E-01  8.15853851E-01  1.00000000E+00  1.00000000E+00
  0.00000000E+00  0.00000000E+00  0.00000000E+00  0.00000000E+00  0.00000000E+00
  0.00000000E+00  0.00000000E+00  4.02486927E-02  2.37593957E-01  8.15853851E-01
  1.00000000E+00  1.00000000E+00  0.00000000E+00  0.00000000E+00  0.00000000E+00
  0.00000000E+00  0.00000000E+00  0.00000000E+00  0.00000000E+00  4.02486927E-02
  2.37593957E-01  8.15853851E-01  1.00000000E+00  1.00000000E+00  0.00000000E+00
  0.00000000E+00  0.00000000E+00  0.00000000E+00  0.00000000E+00  0.00000000E+00
  0.00000000E+00  4.02486927E-02  2.37593957E-01  8.15853851E-01  1.00000000E+00
  1.00000000E+00  0.00000000E+00  0.00000000E+00  0.00000000E+00  0.00000000E+00
  0.00000000E+00  0.00000000E+00  0.00000000E+00  4.02486927E-02  2.37593957E-01
  8.15853851E-01  1.00000000E+00  1.00000000E+00  0.00000000E+00  0.00000000E+00
  0.00000000E+00  0.00000000E+00  0.00000000E+00  0.00000000E+00  0.00000000E+00
  4.02486927E-02  2.37593957E-01  8.15853851E-01  1.00000000E+00  1.00000000E+00
  0.00000000E+00  0.00000000E+00  0.00000000E+00  0.00000000E+00  0.00000000E+00
  0.00000000E+00  0.00000000E+00  4.02486927E-02  2.37593957E-01  8.15853851E-01
  1.00000000E+00  1.00000000E+00  0.00000000E+00  0.00000000E+00  0.00000000E+00
  0.00000000E+00  0.00000000E+00  0.00000000E+00  0.00000000E+00  4.02486927E-02
  2.37593957E-01  8.15853851E-01  1.00000000E+00  1.00000000E+00  0.00000000E+00
  0.00000000E+00  0.00000000E+00  0.00000000E+00  0.00000000E+00  0.00000000E+00
  0.00000000E+00  0.00000000E+00  0.00000000E+00  0.00000000E+00  0.00000000E+00
  0.00000000E+00  0.00000000E+00  0.00000000E+00  0.00000000E+00  0.00000000E+00
  0.00000000E+00  0.00000000E+00  0.00000000E+00  0.00000000E+00  0.00000000E+00
  0.00000000E+00  0.00000000E+00  0.00000000E+00  0.00000000E+00  0.00000000E+00
  0.00000000E+00  0.00000000E+00  0.00000000E+00  0.00000000E+00  0.00000000E+00
  0.00000000E+00  0.00000000E+00  0.00000000E+00  0.00000000E+00  0.00000000E+00
  0.00000000E+00  0.00000000E+00  0.00000000E+00  0.00000000E+00  0.00000000E+00
  0.00000000E+00  0.00000000E+00  0.00000000E+00  0.00000000E+00  0.00000000E+00
  0.00000000E+00  0.00000000E+00  0.00000000E+00  0.00000000E+00  0.00000000E+00
  0.00000000E+00  0.00000000E+00  0.00000000E+00  0.00000000E+00  0.00000000E+00
  0.00000000E+00  0.00000000E+00  0.00000000E+00  0.00000000E+00  0.00000000E+00
  0.00000000E+00  0.00000000E+00  0.00000000E+00  0.00000000E+00  0.00000000E+00
  0.00000000E+00  0.00000000E+00  0.00000000E+00  0.00000000E+00  0.00000000E+00
  0.00000000E+00  0.00000000E+00  0.00000000E+00  0.00000000E+00  0.00000000E+00
  0.00000000E+00  0.00000000E+00  0.00000000E+00  0.00000000E+00  0.00000000E+00
  0.00000000E+00  0.00000000E+00  0.00000000E+00  0.00000000E+00  0.00000000E+00
  0.00000000E+00  0.00000000E+00  0.00000000E+00  0.00000000E+00  0.00000000E+00
  0.00000000E+00  0.00000000E+00  0.00000000E+00  0.00000000E+00  0.00000000E+00
  0.00000000E+00  0.00000000E+00  0.00000000E+00  0.00000000E+00  0.00000000E+00
  0.00000000E+00  0.00000000E+00  0.00000000E+00  0.00000000E+00  0.00000000E+00
  0.00000000E+00
Coordinates of each shell                  R   N=         720
  4.19429652E+00  1.19044748E+01  1.09974780E+00  4.19429652E+00  1.19044748E+01
  1.09974780E+00  4.19429652E+00  1.19044748E+01  1.09974780E+00  4.19429652E+00
  1.19044748E+01  1.09974780E+00  4.19429652E+00  1.19044748E+01  1.09974780E+00
  4.19429652E+00  1.19044748E+01  1.09974780E+00  4.19429652E+00  1.19044748E+01
  1.09974780E+00  4.19429652E+00  1.19044748E+01  1.09974780E+00  4.19429652E+00
  1.19044748E+01  1.09974780E+00  4.19429652E+00  1.19044748E+01  1.09974780E+00
  4.19429652E+00  1.19044748E+01  1.09974780E+00  4.19429652E+00  1.19044748E+01
  1.09974780E+00  4.19429652E+00  1.19044748E+01  1.09974780E+00  4.19429652E+00
  1.19044748E+01  1.09974780E+00  4.19429652E+00  1.19044748E+01  1.09974780E+00
  4.19429652E+00  1.19044748E+01  1.09974780E+00  4.19429652E+00  1.19044748E+01
  1.09974780E+00  4.19429652E+00  1.19044748E+01  1.09974780E+00  1.08759504E+01
 -8.07756220E+00  1.24438151E+00  1.08759504E+01 -8.07756220E+00  1.24438151E+00
  1.08759504E+01 -8.07756220E+00  1.24438151E+00  1.08759504E+01 -8.07756220E+00
  1.24438151E+00  1.08759504E+01 -8.07756220E+00  1.24438151E+00  1.08759504E+01
 -8.07756220E+00  1.24438151E+00  1.08759504E+01 -8.07756220E+00  1.24438151E+00
  1.08759504E+01 -8.07756220E+00  1.24438151E+00  1.08759504E+01 -8.07756220E+00
  1.24438151E+00  1.08759504E+01 -8.07756220E+00  1.24438151E+00  1.08759504E+01
 -8.07756220E+00  1.24438151E+00  1.08759504E+01 -8.07756220E+00  1.24438151E+00
  1.08759504E+01 -8.07756220E+00  1.24438151E+00  1.08759504E+01 -8.07756220E+00
  1.24438151E+00  1.08759504E+01 -8.07756220E+00  1.24438151E+00  1.08759504E+01
 -8.07756220E+00  1.24438151E+00  1.08759504E+01 -8.07756220E+00  1.24438151E+00
  1.08759504E+01 -8.07756220E+00  1.24438151E+00 -9.72402882E+00 -3.32893484E+00
  4.86254828E-01 -9.72402882E+00 -3.32893484E+00  4.86254828E-01 -9.72402882E+00
 -3.32893484E+00  4.86254828E-01 -9.72402882E+00 -3.32893484E+00  4.86254828E-01
 -9.72402882E+00 -3.32893484E+00  4.86254828E-01 -9.72402882E+00 -3.32893484E+00
  4.86254828E-01 -9.72402882E+00 -3.32893484E+00  4.86254828E-01 -9.72402882E+00
 -3.32893484E+00  4.86254828E-01 -9.72402882E+00 -3.32893484E+00  4.86254828E-01
 -9.72402882E+00 -3.32893484E+00  4.86254828E-01 -9.72402882E+00 -3.32893484E+00
  4.86254828E-01 -9.72402882E+00 -3.32893484E+00  4.86254828E-01 -9.72402882E+00
 -3.32893484E+00  4.86254828E-01 -9.72402882E+00 -3.32893484E+00  4.86254828E-01
 -9.72402882E+00 -3.32893484E+00  4.86254828E-01 -9.72402882E+00 -3.32893484E+00
  4.86254828E-01 -9.72402882E+00 -3.32893484E+00  4.86254828E-01 -9.72402882E+00
 -3.32893484E+00  4.86254828E-01  3.66764243E+00  1.81661420E+00 -1.02416151E+00
  3.66764243E+00  1.81661420E+00 -1.02416151E+00  3.66764243E+00  1.81661420E+00
 -1.02416151E+00  3.66764243E+00  1.81661420E+00 -1.02416151E+00  3.66764243E+00
  1.81661420E+00 -1.02416151E+00  2.50023258E+00 -2.53891509E+00 -1.00496261E+00
  2.50023258E+00 -2.53891509E+00 -1.00496261E+00  2.50023258E+00 -2.53891509E+00
 -1.00496261E+00  2.50023258E+00 -2.53891509E+00 -1.00496261E+00  2.50023258E+00
 -2.53891509E+00 -1.00496261E+00 -6.83400778E-01  6.52118167E-01 -1.00175874E+00
 -6.83400778E-01  6.52118167E-01 -1.00175874E+00 -6.83400778E-01  6.52118167E-01
 -1.00175874E+00 -6.83400778E-01  6.52118167E-01 -1.00175874E+00 -6.83400778E-01
  6.52118167E-01 -1.00175874E+00  4.23459806E+00 -6.68771600E-01 -9.94827247E-01
  4.23459806E+00 -6.68771600E-01 -9.94827247E-01  4.23459806E+00 -6.68771600E-01
 -9.94827247E-01  4.23459806E+00 -6.68771600E-01 -9.94827247E-01  4.23459806E+00
 -6.68771600E-01 -9.94827247E-01  6.97141386E-02 -1.78316342E+00 -9.99393381E-01
  6.97141386E-02 -1.78316342E+00 -9.99393381E-01  6.97141386E-02 -1.78316342E+00
 -9.99393381E-01  6.97141386E-02 -1.78316342E+00 -9.99393381E-01  6.97141386E-02
 -1.78316342E+00 -9.99393381E-01  1.18497930E+00  2.38737866E+00 -1.02839760E+00
  1.18497930E+00  2.38737866E+00 -1.02839760E+00  1.18497930E+00  2.38737866E+00
 -1.02839760E+00  1.18497930E+00  2.38737866E+00 -1.02839760E+00  1.18497930E+00
  2.38737866E+00 -1.02839760E+00  4.53269157E-01  5.08350438E+00 -8.82130675E-01
  4.53269157E-01  5.08350438E+00 -8.82130675E-01  4.53269157E-01  5.08350438E+00
 -8.82130675E-01  4.53269157E-01  5.08350438E+00 -8.82130675E-01  4.53269157E-01
  5.08350438E+00 -8.82130675E-01  6.92546075E+00 -1.38745064E+00 -7.67398719E-01
  6.92546075E+00 -1.38745064E+00 -7.67398719E-01  6.92546075E+00 -1.38745064E+00
 -7.67398719E-01  6.92546075E+00 -1.38745064E+00 -7.67398719E-01  6.92546075E+00
 -1.38745064E+00 -7.67398719E-01 -1.90562336E+00 -3.75233095E+00 -7.99013704E-01
 -1.90562336E+00 -3.75233095E+00 -7.99013704E-01 -1.90562336E+00 -3.75233095E+00
 -7.99013704E-01 -1.90562336E+00 -3.75233095E+00 -7.99013704E-01 -1.90562336E+00
 -3.75233095E+00 -7.99013704E-01  8.83215759E+00  4.67961971E-01 -8.31773450E-01
  8.83215759E+00  4.67961971E-01 -8.31773450E-01  8.83215759E+00  4.67961971E-01
 -8.31773450E-01  8.83215759E+00  4.67961971E-01 -8.31773450E-01  8.83215759E+00
  4.67961971E-01 -8.31773450E-01  1.13577849E+01 -2.39946052E-01 -5.27386288E-01
  1.13577849E+01 -2.39946052E-01 -5.27386288E-01  1.13577849E+01 -2.39946052E-01
 -5.27386288E-01  1.13577849E+01 -2.39946052E-01 -5.27386288E-01  1.13577849E+01
 -2.39946052E-01 -5.27386288E-01  1.19988388E+01 -2.78255854E+00 -8.88203993E-02
  1.19988388E+01 -2.78255854E+00 -8.88203993E-02  1.19988388E+01 -2.78255854E+00
 -8.88203993E-02  1.19988388E+01 -2.78255854E+00 -8.88203993E-02  1.19988388E+01
 -2.78255854E+00 -8.88203993E-02  1.01249236E+01 -4.69244380E+00  9.06946776E-02
  1.01249236E+01 -4.69244380E+00  9.06946776E-02  1.01249236E+01 -4.69244380E+00
  9.06946776E-02  1.01249236E+01 -4.69244380E+00  9.06946776E-02  1.01249236E+01
 -4.69244380E+00  9.06946776E-02  7.59433629E+00 -3.92990528E+00 -2.88591895E-01
  7.59433629E+00 -3.92990528E+00 -2.88591895E-01  7.59433629E+00 -3.92990528E+00
 -2.88591895E-01  7.59433629E+00 -3.92990528E+00 -2.88591895E-01  7.59433629E+00
 -3.92990528E+00 -2.88591895E-01 -1.30969645E+00 -6.34026832E+00 -9.94987437E-01
 -1.30969645E+00 -6.34026832E+00 -9.94987437E-01 -1.30969645E+00 -6.34026832E+00
 -9.94987437E-01 -1.30969645E+00 -6.34026832E+00 -9.94987437E-01 -1.30969645E+00
 -6.34026832E+00 -9.94987437E-01 -3.22738772E+00 -8.14911268E+00 -7.68630208E-01
 -3.22738772E+00 -8.14911268E+00 -7.68630208E-01 -3.22738772E+00 -8.14911268E+00
 -7.68630208E-01 -3.22738772E+00 -8.14911268E+00 -7.68630208E-01 -3.22738772E+00
 -8.14911268E+00 -7.68630208E-01 -5.73920512E+00 -7.41048068E+00 -2.81667597E-01
 -5.73920512E+00 -7.41048068E+00 -2.81667597E-01 -5.73920512E+00 -7.41048068E+00
 -2.81667597E-01 -5.73920512E+00 -7.41048068E+00 -2.81667597E-01 -5.73920512E+00
 -7.41048068E+00 -2.81667597E-01 -6.40684431E+00 -4.82493038E+00  4.73894979E-02
 -6.40684431E+00 -4.82493038E+00  4.73894979E-02 -6.40684431E+00 -4.82493038E+00
  4.73894979E-02 -6.40684431E+00 -4.82493038E+00  4.73894979E-02 -6.40684431E+00
 -4.82493038E+00  4.73894979E-02 -4.42359911E+00 -3.04269911E+00 -2.59708294E-01
 -4.42359911E+00 -3.04269911E+00 -2.59708294E-01 -4.42359911E+00 -3.04269911E+00
 -2.59708294E-01 -4.42359911E+00 -3.04269911E+00 -2.59708294E-01 -4.42359911E+00
 -3.04269911E+00 -2.59708294E-01 -2.10269696E+00  5.80736033E+00 -1.05855438E+00
 -2.10269696E+00  5.80736033E+00 -1.05855438E+00 -2.10269696E+00  5.80736033E+00
 -1.05855438E+00 -2.10269696E+00  5.80736033E+00 -1.05855438E+00 -2.10269696E+00
  5.80736033E+00 -1.05855438E+00 -2.76061072E+00  8.35817611E+00 -8.53685988E-01
 -2.76061072E+00  8.35817611E+00 -8.53685988E-01 -2.76061072E+00  8.35817611E+00
 -8.53685988E-01 -2.76061072E+00  8.35817611E+00 -8.53685988E-01 -2.76061072E+00
  8.35817611E+00 -8.53685988E-01 -8.95486885E-01  1.01970902E+01 -3.98002942E-01
 -8.95486885E-01  1.01970902E+01 -3.98002942E-01 -8.95486885E-01  1.01970902E+01
 -3.98002942E-01 -8.95486885E-01  1.01970902E+01 -3.98002942E-01 -8.95486885E-01
  1.01970902E+01 -3.98002942E-01  1.68634121E+00  9.53285380E+00 -1.01328533E-01
  1.68634121E+00  9.53285380E+00 -1.01328533E-01  1.68634121E+00  9.53285380E+00
 -1.01328533E-01  1.68634121E+00  9.53285380E+00 -1.01328533E-01  1.68634121E+00
  9.53285380E+00 -1.01328533E-01  2.30225691E+00  6.94938659E+00 -3.86562348E-01
  2.30225691E+00  6.94938659E+00 -3.86562348E-01  2.30225691E+00  6.94938659E+00
 -3.86562348E-01  2.30225691E+00  6.94938659E+00 -3.86562348E-01  2.30225691E+00
  6.94938659E+00 -3.86562348E-01  8.30698019E+00  2.43959676E+00 -1.11454617E+00
  8.30698019E+00  2.43959676E+00 -1.11454617E+00  8.30698019E+00  2.43959676E+00
 -1.11454617E+00  8.30698019E+00  2.43959676E+00 -1.11454617E+00  1.28407837E+01
  1.19238797E+00 -6.05114551E-01  1.28407837E+01  1.19238797E+00 -6.05114551E-01
  1.28407837E+01  1.19238797E+00 -6.05114551E-01  1.28407837E+01  1.19238797E+00
 -6.05114551E-01  1.39972506E+01 -3.27760343E+00  1.04698013E-01  1.39972506E+01
 -3.27760343E+00  1.04698013E-01  1.39972506E+01 -3.27760343E+00  1.04698013E-01
  1.39972506E+01 -3.27760343E+00  1.04698013E-01  6.07009826E+00 -5.31867870E+00
 -2.08284573E-01  6.07009826E+00 -5.31867870E+00 -2.08284573E-01  6.07009826E+00
 -5.31867870E+00 -2.08284573E-01  6.07009826E+00 -5.31867870E+00 -2.08284573E-01
  6.42596913E-01 -6.90150766E+00 -1.34230621E+00  6.42596913E-01 -6.90150766E+00
 -1.34230621E+00  6.42596913E-01 -6.90150766E+00 -1.34230621E+00  6.42596913E-01
 -6.90150766E+00 -1.34230621E+00 -2.77792581E+00 -1.01509161E+01 -9.84312880E-01
 -2.77792581E+00 -1.01509161E+01 -9.84312880E-01 -2.77792581E+00 -1.01509161E+01
 -9.84312880E-01 -2.77792581E+00 -1.01509161E+01 -9.84312880E-01 -7.21346217E+00
 -8.85925799E+00 -2.26799231E-01 -7.21346217E+00 -8.85925799E+00 -2.26799231E-01
 -7.21346217E+00 -8.85925799E+00 -2.26799231E-01 -7.21346217E+00 -8.85925799E+00
 -2.26799231E-01 -4.82874121E+00 -1.02114747E+00 -1.41505394E-01 -4.82874121E+00
 -1.02114747E+00 -1.41505394E-01 -4.82874121E+00 -1.02114747E+00 -1.41505394E-01
 -4.82874121E+00 -1.02114747E+00 -1.41505394E-01 -3.54112569E+00  4.36354018E+00
 -1.35831645E+00 -3.54112569E+00  4.36354018E+00 -1.35831645E+00 -3.54112569E+00
  4.36354018E+00 -1.35831645E+00 -3.54112569E+00  4.36354018E+00 -1.35831645E+00
 -4.73734408E+00  8.92396772E+00 -1.02780273E+00 -4.73734408E+00  8.92396772E+00
 -1.02780273E+00 -4.73734408E+00  8.92396772E+00 -1.02780273E+00 -4.73734408E+00
  8.92396772E+00 -1.02780273E+00 -1.46842712E+00  1.21811777E+01 -2.84841962E-01
 -1.46842712E+00  1.21811777E+01 -2.84841962E-01 -1.46842712E+00  1.21811777E+01
 -2.84841962E-01 -1.46842712E+00  1.21811777E+01 -2.84841962E-01  4.26264822E+00
  6.32688197E+00 -2.19774371E-01  4.26264822E+00  6.32688197E+00 -2.19774371E-01
  4.26264822E+00  6.32688197E+00 -2.19774371E-01  4.26264822E+00  6.32688197E+00
 -2.19774371E-01 -1.30278246E+01 -3.68424102E-01  5.75900236E-01 -1.30278246E+01
 -3.68424102E-01  5.75900236E-01 -1.30278246E+01 -3.68424102E-01  5.75900236E-01
 -1.30278246E+01 -3.68424102E-01  5.75900236E-01 -1.30278246E+01 -3.68424102E-01
  5.75900236E-01 -1.30278246E+01 -3.68424102E-01  5.75900236E-01 -1.30278246E+01
 -3.68424102E-01  5.75900236E-01 -1.30278246E+01 -3.68424102E-01  5.75900236E-01
 -1.30278246E+01 -3.68424102E-01  5.75900236E-01 -1.30278246E+01 -3.68424102E-01
  5.75900236E-01 -1.30278246E+01 -3.68424102E-01  5.75900236E-01 -1.30278246E+01
 -3.68424102E-01  5.75900236E-01 -1.30278246E+01 -3.68424102E-01  5.75900236E-01
 -1.30278246E+01 -3.68424102E-01  5.75900236E-01 -1.30278246E+01 -3.68424102E-01
  5.75900236E-01 -1.30278246E+01 -3.68424102E-01  5.75900236E-01 -1.30278246E+01
 -3.68424102E-01  5.75900236E-01 -1.30278246E+01 -3.68424102E-01  5.75900236E-01
Constraint Structure                       R   N=         120
  4.19429652E+00  1.19044748E+01  1.09974780E+00  1.08759504E+01 -8.07756220E+00
  1.24438151E+00 -9.72402882E+00 -3.32893484E+00  4.86254828E-01  3.66764243E+00
  1.81661420E+00 -1.02416151E+00  2.50023258E+00 -2.53891509E+00 -1.00496261E+00
 -6.83400778E-01  6.52118167E-01 -1.00175874E+00  4.23459806E+00 -6.68771600E-01
 -9.94827247E-01  6.97141386E-02 -1.78316342E+00 -9.99393381E-01  1.18497930E+00
  2.38737866E+00 -1.02839760E+00  4.53269157E-01  5.08350438E+00 -8.82130675E-01
  6.92546075E+00 -1.38745064E+00 -7.67398719E-01 -1.90562336E+00 -3.75233095E+00
 -7.99013704E-01  8.83215759E+00  4.67961971E-01 -8.31773450E-01  1.13577849E+01
 -2.39946052E-01 -5.27386288E-01  1.19988388E+01 -2.78255854E+00 -8.88203993E-02
  1.01249236E+01 -4.69244380E+00  9.06946776E-02  7.59433629E+00 -3.92990528E+00
 -2.88591895E-01 -1.30969645E+00 -6.34026832E+00 -9.94987437E-01 -3.22738772E+00
 -8.14911268E+00 -7.68630208E-01 -5.73920512E+00 -7.41048068E+00 -2.81667597E-01
 -6.40684431E+00 -4.82493038E+00  4.73894979E-02 -4.42359911E+00 -3.04269911E+00
 -2.59708294E-01 -2.10269696E+00  5.80736033E+00 -1.05855438E+00 -2.76061072E+00
  8.35817611E+00 -8.53685988E-01 -8.95486885E-01  1.01970902E+01 -3.98002942E-01
  1.68634121E+00  9.53285380E+00 -1.01328533E-01  2.30225691E+00  6.94938659E+00
 -3.86562348E-01  8.30698019E+00  2.43959676E+00 -1.11454617E+00  1.28407837E+01
  1.19238797E+00 -6.05114551E-01  1.39972506E+01 -3.27760343E+00  1.04698013E-01
  6.07009826E+00 -5.31867870E+00 -2.08284573E-01  6.42596913E-01 -6.90150766E+00
 -1.34230621E+00 -2.77792581E+00 -1.01509161E+01 -9.84312880E-01 -7.21346217E+00
 -8.85925799E+00 -2.26799231E-01 -4.82874121E+00 -1.02114747E+00 -1.41505394E-01
 -3.54112569E+00  4.36354018E+00 -1.35831645E+00 -4.73734408E+00  8.92396772E+00
 -1.02780273E+00 -1.46842712E+00  1.21811777E+01 -2.84841962E-01  4.26264822E+00
  6.32688197E+00 -2.19774371E-01 -1.30278246E+01 -3.68424102E-01  5.75900236E-01
Num ILSW                                   I              100
ILSW                                       I   N=         100
           0           0           0           0           2           0
           0           0           0           0        4639          -1
           0           0           0           0           0           0
           0           0           1           0           0           0
           1           0           0           0           0           0
           0           0      100000           0          -1           0
           0           0           0           0           0           0
           0           0           0           1           0           0
           0           0           1           0           0           0
           0           0         121          41           0           0
           0           0          58           0           0           0
           0           0           0           0           0           0
           0           0           0           0           0           0
           0           0           0           0           0           0
           0           0           0           0           0           0
           0           0           0           0           0           0
           0           0           0           0
Num RLSW                                   I               41
RLSW                                       R   N=          41
  1.00000000E+00  1.00000000E+00  1.00000000E+00  1.00000000E+00  1.00000000E+00
  0.00000000E+00  2.00000000E-01  2.22036000E-01  0.00000000E+00  7.77964000E-01
  0.00000000E+00  2.00000000E-01  0.00000000E+00  0.00000000E+00  1.00000000E+00
  0.00000000E+00  0.00000000E+00  1.00000000E+00  0.00000000E+00  0.00000000E+00
  0.00000000E+00  0.00000000E+00  1.00000000E+00  0.00000000E+00  0.00000000E+00
  0.00000000E+00  0.00000000E+00  1.00000000E+00  0.00000000E+00  0.00000000E+00
  0.00000000E+00  0.00000000E+00  1.00000000E+00  0.00000000E+00  0.00000000E+00
  0.00000000E+00  0.00000000E+00  0.00000000E+00  1.00000000E+00  1.00000000E+00
  0.00000000E+00
MxBond                                     I                3
NBond                                      I   N=          40
           1           1           2           2           2           2
           3           3           3           3           3           3
           3           3           3           3           3           3
           3           3           3           3           3           3
           3           3           3           1           1           1
           1           1           1           1           1           1
           1           1           1           1
IBond                                      I   N=         120
          26           0           0          16           0           0
          21          40           0           7           9           0
           7           8           0           8           9           0
           4           5          11           5           6          12
           4           6          10           9          23          27
           7          13          17           8          18          22
          11          14          28          13          15          29
          14          16          30           2          15          17
          11          16          31          12          19          32
          18          20          33          19          21          34
           3          20          22          12          21          35
          10          24          36          23          25          37
          24          26          38           1          25          27
          10          26          39          13           0           0
          14           0           0          15           0           0
          17           0           0          18           0           0
          19           0           0          20           0           0
          22           0           0          23           0           0
          24           0           0          25           0           0
          27           0           0           3           0           0
RBond                                      R   N=         120
  1.00000000E+00  0.00000000E+00  0.00000000E+00  1.00000000E+00  0.00000000E+00
  0.00000000E+00  1.00000000E+00  1.00000000E+00  0.00000000E+00  1.50000000E+00
  1.50000000E+00  0.00000000E+00  1.50000000E+00  1.50000000E+00  0.00000000E+00
  1.50000000E+00  1.50000000E+00  0.00000000E+00  1.50000000E+00  1.50000000E+00
  1.00000000E+00  1.50000000E+00  1.50000000E+00  1.00000000E+00  1.50000000E+00
  1.50000000E+00  1.00000000E+00  1.00000000E+00  1.50000000E+00  1.50000000E+00
  1.00000000E+00  1.50000000E+00  1.50000000E+00  1.00000000E+00  1.50000000E+00
  1.50000000E+00  1.50000000E+00  1.50000000E+00  1.00000000E+00  1.50000000E+00
  1.50000000E+00  1.00000000E+00  1.50000000E+00  1.50000000E+00  1.00000000E+00
  1.00000000E+00  1.50000000E+00  1.50000000E+00  1.50000000E+00  1.50000000E+00
  1.00000000E+00  1.50000000E+00  1.50000000E+00  1.00000000E+00  1.50000000E+00
  1.50000000E+00  1.00000000E+00  1.50000000E+00  1.50000000E+00  1.00000000E+00
  1.00000000E+00  1.50000000E+00  1.50000000E+00  1.50000000E+00  1.50000000E+00
  1.00000000E+00  1.50000000E+00  1.50000000E+00  1.00000000E+00  1.50000000E+00
  1.50000000E+00  1.00000000E+00  1.50000000E+00  1.50000000E+00  1.00000000E+00
  1.00000000E+00  1.50000000E+00  1.50000000E+00  1.50000000E+00  1.50000000E+00
  1.00000000E+00  1.00000000E+00  0.00000000E+00  0.00000000E+00  1.00000000E+00
  0.00000000E+00  0.00000000E+00  1.00000000E+00  0.00000000E+00  0.00000000E+00
  1.00000000E+00  0.00000000E+00  0.00000000E+00  1.00000000E+00  0.00000000E+00
  0.00000000E+00  1.00000000E+00  0.00000000E+00  0.00000000E+00  1.00000000E+00
  0.00000000E+00  0.00000000E+00  1.00000000E+00  0.00000000E+00  0.00000000E+00
  1.00000000E+00  0.00000000E+00  0.00000000E+00  1.00000000E+00  0.00000000E+00
  0.00000000E+00  1.00000000E+00  0.00000000E+00  0.00000000E+00  1.00000000E+00
  0.00000000E+00  0.00000000E+00  1.00000000E+00  0.00000000E+00  0.00000000E+00
Virial Ratio                               R      2.001209492482353E+00
SCF Energy                                 R     -8.294386773185994E+03
Total Energy                               R     -8.294386773185994E+03
RMS Density                                R      3.823278982337870E-09
External E-field                           R   N=          35
  0.00000000E+00  0.00000000E+00  0.00000000E+00  0.00000000E+00  0.00000000E+00
  0.00000000E+00  0.00000000E+00  0.00000000E+00  0.00000000E+00  0.00000000E+00
  0.00000000E+00  0.00000000E+00  0.00000000E+00  0.00000000E+00  0.00000000E+00
  0.00000000E+00  0.00000000E+00  0.00000000E+00  0.00000000E+00  0.00000000E+00
  0.00000000E+00  0.00000000E+00  0.00000000E+00  0.00000000E+00  0.00000000E+00
  0.00000000E+00  0.00000000E+00  0.00000000E+00  0.00000000E+00  0.00000000E+00
  0.00000000E+00  0.00000000E+00  0.00000000E+00  0.00000000E+00  0.00000000E+00
IOpCl                                      I                0
IROHF                                      I                0
Alpha Orbital Energies                     R   N=         686
 -4.54170323E+02 -3.23263147E+02 -3.23170179E+02 -3.23168748E+02 -5.82662875E+01
 -5.22993534E+01 -5.22933542E+01 -5.22922100E+01 -3.89816109E+01 -3.88801504E+01
 -3.88787071E+01 -3.41900380E+01 -3.41823276E+01 -3.41718601E+01 -3.40855452E+01
 -3.40840964E+01 -3.40787006E+01 -3.40781466E+01 -3.40772590E+01 -3.40767120E+01
 -1.44223799E+01 -1.44220446E+01 -1.44213186E+01 -1.03662013E+01 -1.03648024E+01
 -1.03645719E+01 -1.02923274E+01 -1.02920659E+01 -1.02871217E+01 -1.02864809E+01
 -1.02841681E+01 -1.02835904E+01 -1.02829451E+01 -1.02823550E+01 -1.02774485E+01
 -1.02761461E+01 -1.02753096E+01 -1.02747353E+01 -1.02743422E+01 -1.02740264E+01
 -1.02736732E+01 -1.02729217E+01 -1.02728053E+01 -1.02718718E+01 -7.95963377E+00
 -5.90671543E+00 -5.88777762E+00 -5.88317566E+00 -4.45327302E+00 -4.36216093E+00
 -4.36073079E+00 -2.95276585E+00 -2.94230288E+00 -2.92479363E+00 -2.86159506E+00
 -2.86015569E+00 -2.84615139E+00 -2.84513857E+00 -2.84472377E+00 -2.84372284E+00
 -2.24237479E+00 -2.23848434E+00 -2.23475232E+00 -2.21936550E+00 -2.21925694E+00
 -1.10781189E+00 -9.93355012E-01 -9.92551971E-01 -9.40715967E-01 -9.32065976E-01
 -9.30450961E-01 -8.51893610E-01 -8.46099491E-01 -8.35319929E-01 -8.29040138E-01
 -8.19100488E-01 -8.17783248E-01 -7.61673529E-01 -7.58148447E-01 -7.54526161E-01
 -6.99951955E-01 -6.88175643E-01 -6.76746040E-01 -6.72904624E-01 -6.51453895E-01
 -6.46497399E-01 -6.15982535E-01 -6.02921918E-01 -5.83723537E-01 -5.77317226E-01
 -5.54533859E-01 -5.35221719E-01 -5.27682372E-01 -5.26829290E-01 -5.13693334E-01
 -5.11422458E-01 -5.06647017E-01 -5.02799925E-01 -4.86662860E-01 -4.83161452E-01
 -4.76808172E-01 -4.60327017E-01 -4.59444827E-01 -4.57974149E-01 -4.53309691E-01
 -4.44155097E-01 -4.41430733E-01 -4.36198408E-01 -4.25347522E-01 -4.18200573E-01
 -4.14118575E-01 -4.09874713E-01 -4.09504891E-01 -4.08477273E-01 -4.04496658E-01
 -3.95977783E-01 -3.95294429E-01 -3.67416192E-01 -3.66794387E-01 -3.65666731E-01
 -3.48855310E-01 -3.47294782E-01 -3.38345626E-01 -3.37186645E-01 -3.35451882E-01
 -3.34159602E-01 -3.30675183E-01 -3.27035978E-01 -3.26822075E-01 -3.25632446E-01
 -3.25419297E-01 -3.19714708E-01 -3.16380414E-01 -3.10997077E-01 -3.06283208E-01
 -3.03417137E-01 -2.96557358E-01 -2.95146751E-01 -2.89284701E-01 -2.87823579E-01
 -1.47729505E-01  3.85570430E-03  6.01269236E-03  7.94264789E-03  9.48241194E-03
  5.88985874E-02  6.29085479E-02  6.68178717E-02  7.87129169E-02  7.98108044E-02
  1.17168918E-01  1.22958780E-01  1.40823259E-01  1.44218104E-01  1.48068215E-01
  1.61991336E-01  1.67011961E-01  1.68126149E-01  1.74263538E-01  1.80903003E-01
  1.83861619E-01  1.97957746E-01  2.01485597E-01  2.01843605E-01  2.04699452E-01
  2.47407888E-01  2.48499773E-01  2.56910261E-01  2.58254031E-01  2.69171940E-01
  2.81250005E-01  2.99391168E-01  3.06390054E-01  3.09470025E-01  3.18742593E-01
  3.21594805E-01  3.23545386E-01  3.27998207E-01  3.34936682E-01  3.41158538E-01
  3.47056197E-01  3.51808707E-01  3.55738939E-01  3.62575445E-01  3.65396246E-01
  3.68777257E-01  3.74181484E-01  3.82832237E-01  3.86689034E-01  4.04911114E-01
  4.14144849E-01  4.18649630E-01  4.25315994E-01  4.40652040E-01  4.45803846E-01
  4.52398111E-01  4.54894356E-01  4.68199661E-01  4.70558248E-01  4.72643624E-01
  4.73824816E-01  4.78748686E-01  4.83224254E-01  4.87832259E-01  4.90733349E-01
  4.94566647E-01  4.96148380E-01  4.98804022E-01  5.01029746E-01  5.02539460E-01
  5.04150209E-01  5.09842893E-01  5.11851038E-01  5.14708476E-01  5.22488532E-01
  5.24158652E-01  5.26358250E-01  5.28233167E-01  5.32678417E-01  5.37471337E-01
  5.38925573E-01  5.42235412E-01  5.48924095E-01  5.51688058E-01  5.58625701E-01
  5.60016016E-01  5.62671720E-01  5.65144676E-01  5.68035372E-01  5.70179300E-01
  5.94791064E-01  5.98636323E-01  6.01520806E-01  6.04626136E-01  6.13787345E-01
  6.15304600E-01  6.18579272E-01  6.20556812E-01  6.33940803E-01  6.38495329E-01
  6.44899408E-01  6.48339246E-01  6.60100309E-01  6.69438175E-01  6.71177602E-01
  6.83243959E-01  6.87771660E-01  6.91615600E-01  6.96775559E-01  6.99630458E-01
  7.02120082E-01  7.09519244E-01  7.12049168E-01  7.14068830E-01  7.26181150E-01
  7.30456784E-01  7.33748974E-01  7.42333878E-01  7.48971085E-01  7.64390462E-01
  7.68909314E-01  7.70873161E-01  7.74961364E-01  7.78778266E-01  7.94173785E-01
  8.00714476E-01  8.03819465E-01  8.09276375E-01  8.13520183E-01  8.19176892E-01
  8.32507823E-01  8.38422943E-01  8.44204372E-01  8.46697150E-01  8.51923777E-01
  8.60936170E-01  8.70194367E-01  8.73870714E-01  8.94481371E-01  9.02743034E-01
  9.03714974E-01  9.23501847E-01  9.27414737E-01  9.30491882E-01  9.37621784E-01
  9.43712109E-01  9.47168848E-01  9.62335464E-01  9.69852855E-01  9.90056580E-01
  9.91563656E-01  1.01020466E+00  1.01910093E+00  1.02520118E+00  1.03384383E+00
  1.03979468E+00  1.04728475E+00  1.05296044E+00  1.07618486E+00  1.08261593E+00
  1.08692406E+00  1.08813830E+00  1.10762765E+00  1.11225466E+00  1.12001710E+00
  1.13171553E+00  1.13265069E+00  1.13481597E+00  1.14108389E+00  1.14820629E+00
  1.15379800E+00  1.15781628E+00  1.16411885E+00  1.17681383E+00  1.18258799E+00
  1.18894547E+00  1.18990906E+00  1.19356319E+00  1.21711827E+00  1.23186809E+00
  1.23411219E+00  1.23436087E+00  1.23776940E+00  1.24441671E+00  1.26435349E+00
  1.28280341E+00  1.30073171E+00  1.30263776E+00  1.31118512E+00  1.31397678E+00
  1.32685552E+00  1.36093608E+00  1.41292499E+00  1.44466788E+00  1.44636524E+00
  1.45008534E+00  1.47432199E+00  1.47541819E+00  1.48074181E+00  1.48279317E+00
  1.48450751E+00  1.49532963E+00  1.49716563E+00  1.51091152E+00  1.51895767E+00
  1.52528355E+00  1.52841291E+00  1.53270032E+00  1.54312732E+00  1.54611340E+00
  1.54776382E+00  1.55408951E+00  1.56220652E+00  1.56300838E+00  1.56742124E+00
  1.56954332E+00  1.57125564E+00  1.58223295E+00  1.58460221E+00  1.58824620E+00
  1.60204291E+00  1.60601222E+00  1.61902279E+00  1.62922930E+00  1.62967157E+00
  1.63721581E+00  1.64620547E+00  1.64863644E+00  1.65041915E+00  1.65794291E+00
  1.66407339E+00  1.67148847E+00  1.68014303E+00  1.68653975E+00  1.69541540E+00
  1.69921771E+00  1.70056287E+00  1.70548949E+00  1.70808809E+00  1.71654028E+00
  1.72681460E+00  1.73674220E+00  1.75280742E+00  1.75676374E+00  1.76305071E+00
  1.76519629E+00  1.76651230E+00  1.77431005E+00  1.78435514E+00  1.78814434E+00
  1.79295028E+00  1.79746862E+00  1.80103225E+00  1.80978194E+00  1.81752964E+00
  1.81884334E+00  1.82773987E+00  1.84400755E+00  1.84654077E+00  1.85379891E+00
  1.85635689E+00  1.85962788E+00  1.86712622E+00  1.86974292E+00  1.88694537E+00
  1.91076923E+00  1.91728849E+00  1.91805571E+00  1.93644397E+00  1.95388363E+00
  1.95848135E+00  1.98086876E+00  1.98805588E+00  1.99108484E+00  1.99817294E+00
  2.00287157E+00  2.00466705E+00  2.00909652E+00  2.01309137E+00  2.01571191E+00
  2.01847205E+00  2.02369509E+00  2.02695911E+00  2.02920110E+00  2.03216755E+00
  2.04144910E+00  2.06659190E+00  2.06937463E+00  2.07975642E+00  2.08914762E+00
  2.10042083E+00  2.10297286E+00  2.11395607E+00  2.11736876E+00  2.12814011E+00
  2.13329024E+00  2.15965590E+00  2.16057414E+00  2.19632023E+00  2.20468511E+00
  2.20630342E+00  2.23725445E+00  2.24058986E+00  2.24479641E+00  2.28093343E+00
  2.28400019E+00  2.28930739E+00  2.29976692E+00  2.30318130E+00  2.31509832E+00
  2.37512600E+00  2.37864470E+00  2.38153305E+00  2.39892608E+00  2.40412488E+00
  2.41188907E+00  2.41395939E+00  2.41811145E+00  2.42105784E+00  2.42584897E+00
  2.43147763E+00  2.46434179E+00  2.47084785E+00  2.48607792E+00  2.50930013E+00
  2.51158040E+00  2.53802316E+00  2.56424391E+00  2.57668628E+00  2.58205909E+00
  2.59717250E+00  2.59894366E+00  2.60460676E+00  2.62672229E+00  2.66912153E+00
  2.67259992E+00  2.67384310E+00  2.67705845E+00  2.68033883E+00  2.68833649E+00
  2.69569571E+00  2.69797302E+00  2.70862467E+00  2.71791515E+00  2.71970901E+00
  2.73912212E+00  2.74807802E+00  2.75314565E+00  2.76322464E+00  2.76602522E+00
  2.77060194E+00  2.78296723E+00  2.78573774E+00  2.78742741E+00  2.80840382E+00
  2.81338922E+00  2.81650217E+00  2.82981293E+00  2.83182907E+00  2.83223667E+00
  2.83564733E+00  2.84146883E+00  2.84238813E+00  2.86835665E+00  2.87904822E+00
  2.88323407E+00  2.89148818E+00  2.89251798E+00  2.89474547E+00  2.89833790E+00
  2.91989699E+00  2.92788278E+00  2.93430678E+00  2.95165107E+00  2.95645403E+00
  2.96905439E+00  2.97816722E+00  2.98227036E+00  2.99245645E+00  3.05933728E+00
  3.06051628E+00  3.07257848E+00  3.07646321E+00  3.07752441E+00  3.10747640E+00
  3.15538221E+00  3.16349406E+00  3.16687587E+00  3.18110048E+00  3.18747425E+00
  3.18868310E+00  3.20158910E+00  3.21268037E+00  3.21864987E+00  3.25649340E+00
  3.27334914E+00  3.27769660E+00  3.30334088E+00  3.31569586E+00  3.32196281E+00
  3.32438766E+00  3.40989807E+00  3.41354611E+00  3.42314155E+00  3.42485631E+00
  3.43996611E+00  3.44758125E+00  3.45129066E+00  3.49615062E+00  3.50976894E+00
  3.51250252E+00  3.55728007E+00  3.57143026E+00  3.57202582E+00  3.61787968E+00
  3.63834020E+00  3.65750651E+00  3.68639356E+00  3.69533990E+00  3.69871067E+00
  3.78261970E+00  3.79066641E+00  3.79394337E+00  3.82078802E+00  3.82569872E+00
  3.83760037E+00  3.95672121E+00  3.95797689E+00  4.03323489E+00  4.04200645E+00
  4.04420299E+00  4.04561905E+00  4.05266203E+00  4.06614344E+00  4.08022003E+00
  4.08577152E+00  4.09289016E+00  4.09623181E+00  4.10667302E+00  4.10810357E+00
  4.11205935E+00  4.11348884E+00  4.11589564E+00  4.11710655E+00  4.11729487E+00
  4.11846669E+00  4.12012652E+00  4.12152112E+00  4.12914301E+00  4.13051121E+00
  4.16458070E+00  4.18236663E+00  4.18761374E+00  4.22796880E+00  4.23174214E+00
  4.26581745E+00  4.29675382E+00  4.30877692E+00  4.32254731E+00  4.33633358E+00
  4.36899031E+00  4.37212302E+00  4.61681139E+00  4.61954534E+00  4.65607649E+00
  4.89718385E+00  4.91571090E+00  4.91677594E+00  5.19729972E+00  5.19975283E+00
  5.43351203E+00  6.69348244E+00  6.84352118E+00  6.87167657E+00  6.95143820E+00
  7.25146695E+00  7.27600259E+00  7.33179514E+00  7.33289576E+00  7.33331072E+00
  7.34835623E+00  7.34970292E+00  7.37264502E+00  7.37417693E+00  7.39054039E+00
  7.40863257E+00  7.40996195E+00  7.49824884E+00  7.49956391E+00  7.66553331E+00
  9.39622070E+00  9.46763927E+00  9.46962842E+00  9.57246207E+00  9.66078116E+00
  9.66233882E+00  9.88070151E+00  9.92020621E+00  9.92105580E+00  2.36148599E+01
  2.36598060E+01  2.36648023E+01  2.39300964E+01  2.39389082E+01  2.39393564E+01
  2.39934973E+01  2.40087376E+01  2.40089544E+01  2.40231023E+01  2.40401775E+01
  2.40407113E+01  2.41452439E+01  2.41628012E+01  2.41651445E+01  2.41663493E+01
  2.41833879E+01  2.41840953E+01  2.42581872E+01  2.42759243E+01  2.42769423E+01
  3.21541760E+01  3.22039784E+01  3.22048817E+01  3.56716036E+01  3.58349575E+01
  3.58359709E+01  4.28998281E+01  4.29865948E+01  4.29884012E+01  4.30238879E+01
  4.31211384E+01  4.31223910E+01  4.32448815E+01  4.33163403E+01  4.33172891E+01
  5.15374280E+01  1.84236934E+02  1.84296266E+02  1.84297272E+02  2.60672695E+02
  2.60679088E+02  2.60769096E+02  9.60356582E+02  9.79630256E+02  9.79684220E+02
  9.79685216E+02
Alpha MO coefficients                      R   N=      470596
  1.55342731E-10 -1.21139360E-09  3.14832653E-09 -7.22640681E-09  1.08696962E-08
 -1.77448227E-08  2.26642849E-08  4.94990714E-08 -2.55627009E-08  1.47852708E-10
 -1.29073481E-09 -2.01661994E-10 -6.27083108E-10  5.62439229E-09  8.85097205E-10
  1.40889853E-09 -1.35876957E-08 -2.17657456E-09 -1.79629952E-09  2.24981535E-08
  3.79340391E-09 -2.34323914E-10 -2.88875901E-08 -5.73244429E-09  9.13412618E-10
 -8.68200195E-10 -2.46006512E-10 -5.03841734E-10 -1.15244450E-10 -2.94105131E-09
  2.89274067E-09  7.41132899E-10  1.91330884E-09  3.92483698E-10  5.30993772E-09
 -6.07013680E-09 -3.12148388E-10 -6.76654001E-09  2.97652121E-10 -8.73998110E-10
 -1.18982435E-10 -7.47293807E-10  4.12758664E-10  9.16014360E-10  2.97470805E-10
  8.92826950E-10  4.21338720E-11 -3.28062066E-10  8.50672721E-10 -1.93524035E-09
  2.85520898E-09 -4.27133811E-09  4.80371204E-09 -5.20605891E-08 -3.14825477E-09
  6.87142874E-10 -9.13289159E-10  1.52070141E-10 -2.96344796E-09  3.96821598E-09
 -6.62675594E-10  6.98245334E-09 -9.52076560E-09  1.60161617E-09 -1.08020154E-08
  1.54802387E-08 -2.66259583E-09  1.12866205E-08 -1.88812386E-08  3.54243178E-09
  1.42630199E-10  1.00404586E-10 -7.74686241E-10 -9.38428449E-10 -1.25100542E-09
 -4.78857925E-10 -3.37163689E-10  2.48447660E-09  2.94837961E-09  3.98133357E-09
  1.47754236E-09  7.15595541E-10 -4.55643995E-09 -4.75766038E-09 -7.28787563E-09
  4.56680287E-10  1.33417597E-10 -3.04246139E-10  4.78403580E-10  5.64259702E-10
  1.02593792E-09  2.81933472E-10  3.78822702E-08 -2.98899089E-07  7.74549885E-07
 -1.77300248E-06  2.66060343E-06 -4.19618038E-06  4.56022187E-06  1.87190304E-05
  2.74384736E-05  1.61375012E-08  1.10731021E-07 -3.09759784E-08 -6.35988877E-08
 -4.85575262E-07  1.34271175E-07  7.77604430E-08  1.21752291E-06 -3.17295851E-07
  1.67008476E-07 -2.18189198E-06  4.95794209E-07 -7.94285405E-07  3.01942065E-06
 -5.55018391E-07  3.35942861E-07  2.85544137E-08 -1.95992865E-08 -1.24447861E-07
  6.99288170E-07 -9.92826764E-07 -8.55403048E-08  5.39699925E-08  3.84777580E-07
 -2.08480190E-06  8.28338058E-07  8.94080745E-08 -2.89684548E-08 -4.55267638E-07
  2.10328354E-06 -2.64112109E-08 -2.63771367E-07  2.99673123E-07  5.40513729E-08
 -3.21778194E-08 -5.29577543E-07 -2.90791003E-07  5.68845561E-10 -1.44635480E-09
 -7.00370354E-09  8.40527132E-09 -1.51725552E-09  1.80762703E-08  3.41518370E-08
 -3.78946639E-08  6.28881811E-09 -1.61332856E-07 -1.79560324E-07  1.22575847E-07
 -4.51648704E-08  8.73213464E-09  2.88420958E-09  1.60809009E-09 -2.08811223E-08
  1.36865923E-08  1.23772659E-08 -3.44803353E-08  2.80189316E-08  1.79213938E-08
  6.31683514E-09  1.98665956E-07 -1.33239466E-07 -6.60751873E-08 -2.56662198E-08
 -1.79259018E-06  1.16741397E-06  3.08795176E-07  1.28642520E-07 -2.85113810E-08
 -6.62060516E-09  4.61066573E-10  6.28760987E-09 -3.68758696E-08 -7.35077493E-11
  1.23261525E-09  1.20426178E-08  5.24455213E-08  3.17437191E-10 -1.01418450E-07
 -8.71090814E-08 -2.47562881E-07  7.41157658E-09  1.84853907E-06  5.97457162E-07
  5.88721517E-07  8.60893972E-09  7.31463680E-09  3.30674609E-08  1.36339635E-08
 -1.11258282E-08  3.47034219E-08  6.26341244E-09 -1.58759484E-08  4.60443175E-08
  1.46473809E-08  7.27526623E-09  5.80305098E-08 -2.02691496E-07 -5.66599979E-08
 -2.67270278E-08 -3.13589023E-07  8.89913828E-07  7.42172293E-07  4.04351652E-08
  5.21734603E-09 -2.39839581E-09  1.57921117E-08  2.33900950E-08  3.43078921E-08
  2.39412806E-08 -6.03403780E-08  4.83615113E-08  5.76052392E-08 -1.15524336E-08
  3.47326189E-07 -3.72881620E-07 -2.34272057E-07  6.92704122E-08  9.58530875E-06
  3.98354526E-07 -5.36456542E-06 -3.24527170E-07  2.73909267E-08  8.77276328E-08
  1.37950722E-08 -4.81423102E-08  8.19670521E-08 -1.24757112E-08  3.31002028E-08
 -4.95776506E-08 -4.89397334E-08  1.78267821E-08 -2.09544111E-07  2.05388157E-07
  2.60727683E-07 -6.24560954E-08 -5.19050119E-07 -2.38632139E-07 -8.34429491E-07
  1.04986732E-07  1.72988833E-09  2.28783957E-09 -1.43462278E-08 -1.61377799E-08
 -6.21652260E-08 -2.93926571E-09  7.53973767E-09  1.97775490E-08  3.41879111E-09
 -2.89177084E-09  7.39292109E-09 -9.35486037E-08 -4.81204278E-08  8.51034638E-09
  1.08410054E-07  2.58644038E-06  6.57497799E-07  2.05659656E-07  4.48438767E-08
  9.43346847E-09  1.01030767E-08 -1.07958346E-08  4.10673677E-08  4.45052069E-09
 -1.10831288E-08  5.20013842E-09 -4.93400645E-09 -2.39050410E-09  8.19354693E-08
 -2.87109903E-08  1.94479392E-08  5.59620610E-09 -1.14803698E-06 -3.58567447E-07
 -5.91102417E-07  1.78436179E-08  1.52266696E-08  1.22639384E-09 -3.70377165E-10
  1.11723331E-08 -2.03580022E-08  4.11410772E-08 -1.02769348E-07  2.06069228E-07
 -2.85080107E-08 -4.19225999E-08 -5.03023100E-07 -1.02584281E-06  2.70175250E-07
  2.28376092E-07  2.30247322E-05 -1.86453708E-05 -1.17645001E-05  2.99581623E-06
 -4.04896545E-07 -3.38105847E-07  4.67999186E-08  6.15027119E-07 -3.15507173E-07
  1.18848334E-09 -2.90988138E-09  1.27236758E-08  4.83037574E-09  2.22839483E-09
 -2.98892107E-09 -6.39321806E-08 -3.56485070E-08 -6.31844888E-09  9.51589695E-07
  3.99470898E-08 -4.37760385E-07  6.68301928E-08 -1.01621076E-10  2.41629563E-10
  1.33532043E-09  1.45833130E-08  1.77581527E-08  2.31565207E-09 -5.72661740E-09
 -3.41454169E-09  2.41032828E-09 -1.22847052E-11  4.20936172E-08  1.03957771E-08
 -1.36873316E-08  6.39835197E-10 -4.83173011E-07  2.23660762E-07  1.82940657E-07
 -1.71636348E-09  6.40284045E-09 -6.20856649E-10  9.62137434E-10 -7.15470575E-11
 -8.37294689E-11  1.68065524E-09 -4.19629294E-09  2.07881255E-09 -4.46216878E-10
  1.66487336E-10  2.40764864E-08 -1.48503748E-08  3.18837493E-09 -1.12613134E-09
  2.04885203E-07 -2.43684956E-08  4.51235974E-08 -2.51779090E-08  5.37447115E-09
 -1.72516206E-09  2.99657857E-09 -3.99443505E-09  2.58146175E-09  2.37565138E-09
 -6.04983652E-09  1.00325381E-08  6.02940538E-09  4.26344794E-09  2.86584377E-08
 -4.05437366E-08 -1.46811396E-08 -1.62739613E-08 -2.34407479E-07  6.89281470E-08
 -1.22588956E-07  7.73183769E-08 -2.82267948E-09 -7.53097940E-10  3.99312610E-09
  8.81451654E-09  3.02025344E-09  4.00866153E-09 -1.03515836E-08  7.21683433E-09
  1.71878203E-08 -1.48315546E-08  7.44953427E-08 -3.89610424E-08 -5.61291123E-08
  4.42347069E-08 -4.71277465E-07  4.86769372E-07  4.05196162E-07 -8.09060044E-08
  1.53317920E-08 -6.79796920E-09 -1.87825254E-09 -2.40977335E-08 -9.24001947E-09
  5.57478943E-08 -1.40284380E-07 -5.77079831E-08 -4.59295392E-08  4.04551590E-09
  1.14961949E-06  2.92730982E-07  2.48510596E-07 -2.50321969E-08 -2.31831562E-05
  1.55406670E-05 -2.71573739E-06 -2.67401400E-06  1.22394479E-07  1.27207309E-08
 -6.60717489E-09 -3.71195606E-09 -9.85137969E-08  1.24282947E-08 -3.23644970E-08
  1.39207843E-07 -2.12249018E-07 -6.56656718E-08 -5.26711451E-07 -8.23816242E-07
  1.16282136E-06  3.14464358E-07  3.11118013E-05 -4.75194297E-06  1.67862889E-05
  1.66925501E-06 -9.90307828E-08 -1.27095560E-07 -1.83516443E-08  4.41512054E-07
 -6.12606921E-08  9.97624849E-08 -2.53682029E-07  2.35793041E-08 -8.66295375E-07
 -2.95527109E-08  1.71890633E-06  2.31798708E-07  3.72179366E-06  1.48399037E-07
 -3.19456800E-05 -2.30487917E-05 -2.25569003E-05  2.36003556E-06  2.56507237E-07
  5.01740414E-08  1.24767421E-07 -4.59321751E-07 -6.63583405E-07  1.36438306E-07
 -3.95878659E-07  1.94270006E-06 -2.72263161E-07 -4.33249737E-07  5.04807255E-07
 -6.97901745E-06  1.43972307E-06  1.49004989E-06  4.39878571E-05  4.41659417E-05
 -2.44134910E-06 -8.58164804E-06 -5.92157359E-07 -6.74902892E-07 -2.46066946E-08
  1.63580590E-06  2.71295823E-09  1.88003765E-07 -4.91250626E-07  6.86116989E-07
  9.08307604E-08 -1.45770201E-07  3.68253788E-06 -2.81994466E-06 -6.59158565E-07
  5.72302639E-07 -5.59917307E-05  5.23175589E-06  2.74172968E-05  2.35684533E-07
  7.52030269E-07  2.22330582E-07 -1.05457421E-07  2.06606781E-07  4.15305737E-07
 -6.74957558E-09  1.77675813E-08 -1.00788237E-08 -5.58261744E-08  7.78074492E-10
 -1.09772218E-07  5.93091857E-08  2.19482835E-07  2.87405790E-09  1.12933198E-06
  1.38290405E-06 -1.69819830E-06  5.65600364E-08  4.47287651E-09  1.36629004E-08
 -6.46238461E-10  3.80906470E-08 -4.94887382E-08 -5.08947700E-09  1.28736142E-08
 -1.55840432E-08 -3.63613393E-10 -1.01112816E-08 -8.32639319E-08  7.45549743E-08
  3.21663628E-08  3.84717407E-08  1.20803355E-06 -4.05394728E-07 -9.28338616E-07
 -2.37104128E-07 -1.05421186E-08  6.19630188E-09  7.11036560E-09  1.52365896E-08
  3.49226946E-08 -1.43252114E-09  3.37895139E-09 -6.06849612E-09 -5.76798650E-09
  2.05512152E-09 -2.93204250E-09  3.72949872E-08  3.65529840E-08 -3.11250311E-09
 -6.92974540E-08 -5.62927733E-07 -9.28509645E-08 -3.12251749E-08  4.35778114E-09
 -4.30267477E-09 -6.28225273E-09  1.65132082E-09 -2.05038574E-08 -2.04077935E-09
  5.12750678E-09 -5.61927969E-09  3.55202595E-09 -2.30733617E-09 -4.55234644E-08
  3.47654666E-08 -1.79266669E-08  1.00795526E-08  2.37162742E-07 -5.37309998E-07
  2.20133565E-07 -1.01679740E-07 -1.04325000E-08  2.73259911E-09  6.25819984E-09
 -5.64213297E-09  6.88090966E-09  5.35680485E-11 -1.19936743E-11 -4.84178714E-09
 -7.50344880E-09  3.38880215E-10  3.10072581E-08  2.45565104E-08  2.16008223E-08
 -3.22352474E-09 -1.65906806E-06  4.70070493E-07  1.02764876E-06  2.99001596E-07
  9.96339328E-09 -4.67606561E-09 -8.14697457E-09  2.03414515E-08  7.67393808E-10
 -2.46775472E-09  6.69962154E-08  6.43848017E-08  4.72964046E-09 -9.82277335E-09
  1.81654994E-09  7.55859546E-09 -4.09196439E-08 -5.48165021E-08 -2.75629071E-09
  3.24759050E-09 -1.12911046E-09  6.68186025E-09 -1.65267969E-08 -8.20483489E-09
 -7.19074690E-10 -2.63116848E-09  2.00468460E-09 -2.33004450E-09  8.45582146E-08
  7.92213795E-07  1.14483768E-08  1.30283225E-08 -1.04627816E-08  1.96101943E-07
 -2.14682521E-06 -3.62249319E-06  4.50262634E-08 -3.67150355E-08 -1.98913160E-08
 -2.93325539E-08  2.17843394E-06  4.18791778E-06  6.17122976E-09  3.74082493E-07
  4.55141291E-08 -3.03029782E-07 -5.68411160E-07 -1.71561081E-05  2.51472559E-07
  4.97837803E-07 -1.01687321E-07  9.20543108E-08  1.76506190E-07 -9.40511725E-06
 -1.17523652E-07 -6.83214962E-07 -3.49360289E-08 -8.20116549E-08  2.81700761E-07
 -4.24340646E-07 -1.88302929E-08  3.17257717E-08  2.95902353E-08 -1.77826089E-08
 -2.94514494E-08 -2.53730665E-07  4.33063961E-09  1.75236841E-08  8.45961788E-09
  1.70743153E-09 -2.50495591E-08  5.14893594E-08  1.52837713E-08  5.06301089E-09
 -2.34817517E-09 -4.58809744E-09  7.34393553E-08  3.54271101E-08 -8.33430918E-09
 -2.56399248E-08 -1.23418404E-08  4.00444641E-01  6.62487416E-01  1.20447194E-02
 -3.38731796E-03  1.51927387E-03 -6.67462371E-04  1.86227734E-04 -1.03556867E-04
  2.11064651E-06 -1.73180703E-06 -2.77894483E-07  1.16709825E-06 -9.99402168E-07
 -1.59460879E-07 -1.51985462E-06  1.59200428E-06  6.47831480E-08  4.69008393E-06
 -5.24379668E-06 -2.59076196E-08 -8.21206173E-06  9.20445043E-06 -2.30756206E-08
  1.12143044E-05 -1.21347746E-05  1.04508667E-08 -1.81193393E-05  1.79662560E-05
  2.18597744E-07  3.08036713E-07 -4.84336556E-07 -3.37507008E-07  9.68447444E-08
  6.95182182E-07 -9.92635121E-07  2.33757062E-07  2.14480298E-07  4.71840175E-08
 -1.83792332E-06  2.31539746E-06  4.41409986E-08 -1.17527285E-07 -2.86193046E-07
  4.09648064E-06  1.98584935E-09  6.64300968E-09 -1.08154453E-08  2.87880962E-08
 -4.42968953E-08  7.51175001E-08 -1.00766595E-07 -4.21509338E-07  1.83821758E-07
  4.29307422E-09  3.65397188E-09  2.03342582E-09 -1.89336027E-08 -1.62122744E-08
 -8.98523555E-09  4.59519290E-08  3.99151771E-08  2.19080437E-08 -7.58250940E-08
 -6.83469791E-08 -3.65950374E-08  9.84361961E-08  9.73704602E-08  4.90550211E-08
 -3.60622727E-09  3.29251674E-09  3.01353324E-09 -1.82180533E-09  5.58728908E-09
  1.18936289E-08 -1.10090173E-08 -9.95273122E-09  5.53776560E-09 -1.85248362E-08
 -2.25655070E-08  2.14611960E-08  1.76999320E-08 -7.40398619E-09  3.33156777E-08
  4.91273587E-09  1.44213266E-09  3.24242903E-09 -4.71516281E-10 -7.23781287E-09
  4.84648579E-09 -6.28921669E-09  7.26151600E-11  2.79556733E-10 -4.79357888E-10
  1.22585229E-09 -1.78597251E-09  2.51949462E-09 -4.91286323E-09  2.66632465E-07
 -1.45293323E-07 -5.97263912E-09  3.56140651E-09 -1.20381592E-10  2.62660424E-08
 -1.57593281E-08  5.82791093E-10 -6.32528700E-08  3.85260137E-08 -1.71717241E-09
  1.01545027E-07 -6.44436492E-08  4.15558292E-09 -1.15563007E-07  8.27068569E-08
 -9.83417485E-09  2.09045876E-09  9.19044963E-10  3.96712424E-09 -4.98274347E-10
 -1.06505745E-09 -6.39870295E-09 -3.27242656E-09 -1.25774805E-08  1.84080074E-09
  4.62702461E-09  7.51694410E-09  1.01765890E-08  2.10696853E-08 -8.10530990E-09
 -2.25697738E-08 -2.96700398E-09 -1.65436738E-09  1.89453264E-09 -1.57229278E-09
 -2.90610492E-10  1.56673109E-09 -2.34885448E-09  4.67895061E-01  4.08620110E-01
  2.17534612E-01  1.60934471E-02 -2.80367497E-03  7.48993973E-04 -3.14766579E-04
  8.11402065E-05 -3.71932356E-05 -4.81662297E-06  8.70844195E-07  1.51275987E-07
  4.64604945E-06 -8.04846464E-07 -2.90297297E-07 -5.37484891E-06  1.16375823E-06
 -2.09021214E-07  6.28285633E-06 -1.50738883E-06  6.48051673E-07 -7.41292819E-06
  1.64547320E-06 -5.81274074E-07 -1.91134974E-06 -1.48289396E-06 -5.08664431E-07
  9.49987388E-07 -2.10726838E-06  3.91735498E-06  1.73006176E-06 -1.19178762E-08
 -1.55009057E-06  4.39590041E-06 -6.60640250E-06 -2.16392995E-06  6.84862492E-07
  1.78338010E-06 -7.82759584E-06  2.08851037E-07 -3.72413449E-07  1.50981563E-08
 -1.34018241E-07  1.28605176E-07  1.59525643E-07 -1.33743152E-07  2.24284130E-08
 -6.37976671E-08  3.07769364E-08 -7.40812064E-09 -2.91072136E-08  5.57598880E-07
 -1.92442066E-07  8.92461702E-08  9.46969906E-08 -3.66163324E-06  2.71271700E-06
 -4.03121905E-06 -2.46002808E-07  1.66351930E-07  2.93873524E-08  1.24945191E-08
 -1.20230781E-07  2.44750929E-07  3.99011714E-08 -1.09795321E-07  2.80435181E-07
 -1.30973471E-07  5.45222993E-08  7.04031995E-07 -1.25846392E-06  5.06524946E-07
 -1.22311155E-07  2.14451723E-06  1.23554013E-06 -3.44385816E-06 -5.41949604E-07
  2.81867630E-07  1.66100611E-07 -2.47874484E-08  1.24464117E-07 -3.97858178E-08
  4.51920493E-08 -1.37777842E-07  7.46278774E-07  2.11106031E-07 -3.00177797E-07
  1.85137950E-07 -2.79961494E-06 -1.04313789E-06  1.05925108E-06  3.37659651E-06
  1.26642032E-05  1.16920123E-05 -3.24474575E-06 -2.00467120E-07 -1.49910902E-08
  8.04437916E-08  3.85088088E-07  2.81977278E-07 -1.66309076E-08  4.78151353E-08
 -1.08171172E-07  8.63995140E-08 -6.29235068E-08 -3.85254458E-07  4.55590321E-07
 -5.51391347E-07  2.31069937E-07 -4.64398490E-06 -9.42614562E-06  1.65600149E-06
 -7.63333359E-07 -2.48771005E-09  5.42609505E-09 -2.80222727E-08 -1.07605280E-07
  1.20245609E-07  9.88447145E-08 -2.49297779E-07  7.42494039E-07 -1.06212971E-07
 -1.11328401E-07  1.65242011E-06 -2.72673897E-06  1.70763205E-07  3.91624860E-07
 -3.76027561E-05  3.68761660E-06  3.61370879E-05  2.59842623E-06  2.01807964E-07
 -1.95956244E-07 -2.59186681E-07  1.12341632E-06 -1.78956861E-07 -3.56704913E-08
  1.01412926E-07 -2.93773311E-07  6.87630330E-08 -4.92481643E-08 -6.33089089E-07
  1.68377837E-06 -4.76667318E-07  1.34130672E-07 -3.91461563E-06  1.01329486E-05
  2.79983107E-05  1.38531374E-06  2.53402168E-07 -1.66310319E-07  2.95913891E-08
  2.82445173E-07 -1.32891066E-07  1.12837542E-08 -2.25459755E-08 -1.54255159E-07
 -7.46707394E-08  3.45249183E-08  5.07077655E-07  7.45048126E-07  1.87408474E-07
 -1.11152134E-07 -1.50685301E-05 -1.75135718E-05  6.19033027E-06 -3.47426665E-07
  1.91283489E-07 -7.71278075E-08 -6.33694547E-08 -1.49517052E-08 -6.30331124E-08
 -9.08236412E-09  2.38559213E-08  2.60595880E-08  1.21701544E-08  2.73719636E-08
 -3.66563115E-07 -1.89563409E-07 -4.42574743E-08 -8.72383766E-08  1.15271005E-05
 -3.63680044E-06  6.50010338E-07 -1.47074259E-07 -5.06521471E-08  1.26412812E-08
 -3.38747326E-08  3.78615906E-08 -4.39091466E-08  1.98875429E-07 -5.04318782E-07
  6.20147051E-07 -4.36189782E-07 -2.53608077E-07  7.48613224E-06 -3.61210285E-06
  2.05671558E-06  1.18089415E-06 -1.68583474E-04  1.48458698E-04  1.00537642E-05
 -3.01201523E-05  2.06643866E-06  1.01352373E-06 -3.61801948E-07  2.78602424E-07
  7.23104644E-07  3.25095375E-09 -8.18094835E-09 -6.53604871E-09  4.62382323E-09
 -5.84851646E-09  7.21872582E-08  2.89157638E-09 -1.74199617E-08  2.09839911E-08
 -1.08822808E-06  7.22291080E-07  6.41255078E-07 -9.49938983E-08  1.14854955E-08
 -9.17307449E-09  5.72559336E-09 -4.02300527E-08 -2.58395107E-09 -2.34352626E-09
  5.89581034E-09  2.14476738E-08 -6.60594781E-09 -1.53186471E-09 -7.26459866E-08
 -9.61165079E-08  3.97475627E-08  1.31708413E-09 -4.66572580E-08 -2.39055685E-07
 -5.72265554E-07  2.56424962E-08 -1.66843318E-08  4.53234175E-09  7.42697156E-09
  2.27432154E-08 -6.19747100E-09 -2.89744099E-09  7.56320286E-09  2.19956746E-09
  1.05459150E-08 -1.05643497E-09 -7.93588186E-08 -2.16987447E-09 -5.88503896E-08
  7.11819361E-09 -6.25408422E-07 -3.12911981E-07  4.11109521E-07 -6.02166058E-09
 -2.16674262E-08  2.90408008E-09 -1.27336695E-08  4.37593469E-09  1.94425697E-08
  1.54511014E-09 -3.47580667E-09 -8.07163895E-09 -5.83494914E-09 -2.27403466E-08
  3.98841433E-08  6.22032641E-09 -1.97908910E-08  8.48254107E-08 -1.93515817E-06
  1.44660362E-06  2.39474168E-07 -1.68700875E-07  2.04722883E-08  7.83415265E-09
 -1.25755768E-08 -1.66311335E-08 -3.85209403E-08  1.41863673E-09 -2.92001723E-09
  6.24875794E-08 -8.29429102E-09  6.86063248E-08 -9.87713688E-08 -3.04573140E-07
 -2.86805919E-08 -2.21039237E-07  1.48573199E-06  1.76971199E-06 -2.46486309E-06
  9.16262931E-07 -6.66747987E-08 -2.91724459E-09  1.85273675E-08  1.34064086E-07
  1.45417765E-07 -9.04059302E-08  2.44157840E-07  7.88854875E-07 -1.46930293E-07
 -4.20121678E-08 -3.87210889E-06 -4.30540088E-06  1.63742276E-06  4.38788164E-07
  8.89334115E-05 -8.42848161E-05 -1.67673387E-05  1.55738178E-05 -5.77898265E-07
  2.69721117E-07  1.38595782E-07 -1.37571116E-06  1.14665510E-07  1.41760595E-07
 -3.68701233E-07 -3.76213593E-07  7.25649242E-07  5.10010252E-09  5.96298218E-06
  2.33878085E-06 -3.61474547E-06 -2.47369881E-07 -1.23455210E-04 -6.19482615E-06
 -7.54244283E-05 -6.06364641E-06  1.53189503E-06  9.17278156E-07 -8.72212168E-08
 -1.68013257E-06 -6.71286756E-08 -3.23715861E-07  8.23046671E-07  6.06290303E-07
 -3.23881264E-07  7.27824361E-08 -9.31219512E-06 -3.34114787E-07  6.94288184E-07
 -5.60047956E-07  1.71431819E-04  2.33006448E-05  8.35236583E-05  5.58494072E-06
 -2.11947368E-06 -1.15777722E-06  5.59415496E-07  1.68449284E-06 -2.28428726E-06
 -4.71910017E-07  1.13025995E-06 -5.43186243E-07  1.89745432E-06 -8.02157338E-09
  4.52905833E-06  3.36471804E-06 -9.30825491E-06 -1.68846151E-07 -1.22235505E-04
 -4.27382605E-05  1.08429858E-04  1.39326494E-05  3.19089098E-06  1.45340144E-06
 -8.26390642E-07 -9.19553555E-07  1.16082880E-06 -2.42391650E-07  6.09874227E-07
  1.91754223E-06  7.22411686E-08 -3.22365273E-07 -7.28573839E-06 -8.21338174E-06
 -2.26092805E-06  1.33956735E-06  1.45525639E-04  1.36352085E-04 -7.74409819E-05
 -2.95057434E-05 -5.55714945E-07 -1.02255451E-06 -8.40233301E-08  2.98753608E-06
  1.02256527E-06  1.54596547E-08 -3.64887019E-08  9.16550201E-08  1.07121438E-07
 -4.20471393E-08  1.91157467E-07 -2.86808452E-07 -4.39683383E-07  1.25270963E-07
 -7.16198669E-06 -5.89227954E-06  3.09348017E-06 -8.86313358E-07 -6.55450091E-09
 -5.10575481E-08 -3.75017873E-08  1.09073375E-08  2.77736158E-08  2.59285267E-08
 -6.49714949E-08  3.43303007E-08 -6.00396101E-09  2.06104035E-08  5.13060021E-07
 -1.37326131E-07 -1.09587417E-07 -9.07281932E-08 -3.26968657E-06 -2.61577674E-07
  2.10827800E-06  5.60237390E-07  1.18704323E-07 -3.22470972E-08 -6.16983801E-08
 -8.37359060E-09 -1.43931442E-07  1.43212957E-08 -3.49105200E-08 -5.13281395E-09
  2.82072085E-08 -9.58666651E-09  1.24949967E-07  6.16003565E-09 -2.29668909E-07
  1.72609267E-08  2.08748594E-06  1.49500896E-06 -3.17711297E-07 -7.86366395E-08
  1.79896534E-08  1.49158589E-08  1.59174594E-09  4.61828982E-08  8.55534361E-08
  2.30413090E-08 -5.78029979E-08  4.07576269E-09 -1.42967250E-08  1.61078178E-08
  4.86849529E-07 -6.30858677E-08 -5.61740182E-09 -7.43154008E-08 -3.68143385E-06
  2.19756261E-06  7.95602408E-07  7.67135913E-07  1.02194415E-07 -3.78437610E-08
 -4.22414719E-08 -2.26363693E-08 -3.65826512E-08  1.15992688E-08 -2.88927026E-08
 -2.73156897E-08  1.19372434E-07  6.63086135E-09  1.22234337E-07  1.45976225E-08
 -6.01767988E-07 -4.09686081E-08  9.45069190E-06 -2.32205485E-06 -2.62552853E-06
 -1.22950528E-06  9.36683167E-08 -1.23714655E-09  6.51114050E-08 -1.88461611E-07
  7.43593350E-08 -2.52368315E-09  5.52493985E-09 -7.83531964E-08 -4.71573464E-08
 -9.43749461E-09  5.95525079E-09 -2.55663058E-08  2.22127127E-07  1.15128556E-07
 -1.68733363E-08 -1.34919217E-08  2.95525089E-09 -2.54975413E-08  1.97155551E-07
  1.36392122E-07 -1.17602689E-08 -7.91531435E-10 -8.45425109E-09  9.28505306E-08
 -4.81309974E-07 -1.79082124E-06 -1.06821128E-07 -1.33819407E-07  5.18204566E-08
 -9.79019828E-07  1.49893634E-05  1.51005304E-05 -1.04107023E-06  1.10563030E-06
  2.20378138E-08  1.08550902E-06 -1.12399105E-05 -1.26174213E-05  4.42562982E-07
 -9.06061991E-07  4.87707421E-08 -1.16757848E-06  6.13585013E-06  1.65799004E-05
  6.51168825E-07 -3.89836773E-07 -2.04205020E-07 -2.14881647E-06  2.05525900E-05
  2.90883486E-05 -3.94252250E-06 -3.10703519E-06  7.87715670E-07  2.27817869E-07
 -6.45300081E-07 -1.41357050E-06  6.07906463E-08 -2.01731187E-07 -9.39891136E-08
  1.33601276E-07 -4.35750008E-07  3.63390463E-07 -5.44780599E-08 -1.34744960E-08
 -3.68654454E-08  3.63225753E-08  4.54009547E-08 -1.93010231E-07 -4.19303734E-08
 -2.75232281E-08  1.49081597E-08  2.78338471E-08 -1.40704818E-07 -1.64083681E-07
 -6.12053106E-10  4.41436308E-08  3.70287200E-08 -1.59475356E-08  1.12969357E-07
 -8.21581086E-07  1.93944129E-06 -3.45045109E-06  3.72634536E-06 -1.18543969E-06
 -4.39354737E-06 -6.20215742E-09  2.59717760E-09  1.89582484E-10  3.81175209E-08
 -2.05740293E-08  1.01433827E-09 -1.03700793E-07  3.05687940E-08 -3.81784528E-09
 -4.83108614E-07  7.11840238E-07  2.53619675E-08  2.78797866E-06 -3.02197945E-06
 -1.04258657E-07 -5.10530317E-06  5.29882692E-06  2.29711136E-07 -6.72464532E-06
  5.08165592E-06  3.57621598E-08  1.65142021E-07 -2.51515439E-09  9.53522118E-09
 -5.50860992E-08  2.53571391E-07 -8.01140713E-07 -1.71894881E-09 -2.44384742E-08
  2.39535813E-07 -1.26932036E-06  3.59435859E-06  1.08072702E-07 -4.05365262E-08
 -8.92425979E-07  5.95315326E-06  4.64851952E-08  4.20121424E-08  1.82334215E-08
  9.79686170E-09 -1.27037858E-08  1.97211637E-08 -2.53903780E-08  2.66738854E-07
 -1.11580460E-07 -8.76707366E-10 -6.05605315E-09  2.63561661E-10  3.93526933E-09
  2.66542404E-08 -1.10988515E-09 -9.93078739E-09 -6.43029846E-08  2.39110529E-09
  1.79473711E-08  1.03780551E-07 -2.58488288E-09 -2.73774618E-08 -1.20377438E-07
 -1.68545648E-09  6.15745643E-10 -3.77234228E-09 -1.62710489E-09  1.37201920E-09
 -1.02214089E-09 -1.64368335E-09  1.21115891E-08  5.03178258E-09 -3.88433117E-09
  2.52737621E-09 -1.56035499E-09 -2.26260191E-08 -6.79211560E-09  2.07210672E-09
  4.40247687E-09 -2.38083632E-09 -3.71681388E-10 -1.88530546E-09  5.61269896E-11
  1.67273420E-09 -2.97696420E-10 -3.32052361E-09  4.67897608E-01  4.08624886E-01
  2.17528241E-01  1.60887246E-02 -2.80001154E-03  7.44191463E-04 -3.07953779E-04
  5.50660746E-05 -3.23711382E-05  2.11136819E-06 -9.62164310E-06  3.73314053E-06
 -1.96636879E-06  8.34753760E-06 -3.58763754E-06  2.08991156E-06 -7.66566313E-06
  3.91443378E-06 -2.25851523E-06  7.05971904E-06 -4.23778211E-06  2.53376425E-06
 -7.51670027E-06  4.40282484E-06 -9.52922077E-07  2.28584010E-07 -9.77968077E-07
 -1.27804967E-06 -5.77474468E-07  1.91116133E-06 -3.53298015E-07  1.45457584E-06
  1.98486266E-06  8.72805026E-07 -3.05238527E-06  3.84311036E-07 -1.71406573E-06
 -2.65800017E-06 -9.86915518E-07  3.85890468E-07  9.28007181E-08 -3.49832953E-07
  3.48260901E-07  1.70955704E-07  1.91971957E-07 -3.14899721E-07 -1.17364270E-10
  8.69301137E-11 -5.12798987E-10  1.16230626E-09 -1.94926751E-09  4.39416206E-09
 -7.22386819E-09 -2.91714365E-07  1.48638594E-07 -2.99208540E-09 -6.38678874E-10
 -1.66539732E-09  1.32487115E-08  2.79329580E-09  7.29129800E-09 -3.24665369E-08
 -6.61696707E-09 -1.73619613E-08  5.49881678E-08  9.91739567E-09  2.69397596E-08
 -7.62198287E-08 -6.96415982E-09 -2.66541127E-08 -1.20518482E-09 -2.85214633E-09
  2.37773930E-09 -5.11990995E-10  1.08517870E-09  3.94096316E-09  9.56680891E-09
 -7.79006363E-09  1.95280000E-09 -3.22419963E-09 -5.08782602E-09 -2.11964643E-08
  1.61905843E-08 -1.13284700E-08  7.68570871E-09  1.68497421E-09 -4.42328855E-09
  1.42118773E-09 -1.45776141E-09  2.64603993E-09 -6.35161807E-10 -4.94565138E-09
  8.84920495E-09 -2.26318895E-08 -3.86587103E-08  1.98394732E-07  3.21350039E-08
  6.70822335E-08  1.82789627E-07 -8.60637946E-07 -7.27963874E-08  6.07929191E-06
  2.90602034E-06  2.45705178E-07 -2.29876993E-07  2.26745942E-07 -5.09140526E-08
  7.18632015E-08  1.06805344E-08 -1.29851959E-07  3.77519773E-08 -1.13973185E-07
 -3.31334277E-07  3.39396471E-07 -1.06131832E-07  4.03035571E-07  1.30361992E-06
 -1.11002474E-06  3.70070520E-07 -1.74301927E-06 -9.62704808E-06  1.83929687E-06
 -1.15597548E-06 -1.37766853E-07  1.47066638E-08 -2.99942550E-08 -4.55543327E-08
 -2.86895272E-07  1.48128674E-08 -4.23770617E-08 -1.09960955E-08  4.85553171E-08
  2.18966535E-09  3.50665898E-07  2.47585119E-08 -2.67765580E-07 -7.71177987E-09
 -1.79638205E-06  1.86902082E-06  3.27132029E-06 -2.31910219E-08  1.09170390E-07
 -1.22953796E-08  4.60318857E-09  1.74210142E-07 -5.36288694E-08  5.01261259E-08
 -1.25135473E-07 -1.81453417E-07  4.21630135E-07  7.94885273E-09  9.60967684E-07
  6.46729632E-07 -1.18400705E-06 -5.72678201E-08 -5.86552714E-05 -4.14468285E-05
 -1.39264071E-05  3.14752669E-07  1.11614115E-07  1.89456762E-07 -1.31692000E-07
 -4.23336276E-07 -6.18908915E-07 -1.33191902E-09  8.44257804E-09 -8.46386001E-08
 -1.76876870E-07 -5.82897931E-08 -5.49718935E-08  4.62649537E-07  1.09106666E-06
  1.75932616E-07  3.19268642E-06 -2.44281406E-05 -7.00189988E-06  8.96269098E-07
  1.89145719E-07 -1.97581978E-08 -7.65303238E-08 -7.23918642E-08 -1.90463747E-07
 -2.71828034E-08  7.46367899E-08  6.18295684E-08 -1.49138898E-07 -2.88412849E-08
 -4.39420032E-07 -1.24991994E-07  6.95063063E-07  9.92398758E-08 -2.66679447E-06
  2.69498590E-06 -5.02600440E-06 -2.81278297E-07  4.72634693E-09  2.96210775E-08
  1.77842522E-08  6.60879831E-08  1.27460502E-07 -1.03171264E-08  2.69401044E-08
 -1.45056061E-08  1.37018708E-09  1.05875824E-08 -2.85791141E-07  7.41650250E-08
 -6.13285992E-08 -2.76243003E-08  7.78251357E-06  3.54684762E-07 -1.31853458E-06
 -7.26131658E-08 -2.28353036E-08  2.00574554E-08  7.16971208E-09 -7.51730633E-10
 -8.01404280E-10  1.72733031E-07 -4.44334067E-07 -1.15876276E-07  5.60549776E-07
  1.26582028E-07  7.64864305E-06  1.10923756E-06 -2.61505930E-06 -3.13283608E-07
 -1.76106697E-04 -1.21794257E-04  1.05438529E-04 -2.43362465E-05  2.26175960E-06
 -5.53280236E-07  1.07322669E-06  1.15158379E-06 -1.65438140E-07  7.71543528E-09
 -1.46195066E-08  6.98328459E-08 -1.45700471E-07  3.41685229E-08  2.67645634E-07
 -2.37211849E-07  7.49021004E-07 -1.28268985E-07 -9.24867955E-06 -1.72010784E-06
 -2.02378906E-05  6.82419714E-07  8.76883451E-08  7.09056596E-08 -1.95653886E-08
 -3.12820480E-08  5.19941480E-08 -1.22660398E-07  3.26712707E-07 -5.17437780E-07
  8.24298650E-07 -1.48593890E-07 -4.94860124E-06  2.52825204E-06 -4.99898001E-06
  8.77276844E-07  1.17631235E-04  4.22221382E-05 -8.72149856E-05  1.39141271E-05
 -7.56042277E-07  2.70451875E-08  2.59949663E-07  1.33830597E-06  7.41300935E-07
  1.80243909E-07 -4.63055438E-07 -7.28421314E-07 -7.36176031E-07  1.88522104E-07
  7.20650756E-06  3.77242627E-06  3.72176232E-06 -7.04166977E-07 -1.78191746E-04
  5.80037025E-05  6.87558846E-05 -3.89801430E-06  1.79964537E-06 -5.25488095E-07
  7.51225533E-07 -6.87017283E-08  1.85785598E-06 -3.21095822E-07  8.14784437E-07
  2.69383628E-07  1.40319103E-06 -4.46608309E-07 -9.87146088E-06 -2.62724622E-06
 -4.70866207E-06  1.43943657E-06  1.90452117E-04 -1.02194489E-04  3.78224629E-05
 -1.59955239E-05 -1.78356378E-06 -2.62479658E-07 -7.60834933E-07 -3.54186167E-06
  9.25497949E-07 -5.33237350E-07  1.27085766E-06 -3.39397475E-07 -9.29574319E-07
  5.22318162E-07  5.56564626E-06  1.51177651E-06  6.42451225E-06 -2.82347488E-06
 -1.74059526E-04  4.73609927E-06 -1.14555455E-04  2.48025523E-05  4.20090779E-06
 -7.53922953E-07  8.85086465E-07 -2.99046545E-07  1.58222272E-07 -3.49851830E-07
  8.79968051E-07 -1.13379506E-06  1.10605614E-06 -5.58628536E-07 -1.07454599E-05
  6.57291099E-06 -2.89513269E-06  2.09164557E-06  2.18745024E-04  5.73628897E-05
  1.36248833E-04 -2.08685455E-05 -1.63970626E-06  8.53187901E-07 -8.41153143E-07
 -6.65310186E-07 -4.25092414E-06  9.64061826E-09 -1.95419201E-08 -5.70934977E-08
 -5.40522018E-08 -8.79618265E-08  1.61160451E-07  2.49296038E-07  2.46582217E-07
  2.77752573E-07 -9.31072507E-06  5.17232309E-06 -8.41333172E-06 -2.15387384E-06
  6.80066770E-09  5.95202762E-08 -5.31005037E-08  7.41480084E-08 -7.54746554E-09
  1.35213499E-08 -3.26463417E-08  1.22845366E-08  1.52473008E-08  2.15341822E-08
  2.58499066E-07  8.50160746E-08  3.39171820E-08 -9.59260905E-08  9.19356532E-07
 -2.57020896E-06  1.48947666E-06  1.02363881E-06  9.42612316E-08  6.55288381E-08
  4.15878455E-09 -7.02261772E-08  1.01788372E-07  1.31437110E-08 -3.19980820E-08
  2.50305868E-10 -1.33510615E-08 -1.36052370E-08  1.79697814E-07  6.76850879E-08
  9.60987373E-08  3.86998801E-08 -1.37452043E-06 -1.70054722E-06  5.38546211E-07
  7.28497899E-08  3.32744756E-08 -2.36515620E-09  1.21820783E-08  1.97249774E-08
 -3.96140552E-08  1.64400782E-08 -4.11019865E-08 -5.34921975E-09  1.36682955E-10
  8.67794572E-09  2.89319079E-07  1.11136494E-07 -3.52909254E-10 -5.30678374E-08
  5.27683517E-07  3.66237907E-08  1.40940295E-06  3.37298443E-07  5.58904476E-08
  3.79208995E-08 -1.30791561E-08  5.60933995E-09  4.66095198E-08  1.34404569E-08
 -3.33673283E-08 -4.70869469E-08 -8.91684658E-08  7.94737978E-09  2.28118862E-07
  2.75845639E-07  3.72367665E-07 -3.06551185E-08  3.54605781E-06  2.95919238E-06
  2.38438373E-06 -1.00280694E-06  9.22489305E-08 -4.24367883E-08 -2.55328515E-08
  9.25800383E-08  8.89570922E-08  2.17457758E-09 -5.56134664E-09  1.52955357E-08
 -1.00247188E-08 -4.61404292E-09  6.78609445E-08 -7.02131962E-08  2.38749679E-08
  1.35835941E-08 -1.48802702E-06 -7.77467693E-07 -1.45141160E-07 -1.10061423E-07
  1.29238574E-08  4.12493377E-09 -2.47225680E-09  6.65394245E-09  3.65599366E-08
 -2.58973811E-09  6.46637266E-09 -7.96112637E-10  2.24503090E-08 -4.93392752E-10
 -6.39426812E-08 -5.41035757E-09 -1.04067534E-07 -1.65531970E-09  3.61311178E-07
  4.74556015E-07 -1.51357313E-08  6.29793369E-09 -1.29958547E-08 -5.25321219E-09
 -7.82689555E-10 -1.18659433E-08 -1.62387402E-08 -3.47565760E-09  9.05638509E-09
 -4.11414408E-09 -2.52242715E-09  1.09817379E-09 -8.50063660E-08  1.98137141E-08
  1.99027908E-08 -2.71008447E-09 -3.22653882E-07 -1.55779811E-08 -3.80099346E-07
  6.12947310E-08 -2.15448949E-08  1.38899277E-08  8.17840829E-09  5.48738958E-09
 -6.70814278E-09 -9.56187768E-10  3.07893387E-09  2.60846341E-08 -1.32589184E-08
 -2.14132123E-08  1.75841008E-08 -5.82578170E-08  5.27639029E-08  8.12319923E-08
 -1.32467566E-06 -5.74045238E-07  6.46133279E-07 -2.90390563E-07  2.80390121E-08
  9.57391881E-10  1.74472595E-08 -2.32401481E-08  3.45495059E-08 -3.85801437E-09
  1.08109826E-08 -7.89526005E-09  5.20334611E-08  7.62494160E-08 -1.83440216E-07
  8.76546877E-08 -1.99661710E-07 -2.39158090E-07  1.61442179E-06  1.84842525E-06
  1.73166752E-06  9.20835746E-07 -7.85944243E-08 -1.59172941E-08 -8.02288711E-09
  3.94925044E-08 -1.71559819E-07 -1.27351319E-06  1.80533004E-05  1.87719921E-05
  2.81764165E-07 -1.56422315E-06  2.64636709E-07  9.94147241E-07 -1.10240438E-05
 -1.51818487E-05  1.37485256E-06  7.83312381E-08  4.35127632E-09 -2.03720256E-06
  1.76132826E-05  2.30772151E-05 -1.82134602E-06 -8.48614610E-07  4.52494168E-07
 -2.70659041E-06  2.44614718E-05  3.18691920E-05  4.06989289E-06 -1.30692194E-07
  8.01105371E-07  2.19677008E-07 -1.19689207E-06 -5.26445400E-06  2.50921582E-07
  8.20536455E-08 -1.25832604E-07  9.34790145E-08  7.07682170E-08  1.05437633E-06
  3.24953333E-08  7.81021496E-09 -4.42850978E-08  3.70319652E-08 -8.44677011E-08
 -3.69404346E-07  4.67745091E-08 -3.72562173E-08  1.17177696E-08  6.95141112E-08
 -6.49662756E-07 -6.83694637E-07 -4.22707719E-08  4.00360247E-08  3.14872540E-08
  4.28571149E-09 -8.66486808E-08  1.75250772E-08  1.53649846E-08 -3.35157336E-08
  2.21959425E-09 -1.90874959E-08  1.36518272E-07  6.83545320E-08  1.05234835E-08
 -4.85482875E-10  5.01205914E-09 -2.22491348E-08  1.50961305E-07  1.22084521E-07
 -4.94169588E-10 -7.73837191E-09 -1.05227509E-08  9.05504869E-08 -5.47067741E-07
 -2.69000462E-06  1.54961075E-07 -2.24676766E-08  6.18929615E-08 -1.68489736E-11
  1.22123838E-10 -8.91775038E-10  2.13189876E-09 -4.04001375E-09  5.13838703E-09
 -1.82307392E-08  2.88537968E-08  9.25101732E-11  1.12308339E-10 -5.27507334E-12
 -5.27640784E-10 -6.40681517E-10  3.01216371E-11  2.26024581E-09  2.75741789E-09
 -1.32084900E-10 -8.76492866E-09 -1.09214691E-08  5.86418768E-10  1.51928455E-08
  1.91917443E-08 -1.34154948E-09 -2.14797872E-08 -1.85041312E-08  3.11197466E-09
  5.78018633E-08 -1.89351287E-08 -6.23216404E-09 -1.61610681E-09 -4.69061373E-10
  3.32375323E-10  5.68413764E-10 -2.07155809E-09  6.06187753E-09  1.70748997E-09
 -1.21751861E-09 -2.05475814E-09  7.92436764E-09 -1.68780990E-08 -3.82624420E-09
  2.76521948E-09  5.01250955E-09 -2.38557553E-08  4.67897613E-01  4.08624888E-01
  2.17528241E-01  1.60886973E-02 -2.79997480E-03  7.44132942E-04 -3.07880398E-04
  5.52296703E-05 -3.24276583E-05  7.11285861E-06  6.73357174E-06  3.88402026E-06
 -6.08101364E-06 -5.95102604E-06 -3.71660053E-06  5.40351617E-06  5.70118398E-06
  4.02864580E-06 -4.76828503E-06 -5.52561473E-06 -4.33507563E-06  5.01122743E-06
  5.97990129E-06  4.49195779E-06 -9.27266288E-07  7.67279957E-07  7.03942248E-07
  8.98457247E-08  1.38453361E-06  1.87449412E-06 -1.16237737E-06 -1.03547669E-06
 -1.62022029E-07 -2.14056062E-06 -3.00937318E-06  1.43339379E-06  1.16577140E-06
  3.79703357E-07  2.78617895E-06  3.92998129E-07  2.30591855E-07  2.51114486E-07
 -3.23682414E-08 -4.01141353E-07  2.05737156E-07 -2.94275819E-07 -4.67922332E-08
 -3.95003713E-08 -2.50198419E-08  6.40940624E-09 -1.21764384E-08  2.16759002E-08
 -2.93061729E-08 -2.68019895E-07  1.66340353E-07  2.03577928E-09 -3.64146492E-09
  1.94140111E-10 -9.01559262E-09  1.60823725E-08 -8.94576360E-10  2.20794589E-08
 -3.91454586E-08  2.39921744E-09 -3.71301147E-08  6.50886264E-08 -5.08343525E-09
  4.88658373E-08 -8.55465450E-08  1.14728377E-08 -1.55637428E-09  2.91527120E-13
 -3.40310481E-09 -1.29623096E-09 -8.97017079E-10  5.07441692E-09  7.37402687E-11
  1.13317671E-08  4.51124381E-09  2.49548594E-09 -7.76796291E-09 -2.10120036E-09
 -2.15752794E-08 -6.67324679E-09  2.36626191E-09  3.50683835E-09  1.59124718E-09
 -1.67315642E-09  4.72087094E-09  1.59817508E-09  2.20083430E-09 -4.16874601E-09
 -3.07451673E-09  2.26362504E-09 -1.32508932E-08  2.87007394E-08 -4.40081095E-08
  7.18633271E-08 -9.22975957E-08  4.26720614E-07 -2.98787507E-07  4.22085919E-09
  2.41156906E-09  1.32479181E-09 -1.86283955E-08 -1.05133081E-08 -5.79212885E-09
  4.52486956E-08  2.47812700E-08  1.37496705E-08 -7.43884588E-08 -3.74579396E-08
 -2.11951473E-08  9.13584570E-08  3.47135765E-08  2.08327932E-08  6.20235592E-10
  3.24131031E-09 -2.36379351E-09 -1.38913195E-09 -3.26152863E-09 -1.51332315E-09
 -1.05696294E-08  7.63200885E-09  3.79326356E-09  1.11171473E-08 -1.93943700E-09
  2.20626855E-08 -1.54547706E-08 -2.26054842E-10 -2.63871967E-08 -1.37037634E-09
  3.26882281E-09 -5.89342952E-10  8.93333067E-10 -8.65006305E-10 -1.54578559E-09
 -3.73318487E-09  3.61265789E-08 -1.09140716E-07 -1.17996409E-07 -4.44333679E-07
 -1.11787856E-07  3.70790427E-07  2.71588906E-07  1.63311951E-06  3.88206229E-07
 -1.39028431E-06  3.20271404E-06 -8.99438986E-06 -1.16930893E-06 -1.33835082E-07
  2.81861018E-08  2.36747866E-08 -2.21675614E-07  1.69246634E-07  1.61639910E-08
 -4.62136923E-08 -3.47296756E-08 -3.27213219E-08 -1.04490639E-09  3.74971180E-07
  2.08924184E-07  1.52977274E-07  1.07213848E-09 -1.95583084E-06 -3.66297806E-06
 -4.16745433E-08 -3.63052945E-08  1.09521492E-07 -8.94962077E-10 -1.20571304E-08
 -1.33157970E-07 -1.23490298E-07  1.02279744E-08 -2.64855493E-08 -1.52282636E-07
 -1.31260101E-07  3.50898967E-08  9.83600000E-08  6.54335024E-07  5.89229265E-07
 -8.10047588E-08  5.78836528E-06 -1.76637724E-06  2.12487328E-06 -3.56001745E-07
  2.33219118E-07 -3.73061100E-08 -8.05198943E-08 -1.17677811E-07  5.39204486E-08
 -1.17753119E-09  8.05991612E-09  1.92509426E-07  1.68426332E-08 -5.76147417E-08
 -2.84876004E-08 -1.16020444E-06 -1.44160510E-07  1.73872705E-07  2.98632217E-06
  1.79057834E-05 -1.74830053E-05  1.01504349E-06  1.97399145E-07  7.36711052E-08
  3.82378112E-08 -1.26762838E-07  1.61678223E-07 -2.49290764E-08  6.88386698E-08
  9.91835827E-08  1.26547398E-07 -3.42306653E-08 -3.94588220E-07 -5.32567862E-07
 -4.49486408E-07  1.22814591E-07 -3.20078658E-06  3.29466449E-06  4.73157112E-06
 -3.46251763E-07  1.37966203E-08 -2.85663468E-08  1.86235870E-08  8.03275303E-08
 -1.27149074E-07  5.19116715E-08 -1.29746655E-07 -2.71087544E-07 -3.63018366E-07
 -3.73556870E-09  1.02742471E-06  6.92875277E-07  1.12566738E-06 -9.41726196E-09
 -5.88296124E-05  3.20116972E-05 -2.93149982E-05  1.24505965E-06  1.16807331E-07
 -6.43010948E-09  2.46017030E-07 -3.22081502E-07  6.78721571E-07  1.71575272E-07
 -4.41175055E-07 -4.28390101E-07 -3.81265839E-07  1.26509392E-07  7.57962294E-06
  1.69765219E-06  2.27884310E-06 -3.28922118E-07 -1.74117880E-04 -2.83203940E-05
 -1.58084390E-04 -2.08043003E-05  2.24511345E-06 -7.81120044E-07 -9.47062960E-07
 -6.71078858E-07 -8.94843021E-07  6.15061369E-09 -1.05424798E-08  8.75193245E-08
  1.37943607E-07  4.18213486E-08  2.32045729E-07 -5.11586900E-07 -5.95048869E-07
 -1.62357959E-07 -8.83307715E-06  1.79576290E-05  8.85594393E-06  1.26462411E-06
  8.50802089E-08 -7.60791287E-10  7.06886254E-08  6.49219450E-08  7.67529454E-09
 -8.92341199E-09  2.33445487E-08  1.32277323E-08 -1.30290877E-08  1.07832323E-08
 -2.65417458E-07 -1.81361123E-08  9.25882431E-08 -2.72177496E-08  7.54424893E-06
  1.33668085E-06  1.38892941E-06 -1.72348088E-07 -2.06838491E-08 -1.95915653E-08
  1.52874639E-08  6.11841981E-09  5.69930567E-09  8.94924174E-09 -1.75535715E-08
  6.91387060E-08 -1.16572081E-08 -7.77937817E-08  1.48648114E-07 -3.14238845E-07
  5.96247127E-08  2.39356385E-07 -9.25311396E-06  4.30388590E-06  9.19633858E-06
 -1.56357181E-06  5.22182517E-09  4.94878003E-09  6.26831959E-08 -5.84920143E-08
 -7.28875786E-08  1.29343500E-08 -3.11460546E-08 -2.27091877E-08  4.72263866E-09
  1.78649280E-08  2.48422804E-07 -6.01442700E-08  5.05759780E-08 -8.67356874E-08
  1.11107012E-06 -1.83354407E-07 -3.01485882E-06  8.40956519E-07  9.48272132E-08
 -3.38941382E-08  3.95390178E-08  1.27491727E-07  1.98771260E-08  1.24793802E-08
 -3.03155508E-08  1.31670888E-08  1.11853107E-08 -1.10623018E-08  1.69317490E-07
 -1.25032828E-07 -1.13302421E-08  2.83743919E-08 -1.35731291E-06  3.97732996E-07
 -1.63292799E-06  4.31846832E-08  2.93021027E-08 -1.30843474E-08 -5.35074142E-09
 -4.39766084E-08  5.37148226E-09  1.58186754E-08 -3.95373350E-08  2.97356671E-09
 -3.54005930E-09  1.55822611E-08  2.96407211E-07 -5.88262666E-08  8.77154202E-08
 -7.64776700E-08  3.42602532E-07 -1.09655373E-06 -7.69820578E-07  3.28646730E-07
  6.53822285E-08 -1.15879418E-08  3.41016017E-08  4.48360807E-08 -2.29382361E-08
  1.22124858E-08 -3.03700202E-08  1.02149636E-07  5.56316120E-09  7.66060429E-09
  2.02158327E-07 -4.63531270E-07  4.39344473E-08 -3.01455945E-08  3.72893566E-06
 -3.33873604E-06  1.39402956E-06 -1.03975259E-06  8.58498673E-08  4.10648937E-08
 -2.67165459E-08  3.46761002E-08 -1.26380203E-07  2.31055272E-09 -5.89812715E-09
  2.18159011E-09  1.30618978E-08 -7.39689599E-09  6.46571424E-08  4.58498640E-09
 -4.43969766E-08  2.35776872E-08 -1.14744046E-06  2.69879855E-07 -5.99726616E-07
 -9.23789957E-08  1.27746851E-08  4.41020820E-10  7.24559813E-09  2.06618100E-08
 -2.56375607E-08 -2.40229798E-09  6.02798653E-09 -1.54050725E-08 -1.12170791E-08
 -1.09173931E-09 -6.38783984E-08  7.48208509E-08  4.45852396E-08  7.82780205E-10
  2.90559386E-07 -2.72306008E-07  3.76275992E-07  2.75557658E-08 -1.45405319E-08
  2.51537067E-09 -4.91704496E-09 -5.77834259E-09  1.72346058E-08 -2.97066518E-09
  7.77205648E-09  4.22805335E-09  3.12656910E-09  1.03864871E-09 -6.84640966E-08
 -3.07429676E-08 -1.80652275E-08 -1.89582713E-09 -3.56259592E-07  2.21035213E-07
  1.77517151E-07  6.44926860E-08 -1.80306387E-08 -1.29838303E-08  5.00188926E-09
 -8.42631742E-09  7.26953624E-09 -1.44801616E-09  4.49125553E-09 -4.07575875E-09
  2.51296738E-08 -1.86165363E-08 -8.77668826E-10 -9.58343304E-09 -6.76924699E-08
  6.98428878E-08 -1.31451049E-06 -2.73315242E-07 -7.32638851E-07 -2.52100992E-07
  2.21778911E-08 -2.21217645E-08 -7.24002890E-09  2.53790247E-08  7.63862391E-09
 -2.52538776E-09  6.95987892E-09 -3.12951328E-08 -4.75984912E-08  8.12071752E-08
 -1.50871191E-07  1.00078365E-07  2.34734771E-07 -2.56459459E-07  1.48765696E-06
 -2.13886676E-06  3.24782217E-07  8.88144460E-07 -7.02410485E-08  2.42241331E-08
 -1.67099389E-08 -1.60406152E-07  4.86133947E-08 -1.22572914E-07  3.26623788E-07
 -4.60778774E-07 -8.58952700E-07 -1.40133846E-07 -4.91796154E-06  3.07658970E-06
  4.67086421E-06  8.55134009E-07  1.17085014E-04  5.37610809E-05  7.94695435E-05
  1.34201388E-05 -7.52616751E-07 -1.69287913E-07 -2.12600961E-07 -1.91528802E-08
 -1.52041325E-06  1.79312813E-07 -4.60397352E-07  9.85503827E-07 -2.59711590E-07
  2.37363745E-07  7.15296288E-06 -5.02636878E-06  1.38830037E-06 -9.47747190E-07
 -1.76852042E-04 -8.75700361E-05  1.51334897E-05 -7.66961244E-06  1.79891027E-06
 -4.14958409E-07 -7.12800351E-07  1.66590096E-06 -8.38588354E-07 -3.18029406E-07
  8.06988758E-07 -1.33159670E-06 -4.83213849E-07 -4.91080699E-07 -9.78051450E-06
  5.34029969E-06  1.42385726E-07  1.66933250E-06  1.88687712E-04  1.80347713E-05
 -1.07210084E-04 -1.22578225E-05 -1.71855431E-06  9.07331450E-07  2.22882062E-07
  2.52573930E-06  2.59447497E-06 -5.31820966E-07  1.26765815E-06  9.38457611E-07
  1.92603114E-07  5.67188362E-07  5.51581944E-06 -6.13762915E-06 -2.02390556E-06
 -3.06754999E-06 -1.72529538E-04  9.47254333E-05  6.19256878E-05  2.66387359E-05
  4.19080143E-06 -6.49522538E-07 -8.60194579E-07  3.31986498E-07  1.88676566E-07
 -3.46718485E-07  8.71898364E-07 -3.89482521E-07 -1.53879649E-06 -5.41894930E-07
 -1.06518432E-05 -7.48670859E-07  7.12546947E-06  1.90769506E-06  2.16722673E-04
 -1.44745183E-04 -1.83856047E-05 -2.55534579E-05 -1.66301319E-06  2.14368979E-07
  1.06961332E-06 -3.34565427E-06  2.64772433E-06  2.47049588E-07 -1.36539093E-06
 -5.59475612E-06 -1.93279313E-07  1.92391296E-07 -1.27597486E-07  9.61377268E-08
  6.98981758E-08  1.13486023E-06 -1.81499469E-08  2.14459993E-08 -4.03622058E-08
  3.17573933E-08 -5.29073327E-08 -3.77910696E-07  3.19426356E-09  5.61640313E-08
  1.31247011E-08  5.91167485E-08 -5.87163328E-07 -6.45330191E-07 -1.04718342E-08
 -5.02519990E-08  3.85425409E-08  2.90248617E-09 -4.39867061E-08  5.26792915E-08
  1.51343837E-08  3.03594549E-08  3.43889958E-09 -1.87619195E-08  1.36785599E-07
  5.88907076E-08 -1.64565974E-09  1.07448461E-08  4.57882753E-09 -1.23849376E-08
  8.41279489E-08  1.57724304E-07  2.38070314E-09 -5.53840894E-09 -8.18116307E-09
  8.80571688E-08 -4.88721164E-07 -2.20049692E-06 -6.14661175E-08  1.28808162E-07
  6.94818505E-08 -1.26169557E-06  1.79027026E-05  1.83595011E-05  1.20096468E-06
  1.01173914E-06  3.06165747E-07  9.84183148E-07 -1.08729853E-05 -1.49885953E-05
 -7.34891544E-07  1.15311632E-06 -7.74849761E-08 -2.02560786E-06  1.75264550E-05
  2.29558363E-05  1.63522541E-06 -1.13160888E-06  5.63916672E-07 -2.67541905E-06
  2.42196355E-05  3.19522280E-05 -1.91703196E-06  3.58506591E-06  6.44582706E-07
 -6.38647389E-11  4.63029083E-10 -3.36344608E-09  7.96514768E-09 -1.45559315E-08
  1.68769207E-08 -2.34067394E-08  3.78911766E-08 -5.51599015E-10 -7.93803236E-10
  3.53404509E-10  3.14323867E-09  4.52766332E-09 -2.01522983E-09 -1.33084599E-08
 -1.94211615E-08  8.61024502E-09  4.92305710E-08  7.57710085E-08 -3.31046028E-08
 -7.84524290E-08 -1.30567459E-07  5.61463361E-08  7.48019646E-08  1.37746433E-07
 -6.04265306E-08 -7.90443097E-08 -6.19115484E-08  4.69224972E-08  1.65444357E-09
  5.03603099E-10 -2.12066111E-10  1.26936703E-09  3.13546915E-09 -6.37055270E-09
 -1.79946448E-09  8.14228933E-10 -4.50514547E-09 -1.21566995E-08  1.90674020E-08
  3.76855039E-09 -2.11182404E-09  9.15564905E-09  3.66676947E-08  5.68674635E-10
 -5.30278115E-09  1.67504448E-08 -5.04520811E-08  9.13161459E-08 -1.77771246E-07
  2.41682798E-07  5.61106974E-07 -2.96519919E-07  1.01165124E-09 -9.12099632E-09
 -1.35980057E-09 -5.16159564E-09  4.77749710E-08  7.17143167E-09  1.31576726E-08
 -1.30869363E-07 -2.00183462E-08 -1.81910301E-08  2.35725383E-07  3.81104663E-08
 -2.83153117E-09 -3.19465555E-07 -6.14074241E-08  9.12648196E-09 -8.84886038E-09
 -2.41729034E-09 -5.31345278E-09 -8.53098926E-10 -3.10474043E-08  3.11222308E-08
  7.68514297E-09  2.11949375E-08  3.04108978E-09  5.78989465E-08 -6.76811224E-08
 -2.70040819E-09 -7.67538216E-08  6.51289826E-09 -9.27347650E-09 -1.22817418E-09
 -7.91847689E-09  4.50661985E-09  9.62618645E-09  3.49679774E-09  9.36433624E-09
  1.51648266E-10 -1.41752973E-09  4.46718936E-09 -1.33552025E-08  2.37640957E-08
 -4.25356932E-08  5.11681585E-08 -5.87695176E-07 -4.37022722E-08  4.71158427E-09
 -6.35127558E-09  1.09373941E-09 -2.44519810E-08  3.31805628E-08 -5.72455482E-09
  6.54285268E-08 -9.03310314E-08  1.56873934E-08 -1.10331429E-07  1.59974933E-07
 -2.83543401E-08  1.22183814E-07 -2.06664626E-07  3.97260385E-08  1.48051545E-09
  1.05584029E-09 -7.80044739E-09 -9.59010978E-09 -1.27095687E-08 -5.26476354E-09
 -3.74312352E-09  2.64648398E-08  3.19499638E-08  4.28040473E-08  1.67211569E-08
  8.24841498E-09 -5.04778445E-08 -5.38332010E-08 -8.18138664E-08  4.89532640E-09
  1.39542793E-09 -3.19417026E-09  5.16820519E-09  6.12872855E-09  1.11317015E-08
  2.93939457E-09  1.59907046E-07 -1.29278440E-06  4.19021429E-06 -1.26555647E-05
  2.24628008E-05 -4.22374610E-05  4.94852871E-05  2.15422466E-04  3.14919877E-04
  1.90829756E-07  7.06074527E-07 -2.10344455E-07 -4.63649091E-07 -4.09714414E-06
  1.07001537E-06  5.67421291E-07  1.16410348E-05 -2.86610941E-06  1.64431154E-06
 -2.24788702E-05  4.92460897E-06 -8.96995853E-06  3.33554389E-05 -5.87648450E-06
  3.49980554E-06  2.04561359E-07 -7.73535325E-08 -1.12868027E-06  7.24483765E-06
 -1.06790906E-05 -8.87872641E-07  4.15389686E-07  3.90791438E-06 -2.24170003E-05
  9.15025764E-06  7.44465255E-07  1.78503398E-07 -4.36513638E-06  2.33491094E-05
 -2.93172803E-07 -2.89166103E-06  3.28237761E-06  4.09917038E-07 -3.85882411E-07
 -5.72114904E-06 -3.17442573E-06  4.07691330E-09 -1.45639446E-08 -7.45185176E-08
  8.94767256E-08 -1.69817518E-08  2.04049723E-07  3.71445418E-07 -4.11001570E-07
  6.88620616E-08 -1.83123846E-06 -2.02807037E-06  1.32013589E-06 -5.07805511E-07
  9.27463866E-08  3.25274661E-08  1.75858765E-08 -2.31996991E-07  1.52186336E-07
  7.65638017E-08 -3.21420360E-07  3.10812730E-07  1.93775476E-07  7.10542587E-08
  2.23381851E-06 -1.49459579E-06 -7.32989503E-07 -2.88656838E-07 -2.02236095E-05
  1.33806821E-05  3.50980333E-06  1.46006033E-06 -3.17267695E-07 -7.36380655E-08
  5.08716083E-09  6.39707694E-08 -3.95923249E-07  1.00195734E-09  1.26776296E-08
  1.43214786E-07  5.85698027E-07  3.90531949E-09 -1.13073342E-06 -1.00964960E-06
 -2.82480368E-06  8.43167238E-08  2.06711949E-05  6.80928907E-06  7.11286610E-06
  1.01419266E-07  8.33747979E-08  3.65437977E-07  1.52592510E-07 -1.06367292E-07
  4.01358354E-07  4.74370916E-08 -1.52538515E-07  5.02862490E-07  1.59590272E-07
  7.85026652E-08  6.43260846E-07 -2.24421286E-06 -6.22659329E-07 -2.92088099E-07
 -3.83987344E-06  9.91724615E-06  8.47883828E-06  4.28087467E-07  6.35016681E-08
 -2.42357262E-08  1.76596903E-07  2.72254707E-07  3.72636493E-07  1.88046240E-07
 -5.96550719E-07  5.53326876E-07  6.24621537E-07 -1.28795550E-07  3.92776181E-06
 -4.25165029E-06 -2.57125087E-06  7.83013018E-07  1.10508086E-04  3.76315465E-06
 -6.07219687E-05 -3.61027285E-06  2.92571014E-07  9.87235298E-07  1.51245064E-07
 -5.14758271E-07  8.81402840E-07 -9.36739846E-08  3.22097969E-07 -5.42119989E-07
 -5.31960692E-07  1.98913892E-07 -2.33809721E-06  2.29324783E-06  2.90223237E-06
 -7.10809681E-07 -6.43306134E-06 -2.47783869E-06 -9.42340553E-06  1.19507479E-06
  3.81191069E-08  2.56553398E-08 -1.59573970E-07 -1.86311585E-07 -6.94666290E-07
 -2.05053215E-08  6.75396185E-08  2.22402744E-07  4.02210897E-08 -3.10650197E-08
  1.22707904E-07 -1.07192914E-06 -5.60751739E-07  9.31546060E-08  8.03493822E-07
  2.96766169E-05  7.06922424E-06  2.30902933E-06  5.06417381E-07  1.06313282E-07
  1.13607865E-07 -1.33906078E-07  4.58016739E-07  3.43152643E-08 -1.06756030E-07
  5.57712081E-08 -5.15526100E-08 -2.58248027E-08  9.14731297E-07 -3.06047113E-07
  2.08459921E-07  6.13950418E-08 -1.28096828E-05 -4.21658347E-06 -6.60212490E-06
  1.91602150E-07  1.72525098E-07  1.22439413E-08 -5.16566388E-09  1.20717355E-07
 -2.23589471E-07  3.10431207E-07 -9.76967929E-07  2.26863648E-06 -3.24477362E-07
 -4.66174976E-07 -5.80847921E-06 -1.13055557E-05  3.05908140E-06  2.52233442E-06
  2.61342192E-04 -2.11316324E-04 -1.36519424E-04  3.38303248E-05 -4.51988771E-06
 -3.76693143E-06  5.11440239E-07  6.82621545E-06 -3.47574766E-06  9.33683997E-09
 -2.84720014E-08  1.38976072E-07  5.42417573E-08  2.38577009E-08 -3.18502945E-08
 -7.12353820E-07 -4.03353888E-07 -6.88202158E-08  1.07446689E-05  4.86909086E-07
 -4.95008573E-06  7.52621381E-07 -2.07198685E-10  2.38055175E-09  1.60697704E-08
  1.63809860E-07  1.97785480E-07  1.80081773E-08 -5.51986977E-08 -3.68481226E-08
  2.72080714E-08 -2.87357013E-10  4.68133494E-07  1.15818312E-07 -1.57796095E-07
  8.35219910E-09 -5.46483362E-06  2.52578187E-06  2.04908098E-06 -1.62572532E-08
  7.19322347E-08 -7.15158810E-09  1.09551627E-08 -2.06185196E-09 -1.15705106E-09
  1.31428655E-08 -4.09014034E-08  2.33659523E-08 -4.33240311E-09  1.78046153E-09
  2.70388727E-07 -1.68032029E-07  3.39776249E-08 -1.21616244E-08  2.30687907E-06
 -2.69556873E-07  5.08709529E-07 -2.83639271E-07  6.06889735E-08 -1.90254322E-08
  3.36564210E-08 -4.40345387E-08  2.92170418E-08  1.84722354E-08 -5.95661266E-08
  1.10522900E-07  6.64285904E-08  4.63050629E-08  3.25987737E-07 -4.52632377E-07
 -1.66791022E-07 -1.79731381E-07 -2.73945826E-06  8.13389723E-07 -1.40559295E-06
  8.78110984E-07 -3.15592555E-08 -9.47087998E-09  4.53213938E-08  1.00221269E-07
  3.65366524E-08  3.09031432E-08 -1.02211307E-07  8.23071808E-08  1.90825846E-07
 -1.61791256E-07  8.45888110E-07 -4.48917239E-07 -6.40327235E-07  4.92099909E-07
 -5.28556808E-06  5.63008083E-06  4.64913364E-06 -9.13315828E-07  1.71339791E-07
 -7.62217979E-08 -2.08216205E-08 -2.67765905E-07 -1.04034303E-07  4.33785372E-07
 -1.36893764E-06 -6.41266814E-07 -4.93875568E-07  3.84974854E-08  1.29934779E-05
  3.29095655E-06  2.72204370E-06 -2.89282457E-07 -2.66170526E-04  1.77189714E-04
 -3.17237319E-05 -3.05327999E-05  1.40289121E-06  1.48556316E-07 -7.47601053E-08
 -3.58126952E-08 -1.10852781E-06  8.55530479E-08 -3.02032060E-07  1.53439272E-06
 -2.36314142E-06 -7.27412527E-07 -6.06191787E-06 -9.20959321E-06  1.30759535E-05
  3.52364363E-06  3.54943023E-04 -5.42909087E-05  1.91925677E-04  1.91249780E-05
 -1.12533767E-06 -1.42662579E-06 -1.99281184E-07  4.89147813E-06 -7.20878081E-07
  7.67899078E-07 -2.46955472E-06  2.67949702E-07 -9.51599880E-06 -3.23762179E-07
  1.95047267E-05  2.68387388E-06  4.13889193E-05  1.62638544E-06 -3.64770321E-04
 -2.63397930E-04 -2.58024689E-04  2.68221054E-05  2.91918074E-06  5.61754293E-07
  1.37146780E-06 -4.95075594E-06 -7.40618574E-06  9.50540496E-07 -3.96447700E-06
  2.13084744E-05 -2.96564956E-06 -4.72823918E-06  6.20847973E-06 -7.81413074E-05
  1.60015457E-05  1.66336544E-05  5.03105850E-04  5.04839432E-04 -2.78374279E-05
 -9.78423585E-05 -6.82024840E-06 -7.65247241E-06 -2.61640385E-07  1.81786243E-05
  2.32179307E-07  1.41574397E-06 -4.78884124E-06  7.53138555E-06  1.01635279E-06
 -1.58640011E-06  4.16720417E-05 -3.13131410E-05 -7.31630870E-06  6.38755920E-06
 -6.36879889E-04  6.13891484E-05  3.14153703E-04  2.33065160E-06  8.49706437E-06
  2.47223722E-06 -1.15275768E-06  2.48018208E-06  4.45174576E-06 -4.99182278E-08
  1.68927813E-07 -9.89235528E-08 -6.05918753E-07  1.75334852E-08 -1.21133822E-06
  6.15893574E-07  2.41822474E-06  2.55191022E-09  1.31041879E-05  1.62873918E-05
 -1.90037666E-05  7.75661917E-07  5.09528774E-08  1.55304840E-07 -7.31304750E-09
  4.41728027E-07 -5.57053635E-07 -3.81494531E-08  1.21656624E-07 -1.69139794E-07
  1.42683219E-09 -1.11632950E-07 -9.14822138E-07  8.24431346E-07  3.31660871E-07
  4.31426897E-07  1.34477434E-05 -4.90716055E-06 -1.05167156E-05 -2.75029412E-06
 -1.22050433E-07  6.77814149E-08  8.10385481E-08  1.69776281E-07  3.84208320E-07
 -1.11243225E-08  3.15153945E-08 -6.50733453E-08 -6.20883638E-08  2.27945035E-08
 -2.66376417E-08  4.02592027E-07  3.96490051E-07 -3.86852075E-08 -5.19432704E-07
 -6.39769739E-06 -1.17012228E-06 -3.60981321E-07  4.87839552E-08 -4.82670373E-08
 -6.94695946E-08  1.67339488E-08 -2.21171698E-07 -1.53593883E-08  4.83603154E-08
 -6.18413457E-08  3.75746437E-08 -2.60651683E-08 -4.99875559E-07  3.85865277E-07
 -1.93887260E-07  1.15055301E-07  2.39101368E-06 -6.05732984E-06  2.60760302E-06
 -1.13895426E-06 -1.16116330E-07  3.16523245E-08  6.96394086E-08 -5.99633663E-08
  7.58998895E-08  8.71283823E-10 -7.30345526E-10 -5.01198408E-08 -8.05097685E-08
  5.05101249E-09  3.54747425E-07  2.55072372E-07  2.32166812E-07 -4.14280403E-08
 -1.86264045E-05  5.16389442E-06  1.18622362E-05  3.40553188E-06  1.16578621E-07
 -5.27264432E-08 -9.20355192E-08  2.23549342E-07  1.57127788E-08 -2.80328288E-08
  7.61883217E-07  7.28976565E-07  5.16516117E-08 -1.12266884E-07  2.05898744E-08
  8.30406954E-08 -4.51612136E-07 -6.19507198E-07 -3.23538833E-08  3.47249074E-08
 -1.26104857E-08  7.40539993E-08 -1.86972558E-07 -9.48369581E-08 -8.50110275E-09
 -2.91682677E-08  2.21719814E-08 -2.24092799E-08  9.56928803E-07  9.09088421E-06
  1.30099983E-07  1.46589478E-07 -1.15661151E-07  2.19116612E-06 -2.42686928E-05
 -4.13920655E-05  4.87850587E-07 -3.89483013E-07 -2.18108084E-07 -3.85519085E-07
  2.48274292E-05  4.79926664E-05  5.71780682E-08  4.17357205E-06  5.08199986E-07
 -3.38912568E-06 -7.07742501E-06 -1.96449833E-04  2.71679049E-06  5.49297435E-06
 -1.13364681E-06  1.03377295E-06  1.87598995E-06 -1.08730852E-04 -1.41472603E-06
 -7.69793722E-06 -3.60159281E-07 -9.10569753E-07  3.19112868E-06 -4.28702659E-06
 -2.14277157E-07  3.65666776E-07  3.35950409E-07 -1.97286768E-07 -3.91964796E-07
 -3.00578570E-06  3.89429140E-08  2.01140018E-07  9.65200209E-08  2.10637488E-08
 -2.81717066E-07  6.07249517E-07  1.72931685E-07  5.71831463E-08 -2.67030654E-08
 -5.30400734E-08  8.89929766E-07  4.47750242E-07 -1.02996344E-07 -2.86357312E-07
 -1.40404749E-07 -1.32171866E-01 -3.75047629E-01  5.52844623E-01  5.61378256E-01
  6.34166448E-02 -9.85041260E-03  2.20574173E-03 -1.20745727E-03  4.16140522E-05
 -3.11251490E-05 -8.23312471E-06  3.15522861E-04 -2.37088018E-04 -6.18435131E-05
  1.69381654E-05 -7.71103312E-06 -6.05594873E-06  2.71442519E-05 -3.96000053E-05
  4.90986223E-06 -7.43801052E-05  8.98431352E-05 -3.87735028E-06  1.20375367E-04
 -1.32409195E-04  1.44256932E-06 -2.06171806E-04  2.04863686E-04  2.16134613E-06
  8.64421654E-06 -7.41498551E-05 -4.92989795E-05  1.91535180E-05  3.78350849E-05
 -1.28024147E-05  2.47518572E-05  1.70230049E-05 -5.33795647E-06 -3.02744141E-05
  2.72236444E-05 -9.20002731E-06 -7.69785854E-06 -6.33352102E-07  5.10968411E-05
 -2.11459447E-09  1.97348809E-08 -6.27460710E-08  1.91321871E-07 -3.50275752E-07
  6.88905823E-07 -9.37382456E-07 -1.82433692E-06  6.56792857E-07  6.35823833E-09
  2.00746773E-08  7.65945692E-09 -3.40773622E-08 -1.06852761E-07 -4.07672034E-08
  9.64679320E-08  2.97171188E-07  1.13370716E-07 -1.86435178E-07 -5.44955875E-07
 -2.08086581E-07  3.10694581E-07  7.66371080E-07  2.95758680E-07 -3.17294222E-08
  1.97567885E-08  1.25667232E-08  4.36579137E-09  8.32189078E-09  1.08586122E-07
 -6.87511855E-08 -4.15673552E-08 -1.98267140E-08 -2.88059761E-08 -2.08153504E-07
  1.37360835E-07  5.42955846E-08  9.33255149E-08  2.97316027E-08  2.56531393E-08
  9.60245132E-09  2.11234955E-08 -5.75379214E-09 -2.26149152E-08 -3.91952249E-09
 -1.59688507E-08  2.60246400E-10 -2.42947008E-09  7.72685969E-09 -2.35933098E-08
  4.33401118E-08 -8.66966860E-08  1.22473497E-07  1.64460291E-07  2.92501626E-07
 -2.35033060E-09  3.01316087E-09 -1.78564562E-09  1.24356312E-08 -1.60201542E-08
  9.45316300E-09 -3.40657434E-08  4.44622463E-08 -2.59383891E-08  5.99149898E-08
 -8.12163282E-08  4.58692949E-08 -7.48447377E-08  1.14669746E-07 -5.86096868E-08
  2.40531470E-09 -1.45403102E-09  3.89951639E-09  6.63182649E-09  1.07313386E-08
 -8.35151178E-09  4.89877885E-09 -1.33862354E-08 -2.27527101E-08 -3.62526125E-08
  1.60135914E-08 -8.35944584E-09  2.49160423E-08  4.38845842E-08  6.76943362E-08
 -4.02862786E-09 -2.67193131E-09  3.21614419E-09 -3.05848447E-09 -4.21995238E-09
 -5.55555966E-09 -6.70279194E-10 -9.37375236E-09  7.13908217E-08 -2.30762635E-07
  6.50861511E-07 -9.20087553E-07 -8.51543781E-07  9.88341272E-06 -6.73498406E-05
  5.61124858E-07  5.12073504E-07 -7.35789367E-07 -7.88879860E-08 -2.75144771E-06
  3.91445466E-06  4.23838237E-07  7.64237485E-06 -1.06366105E-05 -1.24586892E-06
 -1.34395318E-05  1.77387468E-05  2.63358729E-06  1.21962946E-05 -1.36273370E-05
 -5.24741858E-06  1.91474847E-06 -1.76670129E-06  1.60071490E-06  2.55838658E-06
  2.70703501E-06 -7.59066756E-06  6.36338507E-06 -5.76291840E-06 -9.10207663E-06
 -1.10844472E-05  2.13406157E-05 -1.13210382E-05  1.04470487E-05  1.52550473E-05
  3.23619376E-05 -3.07066564E-06 -2.54149231E-06  4.26611990E-06  5.04375210E-07
 -3.91986446E-06 -7.61932154E-06 -1.55299477E-06 -1.38640828E-08  5.36053692E-08
 -2.45447602E-07  2.32001054E-07  4.40193016E-08  4.37665290E-08  1.21649607E-06
 -1.07045686E-06 -1.25518908E-07 -2.41968488E-06 -5.35005324E-06  6.21700992E-06
 -8.61954898E-08  2.94339843E-07 -6.29742484E-09 -1.15053096E-10 -1.49863966E-07
  2.42961945E-07 -3.45910018E-10 -5.70076644E-09 -4.30388753E-07  1.26685781E-07
 -5.02838406E-08  1.04730008E-06  1.82436900E-06 -4.32607403E-07  7.89699885E-08
 -2.31351725E-05  6.03118286E-06  9.22717305E-08  1.25299785E-06  1.79631884E-07
 -2.64980269E-07  1.51208152E-07 -5.66273158E-07 -4.03935377E-08 -1.53442447E-07
  6.38522010E-07  3.96341788E-07 -8.84243561E-07 -1.25264267E-07 -7.17340395E-06
 -1.02372087E-06  3.73400538E-06  3.56390574E-07  6.59436851E-05  1.16145981E-05
 -4.04283950E-05 -6.17074564E-07 -1.19530994E-06 -8.89118794E-08 -3.09317638E-07
 -1.06667256E-06 -6.17089399E-07  1.37146792E-08 -4.90286357E-08 -3.43368703E-08
  1.95384669E-07  1.45769313E-07  3.78807759E-07 -2.83108909E-07 -6.36732260E-07
 -5.54315752E-07  9.53107096E-06  8.22419946E-06  1.10697982E-05  1.42770454E-06
 -1.65678461E-07 -1.17325577E-07  1.40784916E-07 -2.79935157E-07  1.98527359E-07
 -1.76865549E-07  5.84353617E-07 -1.06675651E-06  9.28897055E-07 -5.21964370E-08
 -2.27685687E-06  6.02342546E-06 -3.96493631E-06 -1.37736928E-07 -1.54244925E-04
  9.12738706E-05 -3.05052429E-05 -8.58813889E-06  7.13473627E-07 -9.18386620E-08
  8.07160732E-07  4.04181678E-07 -5.82719743E-07 -1.32871926E-07  4.51327761E-07
 -5.03430967E-07 -6.28040101E-07 -2.78904563E-07 -2.71593320E-06  2.44226302E-06
  2.28263122E-06  8.37848370E-07 -8.16899090E-06 -5.96795643E-06  4.36648190E-06
 -2.56119143E-07 -2.54798251E-07 -6.24553187E-08 -1.33825431E-07  1.15505389E-06
 -5.95754462E-07 -6.16335748E-08  2.03584984E-07 -7.31152595E-07 -7.49468677E-07
 -8.34007558E-08 -7.53620094E-07  3.60391028E-06  3.83174816E-06  3.71732665E-07
 -1.60531724E-05 -4.54787318E-05 -3.57357298E-05 -5.95546563E-06 -1.39090444E-07
 -3.79131871E-07 -2.24536286E-07  2.97603740E-07 -3.16516137E-07 -8.50625532E-09
  2.64808080E-08  3.95004099E-08 -1.66466490E-07 -7.40998950E-08 -1.46715825E-07
 -1.38989823E-07  8.05973711E-07  2.37526769E-07 -1.11300888E-06  4.85038083E-06
 -1.40513942E-05  6.57481785E-07 -4.68372929E-08  8.50482018E-08 -6.46642932E-09
  1.14884918E-08 -9.16138442E-09  5.67293261E-08 -2.17160593E-07 -2.33931275E-07
  1.61416560E-06  6.13674816E-07  1.95196838E-06  1.57353138E-06 -9.17162374E-06
 -2.32536603E-06 -9.33818133E-05  4.43966893E-06  2.88143901E-04  1.27706547E-05
 -7.22515531E-07 -6.32734821E-07  2.51574626E-07  1.61381169E-06  5.70779627E-07
 -1.01142138E-08  3.22959592E-08  5.30641214E-08  4.64072807E-08 -7.95726830E-09
 -2.88440410E-07 -1.27404843E-07 -1.72289848E-07  1.40657945E-08  5.37369145E-06
 -4.04141297E-06  5.20433054E-07  4.30292437E-08 -4.33664803E-08  1.89969744E-08
 -5.83595072E-08  1.39742962E-07 -5.48067952E-08 -2.88598980E-09  8.68163555E-09
 -3.45012473E-08 -1.64595688E-09  6.45256015E-09  3.12648590E-08  1.70362777E-07
  3.82426428E-08 -2.24544057E-08  3.86615970E-07 -7.83095022E-07  1.29807023E-06
 -3.43035098E-07  2.93122568E-08 -9.49919243E-09 -1.46578224E-08  1.26140210E-09
  4.56689227E-08 -6.35748574E-09  2.08465888E-08 -1.21798607E-08 -3.31311606E-08
  1.81457049E-08 -1.68000144E-07  5.48227760E-08  1.54390868E-07 -6.88331955E-08
 -2.79901410E-07 -1.21990956E-08  1.27731216E-06 -4.67552918E-08 -3.49554485E-08
 -2.88890226E-09 -2.00547868E-08 -1.89031208E-08 -2.67665129E-08 -1.23439540E-08
  4.11576060E-08 -3.34445928E-08 -2.79808764E-08  4.42872742E-09 -2.55144299E-07
  8.91756784E-08  8.10847676E-08 -9.11545830E-09  3.62894911E-06  2.26302490E-07
  2.02832833E-06 -5.72731471E-07  2.72531838E-08  2.24864513E-08 -1.26603898E-08
 -8.85716674E-08 -5.15433479E-08 -1.78486733E-08  6.47848956E-08 -1.41167391E-07
 -1.33276227E-07  1.50498252E-08 -3.75595461E-07  7.10852752E-07  4.77019745E-07
 -4.40780474E-08 -8.10531314E-06 -3.69908496E-06 -8.09516228E-06  1.68868555E-06
 -4.91447196E-08  5.17220731E-08  8.90527560E-08  3.08724927E-08 -3.41308454E-08
 -1.81192127E-07  5.55348989E-07  9.48410949E-07 -8.53711962E-07 -1.00862373E-07
 -9.11607031E-06 -5.64265219E-06  3.16268105E-06  8.03211329E-07  3.13948417E-04
 -1.03520238E-04  9.92540542E-05  2.06443592E-05 -2.03923445E-06 -2.74375481E-07
 -5.81994995E-07 -1.00803912E-06  2.73313085E-06  1.61448747E-07 -5.44920882E-07
 -4.04666909E-07  1.05393134E-06  1.82007958E-07  9.12959175E-06  1.40612696E-06
 -6.02524019E-06 -6.99605563E-07 -2.11055698E-04  5.13416744E-05 -1.19030275E-04
 -1.91929962E-05  1.45079998E-06  1.41870036E-06  2.79154913E-07 -1.63342257E-06
 -1.42218231E-06 -2.23370991E-07  7.65824675E-07 -1.39594569E-07 -1.33251080E-06
  3.98096518E-07 -1.20548897E-05  4.47019368E-07  8.74753056E-06 -1.04645043E-06
  2.61253007E-04  1.21723129E-04  1.00749857E-04 -2.68810342E-06 -2.41622248E-06
 -6.25616432E-07  1.81349402E-06 -1.45689346E-06 -3.49868188E-06  2.99186509E-07
 -8.90010165E-07 -2.95172171E-06  2.21251101E-06 -2.50320012E-06  1.48425428E-05
  1.27248040E-05 -4.23536064E-06  6.74109032E-06 -3.44027713E-04 -2.01357528E-04
  3.52971994E-05  2.42475068E-05  4.28118976E-06 -6.05562847E-07 -1.02910789E-06
  5.80320636E-06  4.85397110E-06  2.76574748E-07 -1.05808362E-06 -1.34306410E-06
 -3.86685468E-06 -7.54655434E-07  6.91128608E-06  4.22476419E-06  1.54074678E-05
  2.10357081E-06  5.07333839E-05 -1.03264539E-04 -2.50441564E-04  1.26278774E-05
  7.47013687E-07  4.18173242E-07 -4.67552603E-08 -5.97065183E-07  5.33502227E-07
 -8.38648872E-08  2.74907401E-07 -2.33425670E-07  4.73965719E-07 -8.03449203E-07
 -3.09238273E-06  1.36324388E-06 -7.61726046E-07  2.66877489E-06  1.14515904E-05
 -2.22878313E-05  3.18158695E-05 -4.63557814E-06 -8.14325330E-07 -3.05997420E-07
 -1.67186192E-07 -7.80511135E-07  1.77063409E-08  1.99899832E-08 -6.92844439E-08
  3.75036718E-07 -5.93947722E-07  1.38261828E-07  1.44930750E-06 -2.11644707E-06
  2.35343284E-06 -5.74308665E-07 -3.83681758E-05 -1.29625073E-06  1.24272549E-05
  4.40225284E-06  4.01022105E-07 -2.24136297E-08 -4.22142334E-07  4.90502725E-07
 -7.43573574E-07 -2.56249163E-08  8.54094845E-08  5.96164913E-08  1.56975347E-07
 -2.87406602E-08 -1.32591192E-06 -4.72858713E-07 -7.19235342E-07  6.62479508E-08
  2.11174605E-05  9.91858949E-06 -6.87563466E-06 -1.04469849E-06 -3.82587662E-07
  2.00052214E-07  1.53455134E-07 -3.89171724E-08  2.62541943E-07  2.95924590E-09
 -1.51806142E-08  1.05987352E-07 -1.56600577E-07  8.97549701E-08  1.08485967E-06
 -5.68403761E-07  1.00190341E-06 -2.89486634E-07 -1.97186386E-05  1.55362327E-05
  1.39125256E-06  4.07506181E-06  3.92658650E-07 -1.23942062E-07 -2.23121362E-07
  2.81282417E-07 -1.69191036E-07 -6.26263140E-08  1.93767470E-07  4.71052960E-08
 -9.77974693E-09 -4.53640420E-08 -2.45493875E-06 -2.75671561E-08  4.23414357E-07
  2.73474502E-07  5.54302628E-05 -2.27066495E-05 -1.86822237E-05 -7.69358083E-06
 -6.04820895E-07  5.89305478E-08  2.24239732E-07 -4.09823213E-07 -4.95374989E-07
 -5.58893592E-08 -2.32071085E-07 -1.85499702E-06  5.14695157E-08  1.55490247E-08
 -5.06991659E-08  2.69835736E-08 -2.75385771E-07  1.90683748E-07  4.34245931E-08
  1.91172853E-09  1.30830726E-08 -5.27047559E-08  2.69704943E-07  3.75090386E-08
 -3.92396279E-08 -4.66579125E-08 -6.46365215E-09 -2.10622191E-08 -3.35384829E-07
 -6.44368391E-06 -7.82069997E-08  3.72376360E-08 -2.56930974E-08 -1.50041663E-06
  1.25004752E-05  1.93451957E-05 -1.74728796E-06 -1.34383621E-06  3.75304452E-07
  1.69404546E-06 -1.95579703E-05 -2.03847065E-05 -5.71911122E-07 -1.35535870E-06
  2.02133015E-07 -2.53939233E-06  2.62730003E-05  2.65857413E-05  1.56922290E-06
  1.61660856E-06 -3.95740993E-07  3.88541392E-06  1.34222032E-05  1.53353265E-04
  7.55118247E-06 -2.97258935E-06 -1.71888342E-06 -1.86267233E-07  4.99943503E-06
 -2.23951324E-05  9.34013092E-07 -8.50073795E-07 -6.57499876E-07  5.73479413E-07
 -1.93727499E-06  6.79475686E-06 -3.54202116E-07 -4.28269372E-08 -3.14970918E-07
 -2.58016545E-07  1.16701441E-06 -8.77573179E-08 -2.10660395E-07  1.01066337E-08
  1.22527510E-07 -2.00117646E-07 -2.24866826E-07  2.53541160E-06  3.50218289E-07
  6.25832068E-07  3.27080575E-07 -2.16655546E-05 -6.20562545E-05  9.41622958E-05
  9.12257802E-05  1.02214463E-05 -4.26655887E-06 -5.71824366E-06  2.30527429E-05
 -8.57578280E-02 -5.27909701E-02  8.61138145E-02 -5.96914368E-01 -3.67451465E-01
  5.99393627E-01 -1.69395321E-02 -1.04200458E-02  1.70036078E-02  6.27186327E-03
  3.83047267E-03 -6.27291860E-03 -3.55935249E-03 -2.13800834E-03  3.53032471E-03
  1.24869061E-03  7.18551881E-04 -1.21040887E-03 -3.22959867E-04 -1.97314806E-04
  3.13677170E-04  1.92577283E-07  1.70319633E-05 -8.70307883E-06 -2.05647543E-05
  1.81025656E-07  3.02124892E-06 -5.42096462E-06  2.26285553E-06  6.42041740E-06
  5.80953777E-06 -8.89640453E-06  1.32466775E-07  8.40207520E-07  8.67241673E-08
 -1.65752141E-05  7.69476057E-10 -7.18622795E-09  2.28544867E-08 -6.97874444E-08
  1.28223345E-07 -2.57282764E-07  3.71913226E-07  7.76058668E-07 -5.62063008E-08
 -5.20051214E-09  1.18959679E-10 -7.20395553E-09  2.76116325E-08 -4.18771221E-10
  3.81071874E-08 -7.63465132E-08 -4.17208075E-10 -1.04289983E-07  1.38414099E-07
  9.30041214E-09  1.82948492E-07 -1.97678167E-07 -5.55495589E-08 -2.27333500E-07
  1.24212370E-08  3.57029407E-10 -5.14866536E-09  6.94669132E-09 -2.11912533E-08
 -4.40831143E-08 -9.31593954E-10  1.80272374E-08 -2.39854906E-08  7.51748777E-08
  1.02393913E-07  4.73238957E-09 -3.57289799E-08  5.22021065E-08 -1.70995201E-07
 -8.09135637E-09 -5.50934618E-09 -7.43191504E-09 -2.13031501E-09  1.08791846E-08
 -1.27368048E-08  1.49361678E-08 -7.04224449E-11  6.56768339E-10 -2.08602076E-09
  6.33298021E-09 -1.14731554E-08  2.12960474E-08 -2.48535698E-08  3.90237599E-09
  8.96416506E-08  1.89227121E-09  4.47191015E-10  4.48836867E-11 -1.00262174E-08
 -2.33992753E-09 -2.51701154E-10  2.75452381E-08  6.24293028E-09  7.82678915E-10
 -4.86592103E-08 -1.02384505E-08 -1.78025301E-09  5.92976131E-08  1.09419665E-08
  3.11344144E-09 -1.87821605E-09 -1.34854613E-09  2.27714735E-10  2.34297172E-09
  6.09760006E-09  6.25540678E-09  4.94483305E-09 -1.02953087E-09 -7.89652042E-09
 -2.16614558E-08 -1.13894830E-08 -1.35175857E-08  4.00137857E-09  1.41369012E-08
  5.27858709E-08  4.01247789E-12  3.02663187E-10 -3.27677801E-10 -1.10356127E-09
 -2.34164851E-09 -5.21983810E-09  4.06091546E-10 -2.51286442E-08  1.82915236E-07
 -5.88534660E-07  1.56560467E-06 -1.73475179E-06 -7.82437759E-06  4.61307801E-05
 -1.20560098E-04  1.40200571E-04  3.12080994E-06 -3.14961772E-06  6.55201997E-08
 -1.66938705E-05  1.68221693E-05 -3.42485491E-07  4.60663725E-05 -4.63677341E-05
  9.34143405E-07 -8.05188445E-05  8.09991586E-05 -1.67714829E-06  7.90797808E-05
 -8.12754530E-05  2.67092856E-06  6.22053368E-06  9.43434117E-07 -7.22508656E-07
 -2.52583561E-06  1.07445516E-05 -2.54828988E-05 -3.52921060E-06  2.71611585E-06
  9.60622088E-06 -4.39331514E-05  7.44279890E-05  8.48157923E-06 -6.65258230E-06
 -2.37094518E-05  1.28203023E-04  1.17154056E-06 -1.14787772E-05  1.01083966E-05
 -1.41774910E-08  1.54541640E-06 -1.09474113E-05 -1.65446231E-05 -1.20850787E-08
  5.02129478E-08 -1.03483122E-07  7.84185987E-08  5.18314488E-08 -3.37284334E-07
  5.60886254E-07 -4.34215481E-07 -1.79776217E-07  1.38478940E-06 -3.65728361E-06
  6.44594660E-06  5.97964003E-07 -1.01207470E-07 -6.51151309E-08 -3.06660776E-08
  6.28224209E-08 -1.94663920E-07 -2.76386490E-08  1.16456781E-07 -4.16436251E-07
  1.54808126E-07 -5.60625017E-08 -5.23238661E-07  1.80252090E-06 -5.63705216E-07
  1.27286006E-07 -8.61845582E-06  1.80293952E-06  2.83443942E-06  5.75654243E-07
 -2.58157570E-07 -1.95544696E-07  5.96742324E-08 -2.65496215E-07  1.25211062E-07
 -7.31477766E-08  3.33839884E-07 -8.85834172E-07 -4.90358731E-07  1.68843336E-07
 -2.39571329E-06  3.62480426E-06  2.25571982E-06 -7.01318790E-07  1.40402914E-05
 -1.51966846E-05 -2.85716590E-05  2.75574421E-06 -1.26550875E-07 -1.16227882E-07
 -1.59761791E-07 -6.61194911E-07 -7.11641627E-07  1.76145495E-08 -7.10155805E-08
  6.48233155E-08 -4.03466488E-08  9.44153216E-08  6.58040339E-07 -2.07708803E-07
  3.92694146E-07 -3.52658114E-07  1.38164350E-06  4.63747809E-06  6.34459434E-06
  6.43585782E-07 -4.72961534E-08 -6.48966411E-08  2.67557847E-08  4.45459731E-09
 -1.72956331E-07 -1.23355928E-07  3.90855771E-07 -1.11888824E-06  2.77649701E-07
  5.71624971E-08 -2.59276598E-06  5.33597457E-06 -7.85185227E-07 -4.46779070E-07
 -5.75453739E-05  3.79242165E-05 -3.11015339E-05 -3.87180062E-06 -1.12798610E-07
 -1.49439850E-07  2.24657314E-07 -8.03235920E-07  6.20981117E-07 -3.87074728E-09
 -2.25017077E-09  1.79483652E-07 -1.00869285E-07 -1.39240363E-07 -1.27150461E-07
 -1.33003481E-06  4.64982241E-07  4.98810008E-07  3.88802019E-05 -2.23555465E-05
 -1.04019920E-05 -2.20581445E-06 -5.01626858E-07  4.97829831E-08 -1.67079897E-07
  1.69129205E-08 -6.05174279E-09 -6.70360376E-08  2.15423414E-07 -1.79283320E-07
  2.67966638E-07  2.26223428E-08 -2.16553599E-06  8.41820209E-07 -1.23359925E-06
 -1.47903261E-07  3.45572707E-05  5.42415726E-07  3.75987248E-05  5.55488093E-06
 -4.22914279E-07  1.65818598E-08  2.56936062E-07  4.75253699E-08  3.50849816E-07
 -5.41900745E-09  1.46921210E-08 -4.78388948E-08 -6.83813228E-08 -5.55027049E-08
 -2.49591093E-08  3.61264595E-07  3.26980268E-07  1.93466539E-07 -5.55636309E-06
 -2.71132203E-06 -5.05760652E-06 -4.05661568E-07 -5.33643462E-08  1.16407736E-08
  1.22649006E-08  1.93956682E-08  2.85334905E-08  9.87384032E-08 -3.55505528E-07
 -3.99296101E-07  7.64088264E-07  3.11568957E-07  1.83379790E-06  2.64689555E-06
 -4.68002036E-06 -1.34739344E-06 -5.56295291E-05 -4.53931846E-05  1.65349418E-04
  1.45042269E-05 -7.25631099E-07 -6.07155011E-07  1.11012476E-07  1.16832611E-06
  2.03133953E-07 -9.47004925E-09  2.84399054E-08  1.06249208E-08  1.21092877E-08
  7.81907616E-09 -2.63109539E-07 -6.53927512E-10 -4.20920368E-08 -2.99277172E-08
  6.05494889E-06 -1.01348427E-06 -3.30941557E-06  6.20140997E-07 -3.76698967E-08
  1.39444819E-08 -3.43306938E-08  6.60752347E-08 -3.31579666E-08 -2.68315454E-09
  7.72907828E-09 -3.57081340E-08 -1.30460425E-09  3.64004032E-10  1.75248320E-08
  2.10098435E-07  1.42198505E-08  6.21470310E-09 -1.99259397E-06  8.87594697E-07
  1.25654850E-06 -1.84815588E-07  6.54947143E-10 -1.85133651E-09 -1.02719112E-08
 -3.06778714E-08  3.38020708E-08 -6.15595890E-09  1.93650402E-08 -1.15910105E-08
 -2.90686926E-08  8.93350419E-09 -1.43756896E-07  7.88947089E-08  1.40547978E-07
 -3.46209537E-08  1.77429088E-06 -6.74930649E-07  6.90508104E-08  1.37858731E-09
 -2.57276457E-08  6.71311767E-09 -1.01107264E-08 -4.45621529E-10 -4.15411467E-08
 -9.97773118E-09  3.23265846E-08 -3.76174751E-08 -1.29467726E-08  5.00869710E-09
 -1.89089512E-07  1.94450414E-07  3.20708373E-08 -6.59716406E-09  8.86402025E-07
 -1.06907020E-06 -3.95780790E-08 -1.36677252E-07 -7.32479903E-09  3.35839597E-09
 -4.91989923E-09 -3.70003991E-08  2.38956948E-08 -1.63891099E-08  5.41984251E-08
 -1.30283066E-07 -5.26982439E-08 -1.60757086E-08 -3.23109047E-07  6.60786057E-07
  2.42676977E-07  5.85006243E-08 -1.82324967E-06 -1.25862291E-06 -3.87527884E-07
  1.69593077E-07 -1.61176525E-08  2.22999240E-08  1.94829966E-08 -6.80539161E-08
 -9.62910989E-08 -3.56569526E-08  1.00746977E-07  7.53987679E-07 -6.66387263E-08
 -5.89486286E-08 -4.29642918E-06 -4.95047456E-06 -7.85281316E-07  5.62009156E-07
  1.80708566E-04 -4.69125223E-05  8.14214113E-05  1.11844929E-05 -1.27266092E-06
 -1.07502081E-07 -5.22623711E-07 -7.94217850E-07  2.85650811E-06  2.37121878E-07
 -7.89192376E-07 -2.83701211E-07  5.09482908E-07  1.29658193E-07  8.85747436E-06
  2.02808773E-07 -3.16540776E-06 -3.57877129E-07 -1.97728221E-04  7.94715208E-05
 -7.41447563E-05 -1.96593444E-05  1.29167684E-06  6.14643352E-07  5.46712862E-07
 -4.04738905E-07 -2.79151248E-06  7.90104958E-08 -2.80299177E-07  1.20002987E-06
 -5.72052706E-06 -5.76582263E-07 -5.84667197E-06 -4.19460076E-06  3.13006291E-05
  3.04663837E-06  1.71227676E-04  1.73066488E-04  1.78160529E-05 -2.27674540E-05
 -1.70170016E-07 -6.49054984E-07  2.34925511E-06 -5.27088310E-06 -1.09248166E-05
  5.56500036E-07 -2.22691755E-06  8.20272369E-06 -2.95047373E-06 -2.53741127E-06
  1.38085468E-05 -2.22123095E-05  1.29878616E-05  7.75074542E-06 -2.23446624E-04
 -1.83859687E-04 -4.64893826E-05  2.19035912E-05  3.26521243E-07 -2.21617898E-06
  6.13518320E-07  2.00915121E-05 -1.06767660E-05  3.60365349E-07 -1.26824633E-06
  8.85733834E-07  2.36607545E-06 -1.21195027E-07  4.67412188E-06 -5.82703144E-06
 -1.48848478E-05  5.29471623E-07  8.08225146E-05 -1.13353410E-04 -1.42999903E-04
  2.14744273E-05  7.41611895E-07 -4.10676934E-07 -1.54603676E-06  5.47427466E-06
  8.25029776E-06 -7.12392539E-08  2.65125571E-07 -9.02604140E-07 -5.55910329E-07
 -5.19518112E-07 -1.27147691E-06  3.46054226E-06  2.41904230E-06  1.76530439E-06
 -1.40774636E-05 -2.94729824E-05 -3.10326370E-05 -8.93796915E-06  1.15261579E-07
 -1.60974497E-07 -8.15907022E-08 -2.29382995E-07 -3.89091078E-08 -7.38379624E-08
  2.49900072E-07 -3.29246865E-07 -1.65553302E-07 -2.52659764E-08 -1.93240470E-06
  1.34078205E-06  5.64393623E-07  7.58363920E-08  3.01406956E-05  1.59299672E-05
 -6.93919149E-06  2.30715724E-06 -7.99649053E-08  1.07285026E-07 -2.16478590E-08
 -6.01152851E-08  1.63826273E-07 -2.15950310E-08  6.87453660E-08 -1.18906637E-07
 -1.73978648E-07 -2.67018756E-08 -5.50689112E-08  6.70376757E-07  9.67238814E-07
  1.72129357E-07 -1.86384108E-05 -2.11161793E-06  6.81201779E-06  1.86599519E-07
  3.68409281E-08 -1.09331249E-08 -5.42766399E-08 -7.23788691E-08 -4.00458696E-07
 -3.68528373E-08  1.16991760E-07 -5.58812803E-08  1.17914638E-07  2.51761936E-08
 -1.15263396E-06  3.35323488E-07 -5.73938897E-07 -9.60492534E-08  2.27874879E-05
 -6.09969951E-06 -7.06256620E-06 -1.72349520E-06 -1.86392915E-07  2.79035444E-08
  7.58313880E-08 -1.41277549E-07  7.63353258E-08 -8.83946830E-09  2.86545693E-08
 -2.81294473E-07 -2.01303519E-07 -6.95115765E-08  3.55840981E-07  1.69125506E-06
  1.13766941E-06  3.83385096E-07 -3.44706037E-05  1.78041355E-05 -5.25479513E-06
  1.56032069E-06 -3.14123686E-08 -9.25142413E-08 -9.37705809E-08  3.29993603E-07
 -5.05303579E-07 -6.98347036E-08  4.18241697E-07  8.79273522E-07  6.79267610E-08
 -3.97249690E-08 -5.61832792E-09  4.25708179E-09 -2.71824045E-07 -2.40599336E-07
  1.83063207E-08  2.43166373E-08  5.65839511E-09 -2.59336522E-08  3.62361297E-08
  1.23312481E-07  9.70322461E-09 -1.11427796E-08 -1.66894505E-09 -1.06112332E-07
  5.84768755E-07 -1.51179777E-06  1.01994130E-07  1.39275601E-07 -2.42269368E-08
 -8.74269101E-07  7.08848633E-06  7.12199736E-06 -1.37102051E-06 -1.16424705E-06
  2.21390525E-07  9.69427123E-07 -9.30826263E-06 -1.12925043E-05 -2.13526429E-06
 -6.21568766E-07  4.03627616E-07 -5.18077436E-06  5.71022499E-05 -1.08138025E-05
  4.32800140E-06  9.05865805E-06  4.08328765E-07 -6.82858658E-07  3.39680046E-05
  2.75571627E-05  7.08165003E-06 -8.06398915E-06 -1.97774230E-06 -3.86724094E-07
 -2.15631239E-06 -3.52576150E-05 -4.04436758E-07 -3.67300911E-07 -2.45058421E-07
 -2.11072644E-07  2.57743614E-06  3.75567129E-06  2.37813152E-07  3.20849946E-08
 -6.89002662E-08 -9.73300387E-08 -1.76409819E-07 -4.71083604E-07 -3.19258052E-08
 -2.66589760E-09  1.57600982E-08  1.76221069E-07 -3.05462031E-06 -3.04205406E-06
  4.05853598E-07 -2.18342514E-07  4.88963512E-08 -5.26530023E-05 -1.51683866E-04
  2.30876688E-04  2.17222953E-04  4.78764603E-05 -4.25762409E-05  4.49395878E-05
 -4.11198249E-05 -7.88584414E-02  1.05603489E-01 -1.37935442E-02 -5.48841986E-01
  7.34985425E-01 -9.60018238E-02 -1.55277145E-02  2.07843801E-02 -2.71172102E-03
  5.77626898E-03 -7.69698057E-03  9.93132094E-04 -3.34287467E-03  4.40923778E-03
 -5.54459251E-04  1.23892767E-03 -1.59159927E-03  1.86537491E-04 -3.44779875E-04
  4.31030813E-04 -4.69800535E-05  1.15432757E-05  3.88917719E-07 -1.91045096E-06
  1.22819943E-07  2.02067420E-05  6.86821373E-06  1.04708848E-07  3.99514664E-07
 -1.42212510E-06  1.18885477E-05 -2.87203883E-05 -8.53111981E-07  6.09265046E-07
  4.01382508E-06 -4.97977203E-05  8.17486443E-10 -7.62884149E-09  2.42543986E-08
 -7.39375980E-08  1.35279232E-07 -2.64842711E-07  3.52300219E-07  7.92096936E-07
 -4.52698590E-07 -1.48251962E-09 -1.21466869E-08 -1.12754195E-09  8.03223919E-09
  6.45792098E-08  6.11594365E-09 -2.33536443E-08 -1.79058200E-07 -1.78277796E-08
  4.84431896E-08  3.25449311E-07  3.69380092E-08 -9.39486245E-08 -4.42578432E-07
 -6.93707280E-08  1.32916300E-08 -1.19666607E-08 -5.70998834E-09 -3.77120832E-09
  4.54177869E-09 -4.49094394E-08  4.17805061E-08  1.85771706E-08  1.62901982E-08
 -1.64083620E-08  7.78896939E-08 -8.56972524E-08 -1.89124657E-08 -7.02919858E-08
  6.11774049E-08 -1.32002373E-08 -2.76604977E-09 -1.04844197E-08  4.24827029E-09
  1.10863578E-08  6.64834189E-09  5.30369317E-09 -2.12942657E-10  1.98774254E-09
 -6.32127262E-09  1.92923836E-08 -3.53985538E-08  7.03796660E-08 -9.79075686E-08
 -1.24911048E-07 -1.63012676E-07  2.11290774E-09 -2.12965156E-09  1.10253041E-09
 -1.11953741E-08  1.13326462E-08 -5.84772560E-09  3.07754325E-08 -3.15158631E-08
  1.61214082E-08 -5.46163061E-08  5.78898551E-08 -2.88924016E-08  6.95235287E-08
 -8.28652537E-08  3.84235034E-08 -2.33645807E-09  8.13537826E-10 -3.10638005E-09
 -3.55228188E-09 -5.81514432E-09  8.04676627E-09 -2.62651290E-09  1.06399357E-08
  1.22613893E-08  1.93138814E-08 -1.51125024E-08  3.01196106E-09 -1.95702712E-08
 -2.34654771E-08 -3.17652963E-08  3.25233280E-09  2.20154428E-09 -2.46970552E-09
  2.22400430E-09  2.44319790E-09  2.36767786E-09  2.06425844E-10  4.35860038E-09
 -3.75300731E-08  1.20345632E-07 -3.59673374E-07  6.17749770E-07 -8.22336921E-07
 -2.25005182E-07  1.98706736E-05  1.69610166E-05 -2.57801945E-08  1.25187159E-07
 -1.64478537E-07  1.43160703E-07 -6.53418085E-07  8.78868648E-07 -4.50054072E-07
  1.69440002E-06 -2.50651725E-06  1.00551199E-06 -2.39732791E-06  4.93231955E-06
 -1.50632641E-06 -3.72009949E-07 -8.67879920E-06 -3.76310805E-07 -1.98315477E-06
  1.87034351E-06 -2.47122985E-06 -3.74119248E-07  1.43168039E-06  7.21958852E-06
 -6.80660354E-06  8.93021165E-06  1.58794058E-06 -4.04685359E-06 -1.34738827E-05
  1.27411804E-05 -1.62392477E-05 -4.71374692E-06 -4.03908465E-06 -4.81263906E-07
 -1.36497568E-06  4.82355897E-07 -5.21658661E-06  4.60349162E-06 -2.02137788E-06
  8.77145066E-09 -3.31525113E-08  1.70329936E-07 -1.80993850E-07 -2.30220240E-08
 -1.53425044E-08 -8.49171514E-07  8.17129319E-07  6.80983592E-08  1.49751798E-06
  3.88160213E-06 -3.42325960E-06 -3.43526680E-08 -1.73497941E-07  6.30822096E-09
  1.10139031E-08  1.44762670E-07 -2.18063369E-07 -1.24971479E-08  5.87004075E-08
  2.41371017E-07 -7.85967525E-08  4.55519009E-08 -1.24947345E-06 -9.96371034E-07
  2.63182683E-07 -1.09302834E-07  1.95854570E-05 -6.03391737E-06  1.14239491E-06
 -3.38505244E-07 -1.93979950E-07  1.38383344E-07 -4.76325497E-08  3.59605283E-07
  6.33300993E-08  1.01564024E-07 -4.21328355E-07 -3.73971291E-07  5.78121941E-07
  1.74374592E-07  4.88395382E-06  1.15886195E-06 -2.43444144E-06 -5.71124963E-07
 -4.60817626E-05 -9.72021276E-06  2.75010434E-05  1.62070866E-06  8.00001908E-07
  9.01669580E-08  1.68969176E-07  7.07029356E-07  4.03111764E-07 -1.82871842E-08
  6.38290899E-08 -5.45306202E-08 -2.07885461E-07 -4.77390220E-08 -3.92520204E-07
  5.31929710E-07  8.46092877E-07  1.90544899E-07 -5.37271770E-06 -4.30231849E-06
 -9.58841927E-06 -4.26766708E-07  1.07540712E-07  6.36702808E-08 -5.44532214E-08
  1.33729211E-07 -2.27720570E-07  1.05917113E-07 -3.52349048E-07  5.77888572E-07
 -6.57220371E-07 -1.64517706E-07  1.32126665E-06 -3.37568690E-06  2.97243227E-06
  7.43717346E-07  1.01191798E-04 -6.69538251E-05  1.86964770E-05  3.27709296E-06
 -4.43180728E-07  6.05603034E-08 -4.93520280E-07 -4.76885627E-07  4.02672503E-07
  9.94139527E-08 -3.39430300E-07  4.05556467E-07  4.15994931E-07  2.54502403E-07
  2.24138663E-06 -1.90395826E-06 -1.49186982E-06 -7.95308982E-07 -8.39052071E-06
  6.76760357E-06 -1.55138169E-05  1.04040064E-08  1.92712243E-07  1.61080707E-07
  9.06810237E-08 -7.69932893E-07  4.34109602E-07  4.97437068E-08 -1.68466888E-07
  5.19417513E-07  4.05284306E-07  2.65330368E-08  9.61526166E-07 -2.53065152E-06
 -1.99294851E-06 -1.21237631E-07  9.78189754E-07  3.81470212E-05 -2.52929088E-07
  1.85147911E-06  1.75463028E-07  2.20519056E-07  7.47596406E-08 -3.32330711E-07
  1.26528907E-07  3.41900671E-09 -1.01704378E-08 -3.67701305E-08  1.29150431E-07
  1.93205459E-08  9.61686756E-08  1.45002668E-07 -6.22309490E-07 -5.10315046E-08
 -3.68612083E-07 -1.27652655E-06  1.13114177E-05 -8.29082733E-07  4.38247853E-08
 -5.71114219E-08  2.37948594E-08 -2.66866484E-08  5.95619084E-08 -4.65859286E-08
  1.68697787E-07  1.29629972E-07 -1.01048632E-06  1.29782287E-07 -1.27315600E-06
 -5.32720821E-07  5.67862460E-06 -2.96663091E-07  5.42941172E-05 -7.47584018E-06
 -1.83637111E-04 -4.30805834E-06  4.36574711E-07  6.49557036E-07 -3.83499697E-07
 -1.36822716E-06 -2.02184946E-07  5.88937398E-09 -1.83323178E-08 -4.48895857E-08
 -3.67884064E-08  1.48241656E-09  1.91171237E-07  1.39691952E-07  1.64835423E-07
 -2.12609249E-09 -5.22801588E-06  3.18860543E-06  6.88950628E-07 -3.21554296E-08
  2.98514281E-08 -1.27455752E-08  2.56340656E-08 -1.10493805E-07  2.46339792E-09
  6.75775200E-10 -1.69234309E-09  2.23178729E-08  1.28105923E-09 -1.46339460E-09
 -4.78218021E-08 -1.13594974E-07 -1.84090937E-08  4.23722224E-09  2.36279272E-07
  4.37937672E-07 -1.31397652E-06  2.79340258E-07 -1.61374310E-08  7.21775474E-09
  3.92592528E-09  3.13195859E-09 -2.81198321E-08  3.63960669E-09 -1.19653153E-08
  5.90158994E-09  2.25814661E-08 -1.02198061E-08  1.05179789E-07 -2.34811187E-08
 -1.01528554E-07  3.92738949E-08  3.21266146E-08  4.11589400E-08 -1.21952671E-06
  9.79555956E-08  2.16269279E-08  1.55775833E-09  1.45970977E-08  1.55590184E-08
  1.02953167E-08  6.90882881E-09 -2.31008187E-08  1.11682490E-08  1.35411591E-08
  3.24916748E-09  1.50616476E-07 -8.29415526E-09 -3.09087712E-08 -1.45753256E-08
 -1.88399067E-06 -7.03894505E-07 -1.43075132E-06  3.76882148E-07 -1.61765186E-08
 -1.30884296E-08  1.23919705E-08  5.63308677E-08  3.98825316E-08  9.13919234E-09
 -3.40645387E-08  8.19258626E-08  6.98831994E-08 -1.61937665E-08  1.81857276E-07
 -4.07277713E-07 -2.37065615E-07  5.03853367E-08  6.48851759E-06  1.31872464E-06
  5.95269796E-06 -1.32276346E-06  2.70224660E-08 -1.66890885E-08 -5.57015345E-08
 -2.26893899E-08 -4.87388953E-09  1.05022382E-07 -3.19855701E-07 -5.90023173E-07
  7.04437009E-07  2.50080047E-07  5.60337668E-06  3.46666109E-06 -2.95496273E-06
 -1.13113772E-06 -2.01108641E-04  6.56375262E-05 -5.59503306E-05 -1.15201151E-05
  1.31181473E-06  8.81594105E-08  5.72188656E-08  6.46986089E-07 -1.52534497E-06
 -9.99706626E-08  3.36833553E-07  2.10314164E-07 -5.79696734E-07 -1.26464091E-07
 -5.54689835E-06 -6.64146326E-07  3.25559588E-06  5.51217322E-07  1.08342465E-04
 -1.67405654E-05  7.38346053E-05  4.88524001E-06 -1.08160932E-06 -3.70170448E-07
 -3.29014203E-08  1.07669815E-06  5.93367961E-07  1.15498308E-07 -4.24455254E-07
  6.49085469E-07  5.24035134E-07  2.79594482E-07  7.56756717E-06 -2.23967180E-06
 -3.51171256E-06 -1.14150238E-06 -1.59923834E-04 -3.85955035E-05 -7.18738719E-05
  7.09981292E-06  2.38750206E-06  7.07347104E-07 -1.30467379E-07  1.29491514E-06
  1.21587221E-06 -2.34219561E-07  7.20997332E-07  5.91967398E-07 -1.29952184E-06
 -2.84366560E-06 -1.07836056E-05 -2.93520596E-06  2.40902134E-06  7.89321116E-06
  2.15364524E-04  9.30256050E-05 -3.80882762E-05 -3.21879474E-05 -2.37817053E-06
 -3.17286052E-06  2.30600987E-06 -3.23082232E-06 -4.10381960E-06 -2.02663645E-07
  7.77943751E-07  2.29487462E-07  3.01694687E-06 -2.91253955E-07 -5.26981869E-06
 -5.61637802E-07 -1.21699733E-05  6.63861463E-07 -5.54541042E-06  5.10960599E-05
  1.55663050E-04 -2.99658642E-06 -4.16304543E-07 -7.60801513E-07 -6.87100353E-07
  6.22523364E-07 -1.50710775E-07  3.80321938E-08 -1.36383738E-07  3.22420898E-07
 -2.02102600E-07  5.26247208E-07  1.17675960E-06 -1.38559489E-06  2.64530776E-07
 -1.73217270E-06  1.24300683E-05  2.99979503E-05 -6.74651289E-06  6.04411274E-06
  3.25931570E-07  2.13925084E-07  1.28222793E-07  5.00294437E-07 -2.28276808E-07
 -7.28268150E-10  3.35825749E-09 -2.24839688E-07  3.59293174E-07 -9.52594619E-08
 -2.96036436E-07  1.17305721E-06 -1.21000977E-06  3.98181569E-07  6.82103180E-06
 -1.13986419E-05 -5.02215824E-06 -4.01570287E-06 -1.77359338E-07 -1.13722098E-08
  2.23394906E-07 -1.39937266E-07  4.58420903E-07  4.42450192E-09 -1.68228611E-08
 -3.75431678E-09 -3.61429951E-08  3.00667761E-08  2.96312587E-07  9.15959080E-08
  1.53834817E-07 -1.00439872E-07  4.36029749E-07 -5.01941679E-06 -2.73233633E-06
  3.91017791E-08  1.35588682E-07 -8.53464626E-08 -6.28454481E-08  6.43156045E-08
 -7.45873139E-08  2.20825304E-09 -4.09211866E-09 -8.21827050E-08  4.86073513E-08
 -6.49714706E-08 -3.09958631E-07  4.59841834E-07 -3.30928086E-07  2.41022183E-07
 -1.11677663E-06 -6.55826904E-06  3.40231437E-06 -1.51113556E-06 -1.56476983E-07
  5.54033060E-08  1.05197858E-07 -1.38268869E-07  8.85466418E-08  2.73984000E-08
 -8.43989436E-08  1.01283417E-07  1.38892143E-08  5.41654695E-08  9.73371144E-07
 -6.53437475E-07 -3.40004948E-07 -2.94854929E-07 -2.02796891E-05  5.51951304E-06
  1.62145076E-05  4.39261509E-06  2.76900766E-07  1.15727402E-08 -1.10304801E-07
  2.16321937E-07  4.23568696E-07  5.50403532E-08  1.09653910E-08  7.70371145E-07
 -4.10680275E-08  2.24468373E-08  9.54721049E-09 -1.89450782E-08  2.17931723E-07
 -2.04264899E-08 -2.91356707E-08  1.57904545E-09 -8.38016586E-09  3.31313988E-08
 -1.98405712E-07 -5.29811569E-08  3.20578917E-08  4.21717245E-08  2.79557966E-09
 -5.34931382E-09  2.17961395E-07  3.82595903E-06  6.29836552E-08 -1.58068948E-08
  9.33148936E-09  8.48078081E-07 -7.11742398E-06 -1.14599452E-05  1.01090473E-06
  7.31951662E-07 -3.14345779E-07 -1.29011197E-06  1.33665902E-05  1.19009138E-05
 -1.08089708E-07  6.84908607E-07  3.38350193E-07  7.27955164E-07 -6.99949736E-06
 -1.36160222E-05 -8.99391574E-07  8.60679729E-07 -4.87923378E-07 -2.46413952E-06
 -8.00415311E-06 -1.07145029E-04 -4.30427684E-06  1.87833265E-06  5.70228147E-07
 -1.69606367E-07  2.32910776E-07  2.29578264E-05 -3.77168860E-07  9.02941500E-07
  5.17144376E-07 -2.77951401E-07 -5.46606862E-07 -7.78552932E-06  7.66749258E-08
  5.95696259E-08  1.89120732E-07  8.68506787E-08  2.42975879E-08  1.33835319E-06
  1.84090939E-07 -1.53927401E-08 -6.41304702E-08 -1.86022944E-08  1.77304592E-06
  1.58892248E-07 -3.62071724E-07 -3.29142500E-07 -2.16894588E-07 -5.75536144E-07
 -1.65084754E-06  2.83355927E-06  1.48110046E-06  1.65691129E-06 -1.92040973E-06
  6.79471773E-06 -1.58824479E-05  6.31379272E-02  6.01791167E-02  9.97689491E-02
  4.39426538E-01  4.18834272E-01  6.94371333E-01  1.24071002E-02  1.18239028E-02
  1.96024282E-02 -4.55625879E-03 -4.33571745E-03 -7.18778996E-03  2.56460335E-03
  2.43219535E-03  4.03159588E-03 -8.84989802E-04 -8.32234814E-04 -1.37661541E-03
  2.28404545E-04  2.22989416E-04  3.54995609E-04 -5.57487250E-06  1.45241737E-05
 -1.44257967E-05  1.81074180E-05  2.58858641E-06  1.56752176E-06 -4.33233860E-06
  4.44126150E-06 -5.89137305E-06 -2.14539197E-06  1.02548576E-06 -2.58872166E-07
 -4.52204098E-08  6.95865162E-07  3.83556273E-06 -6.66278075E-08 -5.36902674E-08
 -1.73598100E-07  6.12319848E-07 -5.55977662E-07  1.69696499E-06 -2.44106284E-06
 -1.08175162E-05  4.72277207E-06  6.02059624E-08  5.24764038E-08  2.92936167E-08
 -3.23209082E-07 -2.83025519E-07 -1.57473863E-07  9.24952318E-07  8.20208016E-07
  4.52371334E-07 -1.70922337E-06 -1.56829664E-06 -8.44716469E-07  2.40322839E-06
  2.40515273E-06  1.21990513E-06 -7.89662181E-08  7.13208362E-08  6.51503328E-08
 -3.80348031E-08  1.21645895E-07  2.82176921E-07 -2.57801118E-07 -2.32650775E-07
  1.25753114E-07 -4.36460255E-07 -5.64682248E-07  5.27280305E-07  4.32700866E-07
 -1.75451751E-07  8.23759609E-07  1.15208832E-07  3.42278470E-08  7.61590048E-08
 -1.14283888E-08 -1.68854554E-07  1.12564818E-07 -1.47664367E-07 -3.70154090E-09
 -3.77559492E-09 -7.46215557E-09  2.68950176E-08 -1.53204148E-08  5.36390358E-08
 -1.18655264E-07  6.65325122E-06 -3.59984921E-06 -8.28592090E-08  4.90349792E-08
 -2.07063326E-09  4.44657386E-07 -2.64573857E-07  1.18156821E-08 -1.26191864E-06
  7.61430043E-07 -3.92449880E-08  2.26592902E-06 -1.42325879E-06  1.00356720E-07
 -2.78557244E-06  1.97054182E-06 -2.42987126E-07  4.34623161E-08  2.00061672E-08
  8.40364860E-08 -9.78584262E-09 -2.50931836E-08 -1.44390165E-07 -7.71010501E-08
 -2.89319370E-07  3.97922177E-08  1.14927032E-07  1.76755776E-07  2.53152536E-07
  5.12917056E-07 -1.92415710E-07 -5.69513401E-07 -6.79987588E-08 -3.75630890E-08
  4.23146462E-08 -3.58676660E-08 -6.01032666E-09  3.84868472E-08 -5.45402469E-08
 -1.60149085E-01 -2.43411439E-01 -1.06488260E-01  5.02845194E-01  6.13018641E-01
  5.25535110E-02 -1.00685223E-02  2.17538748E-03 -9.85839483E-04 -2.56199387E-04
  1.02292454E-04 -1.40871156E-04 -1.17082018E-04  5.36093362E-05 -8.41347876E-05
 -9.13881146E-05  2.91957264E-05 -2.88510420E-05  1.12756559E-04 -3.10120373E-05
  2.20295176E-05 -1.74476326E-04  3.91430203E-05 -1.48908853E-05 -1.50151291E-04
 -2.38317611E-04 -1.07733409E-04  1.11901029E-04 -1.46086728E-04  1.21245867E-04
  1.05109353E-04  2.92122600E-05 -6.33818175E-05  1.27842776E-04 -1.65477508E-04
 -7.37169084E-05  6.98411054E-06  4.82467696E-05 -1.90044538E-04  4.06386795E-06
 -7.71744951E-06  2.98749532E-07 -3.18027824E-06  1.96999997E-06  2.51549378E-06
 -1.45075717E-06  2.40319344E-07 -1.24530603E-06  7.84917938E-07 -1.81101374E-07
 -6.85310081E-07  1.36991118E-05 -5.07704785E-06  2.32957933E-06  2.31932624E-06
 -8.94795371E-05  6.72545930E-05 -1.03014925E-04 -6.20696300E-06  4.01125204E-06
  7.33401037E-07  3.02932397E-07 -2.86550431E-06  6.04004288E-06  4.36613144E-07
 -2.11125865E-06  6.63200913E-06 -3.04005303E-06  1.25902799E-06  1.73901619E-05
 -3.07537721E-05  1.22118220E-05 -2.91294847E-06  5.59088929E-05  3.04655999E-05
 -8.62599084E-05 -1.38631896E-05  7.01185384E-06  4.06162731E-06 -6.08000703E-07
  3.03437219E-06 -8.37699609E-07  4.31167583E-07 -2.76771095E-06  1.77311780E-05
  5.12613062E-06 -7.12533897E-06  5.07147689E-06 -6.92223557E-05 -2.62778909E-05
  2.61734043E-05  8.40063681E-05  3.19789491E-04  2.96325272E-04 -8.20694051E-05
 -5.06155094E-06 -3.96069456E-07  1.97402736E-06  9.27385638E-06  7.02096123E-06
 -2.31709827E-07  1.04186759E-06 -2.56355275E-06  2.09139121E-06 -1.52579056E-06
 -9.93721743E-06  1.12126782E-05 -1.37255967E-05  5.77425680E-06 -1.15662379E-04
 -2.30872213E-04  4.01746548E-05 -1.90441719E-05  4.03248643E-08  1.49828168E-07
 -7.07535461E-07 -2.59841170E-06  2.91342961E-06  1.48865311E-06 -5.19585646E-06
  1.80977930E-05 -2.43936549E-06 -2.66499996E-06  4.18394050E-05 -6.79125547E-05
  3.51722427E-06  9.60809574E-06 -9.64580918E-04  1.00589369E-04  9.25240255E-04
  6.60295867E-05  5.18469534E-06 -5.00108958E-06 -6.46741486E-06  2.87343327E-05
 -4.86667916E-06 -4.79552402E-07  2.12988332E-06 -7.01685067E-06  1.64498959E-06
 -1.20516777E-06 -1.57659100E-05  4.16444121E-05 -1.17418219E-05  3.38797058E-06
 -1.03740415E-04  2.58012452E-04  7.09811373E-04  3.50881583E-05  6.57948188E-06
 -4.18447614E-06  7.10665742E-07  6.86773410E-06 -3.50864157E-06  2.14265629E-07
 -4.98150462E-07 -3.70725660E-06 -1.83162506E-06  8.28461674E-07  1.29316735E-05
  1.84850126E-05  5.03711926E-06 -2.70778254E-06 -3.84239657E-04 -4.45383869E-04
  1.52115956E-04 -9.61416530E-06  4.80915231E-06 -1.90700634E-06 -1.65908408E-06
 -1.18424333E-07 -1.56629379E-06 -1.26784695E-07  4.78557990E-07  6.42880682E-07
  2.62019011E-07  6.76580233E-07 -9.04466831E-06 -4.77466443E-06 -9.05910258E-07
 -2.23606550E-06  2.85819260E-04 -8.81374724E-05  1.32949765E-05 -2.87763710E-06
 -1.25461030E-06  2.99505874E-07 -8.28992078E-07  9.06880738E-07 -1.03532001E-06
  3.04956759E-06 -1.06195747E-05  1.50092751E-05 -1.03082731E-05 -6.24049366E-06
  1.89425749E-04 -8.96980012E-05  4.95714923E-05  2.96977897E-05 -4.28118077E-03
  3.77657212E-03  2.65547814E-04 -7.66737221E-04  5.17196814E-05  2.55809086E-05
 -9.12518356E-06  6.33092971E-06  1.89821900E-05  4.67133240E-08 -1.65404208E-07
 -1.53371931E-07  9.24361968E-08 -1.37693246E-07  1.80571077E-06  1.20215385E-07
 -3.46548977E-07  5.11635276E-07 -2.69129377E-05  1.68558749E-05  1.61052529E-05
 -2.56041046E-06  3.00166669E-07 -2.09423130E-07  1.52823709E-07 -9.51141254E-07
 -9.56132706E-08 -3.42254841E-08  1.16132417E-07  5.12204001E-07 -1.65010659E-07
 -3.56125459E-08 -1.73112427E-06 -2.34909268E-06  1.01434522E-06  2.61672225E-08
 -1.08587054E-06 -6.11478446E-06 -1.35868849E-05  5.57883598E-07 -3.96584520E-07
  1.04160726E-07  1.86755036E-07  5.50831831E-07 -1.42316225E-07 -4.20653705E-08
  1.54960487E-07  5.72637132E-08  2.54421406E-07 -2.75206472E-08 -1.96920455E-06
 -7.89569360E-08 -1.46025250E-06  1.81751260E-07 -1.52475708E-05 -7.95532204E-06
  1.07686673E-05 -2.54331717E-07 -5.27421219E-07  6.11058537E-08 -3.15340715E-07
  8.80292132E-08  4.87837220E-07  2.42997880E-08 -6.87521150E-08 -1.99865738E-07
 -1.34194926E-07 -5.45651986E-07  1.03528707E-06  1.94001486E-07 -4.85134404E-07
  2.08833072E-06 -4.89659139E-05  3.68036756E-05  5.97886761E-06 -4.16859611E-06
  5.49344888E-07  1.96593305E-07 -3.13771733E-07 -4.49177786E-07 -9.66242003E-07
  2.22284906E-08 -4.83735112E-08  1.50811886E-06 -2.08440011E-07  1.65289552E-06
 -2.55542243E-06 -7.46913223E-06 -6.05856759E-07 -5.48086114E-06  3.61979089E-05
  4.44732581E-05 -6.36529357E-05  2.33044485E-05 -1.63003375E-06 -5.56971273E-08
  4.51766940E-07  3.34217740E-06  3.54967122E-06 -1.26204165E-06  5.00475094E-06
  1.92628167E-05 -3.44064360E-06 -1.05763857E-06 -9.67867274E-05 -1.07670636E-04
  3.94046436E-05  1.10410658E-05  2.25175202E-03 -2.13980652E-03 -4.16422871E-04
  3.95914511E-04 -1.41361781E-05  6.78375370E-06  3.39039734E-06 -3.42857502E-05
  3.52452857E-06  2.17310102E-06 -7.85654474E-06 -8.91186560E-06  1.75050952E-05
  8.36775229E-08  1.51361482E-04  5.64111068E-05 -8.89575405E-05 -5.73253483E-06
 -3.15002632E-03 -1.37740526E-04 -1.91507749E-03 -1.56969286E-04  3.84870968E-05
  2.27388535E-05 -2.06641412E-06 -4.17837137E-05 -3.09607203E-06 -4.73829780E-06
  1.65920541E-05  1.58795534E-05 -8.80677376E-06  1.32593883E-06 -2.33315495E-04
 -1.46593156E-05  2.45843752E-05 -1.17982615E-05  4.35597415E-03  6.19557201E-04
  2.10969676E-03  1.34815480E-04 -5.27870445E-05 -2.90665066E-05  1.49617470E-05
  3.94353866E-05 -6.18420083E-05 -7.22700548E-06  2.48482425E-05 -4.98244006E-06
  4.23333768E-05 -1.61808924E-06  1.05837631E-04  7.32539793E-05 -2.25180620E-04
 -2.45776306E-06 -3.09679362E-03 -1.08781359E-03  2.73732324E-03  3.55635497E-04
  7.70446725E-05  3.37548153E-05 -1.92433234E-05 -1.36053446E-05  2.16149399E-05
 -3.52855463E-06  1.20127246E-05  4.72104587E-05  2.30054784E-06 -7.72389840E-06
 -1.80072162E-04 -2.09671410E-04 -5.87493730E-05  3.35317404E-05  3.70315392E-03
  3.46704222E-03 -1.97344896E-03 -7.49679883E-04 -1.37241877E-05 -2.57486584E-05
 -2.29860152E-06  7.68736827E-05  2.74065191E-05  2.54170405E-07 -7.79758280E-07
  2.29314193E-06  2.68150368E-06 -9.60658814E-07  4.83407849E-06 -7.53493125E-06
 -1.11778421E-05  2.93522277E-06 -1.80709355E-04 -1.47316276E-04  8.33157785E-05
 -2.14925607E-05 -1.54948981E-07 -1.27580320E-06 -8.88157642E-07  1.10175963E-07
  7.33469307E-07  3.96815960E-07 -1.36140676E-06  8.45893006E-07 -1.19528334E-07
  5.04958633E-07  1.29948705E-05 -3.41978405E-06 -2.73422884E-06 -2.26097466E-06
 -8.68174583E-05 -8.02549138E-06  5.50952447E-05  1.41299046E-05  2.99239304E-06
 -8.04379915E-07 -1.52635825E-06 -2.23691873E-07 -3.48428467E-06  2.20687903E-07
 -7.19763570E-07 -1.15673100E-07  7.22254994E-07 -2.26253650E-07  3.03802676E-06
  1.50333635E-07 -5.84182110E-06  4.15469129E-07  5.44995736E-05  3.85627348E-05
 -8.57449153E-06 -1.92832027E-06  4.45693051E-07  3.65177071E-07  4.60523142E-08
  1.15778929E-06  2.11566244E-06  3.49121461E-07 -1.20355797E-06  1.09451272E-07
 -3.52705835E-07  3.86062893E-07  1.23151637E-05 -1.62649335E-06 -3.20034996E-08
 -1.82327590E-06 -9.50150241E-05  5.65332822E-05  2.04272502E-05  1.95663512E-05
  2.58757147E-06 -9.55411461E-07 -1.07920001E-06 -5.29017079E-07 -9.37026243E-07
  1.80694615E-07 -6.13840813E-07 -6.02313493E-07  2.90521105E-06  1.69362610E-07
  2.99733496E-06  5.54947749E-08 -1.50896892E-05 -1.07010678E-06  2.43919359E-04
 -6.05016184E-05 -6.72963869E-05 -3.14864473E-05  2.28911994E-06 -6.56384695E-09
  1.64025849E-06 -4.75229913E-06  1.87534464E-06 -5.84014622E-08  2.54907972E-08
 -1.95203981E-06 -1.15749613E-06 -2.33607111E-07  1.57857934E-07 -6.04740184E-07
  5.35452872E-06  2.78373285E-06 -3.87122340E-07 -3.26265534E-07  7.25397841E-08
 -6.16986191E-07  4.96255388E-06  3.44784287E-06 -3.02527070E-07 -2.93305512E-08
 -2.03012058E-07  2.28351904E-06 -1.18266395E-05 -4.63811300E-05 -2.67369014E-06
 -3.22427151E-06  1.25374629E-06 -2.42440178E-05  3.79123364E-04  3.86270855E-04
 -2.60269452E-05  2.73411000E-05  5.73964109E-07  2.68551451E-05 -2.82164654E-04
 -3.23708428E-04  1.00689768E-05 -2.23402733E-05  1.36197293E-06 -2.79568897E-05
  1.59319685E-04  4.30095633E-04  1.64611804E-05 -7.76802095E-06 -4.73948326E-06
 -5.15171124E-05  5.19312934E-04  7.45503986E-04 -9.92036607E-05 -7.82179236E-05
  1.98010601E-05  5.65215544E-06 -1.57029059E-05 -3.20260312E-05  1.63244243E-06
 -4.90451274E-06 -2.29642356E-06  3.29208095E-06 -1.09111756E-05  8.76272732E-06
 -1.27989017E-06 -3.87186067E-07 -9.08019374E-07  8.76638007E-07  1.22234350E-06
 -4.90330455E-06 -1.04626337E-06 -7.03391421E-07  3.65211720E-07  6.86698076E-07
 -3.48081422E-06 -4.08699036E-06 -4.54493276E-08  1.14726790E-06  9.23009406E-07
 -6.89972315E-08  1.02931678E-06 -1.13999767E-05  3.25401441E-05 -7.07818890E-05
  8.67773898E-05 -3.69049095E-05 -1.06830066E-04  1.45490233E-08  1.92683297E-10
 -7.06190982E-09  1.31698865E-06 -7.78889898E-07 -9.55627776E-08 -5.37756754E-06
  3.01276181E-06  3.23718839E-07  2.83197526E-06  4.39216187E-06 -1.84466458E-07
  4.50791121E-05 -5.37190195E-05 -1.33540534E-06 -1.13885155E-04  1.21603441E-04
  4.46273567E-06 -1.78298897E-04  1.36002681E-04  5.99380264E-07  3.00789091E-06
 -1.33157407E-07  3.61723940E-07 -1.09056091E-06  4.45673905E-06 -1.62833541E-05
  3.12704334E-07 -1.11519756E-06  5.02046204E-06 -2.53471338E-05  8.54868310E-05
  1.75422955E-06 -7.45463854E-08 -2.08816826E-05  1.41290555E-04 -1.33220648E-06
 -2.01238158E-06 -9.19586387E-07  4.28835353E-06  4.88990496E-06  8.42497529E-07
 -6.59193362E-07  6.64852847E-06 -2.72184750E-06 -8.63083693E-09 -8.15297846E-08
  4.51906217E-09  6.32996128E-08  4.52869782E-07 -1.52597847E-08 -1.83633836E-07
 -1.28371835E-06  4.05073741E-08  3.73780582E-07  2.31869846E-06 -4.56078049E-08
 -6.24160923E-07 -2.90614388E-06 -5.23721449E-08  1.24160879E-08 -7.97998727E-08
 -3.37129588E-08  2.66093835E-08 -2.01710151E-08 -3.69767068E-08  2.79659102E-07
  1.14238964E-07 -8.05532317E-08  5.54134906E-08 -4.01333088E-08 -5.54827981E-07
 -1.60412137E-07  2.79739520E-08  1.12524444E-07 -5.49172452E-08 -7.62381089E-09
 -4.27550006E-08  1.48417847E-09  3.81978519E-08 -4.62801392E-09 -7.69233643E-08
 -1.60152721E-01 -2.43429084E-01 -1.06456653E-01  5.02850153E-01  6.13020516E-01
  5.24613608E-02 -9.90304821E-03  1.53591184E-03 -8.73953106E-04  1.02381991E-04
 -4.46294131E-04  1.67404193E-04  4.72270204E-05 -2.17527735E-04  7.33834158E-05
  3.29459220E-05 -1.07225050E-04  6.02538923E-05 -3.68740271E-05  9.24514410E-05
 -6.87805734E-05  5.82247864E-05 -1.66806721E-04  9.97568326E-05 -6.18381678E-05
  1.67543543E-05 -7.05978612E-05 -8.87348767E-05 -4.10581818E-05  5.43303363E-05
 -1.08453979E-05  4.45008481E-05  5.88645404E-05  2.62073190E-05 -7.53283041E-05
  9.24886174E-06 -4.09384940E-05 -6.31511842E-05 -2.30978711E-05  7.32457822E-06
  1.95256955E-06 -7.16653219E-06  6.13709135E-06  3.06608402E-06  2.99145620E-06
 -5.38271112E-06  3.31953322E-09  8.65777591E-09 -7.65195064E-09  2.08003756E-08
 -7.75564759E-08  1.53213111E-07 -2.46616565E-07 -7.71206529E-06  3.82767417E-06
 -4.38186592E-08 -7.87644061E-09 -2.26899704E-08  2.36544896E-07  4.17549846E-08
  1.21150117E-07 -6.83262259E-07 -1.16092584E-07 -3.40275001E-07  1.29540374E-06
  1.90947961E-07  5.90315007E-07 -1.94101212E-06 -1.23900157E-07 -6.27824721E-07
 -2.77686170E-08 -6.30523612E-08  5.09440195E-08 -9.88183075E-09  2.41832522E-08
  9.79954242E-08  2.29015669E-07 -1.81168733E-07  4.20086376E-08 -7.94121551E-08
 -1.32703237E-07 -5.33660739E-07  3.98510518E-07 -2.80300378E-07  2.07432749E-07
  4.14222107E-08 -1.06170782E-07  3.43053123E-08 -3.53022854E-08  6.27166207E-08
 -1.63194606E-08 -1.17285189E-07  1.04645237E-07 -4.40342485E-07 -9.61101604E-07
  4.71793726E-06  7.53273622E-07  1.69817180E-06  4.64845614E-06 -2.11869207E-05
 -1.77636225E-06  1.54767203E-04  7.51611769E-05  4.61382823E-06 -5.70382173E-06
  5.66156290E-06 -1.27726684E-06  1.75761350E-06  2.20942838E-07 -3.30150195E-06
  3.76521716E-07 -2.32159415E-06 -8.01772035E-06  8.13104851E-06 -2.53084600E-06
  1.05623725E-05  3.28556470E-05 -2.76919032E-05  9.20498053E-06 -4.45172543E-05
 -2.47445422E-04  4.72147159E-05 -2.94385656E-05 -3.48518562E-06  3.25547537E-07
 -7.02998799E-07 -9.53810965E-07 -7.05825431E-06  1.56008787E-07 -8.23444275E-07
 -2.87829919E-07  1.19449883E-06  3.84139791E-08  8.57653950E-06  6.85929528E-07
 -6.86479309E-06 -1.38300635E-07 -4.27285141E-05  4.94348851E-05  8.34683134E-05
 -9.15333547E-07  2.66131733E-06 -3.26829460E-07  1.28188550E-07  4.34574864E-06
 -1.37885538E-06  7.72325698E-07 -2.64139121E-06 -4.59950387E-06  1.03355965E-05
  1.69011444E-07  2.50189405E-05  1.69243906E-05 -2.97531118E-05 -1.33189982E-06
 -1.49756862E-03 -1.06587994E-03 -3.53668870E-04  6.61675227E-06  3.12031659E-06
  4.58214537E-06 -3.27391592E-06 -1.12041888E-05 -1.56508259E-05 -4.33570101E-09
  2.24968269E-07 -2.00843956E-06 -4.26195681E-06 -1.38331458E-06 -1.63659686E-06
  1.12531963E-05  2.72210474E-05  4.28085277E-06  7.70218492E-05 -6.25702340E-04
 -1.77491264E-04  2.35170878E-05  4.86397702E-06 -5.13019814E-07 -1.92399349E-06
 -1.94233676E-06 -4.51461139E-06 -3.80327908E-07  1.57944341E-06  1.40463319E-06
 -3.56748907E-06 -6.74130550E-07 -1.12399187E-05 -2.60924563E-06  1.71202269E-05
  2.38606441E-06 -6.39903681E-05  6.73820800E-05 -1.19345609E-04 -6.73605468E-06
  2.00398873E-07  7.22970497E-07  4.38530642E-07  1.66563020E-06  3.13521804E-06
 -1.40408474E-07  5.29790765E-07 -3.27661160E-07  8.32615610E-08  2.62331802E-07
 -6.93760270E-06  1.74138950E-06 -1.81513802E-06 -7.23227888E-07  1.91167953E-04
  9.43062481E-06 -2.76111348E-05 -1.18881624E-06 -5.49661492E-07  4.83865264E-07
  1.75697295E-07 -1.45366806E-09 -4.22171942E-09  2.60078190E-06 -9.33026722E-06
 -3.12889047E-06  1.36823957E-05  3.15668860E-06  1.92561559E-04  2.93612524E-05
 -6.60334364E-05 -7.95333781E-06 -4.44068717E-03 -3.08920600E-03  2.68410504E-03
 -6.17097961E-04  5.63150820E-05 -1.36585725E-05  2.68601564E-05  2.95026460E-05
 -4.67643274E-06  1.51381791E-07 -3.26786715E-07  1.74463725E-06 -3.48862668E-06
  8.03172831E-07  7.06847498E-06 -6.31355822E-06  1.83798411E-05 -3.07963555E-06
 -2.41438311E-04 -3.84833003E-05 -5.15411846E-04  1.59803531E-05  2.30882478E-06
  1.86034660E-06 -4.34965986E-07 -9.29724708E-07  1.05673978E-06 -1.73442641E-06
  6.68478421E-06 -1.25639596E-05  1.99296053E-05 -3.55447763E-06 -1.23068957E-04
  6.26565237E-05 -1.23516807E-04  2.16180506E-05  2.95255045E-03  1.06814173E-03
 -2.20343401E-03  3.51172870E-04 -1.84874026E-05  5.78932163E-07  6.60876984E-06
  3.31660978E-05  1.86876659E-05  2.71739043E-06 -9.69830766E-06 -1.75868450E-05
 -1.74885192E-05  4.63280184E-06  1.81283517E-04  9.27045789E-05  9.01908693E-05
 -1.76406437E-05 -4.50435167E-03  1.45577684E-03  1.74332713E-03 -9.93112211E-05
  4.50150165E-05 -1.31593544E-05  1.86710979E-05 -2.12649524E-06  4.60257389E-05
 -4.66200177E-06  1.62721933E-05  6.54102840E-06  3.51160016E-05 -1.11226768E-05
 -2.44697377E-04 -6.63042992E-05 -1.24654125E-04  3.73488591E-05  4.79953474E-03
 -2.57574162E-03  9.72320537E-04 -4.06495681E-04 -4.44419158E-05 -7.56666615E-06
 -1.89236225E-05 -9.03462725E-05  2.62700996E-05 -8.26361970E-06  2.74496625E-05
 -1.01595006E-05 -1.39060850E-05  9.75961268E-06  1.31212613E-04  4.04623206E-05
  1.46015656E-04 -6.57881440E-05 -4.36530538E-03  1.12574368E-04 -2.87171660E-03
  6.19607038E-04  1.02510199E-04 -1.77327406E-05  1.63876594E-05 -1.71884161E-05
 -1.14858587E-06 -5.13931685E-06  1.75659941E-05 -2.82077784E-05  2.75149096E-05
 -1.38028633E-05 -2.65904195E-04  1.67463648E-04 -7.69187024E-05  5.35178319E-05
  5.51979841E-03  1.43459956E-03  3.45962071E-03 -5.32077866E-04 -4.08444146E-05
  2.20110336E-05 -2.08489674E-05 -1.59021991E-05 -1.08721712E-04  1.79594943E-07
 -4.15604631E-07 -1.49323655E-06 -1.25585497E-06 -2.06114412E-06  3.96543893E-06
  6.55200784E-06  5.81463645E-06  6.69946616E-06 -2.35638340E-04  1.26430129E-04
 -2.14477426E-04 -5.35019669E-05  1.87935413E-07  1.44023545E-06 -1.33170864E-06
  1.97216289E-06 -1.01558390E-07  2.18340056E-07 -6.99386093E-07  2.59933867E-07
  3.70370137E-07  5.27447303E-07  6.69463655E-06  2.20838844E-06  8.21793787E-07
 -2.39968792E-06  1.89006525E-05 -6.60246577E-05  3.53563402E-05  2.58007561E-05
  2.40381702E-06  1.64474211E-06  1.02892956E-07 -1.73260780E-06  2.50096118E-06
  2.03850290E-07 -6.63183172E-07 -3.33136529E-08 -3.35498172E-07 -3.20644964E-07
  4.42699734E-06  1.84424718E-06  2.44906274E-06  9.31419928E-07 -3.22437752E-05
 -4.28210108E-05  1.50213786E-05  1.98779447E-06  8.28356985E-07 -6.34357707E-08
  3.00337930E-07  4.94525632E-07 -1.01473096E-06  2.50615387E-07 -8.61288516E-07
 -1.33673489E-07  2.47696548E-08  2.05994024E-07  7.42840594E-06  2.75084767E-06
 -1.48209120E-07 -1.30060492E-06  1.06110642E-05 -3.57549922E-07  3.69506964E-05
  8.81521504E-06  1.44725737E-06  9.81165584E-07 -3.32190118E-07  9.54406361E-08
  1.15129676E-06  2.09190423E-07 -7.02681680E-07 -1.19044932E-06 -2.13341354E-06
  2.02172199E-07  5.62668040E-06  7.15222211E-06  9.07527164E-06 -8.22914764E-07
  9.63598071E-05  7.74641748E-05  5.89005619E-05 -2.59393281E-05  2.28038092E-06
 -1.09142363E-06 -6.47080774E-07  2.42733892E-06  2.28941636E-06  3.27453891E-08
 -1.18620127E-07  3.83024170E-07 -2.21518705E-07 -1.01926487E-07  1.72176434E-06
 -1.82153806E-06  5.47230056E-07  3.03664100E-07 -3.73281251E-05 -1.90229464E-05
 -5.17111705E-06 -2.84552452E-06  3.26639038E-07  9.50869045E-08 -5.29289421E-08
  1.37908492E-07  8.74322533E-07 -3.58242292E-08  1.20948568E-07 -1.27945820E-08
  5.43848242E-07 -9.88390106E-09 -1.47030659E-06 -1.52760670E-07 -2.59913715E-06
 -5.03697784E-08  9.30846846E-06  1.12366727E-05 -9.98452961E-07  1.47380478E-08
 -2.97638900E-07 -1.30637102E-07 -2.40886682E-08 -2.89340803E-07 -3.98377440E-07
 -4.87953381E-08  1.80694873E-07 -1.04055158E-07 -5.54449837E-08  2.55452835E-08
 -2.08624590E-06  5.30141856E-07  4.56371357E-07 -6.37711098E-08 -7.79320846E-06
 -9.10109021E-07 -9.89254975E-06  1.41019183E-06 -5.23415583E-07  3.47572299E-07
  1.91356072E-07  1.61356980E-07 -1.53977267E-07 -9.50996597E-09  6.04097955E-08
  6.17516425E-07 -3.18980732E-07 -5.09855500E-07  5.05532390E-07 -1.42245181E-06
  1.27594655E-06  1.98290445E-06 -3.34910157E-05 -1.48765652E-05  1.67884590E-05
 -7.24159273E-06  7.35856836E-07  1.54985490E-08  4.41563371E-07 -5.87442795E-07
  8.94748165E-07 -5.11327510E-08  2.26712201E-07 -1.80691164E-07  1.27503676E-06
  1.82793712E-06 -4.61445499E-06  2.04507800E-06 -5.02262374E-06 -5.91175988E-06
  3.92991030E-05  4.83965263E-05  4.45181897E-05  2.35278408E-05 -1.91971297E-06
 -4.03932384E-07 -1.89166990E-07  9.39480631E-07 -4.24590830E-06 -3.13489235E-05
  4.54079318E-04  4.77755822E-04  6.94608280E-06 -3.86223903E-05  6.58502759E-06
  2.45742718E-05 -2.73853906E-04 -3.86130917E-04  3.38632872E-05  9.39035585E-07
  1.40468983E-07 -4.88132109E-05  4.41627374E-04  5.93078575E-04 -4.60966819E-05
 -2.21663835E-05  1.14638224E-05 -6.51682997E-05  6.12748367E-04  8.16278394E-04
  1.02236905E-04 -4.29655993E-06  2.03278887E-05  5.43350402E-06 -2.96828782E-05
 -1.30687208E-04  6.17618611E-06  2.12943298E-06 -3.09183788E-06  2.30618319E-06
  1.70468957E-06  2.63180569E-05  8.43431638E-07  2.48435124E-07 -1.09477072E-06
  9.02942055E-07 -1.98656920E-06 -9.33346092E-06  1.19248993E-06 -9.16109468E-07
  2.83846126E-07  1.70236512E-06 -1.61540448E-05 -1.71900745E-05 -1.08236741E-06
  8.96757651E-07  7.82113616E-07  1.28428247E-07 -2.40927442E-06  3.87608355E-07
  3.55332025E-07 -8.26322567E-07  5.71108182E-08 -4.37249014E-07  3.19530413E-06
  1.57834225E-06  2.43133985E-07  1.20275598E-08  1.24312344E-07 -5.35349564E-07
  3.82761156E-06  3.07485228E-06  8.25109122E-09 -1.99069144E-07 -2.53415101E-07
  2.23003918E-06 -1.36111375E-05 -6.92288982E-05  3.81494312E-06 -6.22914303E-07
  1.49597584E-06 -9.78695057E-11  1.20678941E-09 -1.38328437E-08  4.04437485E-08
 -9.26921356E-08  1.30513224E-07 -4.96392977E-07  8.06391390E-07 -1.13549548E-10
 -1.30280372E-10  6.95540566E-12 -1.02100242E-08 -1.23915776E-08  6.51080522E-10
  4.96989686E-08  6.07768784E-08 -3.23971423E-09 -2.04293717E-07 -2.56582778E-07
  1.52152311E-08  3.65372104E-07  4.66732565E-07 -3.53530584E-08 -5.37325461E-07
 -4.58092466E-07  8.09040622E-08  1.51427005E-06 -5.29252362E-07 -1.60286659E-07
 -3.84001117E-08 -1.07836126E-08  7.67465417E-09  1.28411730E-08 -5.00268345E-08
  1.50779819E-07  4.10104399E-08 -2.93926973E-08 -4.86989721E-08  2.00067427E-07
 -4.37047585E-07 -9.52764791E-08  6.92016284E-08  1.24602868E-07 -6.24338365E-07
 -1.60152721E-01 -2.43429134E-01 -1.06456515E-01  5.02849845E-01  6.13021089E-01
  5.24601191E-02 -9.90131603E-03  1.54002373E-03 -8.75377659E-04  3.28435723E-04
  3.17133580E-04  1.74461600E-04  1.61972880E-04  1.52501606E-04  7.68668975E-05
  7.34395983E-05  8.29890566E-05  6.18343873E-05 -5.79574576E-05 -7.83997104E-05
 -6.99092759E-05  1.10061374E-04  1.34314796E-04  1.01656877E-04 -5.99577607E-05
  5.48627048E-05  5.11899113E-05  5.31878317E-06  9.65119505E-05  5.31879422E-05
 -3.53155261E-05 -3.18330206E-05 -4.47632142E-06 -6.35981842E-05 -7.43019940E-05
  3.43602813E-05  2.77572413E-05  9.29984046E-06  6.60340726E-05  7.45916252E-06
  4.73484171E-06  5.23752437E-06 -6.23783535E-07 -7.11070073E-06  3.24126570E-06
 -5.02014676E-06  1.33030416E-06  2.03669950E-06  8.44402921E-07 -4.05227295E-06
 -5.34405051E-06  9.63020503E-08 -6.89887777E-07 -7.00955083E-06  4.30812340E-06
  2.84953931E-08 -4.83352597E-08  2.91622516E-09 -1.58714729E-07  2.81996336E-07
 -2.43257601E-08  4.56238812E-07 -8.03300114E-07  7.16101086E-08 -8.57421960E-07
  1.49716849E-06 -1.56876954E-07  1.21707350E-06 -2.13158586E-06  3.32332557E-07
 -3.57611116E-08  2.09993589E-10 -7.36974830E-08 -2.98302840E-08 -1.92765514E-08
  1.27765776E-07  8.38303907E-10  2.67023193E-07  1.13501015E-07  5.91436553E-08
 -2.10044287E-07 -5.28187310E-08 -5.31980825E-07 -1.77210333E-07  6.15327091E-08
  8.33447482E-08  3.77055115E-08 -4.04825691E-08  1.10915603E-07  3.71879535E-08
  5.06820359E-08 -9.91548963E-08  6.01408790E-08  1.36500657E-07 -8.24738152E-08
  1.91874912E-07 -9.91198960E-07  1.49866931E-06 -2.12202501E-06  1.07102533E-05
 -7.46230278E-06  5.95406062E-08  3.30173645E-08  1.78211200E-08 -3.19679374E-07
 -1.75725288E-07 -9.47551614E-08  9.15433479E-07  4.89357306E-07  2.65553946E-07
 -1.68375469E-06 -8.29365271E-07 -4.58128411E-07  2.23657310E-06  8.33323237E-07
  4.85464109E-07  1.48949736E-08  6.97753250E-08 -4.97950056E-08 -2.92219886E-08
 -6.81319436E-08 -4.13505393E-08 -2.46977045E-07  1.74998638E-07  8.66402133E-08
  2.51427167E-07 -3.36503526E-08  5.44797702E-07 -3.76481768E-07  4.73239310E-10
 -6.28872618E-07 -3.31737905E-08  7.68511232E-08 -1.37836246E-08  2.20721161E-08
 -2.03195184E-08 -3.45811574E-08 -8.72501935E-08  3.60159397E-07 -2.22556540E-06
 -2.78750348E-06 -1.07204244E-05 -2.66997935E-06  9.74756456E-06  6.60866805E-06
  4.10623366E-05  9.66718421E-06 -3.56979398E-05  8.25180812E-05 -2.31312964E-04
 -2.97833763E-05 -3.38713331E-06  6.82859788E-07  5.34035355E-07 -5.53500695E-06
  4.01873829E-06  1.69745941E-07 -8.94982103E-07 -8.46957442E-07 -8.22742454E-07
 -3.62622953E-08  9.15235972E-06  5.34067717E-06  3.97355386E-06  7.19620036E-08
 -4.65762869E-05 -9.44064631E-05  5.12834192E-07 -1.23378892E-06  2.66630255E-06
 -2.57446594E-08 -3.24736856E-07 -3.35722986E-06 -3.05910777E-06  1.19678328E-07
 -5.14573686E-07 -3.60159244E-06 -3.15721545E-06  8.26043139E-07  2.46359164E-06
  1.60363430E-05  1.46316452E-05 -1.98635316E-06  1.47501049E-04 -4.40713201E-05
  5.60771442E-05 -8.92210320E-06  5.81797913E-06 -9.02444047E-07 -1.99461902E-06
 -2.96784976E-06  1.41871131E-06 -1.23137679E-09  2.15475501E-07  4.62683892E-06
  4.27372213E-07 -1.37136382E-06 -9.64935800E-07 -2.88187014E-05 -3.81132081E-06
  4.24505957E-06  7.15864223E-05  4.57068649E-04 -4.48896113E-04  2.65528561E-05
  5.06867698E-06  1.85211653E-06  9.54099769E-07 -2.89374002E-06  4.02628711E-06
 -3.47741623E-07  1.46166386E-06  2.40740936E-06  2.96365311E-06 -8.06260919E-07
 -1.01305290E-05 -1.33395135E-05 -1.06604599E-05  2.97887872E-06 -7.71577800E-05
  7.66034422E-05  1.14920356E-04 -8.23589739E-06  4.27954352E-07 -6.92740235E-07
  4.51445216E-07  1.95894891E-06 -3.16379155E-06  7.99336335E-07 -2.73852951E-06
 -6.57102940E-06 -9.03586682E-06 -1.19315420E-07  2.66927232E-05  1.70904149E-05
  2.88998497E-05 -1.19621954E-07 -1.50188281E-03  8.19937925E-04 -7.56117987E-04
  3.05097097E-05  3.25096687E-06 -1.21907673E-07  6.04030129E-06 -7.88610719E-06
  1.75897061E-05  2.58405312E-06 -9.26265944E-06 -1.03063474E-05 -9.55921528E-06
  3.17398714E-06  1.90807294E-04  4.21622422E-05  5.86807256E-05 -8.43229882E-06
 -4.39043199E-03 -7.26578812E-04 -4.01461334E-03 -5.27629243E-04  5.58851489E-05
 -1.96473583E-05 -2.35902078E-05 -1.75940882E-05 -2.27364452E-05  1.29095612E-07
 -2.43642859E-07  2.05782950E-06  3.36822245E-06  9.88086644E-07  6.17599857E-06
 -1.22961005E-05 -1.50417512E-05 -3.92401103E-06 -2.30824740E-04  4.54578490E-04
  2.30453751E-04  3.08293460E-05  2.24117007E-06 -1.04466244E-07  1.82353333E-06
  1.49013639E-06  4.41453276E-07 -1.20619952E-07  4.57263283E-07  2.60407789E-07
 -3.19690860E-07  2.70168956E-07 -6.44236405E-06 -1.20460435E-07  2.34886329E-06
 -7.28512845E-07  1.85346990E-04  2.81122483E-05  3.22890518E-05 -3.48411078E-06
 -4.98804494E-07 -4.72580869E-07  3.68494626E-07  1.47887752E-07  1.17784401E-07
  1.71399848E-07 -3.75482960E-07  1.69020819E-06 -4.17128306E-07 -1.82176996E-06
  3.65419807E-06 -7.74616581E-06  1.98750520E-06  5.77139283E-06 -2.34386855E-04
  1.12775528E-04  2.29527838E-04 -3.85154651E-05  1.54003774E-07  1.45223699E-07
  1.52008372E-06 -1.44683150E-06 -1.96635457E-06  2.10331404E-07 -6.70348366E-07
 -5.32770902E-07  7.79283737E-08  4.39965583E-07  6.44498053E-06 -1.52559041E-06
  1.36788191E-06 -2.17672595E-06  2.37111199E-05 -2.14578373E-06 -7.60326319E-05
  2.13371464E-05  2.41358997E-06 -8.52790678E-07  9.93349779E-07  3.14791921E-06
  4.95679501E-07  1.94622214E-07 -6.30617231E-07  3.47788261E-07  2.38562572E-07
 -2.58393961E-07  4.18838820E-06 -3.23045415E-06 -1.48344644E-07  6.70318903E-07
 -3.20196881E-05  8.94661423E-06 -4.19548419E-05  1.15264532E-06  7.31774318E-07
 -3.18552020E-07 -1.32624549E-07 -1.12313577E-06  1.34902914E-07  2.42833885E-07
 -8.32755579E-07  5.29232827E-08 -9.52743243E-08  3.76877077E-07  7.61576779E-06
 -1.31441255E-06  2.21725475E-06 -1.89068936E-06  6.04017272E-06 -2.82183493E-05
 -2.10326556E-05  8.54010426E-06  1.67941245E-06 -3.06932562E-07  8.82031022E-07
  1.12768001E-06 -5.16758432E-07  1.90486038E-07 -6.42354393E-07  2.47729770E-06
  7.34052633E-08  1.93250747E-07  4.98304179E-06 -1.15201564E-05  1.46005615E-06
 -7.98195752E-07  1.01149587E-04 -8.46456738E-05  3.82593601E-05 -2.68180578E-05
  2.11585881E-06  1.04923439E-06 -6.93471643E-07  8.72950638E-07 -3.29185903E-06
  3.49922222E-08 -1.26496842E-07  2.59446851E-08  3.20129183E-07 -1.66646155E-07
  1.65527831E-06  2.08293062E-07 -1.16604114E-06  5.41687382E-07 -2.91941283E-05
  8.15331228E-06 -1.38902205E-05 -2.47364760E-06  3.23386069E-07  8.19699744E-09
  1.65637178E-07  5.06761677E-07 -5.97883849E-07 -3.30235412E-08  1.12558886E-07
 -3.76995648E-07 -2.68321292E-07 -2.48573867E-08 -1.48197261E-06  1.87941963E-06
  1.10862248E-06  1.23281906E-08  7.94833211E-06 -5.98330217E-06  9.34578939E-06
  5.47336386E-07 -3.37802782E-07  6.60647774E-08 -1.18820398E-07 -1.38840855E-07
  4.21761627E-07 -4.04780918E-08  1.52173726E-07  9.90327988E-08  6.90567589E-08
  2.39372994E-08 -1.65441777E-06 -7.41108755E-07 -3.93984429E-07 -4.37150076E-08
 -9.06573795E-06  5.96098968E-06  3.99290095E-06  1.49727617E-06 -4.31915668E-07
 -3.12929457E-07  1.31531644E-07 -2.15686204E-07  1.53023467E-07 -1.55026955E-08
  8.87133484E-08 -8.67730100E-08  5.92430828E-07 -4.44050155E-07  2.70988997E-08
 -2.53387748E-07 -1.62558763E-06  1.70970698E-06 -3.28345263E-05 -6.87658513E-06
 -1.92519633E-05 -6.35277487E-06  5.83727006E-07 -5.50546441E-07 -1.89614160E-07
  6.71249354E-07  1.73252675E-07 -3.33911273E-08  1.43891906E-07 -7.82305344E-07
 -1.14653458E-06  1.95007486E-06 -3.76737103E-06  2.62957356E-06  5.73653829E-06
 -6.34919380E-06  3.57033713E-05 -5.57578782E-05  9.73287051E-06  2.27726738E-05
 -1.71568600E-06  5.94007857E-07 -4.25833280E-07 -3.94500255E-06  1.23244128E-06
 -1.73232013E-06  6.68331698E-06 -1.11086540E-05 -2.08144351E-05 -3.34577417E-06
 -1.22309344E-04  7.59066116E-05  1.15580136E-04  2.10599794E-05  2.93904354E-03
  1.35779271E-03  2.00889077E-03  3.38635113E-04 -1.84033486E-05 -4.29852022E-06
 -5.41591109E-06 -2.03197810E-07 -3.78262416E-05  2.70467501E-06 -9.64203713E-06
  2.35454645E-05 -6.41024797E-06  5.81197607E-06  1.79935675E-04 -1.22417656E-04
  3.47485198E-05 -2.36227905E-05 -4.47072376E-03 -2.21314048E-03  3.70752202E-04
 -1.94270244E-04  4.50029701E-05 -1.02923515E-05 -1.77689573E-05  4.14841235E-05
 -2.03970428E-05 -4.61616996E-06  1.61110979E-05 -3.32299045E-05 -1.22570847E-05
 -1.22245645E-05 -2.42423144E-04  1.39779579E-04  6.49218745E-06  4.32558364E-05
  4.75523794E-03  4.38075798E-04 -2.71196090E-03 -3.12691864E-04 -4.27461890E-05
  2.32257798E-05  4.75679499E-06  6.67546238E-05  6.48926734E-05 -8.24108691E-06
  2.73856243E-05  1.63706249E-05 -1.38686529E-06  1.07321374E-05  1.29971435E-04
 -1.42366496E-04 -4.08713235E-05 -7.16766962E-05 -4.32714082E-03  2.37759541E-03
  1.54730622E-03  6.65871806E-04  1.02416919E-04 -1.19063391E-05 -1.73228764E-05
  8.46815602E-06  1.56108927E-05 -5.09295975E-06  1.73990986E-05 -9.67018665E-06
 -3.82849887E-05 -1.33822750E-05 -2.63580791E-04 -1.64739876E-05  1.83164521E-04
  4.88686826E-05  5.46897027E-03 -3.66442182E-03 -4.85629409E-04 -6.50092740E-04
 -4.14961970E-05  4.73314315E-06  2.72056324E-05 -8.61361002E-05  6.67657149E-05
  6.10210421E-06 -3.38643025E-05 -1.38895420E-04 -4.84695402E-06  4.67059959E-06
 -3.14550329E-06  2.37010096E-06  1.69779066E-06  2.84126470E-05 -5.17059417E-07
  5.36713684E-07 -1.00073937E-06  7.79017059E-07 -1.24686736E-06 -9.60835271E-06
  6.36063089E-08  1.41525122E-06  3.17909868E-07  1.45009072E-06 -1.46088679E-05
 -1.62466942E-05 -1.61563415E-07 -1.22892807E-06  9.58327821E-07  9.83310097E-08
 -1.40300336E-06  1.23310835E-06  3.90357397E-07  7.25130526E-07  8.59551294E-08
 -4.30565345E-07  3.22017146E-06  1.36686529E-06 -5.47390646E-08  2.39977819E-07
  1.13371388E-07 -2.89671035E-07  2.13539558E-06  3.93898786E-06  5.81935013E-08
 -1.12548131E-07 -1.95481878E-07  2.18879797E-06 -1.22434086E-05 -5.69999236E-05
 -1.44960884E-06  3.20670469E-06  1.67939447E-06 -3.10647446E-05  4.50291110E-04
  4.67373079E-04  2.96514685E-05  2.49706871E-05  7.61743988E-06  2.43283816E-05
 -2.70086501E-04 -3.81250252E-04 -1.72443588E-05  2.89026969E-05 -1.86062305E-06
 -4.85380513E-05  4.39525371E-04  5.90016431E-04  4.19859678E-05 -2.83088565E-05
  1.42941917E-05 -6.44051692E-05  6.06768092E-04  8.18215146E-04 -4.73189468E-05
  9.05744732E-05  1.64149661E-05 -3.28829118E-10  4.00231261E-09 -4.58058851E-08
  1.32973308E-07 -2.94811730E-07  3.80226158E-07 -5.84487917E-07  9.56120019E-07
  6.64382387E-10  9.24307987E-10 -4.20487940E-10  5.77459735E-08  8.53399995E-08
 -3.79232832E-08 -2.78156522E-07 -4.16710216E-07  1.84414004E-07  1.09417889E-06
  1.72933380E-06 -7.54891174E-07 -1.80251977E-06 -3.08151729E-06  1.32586319E-06
  1.76593183E-06  3.34445253E-06 -1.47258574E-06 -1.91331787E-06 -1.51423218E-06
  1.16371021E-06  3.70757382E-08  1.09696618E-08 -4.86538606E-09  3.08242352E-08
  7.21382661E-08 -1.49176077E-07 -4.09785604E-08  1.94320989E-08 -1.14592727E-07
 -2.91592187E-07  4.64077265E-07  8.89426982E-08 -5.17151891E-08  2.42788813E-07
  9.07318350E-07 -4.49997649E-10  1.27779594E-08 -3.70841565E-08  1.17410654E-07
 -2.34390066E-07  4.92764813E-07 -7.29134528E-07 -1.45976150E-07 -1.05473500E-06
 -1.45789906E-08 -2.40030668E-09  4.81421625E-08  2.28986276E-08  3.92107814E-09
 -7.36991112E-08 -7.82092602E-08 -1.25198897E-08  2.57296348E-07  1.31665495E-07
  1.65766448E-08 -4.56495779E-07 -1.10213174E-07  1.70082781E-08  5.48297116E-07
 -2.61943453E-08 -1.01373676E-08 -5.75194421E-09  5.24755135E-09  4.07838006E-08
  9.63739426E-08  3.61220629E-08  2.12519507E-08 -2.01874194E-08 -1.49622366E-07
 -2.43430201E-07 -8.21375580E-08 -5.67791404E-08  5.59770950E-08  3.72562929E-07
  5.41860011E-09  1.31877699E-08  1.18872405E-08  1.57265440E-09  4.87843533E-10
  1.06775746E-08 -2.10116425E-08  3.03297786E-10 -9.16132029E-09  2.64707241E-08
 -8.34941616E-08  1.65554220E-07 -3.33983359E-07  4.64398249E-07 -2.53565251E-06
  1.42866166E-06  5.29098267E-08 -5.26926335E-08  2.93701845E-09 -7.92718436E-08
  7.51006993E-08 -2.47444250E-09  2.78438821E-07 -2.70385390E-07  1.16572148E-08
 -4.95167011E-07  4.97979540E-07 -2.75455255E-08  5.98088101E-07 -6.73494410E-07
  6.43153865E-08 -1.77614734E-09 -3.50024752E-09 -2.37414748E-08 -9.92753910E-09
 -7.28955424E-09  4.87302686E-09  1.29771753E-08  8.39403895E-08  3.28986937E-08
  2.20708353E-08  2.29014048E-08 -3.93981425E-08 -1.53077469E-07 -1.89650747E-08
  1.42567218E-08  2.19737407E-08  5.92374305E-09 -1.21697480E-08  2.25161369E-08
  1.17963414E-08  1.85778866E-08  3.34830556E-09 -4.73618213E-05 -7.28840931E-05
 -3.11992131E-05  1.43548583E-04  2.11883577E-04 -2.96913814E-05  2.01618168E-05
  8.51300007E-04 -1.43584206E-04  6.37034538E-01 -1.85162805E-01 -2.54415466E-01
  2.97656082E-01 -8.64877463E-02 -1.18919765E-01  6.01422791E-02 -1.75010606E-02
 -2.39594412E-02 -5.44786526E-03  1.61556795E-03  2.07064982E-03  2.11004330E-03
 -6.45989543E-04 -7.19747745E-04  2.20450470E-05 -1.27483082E-05  7.78589111E-06
 -1.02502896E-05  7.03407931E-06  5.14018448E-06  1.23664129E-05 -7.61232693E-06
 -3.22651316E-05  2.64306056E-05 -3.54427987E-05 -2.17270151E-05  1.17214456E-05
  9.33783891E-05 -7.30808776E-05  3.38366508E-07 -2.19338495E-06  9.19470588E-06
  4.93656565E-06 -7.12330760E-06 -1.02269875E-05 -7.19411222E-06 -7.58891804E-08
  4.35569425E-07  4.47575156E-07  1.76822118E-07  1.44942840E-07 -6.58790075E-06
 -1.50647942E-06 -7.29935073E-07 -4.26046111E-07  6.68195944E-05 -2.78708206E-05
  1.82494487E-06  8.34107585E-08 -1.27527943E-06 -7.34119273E-09  5.23002237E-08
  8.78726759E-07 -7.00492913E-07 -2.67304641E-08  8.42763059E-08 -5.84973300E-07
  9.75279050E-07 -6.12603165E-07 -2.51314043E-06  3.12830028E-06 -3.76462389E-06
  1.73284700E-06  1.01913038E-05 -3.12325955E-05  6.59790503E-06  1.68020161E-06
 -7.33411804E-07 -9.78168063E-07  3.28705520E-07  8.95880280E-07 -2.70169494E-07
  8.16622618E-08 -3.33916088E-07 -3.12430153E-06 -1.05383169E-07  2.70690855E-06
  8.61885094E-06  1.21894412E-05  1.51585396E-06 -9.62885314E-06 -9.01493723E-05
 -8.13543704E-05 -2.71136398E-05  2.67317155E-05  2.83534987E-06  5.72844991E-07
 -3.08995176E-07 -2.43730123E-06 -5.81391291E-07  2.96145032E-08 -7.07982334E-08
  1.02144144E-06  1.37875104E-07  3.30635041E-07  1.71681008E-06 -7.19930403E-06
 -7.40699808E-07 -1.38107180E-06  7.77890611E-05  1.61065564E-04 -4.91115178E-05
  1.06325032E-05  8.14045452E-07  2.55618746E-07  8.21733938E-08  3.20844793E-07
  1.74310352E-07 -1.25845818E-08  1.95590166E-07 -1.64304551E-06  2.13888630E-06
  1.99979302E-06  1.99235205E-06  1.21506154E-06 -9.46500287E-06 -6.15608104E-06
  1.55285753E-04  6.13571725E-05  5.35188893E-06 -2.69785835E-05  2.21371724E-07
  2.78363652E-06  3.20271377E-06 -9.20130836E-06 -1.10158682E-06  2.00100679E-07
 -8.03065930E-07  2.74322770E-06  4.71236640E-07  6.98562743E-07  7.46131417E-06
 -1.50558053E-05 -3.23902547E-06 -2.26401866E-06 -4.88315914E-05 -4.26120110E-05
 -1.19113090E-04 -5.41962458E-06  9.80413619E-08  1.62380801E-06  7.69316012E-07
 -2.11473406E-06  2.04917540E-06  1.84885446E-07 -7.64111231E-07  1.43940701E-06
  4.15354969E-08 -2.67909171E-07  6.42548727E-06 -6.82878883E-06  8.25815537E-07
  1.05547514E-06 -6.72223842E-05  1.14848018E-04 -1.25136076E-04 -1.18433076E-05
  5.57804119E-07  3.68829622E-07 -5.99043016E-07  8.83622779E-08 -6.47345681E-07
  1.16445275E-07 -4.14743602E-07  8.13058565E-08 -2.35747011E-07  4.30927748E-08
  6.27394602E-06 -5.61548900E-07  1.17110788E-06 -2.91835195E-07 -1.52452607E-04
  9.61799177E-05 -3.58986891E-05  1.18063843E-05  1.44549518E-06 -1.15010545E-07
  2.66143243E-07 -8.59068966E-07  3.57011459E-08 -1.41870862E-06  4.99012657E-06
  7.88540027E-07  3.72926908E-06  6.51836650E-07 -7.26915342E-05  1.20760256E-06
 -2.00453861E-05 -3.83263525E-06  2.01690277E-03 -9.55445773E-04 -2.42309883E-04
  2.23284865E-04 -1.25586486E-05 -4.06636946E-06  4.45452961E-06 -1.05911577E-05
 -5.37726361E-06  4.58434656E-08 -1.53717432E-07  2.48295219E-07 -2.59922004E-07
  7.91579474E-08  9.60664423E-07 -1.18222039E-06  8.49655786E-07 -3.03275197E-07
 -3.59261677E-06 -2.11696683E-05  7.24061108E-06 -2.62071854E-06  1.68073560E-07
  3.01018354E-08  9.70421660E-08  6.36536736E-07  5.93596374E-07  6.55919688E-08
 -2.32266959E-07 -3.14514413E-08  1.25814243E-08  2.40275048E-08  2.08670730E-06
 -3.18191713E-07 -3.11006247E-07 -1.03008714E-07  1.11520673E-05 -1.89085837E-06
  1.00890733E-05 -1.04745506E-06  4.32092784E-07 -8.93563403E-08  2.78748698E-08
  1.44108607E-08 -9.45820552E-08  6.49206576E-08 -2.34079663E-07  6.27108043E-08
 -6.56226863E-08  1.26835731E-08  2.02377092E-06 -7.85894907E-07  4.76677704E-07
 -1.29179033E-07  6.01591022E-07  7.56270944E-06  5.73056018E-07 -1.85489581E-07
  4.62989697E-07 -1.40639660E-07  1.47474088E-07 -2.56951958E-07  2.60437978E-08
  5.00934315E-08 -1.84942939E-07  3.09373088E-07  8.04507636E-08  1.66379622E-07
  1.06200349E-06 -1.59094321E-06  3.58428940E-07 -7.74017465E-07  2.01048913E-05
 -5.77459538E-06  1.56708610E-06  1.02629558E-06  6.71139639E-08 -1.98842971E-08
  1.77091270E-07  3.75606511E-07  3.10679181E-08  7.99053302E-08 -2.95926912E-07
  1.74213614E-07  3.35343108E-07 -3.88451021E-07  3.36770511E-06 -8.18039974E-07
 -8.67373289E-07  1.25112124E-06 -3.51605425E-05 -1.74591668E-05  2.43331183E-06
 -4.29156594E-06  8.73164985E-07  1.93701862E-08 -1.43953556E-08 -9.63070264E-07
 -1.02379075E-06  5.72542693E-07 -2.29789482E-06 -5.35487292E-06  1.42176426E-06
 -1.23736823E-06  4.43454073E-05  3.30397636E-05 -1.35447752E-05  2.40204023E-06
 -1.28040895E-03  8.08583789E-04 -5.86945813E-06 -1.75183302E-04  7.88770059E-06
 -1.99712169E-06 -4.10067238E-07  1.73402022E-05 -6.13723107E-06 -1.05784023E-06
  4.01891953E-06  9.60579902E-06 -6.36871743E-06 -7.75790089E-07 -7.08545203E-05
 -5.73217333E-05  3.76328620E-05  7.62889311E-06  1.78643047E-03 -1.10967014E-04
  9.77267846E-04  1.31380665E-04 -1.14038502E-05 -1.12806353E-05 -3.26831563E-06
  2.39539319E-05  4.86329878E-06  1.82633557E-06 -5.97721694E-06 -7.48144649E-06
  2.30797826E-05 -2.07723289E-06  1.12296539E-04  9.26785820E-06 -1.21198655E-04
  6.87195288E-06 -2.55417378E-03 -8.95453079E-04 -1.18928435E-03 -4.76957493E-05
  1.38987602E-05  1.50838114E-05 -1.53326870E-05 -1.29442060E-06  7.83763916E-05
  5.54060718E-06 -1.67930809E-05 -4.61120776E-05  7.48669373E-06  1.41772855E-05
  4.40119799E-05  6.12480872E-06  6.44029110E-05 -3.51529794E-05  1.67991851E-03
  1.63593330E-03 -1.49907060E-03 -2.51593939E-04  1.22758762E-05 -3.18326113E-06
  3.82408553E-06 -9.73379694E-05  1.01214539E-04 -1.10235150E-07  7.82986975E-07
 -1.26940093E-05 -1.72276328E-05  8.02619732E-07  3.15487837E-05  9.97866495E-05
  1.16896032E-04 -9.85620431E-06 -1.45158123E-03 -1.17221919E-03  1.18938748E-03
  2.10300034E-04 -9.81886882E-06  8.05916930E-06  1.37240594E-05 -3.62700533E-05
 -6.37238598E-05  1.32069259E-07 -6.70487808E-07  2.21222382E-06  1.32724696E-06
  2.04954346E-06  3.22453672E-06 -8.83122644E-06 -5.98293206E-06 -6.94275514E-06
  1.05694669E-04  1.40580420E-04  8.30608159E-05  3.65274896E-05 -2.75376081E-07
  8.18748368E-07  5.15138589E-07  8.73146629E-07 -5.19564262E-07  1.14162793E-07
 -4.66607590E-07  4.74777136E-07  8.45718556E-07 -9.35922128E-08  3.82149485E-06
 -1.85111271E-06 -2.38232048E-06  5.03179410E-07 -8.21318093E-05 -6.55433403E-05
  1.73648272E-05 -1.25707894E-05 -1.71923195E-07 -2.35710336E-07  4.51280025E-07
  5.46332401E-08  4.74179175E-07  1.12032115E-08 -5.04449630E-08  4.45348458E-07
  4.02237875E-07  1.63744786E-07 -5.61627765E-07 -2.41985273E-06 -2.04725960E-06
 -7.87191415E-07  5.64883163E-05  3.45720824E-06 -2.52523366E-05  5.08878788E-07
 -1.43926448E-07 -4.51758890E-08  1.33549550E-07  3.18133419E-08  8.43389207E-07
  3.15359296E-08 -1.15554222E-07  5.49732603E-08 -1.88341235E-07 -1.80649536E-07
  1.16058182E-06 -3.03790188E-07  1.17839518E-06  7.37378299E-07 -4.75469005E-05
  1.12999085E-05  1.30790783E-05  6.19181699E-07  9.05537451E-08  7.10938803E-08
  1.58187558E-08  3.43997535E-07 -1.28250426E-07 -3.86447436E-10 -1.59147761E-09
  9.21721506E-07 -1.61864158E-07  1.56841412E-07 -1.52442961E-06 -4.85672921E-06
  4.41768181E-07 -8.66546359E-07  3.75893579E-05 -3.62420072E-05  2.22038635E-05
  2.53123679E-06 -5.42416694E-07  3.23075077E-07 -1.18701837E-07  2.19976322E-07
  1.50330250E-06  5.14838275E-07 -3.89863662E-06 -2.82091654E-06  3.18716097E-07
  3.31817582E-07 -9.76144987E-10  5.69310029E-07 -3.37493662E-06 -2.04335735E-06
  2.71251830E-07  3.74402873E-08 -2.31712679E-08  5.29104829E-07 -2.29756642E-06
 -2.28721181E-06 -6.75039923E-08 -1.08754119E-07  7.41183900E-08  1.64362638E-07
 -1.43262716E-06  1.28254763E-05  1.03749156E-07  3.77892934E-07 -3.47530879E-07
  8.85929789E-06 -1.19283933E-04 -1.32499144E-04  7.21286016E-06 -8.24320110E-06
  1.77649248E-06 -9.30799639E-06  1.34412139E-04  1.60646606E-04  1.24491997E-07
  1.16772861E-05 -3.58515320E-06  2.38969126E-05 -3.06864476E-04 -2.33846908E-04
 -4.04596673E-05 -3.12846417E-05  7.79034878E-06  1.76413141E-05 -3.62462897E-04
 -3.51614554E-04  1.71899943E-05  6.89180544E-05  3.30396172E-06 -2.60736649E-07
  1.14028905E-05  1.29393663E-04  7.83831233E-07  2.57688702E-06  1.55211041E-06
 -7.92516624E-08 -7.54787754E-06 -2.42721285E-05 -5.62837359E-07 -2.36774435E-07
  4.59096406E-07  1.44749118E-07  1.09840371E-06  5.01287682E-06  2.96706021E-07
  2.26472669E-08 -1.82806776E-07 -4.55513015E-07  8.05932052E-06  1.04486763E-05
 -9.53790515E-07  4.40583049E-07 -3.87181574E-07  1.04542888E-08  7.73052589E-08
 -5.35718041E-07  1.40727147E-06 -4.97024580E-06  1.08668566E-05 -1.86192557E-05
 -5.73972891E-05  1.41912280E-07  3.89986835E-09 -9.23157693E-08  5.06240231E-06
 -3.92109791E-06 -8.34179344E-07 -2.39167105E-05  2.08787754E-05  2.52132254E-06
  9.06018191E-05 -9.07881776E-05 -2.89549009E-06 -1.41519340E-04  1.42355510E-04
  6.48725411E-06  8.66490657E-05 -8.39449448E-05 -1.66682800E-05 -6.57000942E-05
  7.29305805E-05  1.55927959E-05 -6.01707460E-06  9.71483674E-07 -1.01698329E-06
  4.28183184E-07 -1.00268414E-05  2.11680662E-05 -3.33233822E-06  2.92244140E-06
 -2.52699045E-06  3.52376505E-05 -2.94019086E-05  7.33840434E-06 -4.13002742E-06
  5.86620456E-06 -4.81233264E-05 -2.57613456E-10  7.49539706E-09 -2.17196331E-08
  6.87353014E-08 -1.37210731E-07  2.86429442E-07 -4.05052575E-07 -6.15259730E-07
  7.06164858E-08 -1.40618693E-08  4.06344743E-08  8.76224523E-09  2.11945496E-08
 -5.79408388E-08 -1.27061725E-08 -7.29440140E-08  2.08426958E-07  4.57447330E-08
  1.21216767E-07 -3.82618856E-07 -8.57405041E-08 -1.01294910E-07  5.15083292E-07
  1.24710341E-07 -1.30884302E-08  1.44865945E-08 -8.53834943E-10  1.50978871E-08
  7.97091633E-09  4.67277209E-08 -5.25477588E-08  3.99319685E-09 -5.79747626E-08
 -2.89752350E-08 -9.32862041E-08  1.16465257E-07 -2.68771142E-08  1.74472412E-07
  4.77366885E-08  1.30910222E-08  3.91704990E-09  1.03682304E-08 -9.12325179E-09
 -1.41785612E-08 -1.64191673E-09 -1.37506177E-08 -1.99429657E-11  8.45485272E-10
 -2.39729436E-09  7.48117396E-09 -1.46397073E-08  2.56425211E-08 -1.57287581E-08
  4.63679965E-07  6.00919956E-07  1.67721407E-08  1.94309982E-08  2.48359767E-09
 -2.45420828E-08 -2.60708641E-08 -4.57758922E-09  8.80395886E-08  9.45562460E-08
  1.52931577E-08 -1.62843300E-07 -1.68809094E-07 -2.73013735E-08  2.15624514E-07
  2.05975660E-07  3.15382743E-08 -8.74710226E-09 -9.16076318E-09  9.76350001E-09
  8.99638443E-09  3.80788372E-08  3.15355780E-08  3.39323341E-08 -3.45368442E-08
 -2.94864640E-08 -1.37707922E-07 -6.70998770E-08 -9.06979483E-08  8.25053181E-08
  4.90822913E-08  3.31840083E-07  2.93042377E-09  1.04247668E-10 -2.97595754E-09
  5.05521182E-09 -1.11571199E-08 -1.78316471E-08 -2.08309542E-08  3.78309844E-05
  5.90908945E-05  2.21316145E-05 -1.24723980E-04 -1.35895017E-04  2.03422611E-06
 -2.12138156E-05 -2.72728591E-05  4.41168997E-05  2.86753153E-02  6.06323734E-01
 -3.69362677E-01  1.34379707E-02  2.83280318E-01 -1.72603129E-01  2.66959990E-03
  5.71254107E-02 -3.47462571E-02 -1.83690285E-04 -4.98171558E-03  2.94094399E-03
  3.39221410E-05  1.77054455E-03 -9.72641053E-04  4.19935558E-06  2.43630573E-05
 -3.14704358E-05 -1.52068871E-05 -2.81063032E-05  1.02809946E-06 -2.74870485E-06
  1.28863423E-05 -1.52170115E-05 -2.36633885E-06 -6.19602790E-06 -9.05260309E-06
 -7.63442883E-06  5.55208402E-05  2.75740187E-05  4.99475839E-06  1.61964228E-05
 -5.19427080E-06 -9.58291499E-06 -1.21315218E-05  1.60692653E-05  2.24906869E-05
 -4.36891001E-08  2.39976668E-07  6.68323796E-07  6.78847834E-08  3.84457514E-07
 -4.40836932E-06 -2.54106197E-06 -3.24156533E-07 -1.39565191E-06  5.62299044E-05
 -2.53222718E-05  4.12003231E-06  4.85364537E-06 -8.99740143E-07 -3.02458501E-07
 -9.20138506E-08  1.65138680E-06 -5.73583250E-07 -1.46247079E-07  8.18319068E-07
 -5.92893409E-07  1.41502520E-06 -5.95702392E-07 -9.11921922E-06  2.90233904E-06
 -5.45982423E-06  1.99918444E-06  9.04330237E-05 -3.99366599E-05  1.39196323E-05
 -3.51875194E-06  2.33605195E-07 -4.90306104E-07  3.76886653E-07  6.54496058E-07
  2.08698963E-06  8.75171577E-08 -3.61091008E-07 -4.52321765E-06 -9.78964704E-07
  2.17751526E-06  9.58354639E-06  2.02056597E-05  5.52255711E-06 -8.27843269E-06
 -1.24717034E-04 -1.27112341E-04 -6.31279494E-05  2.47145602E-05  1.91298377E-06
 -1.08962277E-06 -8.74160584E-07 -2.57410119E-06 -3.16400985E-06 -1.36160658E-07
  5.96801470E-07 -1.06719147E-06 -9.33250716E-07 -6.07903281E-08 -1.20372111E-06
  2.53549090E-06  4.36519978E-06  4.87331109E-08  4.60229919E-05  1.46234844E-04
 -3.30359125E-05  6.52378295E-06  1.38443769E-06  2.64468827E-07 -6.48656335E-07
 -1.40320269E-06 -1.65828762E-06 -2.18995997E-07  8.69407682E-07 -2.11828368E-06
  1.94140986E-06  2.23708349E-06 -2.48425943E-06  1.26012083E-05 -8.55332961E-06
 -8.90507145E-06 -6.63874800E-04  2.32294789E-04  3.39580623E-04 -1.30063249E-05
 -7.25099594E-08 -2.24578138E-06  3.79494188E-07 -4.64471963E-06  1.69721967E-06
  4.38708323E-07 -1.77187633E-06  4.11661711E-06  2.38303050E-06 -4.76868035E-07
  1.56309441E-05 -2.18500293E-05 -1.43800586E-05  1.95553702E-06  5.00713585E-05
 -5.60262549E-05 -3.19201682E-05 -1.51323464E-05  3.77841367E-07  1.20207285E-06
  8.27469294E-07 -7.30818972E-07  4.02385704E-06  1.03272436E-07 -4.30159387E-07
 -2.93420521E-08  8.96661222E-07  2.29434088E-07  1.57122960E-06  2.29426906E-07
 -3.01389242E-06 -9.53198806E-07 -1.55977165E-05  7.04448805E-06 -1.40127411E-05
  4.58138895E-06 -1.03248303E-06 -1.21477555E-07 -3.41089381E-07 -4.60006725E-07
 -9.89133857E-07  1.60172868E-08 -2.50720297E-08 -2.46219650E-07 -1.12984123E-07
  1.39885846E-07  2.67183943E-06  9.04871341E-07  8.22425232E-07 -5.60946603E-07
 -1.02906355E-04  9.12492964E-05 -3.45902211E-05  1.18950365E-05  1.00107029E-06
 -2.06284373E-07  2.42399134E-07 -9.57187948E-07  6.92228444E-07  6.60763122E-08
 -6.04899642E-07  2.28087512E-06  5.51116084E-06  4.55992931E-07  2.58885913E-05
 -6.71371817E-06 -3.75522975E-05 -3.33578400E-06 -3.43912310E-04  5.32042457E-04
  1.01268761E-03 -2.96083080E-05  1.08126452E-05  8.17175777E-06  8.16464533E-07
 -1.19191534E-05  8.79887781E-06  2.52701110E-08 -8.58111057E-08  3.16500351E-08
 -4.18801415E-07  7.57226377E-09  1.13512877E-06 -1.97480865E-07  1.86264733E-06
 -1.05100030E-07 -1.50224757E-05 -1.53844253E-05  1.17171664E-05 -3.12366987E-06
  3.41081105E-07  9.82672028E-09  1.11845606E-07  3.23534871E-07  6.72051314E-08
  3.14190477E-08 -1.09457138E-07  4.43145701E-08 -9.92930951E-08  1.50742138E-08
  1.04872781E-06 -5.22700664E-07  3.82584422E-07 -1.03971507E-07  1.43713251E-05
 -2.29534545E-06  4.33276060E-06 -6.45941358E-07  2.30419767E-07 -7.54577721E-08
  6.07809593E-08  1.43802841E-07 -3.73126874E-08  2.73171917E-08 -9.32653271E-08
 -2.34713905E-08 -1.36052782E-07  2.74911267E-08  8.26373952E-07 -1.73575316E-07
  7.99772590E-07 -1.82434842E-07 -1.52156505E-06  4.15289616E-06 -2.06277909E-06
  1.01792597E-06  2.05114194E-07 -7.20897507E-08 -4.08991552E-08 -1.64887456E-07
 -1.24875448E-07  4.82678095E-09 -4.33746718E-09 -1.19050211E-07 -1.84095416E-07
 -5.66624575E-08  1.28263669E-07  1.75884069E-07  1.03152247E-06  1.01100086E-07
  2.11884582E-05 -8.27854070E-06  4.39881448E-06 -2.73108112E-06  2.70596947E-07
  6.57740100E-08 -6.41345329E-09  2.57295008E-08 -1.89055967E-07 -5.86950480E-09
  5.33005137E-08 -8.51557294E-08 -5.37933367E-08  3.38543382E-07  2.65966986E-10
  5.60644001E-07  3.46056401E-07 -1.05020281E-06 -2.28474026E-05 -3.08584134E-05
 -1.86018098E-05  2.21651633E-06  1.42273292E-07  2.32437077E-07  1.51936092E-07
  1.69435121E-08 -3.45761852E-07 -2.42962047E-07  9.96037958E-07  6.45408879E-06
  1.46429224E-06 -2.20415977E-06 -2.29020600E-05 -4.09769407E-05 -1.25535365E-05
  1.05126079E-05  6.53739687E-04 -3.89338454E-04  5.16941822E-04  6.22066116E-05
 -3.38188590E-06  1.57952465E-06 -1.90286859E-06 -2.21390286E-06  1.33633966E-05
  6.16878624E-07 -2.17704619E-06  4.92253634E-06  5.61896932E-06  6.90771988E-07
  3.14419074E-05 -3.67311687E-05 -3.02780235E-05  2.06408726E-07 -1.23604876E-03
  7.54051083E-04 -1.76857962E-04 -1.05109850E-04  8.24846689E-06 -1.39479040E-06
  1.64193438E-06  2.83007650E-06 -2.14016877E-05  9.59452340E-08 -6.84000962E-07
  1.25765649E-05 -1.48282371E-05 -8.75328086E-06 -5.25243882E-06 -5.85231410E-05
  9.03085481E-05  3.73363693E-05  1.71828378E-04  1.31091532E-03 -5.02681789E-04
 -3.38842336E-04  1.20459231E-05  3.25496276E-06  1.88465095E-06 -1.95379067E-05
 -3.15071912E-05 -1.37910438E-06  3.43299118E-06  1.15282550E-05 -3.17701411E-05
  4.89516610E-06  3.13576700E-05 -1.36732117E-05  1.24639277E-04 -2.60214505E-05
 -1.01724037E-03 -1.07360850E-03 -1.42735069E-03  2.20476135E-04  2.29858719E-05
 -9.80341672E-07  1.71739634E-05  1.77463794E-05 -4.70995242E-05 -1.48461340E-06
  5.66490690E-06  4.59517966E-06  6.33332855E-06  4.03488823E-08 -1.02348482E-04
  1.80651099E-06 -4.23489909E-05 -1.59865138E-06  2.04703445E-03 -8.48033393E-04
 -9.56399324E-04  8.75834339E-05 -3.00987973E-05 -1.18585485E-05  1.87986492E-06
  3.29571759E-05  1.44501495E-05  2.79633001E-08 -1.40043884E-07  7.12811876E-08
  1.15672696E-06 -7.63793635E-08 -1.24442764E-07 -3.36034623E-07 -4.77026046E-06
  2.66116147E-07  3.55160251E-05  5.92671551E-06  3.86600608E-05  1.05199721E-06
 -3.13305081E-07 -3.56966692E-07  2.06351344E-07 -6.75550655E-07  2.61363920E-07
  4.61263335E-08 -1.67571661E-07  1.03862247E-07 -2.04658787E-08  4.25906189E-08
  1.86227369E-06 -5.27031259E-07 -9.50588569E-09 -2.09261850E-07 -4.05724305E-05
 -1.50445619E-05  1.83036164E-05  1.74113099E-06  2.48195608E-07 -1.51886704E-07
 -1.70843017E-07 -2.03012793E-07 -2.74188037E-07  5.28049184E-09 -1.48529785E-08
  1.68952219E-07  1.75667209E-07 -8.29069229E-09 -3.90701894E-07 -9.27310504E-07
 -1.00746210E-06 -5.15550375E-08  1.66296760E-05  9.10681080E-06 -7.19776246E-06
 -4.36049025E-07 -7.56653353E-08  1.08741038E-07  1.06600568E-07  2.20613031E-09
  3.01015495E-07  2.44427157E-08 -8.94393389E-08 -3.55098564E-08  5.57472471E-08
  2.43781998E-09  8.28758836E-07  5.31238361E-08 -3.35570847E-07 -4.76924062E-08
 -7.04492660E-06  9.22934004E-06 -2.91789719E-06  1.58534623E-06  1.57014359E-07
 -3.77473509E-08 -8.82838235E-08 -1.37193982E-07 -1.47291021E-07  1.57709371E-08
 -5.50168415E-08  1.91029535E-07 -5.28820355E-08  3.74350872E-08 -4.55592918E-07
 -9.19602187E-07  2.57524649E-07 -1.05677273E-07  8.78892574E-06 -4.08047068E-06
 -1.18397777E-05 -3.73496412E-06 -3.38209280E-07  3.57705717E-07  1.20297788E-07
  1.48132639E-07  5.17425985E-07  4.16709671E-07 -3.97489163E-06 -1.91199059E-06
  2.61379455E-08  3.81188841E-07 -3.33434612E-09  3.27213745E-07 -2.25654070E-06
 -1.13390858E-06  2.38598946E-07  8.69164545E-08 -3.22367329E-09  2.62811636E-07
 -1.28129155E-06 -1.09453798E-06 -1.89774639E-09  1.48520498E-08 -3.46405148E-08
  5.77290045E-07 -5.42852379E-06 -2.24692225E-05 -4.08661734E-07 -2.67451672E-07
  2.14559159E-07 -7.65048283E-06  1.04559937E-04  1.04453581E-04 -1.47647376E-05
 -1.00008352E-05  4.48805308E-06 -2.04617583E-06  1.86744667E-05 -5.10883024E-05
 -2.35253502E-05 -4.66304777E-06  2.95089319E-07 -1.70339326E-05  2.31987653E-04
  8.74151941E-05 -1.23578235E-05  5.28724315E-05  1.67350587E-05 -1.76469534E-05
  9.64390419E-05  4.35733326E-05  2.48582064E-05 -7.82061919E-06  2.33436325E-07
  1.35678155E-07  2.56798894E-06  5.31335412E-06 -5.76895725E-07  2.34774428E-07
 -1.55907498E-07  3.03565641E-07 -2.01868774E-06 -3.93712543E-06 -2.12399511E-07
 -3.72602364E-07 -1.99141869E-07 -4.56667401E-08  1.17471176E-06  1.31568939E-06
 -8.56533137E-08 -1.04396481E-07  6.28106336E-08  2.25477921E-07 -1.37678780E-06
  9.02233955E-07  1.74960968E-07  2.34712002E-07  1.91320280E-07  1.27777447E-08
 -2.30429621E-07  2.56676185E-06 -7.63291186E-06  1.88283325E-05 -2.87448073E-05
  8.58985256E-05 -1.19059621E-04  1.51202319E-08  9.52004680E-08 -7.58835053E-08
 -3.01653814E-06  3.53177069E-06 -6.73495552E-07  1.63330306E-05 -1.68277466E-05
  2.02545117E-06 -7.25228217E-05  6.61855430E-05 -2.98525062E-06  1.14897263E-04
 -1.10737945E-04  9.44756834E-06 -5.99703560E-05  8.51384936E-05 -2.86905059E-05
 -5.34919089E-05  1.04272746E-05  3.68018599E-05  5.81735415E-06  3.00131883E-06
 -2.53923680E-06 -4.46954461E-06  9.76069205E-06 -2.14701699E-05 -1.00546656E-05
  8.90529268E-06  1.51265297E-05 -3.62397661E-05  4.48927623E-05  1.82218465E-05
 -1.78975464E-05 -2.82636507E-05  7.65134326E-05 -6.38964254E-10  1.85029768E-08
 -5.36309171E-08  1.69708637E-07 -3.38610807E-07  7.06484330E-07 -1.01248999E-06
 -9.63997111E-07 -5.26897543E-07 -7.87598415E-09  4.22131837E-08  4.27856422E-08
  1.24204809E-08 -5.34975938E-08 -5.54723704E-08 -4.03569013E-08  2.00080073E-07
  2.03587172E-07  5.62761878E-08 -3.74054671E-07 -3.67491194E-07  1.54775609E-08
  5.41184018E-07  4.72522500E-07 -3.14179733E-08  9.84020373E-09  1.53484971E-09
  1.10953936E-08  3.03889600E-08  1.13668672E-07 -3.50599956E-08 -3.65030062E-09
 -4.38893179E-08 -1.10940978E-07 -2.54432017E-07  7.07455309E-08 -1.81808498E-08
  1.42298956E-07  2.50397509E-07  1.79373843E-08  1.29792393E-08  1.91943348E-08
 -5.55100213E-09 -1.20195819E-08  2.88351109E-09 -2.06345601E-08  4.58963980E-10
 -1.34617263E-08  3.89829996E-08 -1.23260833E-07  2.45598101E-07 -5.08690773E-07
  7.30185926E-07 -6.76314623E-07  1.82578489E-06  3.11319467E-08  1.38026944E-09
 -2.24099769E-08 -4.00315554E-08 -6.39629492E-10  2.86375363E-08  1.46546310E-07
  4.05853742E-09 -1.04719905E-07 -2.60218902E-07 -9.71745183E-09  1.84470806E-07
  3.09285771E-07  3.01619516E-08 -2.17876924E-07  6.49610894E-09 -1.34288810E-08
 -4.65391025E-09  1.76605339E-08  3.64170058E-08 -2.43697734E-08  4.81251547E-08
  1.72052529E-08 -6.36357966E-08 -1.32355675E-07  7.31504634E-08 -1.10048977E-07
 -3.10594553E-08  1.57434616E-07  3.24815646E-07  4.46355004E-09 -1.61350897E-09
  3.15783386E-09  1.19186839E-08 -8.79940905E-09 -8.83600276E-09 -3.39067611E-09
 -4.32311921E-05 -6.71908802E-05 -2.63805421E-05  1.39742798E-04  1.65632492E-04
 -8.67982478E-06  2.07742211E-05  2.02200177E-04 -1.64147785E-05  3.13412140E-01
  3.20930902E-01  5.51152087E-01  1.46373922E-01  1.49903091E-01  2.57450534E-01
  2.95202483E-02  3.02052384E-02  5.18225171E-02 -2.58544658E-03 -2.60454432E-03
 -4.38190640E-03  9.47388036E-04  9.09626239E-04  1.45674575E-03 -1.36931112E-05
 -3.50226239E-05  4.06251151E-07 -1.31662545E-05 -7.59075022E-06  8.21705852E-06
  4.21816954E-06  3.59036918E-06 -2.01155947E-05 -5.20152241E-06 -1.10072545E-05
  9.79790196E-06 -9.03067609E-06  6.49632827E-05  1.72188969E-05 -5.78383470E-06
 -1.47378811E-05 -6.31964097E-06  3.57633354E-06 -1.67757477E-05  1.64046634E-05
  4.46006450E-07 -7.60715147E-08  4.25008741E-07  5.09507444E-07  3.87560353E-07
  2.19234576E-09 -6.67080144E-06 -1.50281056E-06 -1.84880683E-06 -1.22019713E-08
  7.32858409E-05 -4.04454766E-05  1.26583404E-05 -4.18437043E-07 -1.30101594E-06
  6.05406595E-08  4.74642650E-09  1.51975699E-06 -6.92164919E-07 -6.54778194E-08
  3.39435105E-07 -9.50562302E-07  1.94417713E-06 -2.21916210E-07 -4.78419880E-06
  4.42764564E-06 -7.48929229E-06  6.88554006E-07  2.47914596E-05 -2.08902208E-05
  2.28025846E-05 -2.31143281E-07 -8.31188479E-07 -4.30284357E-07  2.65451437E-08
  4.01499316E-07  8.72712524E-07  4.28890867E-08 -7.16274360E-08 -5.29482568E-06
 -1.15915456E-06  5.50955089E-07  6.71111282E-06  2.21811525E-05  6.56577982E-06
 -2.50272394E-06 -8.14122571E-05 -1.36988059E-04 -9.89922052E-05  1.08569620E-05
  2.57887033E-06 -7.04583349E-07 -2.38026902E-07 -4.37619760E-06 -3.14321308E-06
 -2.93700865E-08  1.72864196E-07  3.72140756E-07 -5.58329172E-07 -7.05313134E-08
  1.56291569E-06 -4.94171056E-06  2.91089389E-06  1.27111128E-07  8.45996419E-05
  2.22917138E-04 -3.49822252E-05  8.17738116E-06  1.66077125E-06  7.38627453E-07
  5.57631291E-08 -6.81528983E-07 -6.66024515E-07 -1.22716708E-07  4.85164310E-07
 -2.11810897E-06  3.10422222E-06  2.04906674E-07  2.02097114E-06  7.04931999E-06
 -1.41817395E-05 -1.83449949E-06 -3.44025275E-04  2.68458935E-04  1.37443646E-04
 -8.59009414E-06  1.92568593E-06 -9.67496737E-07 -2.36021359E-07 -7.46430826E-06
 -1.93111896E-07  3.35483916E-07 -1.36421202E-06  4.30024365E-06  1.31475395E-06
  1.91414077E-07  1.26053346E-05 -2.35592874E-05 -9.12926772E-06 -4.51546002E-07
  9.99997306E-06 -7.51094568E-05 -1.16015976E-04 -2.73363036E-06 -2.83622402E-07
  4.04149691E-07  2.34686553E-07 -1.04368632E-06  3.45550241E-06  1.26058999E-07
 -5.46661713E-07  5.49704345E-07  2.24880576E-07 -8.35648538E-08  3.53647967E-06
 -2.48051652E-06  5.69992944E-07  4.12570717E-07 -4.31412813E-05  6.69798658E-05
 -1.03286584E-04 -1.07377311E-05 -6.01327897E-07 -2.37266454E-07 -2.59948271E-07
  2.75440784E-08 -1.14040716E-06  6.92850903E-08 -2.11143786E-07 -4.45639731E-10
 -4.92693827E-07  3.07881283E-07  4.87731942E-06 -3.67203008E-07  2.52830596E-06
 -1.32850750E-06 -1.57015513E-04  1.38544712E-04 -6.79281810E-05  2.19862398E-05
  1.34544069E-06 -1.53855246E-07  2.84516615E-07 -9.80914582E-07  4.03603834E-07
 -6.04680572E-07  1.99243152E-06 -2.41691833E-07  6.65006833E-06 -2.59545126E-06
 -2.56878892E-05  6.91669404E-06 -3.93848290E-05  8.13654279E-06  8.69077146E-04
 -3.15564385E-04  5.87573705E-04  2.33792563E-05 -3.72539756E-06  2.35872542E-06
 -2.81804201E-07 -1.11276666E-05  2.55910821E-06  4.54376990E-08 -1.51302016E-07
  2.74667469E-07 -5.23975003E-07  1.54817644E-07  1.52827178E-06 -1.31405241E-06
  2.22821969E-06 -6.13345777E-07 -1.31721187E-05 -2.65442094E-05  1.72222799E-05
 -4.80562951E-06  4.03237385E-07  6.79545917E-08  2.02708511E-07  6.91194336E-07
  2.75417332E-07  6.16046721E-08 -2.15466388E-07  1.41488938E-08 -8.37549226E-08
 -2.62666576E-09  2.00006455E-06 -6.44065941E-07  2.19003779E-07 -6.37799246E-08
  2.01734555E-05 -4.62736812E-06  8.03106887E-06 -1.13272455E-06  4.44405856E-07
 -1.12836679E-07  9.03052629E-08  1.90638084E-07 -9.05001889E-08  5.95277281E-08
 -2.09095445E-07 -1.61003300E-08 -2.07306336E-07  2.10676192E-08  1.91689647E-06
 -4.59424621E-07  1.20255753E-06 -2.01537074E-07 -8.75476520E-06  1.03054649E-05
  5.87716555E-07  3.56076690E-07  4.58420677E-07 -1.17767376E-07  7.06681289E-08
 -3.32446932E-07 -1.19388974E-07  2.22693562E-08 -6.90589440E-08  1.37055926E-07
 -1.14571505E-07  7.31667317E-08  1.14927828E-07 -1.16660901E-06  1.09294344E-06
 -4.72538442E-07  4.12850432E-05 -8.84401580E-06  1.15232648E-05 -2.20681820E-06
  1.37271669E-07  6.12120493E-10  3.52861233E-08  8.37859174E-08 -2.57906840E-07
  4.31438370E-08 -1.12830800E-07 -2.96555685E-07 -9.96084179E-08 -1.05829369E-07
  2.39474218E-06  1.23007826E-06  7.06829369E-07  3.60792368E-07 -5.97487988E-05
 -4.26919715E-05 -2.95278049E-05 -1.83591479E-07  8.82778776E-07  6.66296182E-08
  9.61255463E-08 -6.47554385E-07 -8.67331464E-07  2.08987275E-07 -8.13235202E-07
  6.81435035E-07  1.56250819E-06  1.53109936E-06  1.32866078E-05 -5.94791099E-06
 -1.52692678E-05 -4.82946849E-06 -2.67414888E-04  2.41705893E-04  3.86591680E-04
  1.44721780E-05  3.65975197E-06 -6.80343887E-07 -1.05456156E-06  7.37955393E-06
  6.17860051E-06 -1.95713327E-07  1.01149794E-06  7.39673072E-06  2.25926668E-07
 -2.92156665E-06 -2.24812634E-05 -4.87362759E-05 -2.26614585E-07  1.49312276E-05
  9.65648314E-05  4.91584775E-04  4.38295193E-04 -1.03324031E-04 -4.58289277E-06
 -3.37311087E-06  1.69065885E-06  1.50714549E-05 -1.24545607E-05  9.32612559E-07
 -3.78869385E-06  7.97885525E-06 -6.07690109E-07  3.55875719E-06  5.99426304E-05
 -4.86788002E-05  1.64906787E-05 -1.01650972E-05 -1.20349397E-03  5.79799802E-04
 -9.82901723E-04 -8.28806951E-05  2.37219995E-05  6.59187415E-06 -6.64998025E-07
 -1.54094530E-05  9.28394620E-06 -9.26221058E-09  9.30847715E-07 -1.21020735E-05
 -2.09117928E-05 -1.45286371E-05 -1.97806279E-05  2.51473466E-05  1.10257741E-04
  6.61793249E-05  4.41226388E-04 -8.44983294E-05 -1.62614953E-03 -2.79680049E-04
 -2.45256305E-06  1.51369771E-05 -4.85824546E-07 -1.67858083E-05 -3.05586510E-06
 -6.93028059E-07  2.78803081E-06 -3.57958920E-06 -3.25176899E-06  6.32993484E-06
 -3.18597039E-05  4.16624406E-05  2.17556486E-05 -3.12217087E-05  3.78466727E-04
 -1.11167045E-03 -1.80087074E-05  3.41307009E-04 -1.35189391E-05 -1.10951679E-05
  1.62647465E-06  4.25543516E-07 -1.71428110E-05  3.00763183E-08 -2.31826358E-07
  1.01223736E-06  1.27013803E-06  9.55987379E-07 -2.78509395E-07 -3.92117966E-06
 -4.89922563E-06 -3.25364955E-06  9.47533587E-05  8.10933191E-05  7.91224959E-05
  2.28417593E-05 -5.71752587E-07  3.33894379E-07  3.18702304E-07 -2.89889225E-07
 -3.59457513E-07  7.13654135E-08 -2.86821886E-07  3.12599259E-07  2.22811863E-07
 -6.73090481E-08  3.11215789E-06 -1.58139879E-06 -8.25989489E-08  2.95638140E-07
 -8.37671554E-05 -5.02670793E-05  2.33824011E-05 -6.48733018E-06  1.33741743E-07
 -1.53925823E-07  8.21715233E-08  2.49395461E-07  4.30932478E-08 -1.69253326E-08
  5.81562639E-08  3.26376145E-07  3.33790930E-07  1.11343415E-07 -1.48757322E-06
 -1.84234180E-06 -1.64606295E-06 -5.41198579E-07  5.25239052E-05  1.01865986E-05
 -2.40624867E-05 -1.41956845E-07 -3.34769426E-07  5.95492651E-08  1.43801320E-07
  9.20994515E-09  5.93063189E-07  2.02745854E-08 -7.81270321E-08 -2.18848917E-09
 -1.31877017E-07 -3.49663053E-08  1.22743516E-06 -4.77240324E-08  9.22673033E-07
  2.03891112E-07 -4.09034039E-05  1.69346863E-05  7.56526826E-06  2.86389596E-06
  2.05363283E-07 -3.96855408E-08 -1.17906430E-07  2.08435886E-07 -2.03623480E-07
 -2.65899575E-08  8.80245714E-08  6.93925355E-07 -1.34675813E-07 -6.44719729E-08
 -2.48795618E-06 -3.41780068E-06  7.36848276E-07  6.41751688E-08  4.58400222E-05
 -3.37709701E-05  2.43237819E-06 -2.89698855E-06 -8.48289946E-07  2.17730837E-07
 -8.35242301E-10  1.58329223E-07  9.48662026E-07  6.33075033E-07 -6.11575671E-06
 -5.59315175E-06  1.31210853E-07  6.12145224E-07  3.09218214E-08  5.70761779E-07
 -3.41384068E-06 -1.48319845E-06  3.22197971E-07  1.03288117E-07 -1.24163813E-08
  4.62896730E-07 -1.90531849E-06 -2.49784655E-06 -1.57983648E-07 -1.45453273E-07
  3.98448869E-08  5.56359736E-07 -6.13417032E-06 -1.79479010E-05 -5.18821820E-07
  9.98493324E-08 -5.07499010E-08  5.05556941E-07 -5.73494364E-06 -8.39795412E-06
 -6.63332265E-06 -1.22909371E-05 -2.65187950E-06 -8.49495359E-06  9.41511808E-05
  5.36699924E-05 -1.66464647E-05  2.00017160E-06  7.36684984E-06 -1.32647683E-06
  4.81443753E-05 -3.46839373E-05 -2.63871409E-05  3.29532202E-05 -2.72782475E-06
 -4.72368784E-07 -9.53829174E-05 -1.32786411E-04  2.17453803E-05  2.20819709E-05
 -1.52190764E-05 -6.87198852E-07  1.23650912E-05  6.65038023E-05  4.64130505E-07
  1.74087348E-06  5.92659330E-07  2.06619141E-07 -6.33061657E-06 -1.58276334E-05
 -5.89598752E-07 -3.06677837E-07  1.53578014E-07 -1.39642445E-07  2.18084693E-06
  4.63460610E-06  8.46042209E-08 -2.70005084E-08 -6.42824765E-08 -3.93185094E-07
  4.88503548E-06  9.09446047E-06 -4.86350089E-07  5.08093305E-07 -4.60230823E-08
  6.82171264E-09 -4.69252369E-08  6.17778113E-07 -1.89956281E-06  4.33578814E-06
 -5.84623934E-06  2.07528205E-05 -5.00622659E-05 -1.69492863E-08 -7.27725001E-09
 -9.54012334E-09 -2.43134125E-07 -9.00048109E-08  1.69473607E-07  9.15152884E-07
  2.93022409E-07 -1.15057006E-06 -1.67482877E-06  6.27267384E-07  8.15876899E-06
  1.04539183E-06 -4.84319220E-06 -2.07300254E-05  4.18648881E-06  1.28507404E-05
  4.02932559E-05 -4.03968675E-05  8.92341535E-06 -5.41885025E-05  5.56277545E-07
 -3.68136102E-06  3.33385757E-06 -2.78635765E-06  5.33957025E-07 -2.15754490E-06
  1.27930148E-05 -1.15885148E-05  9.34838603E-06 -2.48103575E-06  7.37845063E-06
 -2.49338278E-05  2.25994274E-05 -1.77210115E-05  1.12408178E-05  9.03836529E-10
 -1.77998260E-08  5.29788700E-08 -1.67634927E-07  3.30304420E-07 -6.77155545E-07
  9.38428414E-07 -2.31895304E-06  1.92924528E-06  1.26439301E-06  1.28897039E-06
  3.65778551E-07  5.39485526E-07  5.34658621E-07  2.02962141E-07  2.55087495E-07
  2.97949483E-07 -4.92982355E-08 -2.63870934E-07 -3.25463604E-07  1.44875328E-07
  3.35967836E-07  3.68351395E-07 -1.59547526E-07  1.63952787E-08  1.75319659E-08
  7.70160635E-09 -6.35512739E-09  5.49754827E-09 -5.97017451E-08 -6.19823341E-08
 -2.87756525E-08  2.47406070E-08 -1.63604950E-08  1.52709266E-07  1.19347552E-07
  6.72034750E-08 -7.55281629E-08 -1.55468824E-08  1.04177662E-08  7.37803048E-10
 -2.99282551E-09 -1.25792825E-10 -2.04832629E-08  2.75471092E-08  7.21809930E-09
 -1.13509574E-04 -1.73353745E-04 -7.84075798E-05  3.56129560E-04  4.84696732E-04
 -3.20230595E-05  1.19070516E-05  8.46068078E-04 -2.21999284E-04 -1.44810352E-01
  6.57150610E-01 -2.28318227E-01 -6.76320265E-02  3.06915025E-01 -1.06628608E-01
 -1.36757206E-02  6.20529633E-02 -2.15673501E-02  1.23429122E-03 -5.58595359E-03
  1.95404160E-03 -4.77233602E-04  2.14406943E-03 -7.59557482E-04  1.67099124E-05
 -5.12216489E-06  2.06568000E-05  2.65014547E-05  1.31187834E-05  5.12577477E-06
 -4.38985545E-06  2.45397377E-05  3.62577219E-05  1.64867127E-05 -2.56105049E-05
  1.45561021E-05 -7.29362810E-05 -1.04024549E-04 -4.91249016E-05 -8.43102091E-07
 -1.84588089E-07  4.96771952E-07  1.88035287E-07  5.38189619E-08  1.68096372E-06
 -1.48398139E-06 -7.50914822E-10  2.10975565E-08 -6.12660163E-08  1.93899532E-07
 -3.86474796E-07  8.01801455E-07 -1.12208964E-06 -3.14544274E-06 -1.00362068E-06
  1.99633123E-08 -1.14168818E-08 -6.35968978E-09  1.14445822E-07 -6.06199832E-08
 -3.38495446E-08 -2.83127165E-07  1.47464707E-07  8.16510867E-08  5.60808061E-07
 -2.85237627E-07 -1.54002204E-07 -8.91157766E-07  4.25436857E-07  2.09728606E-07
 -1.48768066E-08 -9.08973295E-09 -7.22739369E-09  2.99973197E-08  1.65799150E-08
  5.25653489E-08  3.17662741E-08  2.54244408E-08 -1.06966714E-07 -5.93028083E-08
 -8.89177341E-08 -5.17286663E-08 -5.64503494E-08  2.07088232E-07  1.49675663E-07
  1.51546406E-08 -4.57392578E-08  1.42051601E-08 -1.05553208E-08  1.18869033E-09
  4.78456476E-09 -3.68525377E-08  8.13933510E-08 -5.16284010E-07 -6.86606039E-08
 -8.00370626E-07 -7.16725732E-08  4.18871683E-06 -3.06691284E-07  3.48429486E-06
  5.08369670E-08 -6.29282866E-05  1.28382248E-05 -9.21908295E-06  4.29032945E-06
 -8.31694101E-07 -3.95307713E-09 -5.98851183E-07 -2.20408657E-06 -2.82631778E-08
  1.80529778E-08  1.97246004E-09  8.64143588E-07 -1.40014508E-06  3.93772014E-07
  2.07579217E-06 -3.46320054E-06  4.48575438E-06 -1.32280945E-06  5.99891248E-07
  6.14518246E-05 -1.56855582E-05  5.26830352E-06  2.22568493E-06 -5.92183415E-07
  6.46212117E-07  1.58355928E-06  2.79747175E-06 -7.31071760E-08  4.14452480E-07
 -5.36644843E-07 -9.60129496E-08 -2.24371882E-07 -6.02734916E-06  2.05071684E-06
  8.88848216E-07  8.69130962E-07  6.09091484E-05  1.35022947E-05 -2.61229007E-05
 -4.54503975E-06 -9.90711127E-07 -2.98898799E-07  2.03506565E-07 -2.13320973E-07
  1.27890626E-09  1.41972850E-07 -4.03217452E-07 -2.00268012E-06 -1.75113972E-06
 -5.29209673E-07  8.28900866E-06  1.36537741E-05  2.93844563E-07  2.53352659E-06
  1.66902001E-04 -7.18470776E-06  1.79952062E-04 -2.36222209E-05  2.40444584E-06
 -3.12243955E-06  1.67139657E-06  2.41558284E-06  7.46080952E-06 -2.31469024E-08
  1.11846429E-07 -4.78676438E-08  1.60390991E-06  9.12693538E-07  2.62759683E-07
  2.14164778E-06 -8.61230161E-06 -3.22135472E-06 -5.17568713E-05  9.93200491E-05
  1.08647253E-05  5.70792371E-06 -2.36900073E-07 -2.65888121E-07  3.23099916E-07
  9.95180339E-07  5.44994364E-07  1.53894170E-07 -5.70106593E-07 -2.05264321E-06
  1.36296064E-06  3.93617735E-07  4.68666557E-06  1.12811712E-05 -8.87708985E-06
 -1.45378977E-06  9.52905502E-05 -5.37225233E-05  1.68426261E-04  6.75268092E-06
  6.57928630E-07 -7.49162857E-07 -1.63049399E-08  1.13654963E-06 -1.33482359E-06
  1.29599129E-07 -4.60417317E-07  3.75746779E-07  6.65544767E-07  7.53690488E-08
  6.09148602E-06 -1.74039996E-06 -3.26329627E-06 -4.75257569E-07 -1.46420463E-04
  3.02315197E-06  1.23360662E-04  1.28623553E-05  1.14023256E-06 -3.40945454E-07
  4.72487391E-08 -1.17038132E-07  6.62496916E-07 -1.29760806E-06  4.76417327E-06
 -2.44399102E-06 -1.59917206E-06 -1.45990728E-06 -7.67871322E-05  1.10131926E-05
  6.19976173E-06  6.20815868E-06  2.03907816E-03  7.56373512E-04 -7.80490761E-04
  1.63497515E-04 -1.59133534E-05  3.07036843E-06 -5.81228014E-06 -8.22515003E-06
  6.51755576E-06  1.21425053E-07 -5.04554482E-07  3.60536002E-08  1.18546341E-06
 -4.32369379E-07  5.89215503E-06 -8.11482630E-07 -5.87262879E-06  1.80106163E-06
 -8.81100302E-05  6.49704088E-05  1.36640420E-04 -2.01684275E-05  1.02409117E-06
  3.73768373E-07  1.09392378E-07 -6.93574062E-07 -2.75717093E-07  3.91204174E-07
 -1.70705273E-06  2.65961390E-06 -5.02718300E-06  1.81327557E-06  3.70581858E-05
 -1.38883973E-05  3.48570161E-05 -8.78584366E-06 -1.08652306E-03 -3.14344351E-04
  6.92843583E-04 -9.79143575E-05  5.93607889E-06 -1.79446299E-07 -2.87275162E-06
 -1.52403204E-05 -9.94034011E-06 -1.21582341E-06  4.44064109E-06  2.37404277E-06
  8.11245268E-06 -1.70352046E-06 -6.53046638E-05 -1.46928807E-05 -4.33791350E-05
  8.18098744E-06  1.81960386E-03 -5.46301125E-04 -6.85101238E-04  3.09274034E-05
 -1.00572242E-05  3.48639741E-06 -3.97630255E-06  4.41421563E-06 -1.97446739E-05
  6.02590568E-07 -1.75519380E-06 -2.07494605E-05 -1.93399145E-05  3.91703034E-06
  7.32732833E-05  1.29680966E-04  9.98859628E-05 -1.80602308E-05 -2.08822371E-03
  1.27300995E-03 -5.56561638E-04  2.48529736E-04  8.18649410E-06  1.24391645E-05
  1.31275501E-06  5.79360308E-05 -5.64004050E-05  5.88112799E-06 -1.79623902E-05
  1.53470986E-05 -5.51298056E-05  1.31365659E-05  4.44673974E-05 -2.45062740E-05
  2.73885263E-05  1.06774387E-05  1.72844748E-03 -2.99334705E-04  1.94811377E-03
 -5.23486029E-04 -2.02595515E-05 -6.17631457E-06  6.95723544E-05  1.31753970E-04
  6.15167484E-05  4.61896994E-07 -1.15014903E-06  2.43007326E-05 -5.58675256E-06
  5.70245178E-06  7.10400521E-05 -1.58196376E-04  2.38334630E-05 -3.07396214E-05
 -2.19029817E-03 -7.37075832E-04 -1.43765739E-03  2.41669286E-04  5.80840823E-06
 -1.49102462E-05  7.18722886E-07 -2.45903165E-05  8.32018204E-05  6.75145902E-08
 -4.00184889E-07 -1.72104791E-06  1.19422828E-06  1.74221968E-06  1.00300831E-06
  6.77677189E-06 -4.54600003E-06 -5.95713757E-06  1.04283609E-04 -1.28460218E-04
  7.06209549E-05  3.74671203E-05 -5.31346291E-07 -7.11586421E-07  6.35384641E-07
 -9.62744196E-07 -1.29581559E-07  9.93802742E-08 -4.06647664E-07 -6.92096702E-07
  1.38523554E-07 -9.11823334E-08  3.92866672E-06  1.95607839E-06 -1.28858120E-06
  4.72170598E-07 -8.68214047E-05  1.67717872E-05 -6.60231995E-05 -1.33058125E-05
  7.75246631E-08 -1.97978712E-07 -2.44964223E-07 -9.06851636E-08 -5.12676286E-07
 -1.12181989E-08  3.37306451E-08 -5.08505497E-07  1.02794720E-07  1.96801840E-07
 -1.48189639E-06  2.69694264E-06 -6.71000042E-07 -8.99032758E-07  6.83954818E-05
  2.39508908E-05  2.11252106E-05  7.17498822E-07 -3.32682675E-07 -1.17652100E-07
 -5.61102387E-09  6.31319513E-07 -5.65498883E-07  2.34789463E-08 -8.81536114E-08
  1.20503622E-07  2.03105516E-07 -1.42089209E-07  1.68845672E-06 -8.33529685E-07
 -1.13680299E-06  5.96941496E-07 -5.86212743E-05 -2.46989970E-05  1.00222446E-05
  2.84419492E-06  3.66370609E-07  9.27792377E-08 -2.80787271E-08 -3.42283594E-07
 -1.98519146E-07 -3.28920700E-08  1.10840546E-07 -2.86418782E-07  7.30783145E-07
  2.90033109E-08 -2.56439104E-06  1.66641853E-06 -3.80957202E-06 -3.98844984E-07
  6.08780294E-05  9.52912815E-06 -4.90120370E-05  3.24378647E-07 -6.74577649E-07
 -2.76575745E-08  9.54644093E-08  1.11642412E-06 -5.48217878E-07  4.88749159E-08
 -1.63288345E-07  3.52595466E-09  5.11684769E-07  1.73378715E-07  7.58061216E-07
  2.47755192E-07 -2.15651304E-06 -6.28851625E-07  7.17726970E-06  7.55237523E-06
 -2.77081677E-05 -1.41578800E-06  8.34405594E-08 -6.99494802E-08 -1.43107509E-08
  7.92875200E-08 -1.03073281E-06  7.77549029E-08 -2.77134289E-07  2.86052115E-08
 -3.26245904E-08  8.04435932E-09  2.59280696E-06  3.52865396E-07 -1.96488028E-07
 -3.40762003E-08  8.42456354E-06 -1.04278557E-05 -8.89802815E-06 -2.01873218E-06
  5.64303197E-07 -3.53092902E-08 -9.18672442E-08 -9.55367738E-08 -3.41369772E-08
  6.79606653E-08 -2.42817398E-07  6.05579697E-08  1.17184016E-07  2.48655159E-08
  2.00286398E-06 -1.35328686E-07 -1.15039899E-06 -1.61029972E-07 -2.09642982E-06
 -8.87397959E-06  3.85001707E-06 -1.43379614E-06  4.61550100E-07 -8.89052825E-08
 -1.65095134E-07  2.54817316E-07  3.04946554E-07  5.28449447E-08 -1.91909791E-07
 -2.96145945E-07  2.77889324E-07  1.74378620E-07  1.03488124E-06  9.10152222E-07
 -1.96970787E-06 -7.95647932E-07  2.21809899E-05 -6.23771910E-06 -2.56316823E-06
  8.15063099E-07  9.84081745E-08 -1.39241666E-07 -1.14992476E-07 -2.39402828E-07
 -1.37290676E-07  8.91439692E-08 -3.10858304E-07 -6.13010156E-08  3.85731718E-08
 -4.80815251E-07  3.82594709E-06 -5.25222615E-08 -5.60044733E-07  1.50156017E-06
 -5.36150692E-05  2.35789213E-05 -4.77805118E-06 -9.35495357E-08  1.07169909E-06
 -1.96153287E-07  2.41850526E-08 -4.31541187E-07  1.33148013E-06  8.33176679E-06
 -1.24835852E-04 -1.30092523E-04 -1.03307067E-06  1.02528495E-05 -2.85784056E-06
 -6.13578426E-06  9.10110086E-05  1.38471015E-04 -1.15928782E-05  2.16371861E-06
  6.45159209E-07  2.17850730E-05 -3.40263017E-04 -2.01202440E-04  5.89987487E-05
 -5.09459443E-06 -5.63059568E-06  2.41591284E-05 -3.70942825E-04 -2.80297995E-04
 -6.13071098E-05 -3.02867225E-05 -9.12317314E-06 -4.95047111E-07  1.28156019E-05
  1.06544970E-04 -2.44881686E-06 -2.32116080E-08  1.15387753E-06  2.01370074E-07
 -9.00933973E-06 -2.18040401E-05  4.15010000E-07 -6.38762972E-07  3.74271973E-07
 -5.41650354E-08  2.30872330E-06  5.89365215E-06 -6.12642630E-08  2.38024592E-07
 -1.48374816E-07 -6.92212834E-07  8.77711418E-06  1.30718398E-05 -3.92221693E-08
 -1.11298639E-06 -2.41091869E-07  5.39767217E-07 -4.73558556E-06 -4.93478523E-06
 -5.88562386E-07  7.77537850E-08 -6.27639642E-08  6.60662456E-07 -3.82924802E-06
 -2.23500143E-06 -1.70239270E-07  2.46628987E-07 -4.59888070E-09  4.58854979E-07
 -1.36523017E-06 -2.20318883E-06  3.49301073E-07 -7.39971826E-08  1.05342309E-07
  2.25581017E-07 -1.91197024E-06  4.90951119E-06 -2.45904293E-07 -4.09425331E-07
 -4.20506162E-07 -1.52190749E-10  1.80493849E-09 -2.11655955E-08  6.25836259E-08
 -1.43392035E-07  1.95432157E-07 -5.90120791E-07  1.38146538E-06  1.16899290E-10
  7.97866048E-11 -1.10160846E-11  7.04828425E-09  4.59629909E-09 -7.19178253E-10
 -3.52222799E-08 -2.25866832E-08  3.62389900E-09  1.54932590E-07  9.16836984E-08
 -1.62241837E-08 -3.01895926E-07 -1.56607834E-07  3.22244381E-08  3.79691009E-07
  2.05204683E-07 -4.75763905E-08  2.16491187E-07 -7.58776085E-07  4.39384019E-08
 -2.46598357E-09  2.56101097E-09 -5.80113216E-10 -9.23025598E-09 -1.47759278E-08
  1.25866249E-08 -9.56991041E-09  2.05429415E-09  3.42963013E-08  6.13376943E-08
 -7.77690418E-08  1.94987916E-08 -2.48621243E-09 -7.05140119E-08 -2.22968057E-07
  1.13826059E-04  1.73829232E-04  7.86447601E-05 -3.57327833E-04 -4.85525024E-04
  3.13726007E-05 -1.11466632E-05 -8.43586521E-04  2.21070938E-04  4.86993698E-01
  4.59662134E-01  2.37685038E-01  2.27445318E-01  2.14679976E-01  1.11003133E-01
  4.59840635E-02  4.34060072E-02  2.24517817E-02 -4.13673546E-03 -3.90987924E-03
 -2.03355085E-03  1.58509818E-03  1.50338445E-03  7.89902090E-04 -1.62509198E-05
  1.59357910E-05  1.54242635E-05  7.62128941E-07  2.94153462E-05 -4.41790726E-06
  1.86665535E-05  1.76735453E-05  2.69576466E-06  3.93261589E-05  2.36440095E-05
 -5.54223344E-05 -5.31918943E-05 -5.95437080E-06 -1.13778359E-04  8.28271625E-07
  2.10443560E-07  4.39871954E-07 -1.19551000E-07  2.03772269E-07 -1.69078077E-06
  1.52275468E-06  1.02739063E-09 -2.04606005E-08  6.08736215E-08 -1.92999984E-07
  3.82148142E-07 -8.02436266E-07  1.16130019E-06  1.17085918E-06  7.22013355E-07
  2.44067344E-07 -1.89911336E-06 -1.61097105E-08  1.44522633E-07 -9.16067815E-07
  1.04878791E-07 -5.87931584E-08 -9.83004359E-08 -2.98113181E-07  1.54107145E-07
 -1.54972037E-07  5.41753760E-07 -2.24308809E-07  3.31210447E-07 -6.78095492E-07
  3.81211578E-08 -3.86636586E-09 -6.65389133E-10  4.07640104E-08  1.95228279E-08
 -1.38994086E-07  1.24360915E-08  3.47365896E-09 -1.50540337E-07 -6.94329594E-08
  3.23457246E-07 -1.01474926E-08 -3.21576192E-08  3.63033576E-07  1.40935691E-07
 -1.75658746E-08 -8.16379420E-09  2.74170001E-08 -7.06635570E-09 -5.82640199E-09
 -1.14133186E-08  2.71210456E-08 -9.96818927E-10  2.84033571E-08 -8.24036969E-08
  2.60666471E-07 -5.19174382E-07  1.07240081E-06 -1.50651516E-06  2.89193995E-06
 -3.51773535E-06 -9.44563143E-09 -1.41379779E-08 -8.05467110E-09 -3.96121567E-08
 -6.10206102E-08 -2.95047182E-08  8.94684921E-08  1.40209529E-07  6.68558124E-08
 -1.51690698E-07 -2.47231838E-07 -1.21602716E-07  1.33181929E-07  2.65001734E-07
  1.43344592E-07 -1.88822627E-08  9.58785875E-09 -1.38762487E-08 -6.89786657E-10
  3.74745414E-09  6.84215105E-08 -3.48755059E-08  4.91608746E-08  2.68421227E-09
 -9.86479642E-09 -1.60187183E-07  8.50830544E-08 -1.04026179E-07 -7.78054551E-09
 -1.33408487E-08 -5.48256471E-10 -2.22347071E-09 -7.95775967E-09  1.47702836E-09
 -8.06189848E-09 -1.86990141E-08  7.60144458E-09 -1.77042173E-08 -8.79242300E-10
 -7.08267367E-07 -1.40806311E-06 -4.53446005E-07 -2.04333913E-06  1.87441715E-06
  5.08373294E-06  1.54401872E-06  1.15755549E-06  1.74914113E-05 -6.07436370E-05
 -5.20622398E-06 -2.14220427E-06  2.50063609E-07  7.29737407E-07 -1.67062983E-06
  2.74450623E-06  8.09566390E-08 -4.59646737E-07 -3.51348106E-07  4.40640047E-07
  1.77648375E-07  6.46004564E-06  1.77902395E-06 -1.39012102E-06 -7.15964392E-07
 -6.36089927E-05 -1.54738957E-05 -2.55238090E-05  4.16515520E-06  1.04327998E-06
  1.82391385E-08  3.15335609E-07 -9.71712872E-08 -1.98176285E-07 -7.36651625E-08
  4.71892673E-07 -7.46503405E-07 -3.57850834E-07  5.96964651E-08 -3.77286705E-06
  2.96647138E-06  2.13901684E-06  2.76360318E-09  6.05887416E-05 -2.79121871E-06
 -1.77107518E-05 -4.52252816E-06  9.11058363E-07 -4.08718891E-07 -2.75950354E-07
 -1.07829042E-06 -1.90772550E-06  2.20185543E-08 -1.04137130E-07  1.37378779E-06
  9.06775439E-07 -8.41949646E-07 -2.26336925E-07 -6.40908157E-06 -6.40474986E-06
  3.01020488E-06  5.35923105E-05  5.95509423E-05 -8.03306818E-05 -4.71644892E-06
  2.85312385E-07  1.69776205E-07  5.09454908E-07  1.67906238E-09  1.16908791E-06
 -1.41958262E-07  5.25259418E-07  1.62570608E-07  2.43473566E-06 -4.06819766E-07
 -4.35644710E-06 -2.01481697E-06 -1.41356671E-05  1.58526679E-06 -1.01172524E-04
  1.24237707E-04  1.32292428E-04 -9.86132060E-06 -6.43591668E-07 -4.10362751E-07
  5.98481344E-07  1.71430311E-06  2.39690540E-07 -1.28298837E-07  3.54762773E-07
 -2.55071795E-06  9.39538817E-07  5.01108408E-07 -7.69824367E-06  7.28423601E-06
 -1.21200667E-05 -2.20308572E-06 -1.67939426E-04  1.47893699E-04  9.48709933E-05
  2.35576464E-05 -2.46488415E-06 -3.38686124E-07  3.28254993E-06 -5.26265812E-06
  5.81815214E-06  1.29736015E-06 -4.76328076E-06 -2.67508593E-06  1.28608112E-06
  1.29058597E-06  7.65386823E-05  1.11071905E-05 -6.29517544E-06 -5.51669403E-06
 -2.02504097E-03 -2.88827225E-04 -1.04643046E-03 -1.43279940E-04  1.58445516E-05
 -4.59466273E-06 -5.31418129E-06 -9.45617735E-06 -3.82069390E-06 -1.30180683E-07
  5.42216532E-07  1.05113742E-06  5.71722645E-07  4.56384820E-07 -6.20199806E-06
 -5.56296807E-06 -2.17371844E-06 -1.93093061E-06  9.06469543E-05  1.52630247E-04
  9.98851183E-06  2.39980439E-05 -1.02482775E-06  4.54702375E-07 -2.23976107E-07
 -9.37587748E-08 -7.32989608E-07 -1.23947215E-07  4.38305300E-07  8.21713104E-07
 -6.81180780E-09 -1.04301398E-07 -5.87527662E-06 -3.97998645E-06 -8.23054426E-08
  6.15484616E-07  1.44665592E-04  1.14378910E-04  6.46017230E-05 -1.67512532E-05
 -1.08025671E-06 -1.95852497E-07  2.97795151E-07 -5.87639270E-07  3.17329563E-07
 -7.28159710E-08  4.32719834E-07  7.77050576E-08  2.30734115E-06 -1.53051589E-06
 -1.29843471E-06 -1.81708103E-07 -8.82255911E-06  5.18717164E-06 -1.02300276E-04
 -9.80193146E-06  1.54976719E-04 -3.16475583E-05  4.69987214E-07  5.37089088E-08
  7.86688924E-07 -5.13561467E-07 -1.05200087E-06 -1.05202991E-07  4.31103853E-07
 -2.31040489E-07  6.95234761E-07  6.30530541E-08 -4.04735506E-06 -1.64814712E-07
 -2.40750324E-06 -4.07658561E-07  9.04058888E-05 -4.97156114E-05 -4.91611404E-05
  8.31810699E-06 -5.80307398E-08 -2.82691555E-07 -1.75478429E-08  4.43920413E-07
 -2.45839990E-07  2.75633313E-09 -1.68395234E-09 -1.52812502E-07  5.54575599E-07
 -1.67289943E-07  1.17021403E-06  6.63696905E-07 -3.00041569E-06  7.76209812E-07
 -6.66175625E-05  2.80056668E-05 -8.83256928E-06  1.08551706E-06  2.79648981E-07
 -8.40944625E-08  8.07240361E-08  7.57139199E-07  3.67448030E-07 -2.97784226E-08
  1.12414287E-07  2.57057759E-07 -6.88804434E-08  1.00432121E-07 -1.66388679E-06
 -1.57891493E-06  4.56149790E-07 -4.97403814E-07  5.66092424E-05 -3.70016101E-06
  2.29666181E-05 -2.47838413E-06 -2.71263426E-07  6.83604567E-08 -8.97804398E-08
  4.05193535E-08 -4.94993000E-07  2.93187075E-08 -9.80281283E-08  5.07615329E-07
  6.78212938E-07 -6.47056854E-09  2.55247857E-06 -2.52199051E-06 -3.67243298E-06
  2.66281241E-07 -6.34965015E-05 -3.55101326E-05 -3.36762429E-05 -1.50590715E-06
  7.15139872E-07  8.62734440E-08  6.74538027E-08  1.02092201E-06  7.01922843E-07
 -5.03927088E-08  1.69630791E-07  4.80901827E-07  1.87909709E-07 -2.13036938E-07
 -8.95707757E-07 -1.94489776E-06 -9.24551986E-07  7.83420813E-07 -4.92647755E-07
 -2.47789329E-05 -1.98588530E-05  2.55099171E-06 -7.90262518E-08 -8.99244762E-08
  9.86337926E-08  8.41169682E-07 -4.91391978E-07 -7.49483601E-08  2.67430905E-07
  1.53424166E-08 -2.01033027E-08 -4.23334264E-09 -2.46168476E-06 -1.44649541E-07
 -5.01599032E-07  2.56099581E-08 -1.28426240E-05 -1.31083787E-05  2.77974432E-06
  2.18138472E-06 -5.46284611E-07 -1.05059225E-07 -1.78838678E-08 -3.71836843E-08
 -1.19134243E-07 -6.77563775E-08  2.43217009E-07  1.36250348E-07  2.95376329E-08
 -1.92061279E-08 -2.01934010E-06 -1.11127583E-06 -5.36703283E-07  1.48128371E-07
  4.89827966E-06 -2.74545093E-07  1.09064444E-05  1.52971338E-06 -4.64566216E-07
 -1.89551330E-07 -8.39083023E-09 -1.39025545E-07  4.03755524E-07 -5.26508303E-08
  1.94472010E-07  6.90976930E-08  3.72200241E-07 -1.60467969E-07 -9.41061819E-07
 -1.15968991E-06 -1.69257082E-06  7.40332980E-07 -2.64453548E-05 -7.75785994E-06
  5.08073556E-06 -1.23491380E-07 -4.77236180E-08 -1.97928141E-07  3.71134924E-08
 -1.40950311E-07 -2.10465739E-07 -8.70370963E-08  2.95979618E-07  6.56772940E-08
 -4.88203697E-08  5.14176936E-07 -3.75934051E-06 -7.10597590E-07  2.83379613E-07
 -1.61145762E-06  5.66195672E-05  8.97219936E-06 -2.94210319E-05 -1.31452633E-07
 -1.05185178E-06 -4.23133301E-08  1.72786136E-07 -1.31584836E-06  2.84926812E-07
 -3.88557062E-07  1.69943334E-06 -3.04473179E-06 -4.78675579E-06 -1.80188707E-06
 -3.67848235E-05  2.32652731E-05  2.91448329E-05  8.81654378E-06  1.07710286E-03
  4.35325497E-04  6.14309523E-04  9.43985983E-05 -5.95056520E-06 -1.78954088E-06
 -2.33755030E-06  1.09299594E-06 -1.80240421E-05  1.21061131E-06 -4.41693572E-06
  8.01961645E-06  2.00544611E-06  1.92371821E-06  6.46704764E-05 -4.38159794E-05
 -9.01189181E-06 -9.47590162E-06 -1.80380316E-03 -8.54697118E-04  1.25696396E-04
 -6.63670399E-05  1.00448386E-05 -1.45169828E-06 -4.00760956E-06  1.93156320E-05
 -5.72039164E-06 -5.76928023E-07  1.66458089E-06 -2.68198238E-05  8.18995087E-06
 -5.21896299E-06 -7.20862179E-05  1.49950307E-04 -6.15438685E-05  2.58483279E-05
  2.06737489E-03  1.56736590E-04 -1.37566557E-03 -2.03660093E-04 -7.11771623E-06
  9.76343563E-06 -7.54786727E-06  7.73482652E-05  2.18757362E-05 -5.87880600E-06
  1.79621221E-05 -3.96245075E-05 -4.11002764E-05 -1.36007886E-05 -4.54230333E-05
  1.23127947E-05  3.41437743E-05 -1.17239874E-05 -1.70613751E-03  1.50636940E-03
  1.23988064E-03  5.48795477E-04  2.20912990E-05  5.31604271E-05  4.79448808E-05
  9.26578888E-06  1.43938438E-04 -4.45171929E-07  1.07946401E-06  7.24713101E-06
 -2.38878229E-05 -4.89576030E-06 -7.01460400E-05 -5.81413563E-05  1.48783227E-04
  2.49854046E-05  2.17155527E-03 -1.59646132E-03 -8.85978780E-05 -2.99889582E-04
 -6.91944394E-06 -9.89632238E-06  1.10471274E-05 -8.38002715E-05  1.97151904E-05
  7.88007234E-07 -1.53129311E-05 -1.13202507E-04 -1.27165478E-06  2.49899011E-06
 -1.15072960E-06 -1.65579371E-07  8.88157970E-06  2.22134498E-05 -2.84879498E-07
 -6.89549741E-07 -3.93400521E-07 -4.14926458E-08 -1.47371255E-06 -5.22315870E-06
  6.60978110E-08  2.13493494E-07  1.43671691E-07  6.49218508E-07 -8.30427588E-06
 -1.22444451E-05 -9.88437935E-07 -4.64921174E-07  2.54911397E-07 -5.92702673E-07
  5.53470830E-06  5.41285855E-06 -2.83937635E-07  5.92196723E-07  7.96288256E-08
 -6.43930136E-07  3.68801380E-06  1.93883522E-06  1.65218980E-07  2.73550924E-07
  9.81313082E-09 -4.13320995E-07  1.16198862E-06  2.78904458E-06  7.36201138E-08
 -3.90830400E-07 -1.04303548E-07 -2.69739543E-07  2.67774455E-06 -2.74535614E-07
 -4.85249137E-07 -9.91968247E-08  5.13635117E-07 -8.22580930E-06  1.23632051E-04
  1.26797446E-04  8.19211187E-06  5.89746043E-06  3.22011565E-06  6.01577458E-06
 -8.90801067E-05 -1.36332221E-04 -3.65012993E-06  1.10096079E-05 -1.32651709E-06
 -2.15253818E-05  3.37455926E-04  1.99249378E-04  2.45821576E-05 -5.31031400E-05
  8.49669760E-06 -2.39246645E-05  3.68339979E-04  2.83914637E-04 -5.68375757E-05
  3.80405755E-05  6.43570892E-06 -1.16772617E-10  1.38615185E-09 -1.62308632E-08
  4.78518756E-08 -1.08295539E-07  1.42653410E-07 -2.96906300E-07  7.70566026E-07
  3.92116175E-10  4.92945990E-10 -1.88670056E-10  2.23283964E-08  2.85696755E-08
 -1.08177432E-08 -1.09640844E-07 -1.41049267E-07  5.32673727E-08  4.49116132E-07
  5.87925412E-07 -2.20358764E-07 -7.89580685E-07 -1.04822838E-06  3.91109656E-07
  9.14353424E-07  1.14867779E-06 -4.43939187E-07 -8.95249121E-07 -7.39382604E-07
  3.62558500E-07  2.03576287E-08  5.20388428E-09 -1.23062003E-09 -6.31521190E-09
  2.37902343E-08 -7.92087006E-08 -1.95964595E-08  4.96968189E-09  2.41712198E-08
 -9.50554506E-08  2.07508495E-07  4.34207104E-08 -1.34628638E-08 -5.85429037E-08
  2.74115816E-07 -1.75750497E-10  5.76010678E-09 -1.65868236E-08  5.25061547E-08
 -1.05139156E-07  2.22104472E-07 -3.50416171E-07  1.03943482E-06 -2.37665043E-06
  2.17704114E-06 -2.40774727E-06  7.44060041E-07  9.62245663E-07 -1.00825703E-06
  3.22930490E-07  3.48723846E-07 -5.35998326E-07  1.33681419E-07 -2.75966220E-07
  5.94355967E-07 -1.14881297E-07  3.08249912E-07 -7.48844642E-07  1.09288006E-07
  1.08758349E-08 -2.01743768E-08  1.47734635E-08 -4.38656375E-08  5.26539964E-08
 -3.66346932E-08  7.35537876E-08 -5.48057909E-08  1.64802225E-07 -1.89991280E-07
  4.33345585E-08 -1.55258025E-07  1.61336355E-07 -4.44193917E-07  4.72051786E-07
 -1.62938449E-08 -6.19019140E-10 -7.97416757E-09  2.49599200E-08  9.27256617E-09
  3.06555359E-08  1.61891092E-08  1.00178567E-06  1.78525295E-06 -1.89783830E-08
 -1.70568117E-06 -6.67338272E-06  7.03016402E-06 -9.91025137E-06  5.62647726E-06
 -6.27592030E-06  6.91789046E-01  1.60692646E-01  2.37423935E-02  3.23132892E-01
  7.50593301E-02  1.10898088E-02  6.51689544E-02  1.51360189E-02  2.23769281E-03
 -5.66512777E-03 -1.31214294E-03 -1.96594833E-04  2.01959182E-03  4.63004596E-04
  7.24921055E-05  7.32501689E-08  1.79183188E-05  2.19462962E-06  2.33012276E-05
 -4.63217710E-05  2.92192651E-06  1.38969838E-05  2.63074337E-06  1.19533934E-05
 -2.96969971E-05 -6.39239068E-06 -4.58681302E-05 -6.71219540E-06 -4.61019552E-05
  1.07861124E-04  3.17977982E-07 -9.34580582E-07 -1.35149173E-06  4.79819437E-06
 -1.20612287E-05 -1.89672094E-05 -1.39655669E-05  8.26003074E-10 -2.32840454E-08
  6.76012743E-08 -2.13933706E-07  4.26373933E-07 -8.83813553E-07  1.23712058E-06
  8.89424890E-07  9.88939915E-07 -1.86115355E-08 -9.32079861E-09 -8.22716377E-10
 -1.07730142E-07 -3.99041512E-08  8.03164418E-09  2.65677300E-07  9.09860562E-08
 -2.30901236E-08 -5.19531933E-07 -1.56597204E-07  4.63671066E-08  7.83417645E-07
  1.41360115E-07 -7.67780346E-08  3.32190055E-08  1.16587901E-08  2.82505258E-09
  6.88575268E-09  8.41260202E-09 -1.17171867E-07 -4.07392777E-08 -9.19632021E-09
 -2.80984958E-08 -3.31682026E-08  2.27062844E-07  7.47229491E-08  1.31165350E-08
  1.20821748E-07  9.33833257E-08 -1.26400015E-08  3.10891023E-08 -8.19057866E-09
  8.26904282E-09  6.35698558E-10  1.53851891E-08 -1.83768191E-09  2.54797222E-07
 -1.40962054E-06  1.06709216E-06  3.68400486E-06  9.69447580E-07  1.46143814E-05
 -3.20217716E-06 -1.60584017E-05 -3.07465648E-06 -8.64253579E-05  5.46041284E-06
  7.22431134E-05  1.72793231E-06  1.42318385E-06 -1.18473492E-07  1.30689768E-06
 -2.06036563E-06  1.48934264E-06 -4.19811286E-08 -1.12080836E-07 -8.00440567E-06
  7.89377390E-06 -3.33863026E-06 -1.25040612E-05  3.62927758E-05 -3.15511866E-05
  1.27103447E-05  1.80686398E-04 -2.87357036E-04  1.33761113E-04 -3.88430362E-05
 -4.36559009E-06 -1.89978128E-06  5.23800745E-07  2.03064127E-06 -9.51919069E-06
  1.21162114E-07 -6.77604911E-07  6.18935111E-07 -5.19729559E-07 -4.16414771E-07
  1.03118052E-05 -2.59512164E-06  1.11426498E-06  1.50006728E-06 -1.10941453E-04
 -1.63229760E-06  6.63209858E-05 -5.25620674E-06  2.27167149E-06 -2.70894069E-07
  2.18724915E-07  3.44066244E-06  1.55594588E-06  5.73179624E-07 -2.21918632E-06
 -5.01166252E-07  8.08736613E-06 -2.10670635E-06  8.75488330E-06  2.78045252E-06
 -3.45500407E-05  8.86585089E-06  6.95307518E-04  3.77830556E-04 -2.00255178E-04
  3.17047752E-05 -7.27556257E-07  3.74239179E-07  1.72358966E-06 -8.76180749E-06
 -1.10618461E-05 -7.06479726E-07  2.92762964E-06  6.28387848E-06 -5.51510718E-06
  4.79626850E-08 -2.57685955E-05 -3.60340150E-05  2.87716019E-05 -5.51488589E-07
 -5.97943433E-05 -2.81952907E-04 -9.68599442E-07  2.59348118E-05  1.17207280E-06
  1.73885874E-06 -1.42263997E-06 -6.92277989E-06  1.51532079E-06  1.03792487E-07
 -4.63127440E-07 -1.65757072E-06 -4.50253787E-07 -2.85859836E-07 -1.84007247E-06
  6.52662575E-06  6.33408567E-06  1.20791942E-06 -1.17298658E-04  9.71077205E-05
 -2.98213800E-04 -1.01371504E-05 -2.12694661E-06 -1.35088671E-07 -5.77630716E-07
  1.44479705E-06 -2.46796955E-06 -6.66703664E-08  1.94216634E-07 -5.40891198E-07
  1.00926709E-07 -1.00712282E-07 -6.71206764E-06  2.76880700E-06 -2.53010410E-07
  5.46174674E-07  2.37687601E-04  3.34109037E-05 -1.94950357E-04 -1.59611917E-05
 -1.85910835E-06  5.42173867E-07  3.36497932E-07 -1.84028366E-06 -8.09390327E-07
  9.21602038E-07 -3.00578946E-06  8.01665555E-06  7.70562969E-06 -4.38136180E-07
  2.41384842E-05 -4.64211356E-05 -5.29738430E-05  3.96451204E-06 -8.31679819E-04
  9.64396171E-04  9.19903805E-04 -6.34215789E-05  2.22898182E-07  4.41811355E-06
 -2.16491122E-06 -1.57178585E-05 -1.53582800E-05 -1.28932496E-07  6.27724274E-07
  1.31961872E-06 -1.75895176E-07  5.61940584E-08 -9.62899695E-07 -3.50774699E-06
  2.33531374E-06 -1.89788060E-07 -3.00553368E-05 -6.34019292E-05 -1.66505569E-04
  8.49602798E-06  2.50042835E-06 -1.22169107E-07  9.74125260E-08  1.25172759E-06
 -1.13160628E-06  1.13937291E-07 -3.57444922E-07  4.03175565E-06 -1.19593522E-06
  7.32196579E-07  4.36061018E-06 -3.49868003E-05  5.27288979E-06 -4.75265595E-06
 -2.37785398E-04  6.87788458E-04  3.41015438E-04  2.53467871E-05 -4.37795591E-07
 -3.01963603E-06 -5.22054407E-07 -9.19702599E-06  1.49723797E-05 -8.81652415E-08
 -1.09271713E-07  7.38967053E-06 -5.27095250E-06  1.50795467E-06  6.47594495E-06
 -4.80926850E-05  4.30298871E-05 -1.06828823E-05  6.32964614E-04  7.43015556E-04
 -6.58658893E-04  1.53202266E-04  1.92404092E-06  1.82740850E-06  4.19156877E-06
  2.88347010E-05  3.14023695E-06 -9.20644207E-07  3.89737662E-06  9.09154944E-07
 -1.22283557E-05 -5.72989897E-07 -5.48360479E-05  8.37304342E-06  9.13369127E-05
 -6.75224294E-06  1.11078821E-03 -3.03786905E-04 -1.86136386E-03  2.75888866E-04
 -2.75883930E-05  3.80534251E-06 -1.66052934E-05 -1.32334716E-05 -2.64129579E-05
 -1.73446275E-07  6.60457601E-07 -4.10481634E-05 -1.30798737E-05 -6.54008741E-07
 -2.02348890E-05  1.89293137E-04  6.38568814E-05  2.62832290E-06  5.29700878E-04
 -2.77897017E-03 -5.59167643E-04 -1.43151529E-04 -8.98502269E-06  4.81124312E-07
 -3.28720448E-06  2.07214829E-05 -2.41078439E-05  1.59935706E-06 -6.47021403E-06
 -5.82326684E-06  1.02143131E-05 -3.16242069E-07  9.25092540E-05  5.15332634E-05
 -6.80199493E-05  1.12192224E-05 -1.67048207E-03 -1.62901530E-03  1.42392962E-03
 -4.02750748E-04  3.29144645E-05 -7.72126739E-06  1.59714898E-05  1.40464589E-05
 -9.29030015E-07  2.54976038E-09  1.35488197E-07  1.68544579E-06  5.45543280E-07
 -6.54238536E-07  1.67656987E-06 -6.63596598E-06 -1.83450183E-06  2.23709611E-06
 -1.34505969E-04  1.19260895E-04 -2.41388446E-05 -2.35841655E-05  9.34968320E-07
  5.65641912E-07  1.67554142E-07 -8.04851675E-07 -8.49906228E-07 -4.11179420E-08
  1.75476823E-07  1.69433507E-07 -2.54538804E-07  2.25073007E-08 -2.36731041E-06
 -1.68087025E-07  1.98754461E-06 -1.24793257E-07  9.97435247E-05  4.25714227E-06
  5.71154335E-05  4.50373745E-06  4.34918609E-08  3.55699459E-09  1.30084156E-07
  5.16451773E-08  1.11533972E-07  5.66103967E-08 -2.02418963E-07  4.85503213E-07
 -2.03006399E-07 -1.35467179E-07  2.70877735E-06 -2.28439490E-06  1.34637336E-06
  6.12886935E-07 -5.19574168E-05 -1.70123529E-05 -2.53259485E-05 -9.16634045E-08
  5.81040131E-07  3.22329479E-07 -2.38835157E-08 -4.94461497E-07  1.19045709E-07
  2.02802071E-08 -6.74896649E-08 -4.47333894E-09 -3.34061068E-08  7.47037857E-08
 -1.56703005E-08  5.22710083E-07  3.44556899E-07 -3.73338842E-07  3.13222009E-05
  1.05488653E-05 -1.48478495E-05 -1.91334886E-06 -4.76459541E-08 -1.89604007E-08
 -4.09615101E-08  2.44038197E-07  5.39552148E-08  5.56737835E-08 -1.92003896E-07
 -1.21652236E-07 -1.01796100E-06  4.06947906E-08  3.77522971E-06  1.25190029E-06
  4.65787258E-06 -1.78720526E-07 -2.44340703E-05 -1.55194803E-05  2.36158253E-05
  2.43479031E-06  1.57463942E-06  2.15426330E-07 -4.33821553E-07 -1.15230648E-08
  1.08266181E-06 -3.63470027E-08  1.16495508E-07 -5.46575562E-07 -4.86184891E-07
 -1.32477720E-07 -1.50733171E-06  2.46466632E-06  2.10703254E-06  6.30425709E-07
  2.13159091E-05  1.18795628E-06  3.83543017E-05  3.67388977E-06 -4.65810578E-07
  1.62819883E-07  4.17961165E-08  2.94704046E-07  7.96427634E-07 -6.49901109E-08
  2.27071866E-07 -1.29028628E-07 -2.91930097E-08 -2.37618114E-08 -2.31885592E-06
  1.30659306E-07  5.63112331E-07  1.29854345E-07 -2.61060891E-05  7.16428323E-06
  9.15426866E-06  1.62349472E-06 -5.54351618E-07 -5.81948363E-10  1.37189570E-07
  9.39969863E-08  1.08641384E-07 -6.03704579E-08  2.10934669E-07 -2.65559445E-07
 -1.06114725E-07 -6.06508167E-08 -2.00278335E-06  1.23379838E-06  1.17700490E-06
  3.66327504E-07  2.79394528E-06  2.15928328E-06 -1.07040315E-05 -8.91094392E-07
 -5.00597619E-07  2.32109149E-08  1.10531843E-07  5.77366313E-08 -4.55159194E-07
 -8.17311419E-09  1.12612819E-08 -2.40256201E-07 -5.72810350E-08 -1.07972073E-07
  8.65094630E-09  1.36026214E-06  1.08131804E-06  6.04909181E-07 -5.06206838E-05
 -1.77733091E-06  2.13756573E-05  2.36460497E-06 -2.87698803E-07  1.15199337E-07
 -9.67443594E-10  2.03090742E-07  4.27069127E-09 -3.01960723E-10 -5.48522325E-08
 -4.71982598E-07  3.41986844E-07 -1.88450559E-09 -1.23404395E-06  2.65087449E-06
 -1.55913283E-06 -1.94450737E-08  5.50806191E-05 -5.28773608E-05  4.22987600E-05
 -1.31357103E-06 -7.97854734E-07  4.64678642E-07 -2.97626401E-07  8.70250494E-07
 -1.45389541E-06  3.51492982E-06 -3.19182628E-05 -4.37496002E-05 -2.32143008E-05
 -6.91714252E-09 -2.99480545E-06  9.45646178E-06 -9.44530270E-05 -1.71266997E-05
 -1.64870119E-05  2.46868788E-05 -4.48331638E-06  8.19932077E-06 -1.86029580E-04
 -6.65803705E-05  3.14485537E-05  5.70561297E-05 -7.25759299E-06  2.71775866E-06
  9.04907381E-05  9.42070291E-05  5.84273787E-05 -3.22794945E-05  1.10315936E-05
  9.23124941E-07 -1.34419671E-05 -5.51823862E-05  1.59053078E-06  9.92736153E-07
 -3.31092641E-07 -5.09053359E-08  4.78596785E-06  1.38655942E-05 -7.27976037E-07
  1.32274477E-07  2.35507209E-08  4.84206302E-07 -3.69216304E-06 -5.88415061E-06
 -2.74412554E-08 -9.64490100E-08 -4.55556722E-10  3.01473391E-07 -3.25270411E-06
 -9.10898956E-06  4.96692722E-07  3.69039551E-07 -1.32898408E-07 -7.87285877E-07
  7.54211657E-06  5.46153484E-06  8.66068127E-07  1.16600790E-07  1.22100595E-07
 -7.29524776E-07  5.02232564E-06  2.18903904E-06  4.21302850E-07 -3.49259348E-07
  2.41688903E-08 -5.66774015E-07  2.93161846E-06  2.91545951E-06 -5.92801032E-08
  1.01975926E-08 -1.51682079E-08 -4.45342849E-07  6.72121882E-06  2.83416877E-05
  1.70317360E-07  3.18835980E-07  6.68083645E-08  6.18400287E-11 -7.24513103E-10
  8.49056794E-09 -2.49803391E-08  5.59571528E-08 -7.24310544E-08  1.86446831E-07
 -5.48547605E-07 -1.90758950E-11 -8.45230226E-11  3.97370487E-13 -1.25135148E-09
 -5.02087851E-09  9.99176110E-11  6.36988550E-09  2.48955599E-08 -5.47620746E-10
 -3.13113340E-08 -1.04352203E-07  2.99515932E-09  7.76070865E-08  1.83210247E-07
 -7.28892286E-09 -1.81897414E-07 -1.90481136E-07  1.55886608E-08  1.13851497E-07
  3.13842534E-07 -2.17194454E-08 -8.28352048E-09 -1.90995167E-09  3.19497747E-10
  1.31484045E-08 -6.06809841E-09  3.11514888E-08  7.24921270E-09 -1.21554636E-09
 -4.98840131E-08  2.27255521E-08 -5.78031766E-08 -1.61602805E-08  2.41411410E-09
  1.11319573E-07 -3.02162307E-08  2.84801560E-10 -5.05061215E-09  1.51845785E-08
 -4.82488945E-08  9.55732623E-08 -2.03977417E-07  2.95203186E-07  1.31207617E-06
  3.91914114E-07  1.91620001E-06 -1.15054689E-06  6.75318051E-08  9.22859629E-07
 -4.41017821E-07  6.76612290E-08  1.04791943E-07 -3.64055882E-07 -8.96507347E-08
  1.34897167E-07  4.83328082E-07  1.78608069E-07 -2.35152169E-07 -6.24916981E-07
 -2.39716822E-07  1.09368233E-08 -9.63368800E-09 -1.24962163E-08  1.49349257E-08
 -2.89826758E-08 -3.84418019E-08  3.37601369E-08  4.28854546E-08 -4.98848424E-08
  1.01165222E-07  6.87171084E-08 -6.12804403E-08 -6.93582716E-08  8.09180443E-08
 -1.80320773E-07 -1.47910650E-08 -7.14284698E-09 -1.45889810E-08 -7.41185360E-09
  1.12552488E-08 -1.13717056E-08 -9.55686920E-09  2.29908922E-06  3.86575138E-06
  6.07482563E-07 -3.46803139E-06 -1.81494564E-05  1.73069181E-05 -2.34019635E-05
 -5.15935378E-05  4.68431335E-06 -7.35876122E-02  2.17434720E-01  6.72507764E-01
 -3.43759329E-02  1.01574217E-01  3.14145767E-01 -6.92145947E-03  2.04503430E-02
  6.32752527E-02  5.83227226E-04 -1.72159212E-03 -5.36840315E-03 -1.90737247E-04
  5.60490303E-04  1.79803967E-03  3.71698031E-05  1.11139870E-05 -5.19040122E-05
  1.66609815E-05  1.04256287E-05  2.12499003E-07 -1.05486834E-06  3.53857712E-06
  2.44530101E-06  7.56142862E-07 -1.86530791E-05 -3.52569812E-06  1.83234997E-05
 -1.39802827E-05 -6.90844925E-06 -4.85431999E-06  3.53280916E-06 -1.54758301E-05
 -7.96459541E-06 -3.24437587E-06  4.27419460E-06 -4.83544823E-06 -2.63301752E-10
  7.23850180E-09 -2.10517153E-08  6.66810744E-08 -1.33065055E-07  2.78325767E-07
 -3.93531607E-07 -1.29371895E-06  1.82482956E-07  1.03994651E-08  9.07665250E-10
  6.95869783E-09  5.82716383E-08 -1.53491727E-09  2.91576530E-08 -1.43309317E-07
  6.06525738E-09 -6.68296039E-08  2.81170471E-07 -1.56046979E-08  1.18188036E-07
 -4.33031287E-07  4.46209015E-08 -1.23447756E-07 -1.04936708E-08 -1.52735075E-08
  9.29817538E-09  1.17759249E-09  7.44384901E-09  3.69353007E-08  5.54863849E-08
 -3.33255895E-08 -2.81073638E-09 -2.58887997E-08 -6.27232939E-08 -1.27013423E-07
  7.41293582E-08 -2.61911936E-08  6.12330354E-08  8.97749825E-09 -2.02496844E-08
  4.63651760E-09 -6.37721248E-09  9.01867731E-09 -3.89505929E-09 -9.04273516E-09
  6.58524743E-09  4.48057573E-09  4.32784973E-07 -1.46884241E-07  2.28666731E-07
  5.48918436E-07 -2.06943279E-06  4.00142267E-07 -5.70113257E-07 -6.48232289E-06
  1.91319076E-05 -4.59892620E-06 -2.38510694E-06  2.26481708E-07 -3.09654608E-08
  6.74421744E-07 -6.35974191E-07 -4.23506723E-07 -5.91665972E-09  5.31668691E-08
  1.06639122E-06 -5.44726588E-07 -1.80103796E-06  9.98755971E-08 -4.94251002E-06
  2.41304844E-06  6.12694246E-06 -3.47310682E-07  4.94762609E-05 -7.81690775E-06
 -1.52652452E-05  2.96785124E-07  8.43841479E-08 -7.88631761E-07 -2.21980223E-07
  1.74264833E-06 -6.52421171E-09  3.00080537E-08 -2.67766065E-07  3.57193422E-08
 -2.29659521E-07 -1.06986699E-06  1.11750617E-06 -6.27689268E-08  7.71764205E-07
  1.76362219E-05  4.50272693E-06 -5.82666290E-06 -2.08245441E-06 -2.69796405E-07
 -1.17797773E-07  1.42826912E-07 -1.19924814E-07 -1.14700747E-07 -8.61234199E-09
  1.94720123E-08 -3.99506946E-07  3.69304596E-07 -1.41442385E-06  2.99469594E-06
  1.82184409E-06 -8.13096039E-07  3.80879864E-06 -3.74182314E-04 -2.10198336E-04
  7.45279548E-05  1.28619246E-05  1.90046764E-06  3.09814245E-06 -7.58822438E-07
 -6.54137795E-08 -1.08763751E-06  9.10096492E-08 -3.59255993E-07 -9.94805563E-07
  5.99335003E-07 -1.72119375E-07  3.94391316E-06  6.49857425E-06 -2.50104589E-06
  5.62668434E-07  2.30299222E-05 -1.26059792E-05 -2.69533026E-05  6.09810305E-06
  1.93546673E-07  6.88361378E-07 -7.25067711E-07  3.97499896E-07 -1.05840372E-06
  4.05341475E-08 -1.48788059E-07 -4.31480963E-07 -4.92515715E-08 -3.01527861E-07
  2.30840104E-06  3.05202231E-06 -8.12811244E-07  1.12071280E-06  3.12993900E-05
 -1.62596484E-05  4.86295076E-05 -1.54955314E-06  4.91845779E-07 -1.73934653E-07
  3.54496958E-07  6.21550285E-07  2.59572000E-07 -8.03923765E-09  4.39837226E-08
  1.87636691E-07  2.90831930E-07  2.68696140E-07 -3.50882132E-07 -9.76641842E-07
 -1.43531865E-06 -1.02500335E-06 -1.34694429E-05  3.59080384E-06  5.23193712E-05
  8.28733928E-06 -1.64429611E-07 -7.36188820E-09  4.10407675E-08  4.31159037E-08
  1.27088238E-07  2.20291644E-07 -8.94106531E-07 -7.63874836E-07 -5.59902746E-07
 -3.11375788E-06  2.47909570E-05  6.51350047E-06  2.52128361E-06  1.22945410E-05
 -5.58254866E-04 -6.49338838E-04  1.98486619E-04 -1.73375960E-04  7.35094268E-06
 -6.18094668E-07  5.85461897E-06  3.94259817E-06 -1.08061163E-06  5.39765191E-09
 -1.95160107E-08  2.88922469E-07 -3.46307044E-07  8.91768923E-08  1.62727409E-07
 -1.84832235E-06  1.54064795E-06 -2.26121434E-07 -2.66363626E-05  1.58714734E-05
 -2.71856627E-05 -3.51841034E-06 -3.65877994E-07  1.64942347E-07 -4.36456107E-07
 -4.30573378E-07  1.38459977E-07 -4.10860878E-07  1.49234552E-06 -1.42843472E-06
  4.37885212E-06  2.06837870E-06 -2.72866212E-05  7.39615751E-06 -2.35838624E-05
 -5.37657702E-06  7.34675250E-04  1.53197520E-04 -4.16840710E-04  1.24251336E-04
 -5.31713733E-06  5.42987551E-07 -7.36419212E-07  5.74408452E-06  1.82271649E-06
  3.79002912E-07 -1.49356844E-06 -2.29490783E-06 -4.05018445E-06 -1.63092844E-06
  3.17038807E-05  1.30767020E-05  2.14162149E-05  5.88113357E-06 -7.73589899E-04
  3.32300692E-04  2.71328074E-04 -8.30067741E-05  6.53244885E-06 -4.56284073E-06
  5.42198342E-06  1.17339204E-06  7.26561561E-06 -8.93445068E-07  3.34841973E-06
  2.73403044E-06  4.35411589E-06  5.88543717E-06 -5.02875693E-05 -1.70414340E-05
 -1.37691524E-05 -2.57454091E-05  8.44209043E-04 -5.04379957E-04  1.11210204E-04
  8.65908125E-05 -9.88599540E-06 -3.34042979E-06 -1.11338595E-05 -1.25128656E-05
  6.09250234E-06  7.68822940E-07 -3.01878676E-06  3.79903403E-07 -4.41964850E-06
 -1.79495222E-05  6.37285232E-05  8.19357341E-07  1.43841961E-05  7.91462135E-05
 -1.02268640E-03  1.15413712E-04 -5.36464120E-04 -1.45440927E-04  1.05239632E-05
 -6.90825819E-06  2.54360891E-05 -6.73894166E-06 -4.08743104E-06 -8.15225691E-07
  2.98696308E-06 -4.97335045E-06  2.00486928E-06  5.35168810E-06 -4.76691223E-05
  2.62239033E-05 -3.35845566E-06 -2.34953539E-05  8.83872444E-04  4.06638606E-04
  4.05942741E-04  1.17275614E-04 -7.64900060E-06  9.37744794E-06 -7.86862991E-06
  1.37558031E-06 -1.18720508E-05 -3.09905578E-08  1.23315065E-07 -1.45937227E-07
 -2.91887208E-07 -2.37188213E-07 -1.28503725E-06  1.39501267E-07  1.09720490E-06
  7.80650390E-07  2.93160380E-06 -7.01463966E-06 -2.19439950E-05 -1.38772772E-06
 -1.70140945E-07  1.55574778E-07 -1.06360782E-07  2.57930449E-07  4.69325932E-07
  1.16745032E-08 -3.66633584E-08  1.74408707E-07  1.33556959E-07 -4.80519695E-09
  8.82830215E-07 -5.63933971E-07 -6.95751971E-07 -3.61997867E-08 -1.95957691E-05
 -6.43322852E-06 -7.84175427E-06  1.43487585E-06  2.97855364E-07  1.95035004E-07
  7.61751875E-08 -3.17509745E-07  2.76553273E-08 -5.01207627E-09  2.24733775E-08
 -4.74771799E-08 -2.59334700E-08  2.33975567E-09 -4.90483393E-07  3.44057779E-07
  1.17610483E-07 -3.04896265E-08  1.12779861E-05  4.92100438E-07  8.03904828E-06
  1.11580394E-07 -1.09532478E-07 -4.00084038E-08  4.75512586E-08  5.38558691E-08
 -8.85933738E-08  1.52522334E-08 -5.74390805E-08  3.72353578E-08  8.64478916E-09
  4.78587688E-08  8.75056302E-07 -1.00587245E-07 -9.59185246E-08 -1.85331770E-07
 -9.81100371E-06 -4.34084227E-06  7.86388419E-06  2.29595590E-06  1.95831149E-07
  1.79559501E-07 -2.97666683E-08 -7.18432730E-08  9.62112166E-08 -1.06321048E-08
  3.42359409E-08 -1.30678540E-07 -6.75555110E-08 -1.24342505E-07 -7.35066622E-07
  4.95621904E-07  2.32281762E-07  4.28354652E-07  2.57040289E-05  1.48066579E-05
 -2.42828070E-06 -4.64844214E-06 -1.38529994E-07 -7.63104153E-08 -1.28094772E-07
  1.77791287E-07  1.93145355E-07  7.91464623E-09 -2.52160788E-08  1.61405648E-07
  1.49939618E-07  7.12608934E-08  4.07405519E-07 -8.94856587E-07 -6.97951598E-07
 -2.86448669E-07 -8.34373308E-06 -3.19752941E-06 -1.38819425E-05 -2.17988830E-06
  7.03300453E-08 -9.36009079E-08  4.39509802E-10 -1.67191898E-07  1.01029191E-08
  7.44919655E-09 -2.55543643E-08  4.49504470E-08  9.27198400E-08 -1.91002198E-08
  2.74848262E-07 -1.36979171E-07 -5.71177625E-07  2.78106242E-08  9.02930915E-06
  7.81227254E-07 -3.93109506E-06 -4.47990712E-07  8.90592655E-08 -4.45586920E-08
 -6.02628167E-08 -8.48627601E-08 -1.05541376E-07  3.28379620E-09 -6.83415768E-09
  9.50894184E-08  1.37029322E-08  6.90921549E-09  6.09648742E-08 -4.19875608E-07
 -1.91354485E-07 -6.42787302E-08 -6.47523801E-06 -3.34001480E-06  8.49375118E-07
 -1.42412998E-07  2.23014504E-08  4.01229373E-08  2.66122678E-08  8.88699051E-09
  1.17635635E-07 -9.35564131E-09  4.61404954E-08  1.48333813E-07 -2.10606483E-08
 -6.42423099E-08 -3.71867984E-07 -4.33184386E-07 -1.86766129E-07  1.99887581E-07
  1.27932902E-05 -7.41944207E-06 -2.73757053E-06 -2.30027397E-06  1.14892309E-07
  4.16131581E-08  6.53836753E-08 -1.65815122E-07  2.92087196E-07 -1.11726523E-08
  7.50322962E-08  3.97900892E-07  8.36227220E-08  2.56146942E-07 -2.70224619E-07
 -1.52909550E-06 -2.22923596E-07 -8.42492527E-07 -1.97561211E-05  3.31056912E-05
  1.55663657E-06  5.41582018E-06  6.19290517E-08 -1.36042712E-07 -2.14269252E-08
 -7.20175403E-08 -3.71235221E-07 -6.10777618E-06  7.07002039E-05  8.60920971E-05
  1.47072360E-06 -6.52702276E-06 -4.33616010E-06  5.16906243E-06 -6.03127703E-05
 -7.15568875E-05  3.10533812E-06  3.63308227E-06  6.36747023E-06 -1.03128832E-05
  8.73037182E-05  8.17913397E-05 -5.57560274E-06  1.52373652E-06 -1.37673140E-05
 -1.07396106E-05  1.01069565E-04  9.94201577E-05  7.79453548E-06  3.00278478E-06
 -1.36485580E-05 -8.08118142E-08  2.30608855E-06 -1.39170687E-05  8.29126486E-08
  1.89962676E-07 -3.66111460E-07  2.99007891E-07 -1.26701107E-06  6.14310253E-07
  1.81151230E-07 -1.26435372E-07 -1.02420828E-07 -8.39260883E-08  7.63791428E-07
  5.59891359E-07  1.09024650E-07 -1.04535021E-07  3.30544922E-08 -2.66988078E-08
 -4.82300162E-07  1.41717496E-06 -1.80000329E-07 -3.54605667E-08  1.67060543E-07
  2.13505980E-07 -2.91666484E-06 -3.03043794E-06 -2.87802038E-07 -2.34532560E-07
  1.05083237E-08  9.13661491E-08 -5.21498401E-07  1.42067161E-07 -4.51057614E-08
  9.91427729E-08  1.68584452E-08 -2.00716448E-08  3.91389905E-07 -2.19595135E-07
  1.34320311E-07 -6.46996583E-08 -9.36612840E-09  4.38894983E-07 -4.11190430E-06
 -2.45426079E-05  5.55981509E-07 -3.11592999E-07  2.81265535E-07 -2.74669783E-11
  3.25820955E-10 -3.82133527E-09  1.13035816E-08 -2.59538343E-08  3.56745303E-08
 -1.23587106E-07  2.85738278E-07 -1.33912595E-11 -9.87206950E-12  7.14148565E-12
 -6.50609555E-10 -5.47341131E-10  3.50835107E-10  3.06177807E-09  2.73712544E-09
 -1.70676798E-09 -1.01010706E-08 -1.24883319E-08  7.06369620E-09  1.00308490E-08
  2.59092091E-08 -1.33780689E-08 -6.29747125E-10 -2.45569361E-08  2.02483391E-08
  1.65173129E-07 -1.58549867E-07 -2.95376679E-08 -2.72032341E-09 -1.37172881E-09
  1.38889377E-09 -1.80533235E-09 -5.58111204E-09  1.14310384E-08  5.26642598E-09
 -5.34682481E-09  6.74376727E-09  2.31533068E-08 -4.37729334E-08 -1.22476694E-08
  1.25371692E-08 -1.28516280E-08 -8.37958995E-08  1.17335325E-06  2.04022487E-06
  1.17332093E-07 -2.35628082E-06 -7.14947879E-06  6.73061331E-06 -9.56049866E-06
  5.28150036E-06 -6.24778992E-06 -4.85022799E-01  5.19233026E-01 -1.03874423E-02
 -2.26553119E-01  2.42532375E-01 -4.85219556E-03 -4.56890854E-02  4.89141209E-02
 -9.77330237E-04  3.96822403E-03 -4.25331162E-03  8.26924948E-05 -1.41023735E-03
  1.51813173E-03 -2.68858165E-05 -1.48408811E-06 -1.31753895E-05  1.32333818E-05
 -5.18381115E-05  2.10070151E-06  1.68313758E-06 -1.08384566E-05  1.02158147E-05
 -3.12811915E-05  3.75533287E-06 -2.41568724E-06  3.43441215E-05 -3.41930354E-05
  1.15467982E-04 -1.15848998E-05  4.53545067E-07  6.31851899E-07 -5.38457188E-07
 -1.34485335E-05  6.44933199E-07 -1.82619955E-05 -1.43997769E-05  6.45253730E-10
 -1.79273567E-08  5.20854778E-08 -1.64767208E-07  3.28084423E-07 -6.79155915E-07
  9.56768812E-07 -8.88396147E-08  9.11989503E-07  2.92475873E-06  1.31687525E-06
  2.14839251E-06  1.48374903E-06  6.42991693E-07  1.06087237E-06 -3.51140107E-08
  5.38576971E-08  5.07063812E-08  5.43754079E-07  9.90959365E-08  2.60638966E-07
 -6.94794451E-07 -4.65729300E-08 -3.45018717E-07  3.02384628E-08  1.08546458E-08
  4.00276092E-09  2.48351091E-08 -1.93511957E-08 -1.08070351E-07 -4.07270790E-08
 -1.32187771E-08 -9.23978040E-08  7.31605969E-08  2.38640860E-07  1.15586896E-07
  1.48671852E-08  2.46113827E-07 -2.15120678E-07 -9.95203099E-09 -7.34251662E-09
  1.59937841E-08 -2.02594268E-09  9.83077267E-09  2.05295640E-08  7.36851966E-09
  3.86976427E-11 -1.09328869E-09  3.17440885E-09 -1.00598395E-08  2.01401254E-08
 -4.13309437E-08  3.87063248E-08 -3.58845452E-07 -2.88555202E-06 -9.59356427E-09
 -1.92251286E-08 -3.08722200E-09 -5.00144444E-08 -9.76410225E-08 -5.83346140E-09
  1.20811839E-07  2.33283148E-07  1.07290555E-08 -2.29921005E-07 -4.33547684E-07
 -1.71895542E-08  3.03095535E-07  5.52439958E-07  1.08782000E-08  4.12946370E-08
  1.71623368E-09  1.39467384E-09  7.02939045E-08  2.35182143E-08 -1.46159260E-07
 -4.78719148E-09 -4.43977740E-09 -2.56945024E-07 -8.83993298E-08  2.84975912E-07
 -1.00294706E-08  4.84372580E-09  6.50240472E-07  2.16017210E-07 -3.27553051E-09
  6.14704761E-09 -8.91823144E-09 -1.12189979E-09  1.91929734E-09  4.56229234E-08
 -1.28252976E-08 -5.53846346E-08 -3.65917010E-08 -2.80991842E-06 -1.06074885E-05
 -3.60631647E-06 -1.30396079E-05  9.19366776E-06  4.58377920E-05  1.35407251E-05
  1.82164054E-04  2.15760528E-05 -3.01578842E-04 -3.85315051E-05 -4.32175533E-06
  5.05267617E-07 -2.15126781E-06 -8.80796216E-06  2.87264328E-06  1.14934467E-07
 -6.42102286E-07  1.58702801E-07  7.56203765E-07 -5.13183209E-07  9.74817526E-06
  2.21532520E-07 -2.65360970E-06  1.86655758E-06 -1.03876692E-04 -5.49343666E-05
 -3.21858782E-05 -7.06915382E-06  2.17739663E-06 -1.72260657E-07 -5.19488915E-07
 -3.86314845E-07 -3.62803487E-06  2.54488486E-07 -1.40180150E-06 -3.63123625E-06
 -8.02032041E-07  9.70306332E-07  1.47346185E-05  1.51361040E-05  4.76713454E-06
 -3.03885940E-06 -9.02108111E-05 -6.48890344E-05 -2.99765730E-05  1.97331015E-06
  1.48813077E-06 -1.01280433E-06 -9.37523460E-07  2.31457725E-06  1.05925191E-06
 -6.91587336E-07  2.86769570E-06  1.54553433E-06  7.88862932E-06  4.16844545E-08
 -2.49744300E-05 -6.57056532E-06 -4.36883459E-05 -4.19229991E-07 -4.88116313E-05
  1.47004068E-04 -2.35858028E-04  2.97845844E-05  1.15242352E-06  2.90284674E-07
  2.53878614E-06  4.61365018E-06  5.12609174E-06  1.03276453E-07 -4.59477328E-07
  1.18759196E-06 -1.27763086E-06 -2.23391830E-07 -1.77594442E-06 -8.46794472E-06
  2.99494176E-06  1.02583042E-06 -1.11791118E-04  2.01137986E-04  2.24702633E-04
 -1.26008553E-05 -2.11787952E-06  7.55866475E-07  1.53275031E-07 -2.88304877E-06
  3.86778455E-09  5.70847922E-07 -2.21238439E-06 -6.63494528E-06 -4.52021544E-06
 -2.40464880E-06  9.38935172E-06  2.78177418E-05  2.00934140E-05  9.90438583E-06
  6.56616070E-04 -2.14429093E-05  4.01324927E-04  2.35206023E-05 -3.80817196E-07
 -2.35539111E-06 -1.04126770E-06 -5.29679692E-06  1.31864516E-05  9.06854740E-07
 -2.95108757E-06 -1.06371179E-05  2.97211946E-06 -1.12150853E-06  2.31918247E-05
  6.87076239E-05 -1.30492526E-05  7.62861559E-06 -8.08294847E-04 -1.25580891E-03
  3.42454964E-04 -1.20190674E-04 -2.83463741E-07 -1.27018771E-06  5.40676454E-06
 -5.85271402E-06  2.08435173E-05 -1.29113298E-07  6.24812478E-07 -4.42241080E-07
  1.23640148E-06  9.52121955E-10 -7.48900749E-07 -5.14722025E-07 -4.32736422E-06
 -4.86000897E-08 -3.68166225E-05  1.78542122E-04  2.69662563E-05  1.07716195E-05
  2.57367546E-06  2.10962999E-07 -7.01936354E-08 -1.65807139E-06 -5.04483731E-07
 -5.83813592E-08  1.66758256E-07  1.88415129E-07 -5.10817295E-07 -1.50793623E-07
 -6.12395894E-06 -1.22296679E-06  2.51215285E-06  7.46380572E-07  2.23942796E-04
  1.48520137E-04  1.22214406E-04 -2.07711174E-05 -1.66493220E-06 -6.94405913E-07
  1.59715635E-07  2.66039910E-07  1.93457491E-06 -7.45886254E-09  1.81979825E-07
 -1.37036291E-06  1.39492265E-06 -5.89598954E-07  1.27913383E-06  5.12579963E-06
 -5.71350883E-06  1.97259666E-06 -1.31367507E-04 -4.36590937E-05  1.19425882E-04
 -1.92344928E-05  8.63573035E-07 -5.81457336E-07  2.71179832E-07 -3.63120360E-07
  1.21786715E-06 -4.30265208E-08  1.84309887E-07  8.39452594E-08  2.98464606E-07
  8.26813430E-09 -2.31889852E-06 -1.44795412E-06 -1.22703195E-06 -1.19587321E-07
  1.00796273E-04 -5.21468297E-05 -2.58990859E-05  1.75647770E-07  1.02665864E-07
 -1.05221238E-07 -1.38132603E-07  8.28382980E-08 -1.34974485E-08  5.14811009E-08
 -1.82705799E-07 -6.25088451E-08  5.59959119E-07 -6.79518155E-08  2.50643723E-06
 -7.57844581E-08 -2.85137364E-06  3.40947950E-07 -4.99093787E-05  2.90027073E-05
 -8.23301852E-07  2.03712089E-06  5.35834707E-07 -1.90338318E-07  2.91515695E-07
  3.35376908E-07  4.07188475E-07  1.79693707E-08 -5.80572408E-08  4.52827353E-08
 -3.47811768E-08  8.78167254E-08  1.04350075E-07 -6.85477411E-07  4.97709889E-07
 -4.51667316E-07  3.03027694E-05  7.21404672E-06  1.43148971E-05 -1.07455866E-06
  3.57940199E-08  7.38016732E-08  5.13521606E-08  4.80334257E-09 -2.71560605E-07
  5.15591764E-08 -1.78878271E-07  9.66120367E-07  4.28425229E-07  2.59238998E-08
  3.56733285E-06 -4.73286227E-06 -1.43275101E-06 -1.82784522E-07 -2.38610100E-05
 -1.29244391E-05 -2.39883054E-05  1.95298029E-06  1.50253420E-06  3.22351256E-07
  4.45838943E-07  9.22968107E-07 -5.34920882E-07 -3.57291955E-08  1.16207077E-07
  7.01388795E-07 -2.26542120E-07 -1.52398558E-07 -1.55828668E-06 -3.12805401E-06
  1.10142779E-06  7.10845137E-07  2.49840449E-05 -3.48175458E-05 -1.53477064E-05
  5.17366878E-06 -4.45484233E-07 -2.18899903E-07  2.08486346E-07  4.20244598E-07
 -6.32264085E-07 -5.88135296E-08  2.04676719E-07  8.06863276E-08 -7.50008704E-08
 -7.16781262E-09 -2.00595011E-06 -5.19040972E-07 -2.59330508E-07  7.21564758E-08
 -2.94570588E-05 -9.76100247E-06 -6.74763243E-07  1.26923842E-06 -4.75932579E-07
 -1.31903621E-07 -6.05590854E-08 -1.02757198E-08 -1.62267180E-07 -6.06523086E-08
  2.13716547E-07  2.26730237E-07 -1.91441954E-07 -5.79032124E-08 -2.13061306E-06
 -1.60461235E-06  6.19813647E-07  3.61533774E-07  8.07232162E-06  1.05709061E-05
  8.66880974E-06 -9.76526313E-07 -5.21087173E-07 -1.27287625E-07  8.60750816E-10
 -4.29439985E-07  1.16152386E-07 -5.41775086E-09  4.07842064E-09  1.50009793E-07
 -1.53832624E-07 -1.07642002E-07  3.55752266E-07 -1.46125184E-06  5.62139766E-07
  5.80236544E-07 -5.52777503E-05 -2.15066294E-05 -1.07518332E-05  3.09746113E-06
 -1.02385668E-07 -5.34538779E-08  7.90140289E-08 -8.87710427E-08 -1.50143295E-07
  1.95743446E-09 -6.05229145E-08 -1.31894383E-07 -6.01223116E-07 -1.70068972E-08
 -1.28424321E-06  3.11289042E-07  3.20644413E-06 -1.13554802E-08  5.80632405E-05
 -1.22735665E-05 -6.80138938E-05 -1.13154178E-07 -8.48956749E-07  9.98493285E-08
  5.26887897E-07 -1.67855462E-06  1.40558879E-07  1.10116834E-07 -3.48411293E-07
 -1.11227177E-06  4.07572399E-06  6.31814749E-07  4.10019507E-06  1.37254258E-05
 -3.26871784E-05 -3.46872977E-06 -2.20910766E-04 -6.30875092E-04  4.36200103E-04
 -8.02758328E-06 -1.80070405E-07  2.57706252E-06 -1.91711888E-06  1.74260645E-05
  3.65040874E-07 -8.91430321E-08 -1.07753038E-07  8.28998688E-07  9.01364236E-06
  1.26220520E-06  6.61233070E-06 -1.30014849E-05 -6.29239383E-05 -9.25801967E-06
  6.14437010E-04  1.88370180E-04  9.75554581E-04  1.30723164E-04  1.74674005E-06
 -4.20683099E-06 -1.80863124E-06 -1.12912527E-05 -2.65808043E-05 -9.24359116E-07
  3.90877075E-06  9.95868634E-06  6.90010718E-06 -5.35173056E-07 -5.52909411E-05
 -8.18802079E-05 -3.87180841E-05 -8.27571214E-06  1.11537166E-03  1.74538556E-03
  6.65850746E-04  3.20345620E-04 -2.74102552E-05  1.30920509E-05  1.05746675E-05
 -1.66600731E-05  2.45723004E-05 -1.63454577E-07  6.23485920E-07  3.16438077E-05
 -2.90299068E-05  1.50788621E-06 -1.94743787E-05 -1.48770140E-04  1.32073009E-04
 -7.19619150E-06  5.07594517E-04  1.86820751E-03 -2.11508873E-03 -9.78885338E-06
 -8.61084051E-06  2.21449896E-06  3.53632369E-07 -3.15942850E-05 -5.68690634E-06
  1.59897647E-06 -6.46918526E-06 -6.07979945E-06 -9.91669307E-06 -4.39216539E-07
  9.18520770E-05  3.36072143E-05  7.75774109E-05  1.09702286E-05 -1.65028491E-03
 -4.14024388E-04 -2.10947962E-03 -3.59233178E-04  3.26400188E-05 -1.18161881E-05
 -1.37463156E-05 -6.77780281E-06 -1.18888986E-05  9.35279320E-07 -1.37985928E-05
 -6.00417760E-05 -1.86083957E-06  8.82555074E-07 -4.81769054E-07 -1.71008193E-09
  4.60179348E-06  1.45046287E-05  2.85476595E-07 -6.99383218E-07  5.79084941E-08
  4.32672798E-07 -3.31382736E-06 -5.61994181E-06  5.96286061E-08  4.47754891E-08
 -5.95216810E-09  2.78652782E-07 -3.22934309E-06 -8.47438654E-06 -5.81190793E-07
  2.42395288E-07 -1.07849446E-07 -7.75634780E-07  7.62162477E-06  5.70877583E-06
 -5.40787125E-07  6.84401089E-07  1.05186021E-07 -6.59187939E-07  4.39986814E-06
  1.61934755E-06  8.15099267E-08  4.79049979E-07  4.92055994E-08 -5.70424280E-07
  3.21290830E-06  3.44395160E-06  3.24713827E-08 -3.37302334E-08 -2.99388120E-10
 -3.22617268E-07  6.24846766E-06  2.82452329E-05 -4.95874846E-07 -7.00414275E-09
  1.12666526E-07  3.24583094E-06 -2.90247042E-05 -4.06764004E-05  1.20492313E-05
 -1.99414228E-05 -2.06488726E-06  9.37231778E-06 -9.39914427E-05 -1.77272405E-05
 -1.29269626E-05 -2.66566507E-05 -4.19691008E-06  7.99951233E-06 -1.84278011E-04
 -6.57013429E-05 -6.43919618E-05 -1.56873321E-06 -9.60813763E-06  2.73620093E-06
  9.13704681E-05  9.76920588E-05 -1.12064092E-06  6.69095125E-05  8.97580733E-06
 -1.54003352E-10  1.83714399E-09 -2.15397374E-08  6.37719450E-08 -1.46978173E-07
  2.02473123E-07 -5.93216687E-07  1.45397970E-06  3.66263021E-10  1.33971307E-10
 -5.88983981E-12  2.16682089E-08  7.76369067E-09 -4.79364133E-10 -1.07575104E-07
 -3.82536725E-08  2.48018639E-09  4.57746389E-07  1.58639391E-07 -1.18730535E-08
 -8.39983099E-07 -2.86092379E-07  2.49538610E-08  9.80941590E-07  3.83035590E-07
 -4.00283291E-08 -4.85393854E-07 -7.51616923E-07  4.55675197E-08  6.49881324E-09
  3.28576886E-09 -2.47478497E-10 -1.47107307E-08 -1.01181597E-08 -2.24898762E-08
 -1.23264540E-08  8.21765856E-10  5.44423317E-08  4.13194811E-08  3.15410303E-08
  2.72537519E-08 -8.53429470E-10 -1.19385720E-07 -1.24132509E-07  2.41440431E-06
  4.05079194E-06  6.61939807E-07 -3.73226191E-06 -1.88769804E-05  1.78722542E-05
 -2.41734436E-05 -5.33008265E-05  4.74094450E-06 -1.80394152E-01 -1.55113185E-01
  6.69595056E-01 -8.42703775E-02 -7.24609854E-02  3.12784991E-01 -1.69674391E-02
 -1.45883727E-02  6.30015616E-02  1.42982247E-03  1.22726818E-03 -5.34581395E-03
 -4.67037893E-04 -3.98696605E-04  1.79115318E-03  3.85693305E-05  3.71018522E-05
  3.65137906E-05 -1.82053194E-06 -2.01889223E-05  2.07428837E-07 -2.49987783E-06
 -2.81559945E-06 -4.43451022E-07 -2.57794116E-06 -1.93626129E-05 -1.30854143E-05
 -1.23803794E-05  2.02938916E-06  1.60793212E-05 -4.25050363E-06  1.18531538E-05
  1.11027762E-05  3.06501242E-07  8.05610710E-06  3.98102406E-06 -5.30397369E-06
 -3.25494502E-10  7.99104644E-09 -2.34056008E-08  7.41300937E-08 -1.47443496E-07
  3.07493860E-07 -4.30785657E-07 -1.00503761E-06  3.23331747E-07 -7.11580200E-07
  1.23145745E-07  6.16341382E-08 -3.79139216E-07  1.05500700E-07  1.48357100E-08
  5.74619607E-08 -1.17522386E-07  4.36632679E-08 -2.27054127E-07  2.48499113E-07
 -7.52902403E-08  3.09821183E-07 -3.75656799E-07  1.19448926E-07 -1.30506423E-08
 -1.11277591E-09 -1.45175456E-08 -6.43879217E-09  4.93242205E-10  4.64009726E-08
  4.56224407E-09  5.15300363E-08  2.41102692E-08 -4.02373060E-09 -8.76175169E-08
 -2.19155505E-08 -9.86068885E-08 -4.64407658E-08  4.59749900E-08  1.47487407E-08
  6.80289673E-09 -1.02651414E-08  1.41228511E-08  3.11045949E-09  7.17155556E-10
 -9.51347892E-09  3.86326355E-12  1.78498005E-10 -4.63145340E-10  1.38733640E-09
 -2.58492944E-09  3.14175537E-09 -1.08707284E-08  3.33167854E-06  2.58463943E-08
 -2.17670465E-08 -2.77871868E-09 -3.99637248E-09 -1.28826084E-07 -5.67550501E-09
 -9.38858801E-09  3.15874942E-07  8.01749584E-09  1.85524247E-08 -6.05602919E-07
  1.84886369E-09 -2.95691589E-08  8.67219024E-07 -7.48279029E-08  1.40846706E-08
 -2.41449957E-09  1.85755927E-08 -6.29138358E-09 -3.32955932E-08 -2.99739624E-08
  1.11824912E-08 -6.66547796E-08  2.24072257E-08  1.15535403E-07  1.09876043E-07
 -5.97925571E-08  1.40530606E-07 -4.75592485E-08 -1.96860712E-07 -2.73217662E-07
 -1.39834409E-08  3.93371956E-08 -8.32495180E-09  1.23394644E-08 -5.15494474E-09
 -2.16976997E-08  9.06345948E-10 -9.16625830E-09  8.18634469E-08 -5.54434525E-08
  1.44709825E-06 -1.66598636E-06 -3.53764023E-08  4.49134449E-07 -6.54769921E-06
  5.65763460E-06 -3.18189473E-08 -2.24675892E-05  5.45749455E-05 -1.46513131E-05
  3.21997203E-07  6.67800368E-07  5.52301198E-07  1.90339757E-06 -8.14862732E-07
 -9.44366224E-09  4.67321393E-08  1.38575735E-07 -2.60008701E-07 -2.17211052E-07
 -1.33961623E-06 -6.90783463E-07  1.02644607E-06  7.18767431E-07  2.06906769E-05
  5.05299217E-06  7.83519925E-06 -1.72976721E-06 -3.27458822E-07 -5.15230892E-08
 -1.25725779E-07 -5.10715989E-09  2.18627076E-07  9.29811707E-09 -5.55648404E-09
 -8.73566538E-08  4.92609251E-07  2.11401175E-07  7.83023574E-07  7.05621879E-07
 -2.11741114E-06 -4.95320644E-07 -9.57176346E-06 -6.73679532E-06  1.79282882E-05
 -2.76162775E-06  2.89181251E-07 -5.32090353E-07 -3.96299991E-07 -2.87892421E-08
  7.78978303E-07  1.01332204E-07 -4.02224246E-07 -9.72825111E-08 -1.26668929E-06
 -1.83662185E-07  4.33270381E-06 -8.04536607E-07  7.53087688E-06  5.94580205E-07
  2.88986630E-05  3.24279036E-05  1.04049464E-05  5.07537566E-06  1.45633487E-07
  2.86473989E-07  8.96831801E-07 -1.16134208E-06  1.81995412E-07  4.46107498E-08
 -1.65219599E-07  3.05627192E-07 -3.83800624E-07 -2.86248081E-07  2.53672517E-06
 -1.01788019E-06  3.23966986E-06  1.05323773E-06  3.24382728E-05 -3.38389228E-05
 -4.14064575E-05 -4.84197240E-07  5.40390265E-07 -2.26495711E-07 -2.95060482E-07
 -1.62455093E-07 -6.98415916E-07 -1.42216022E-08  4.05313808E-08 -1.17967230E-07
 -4.79246354E-07 -1.38654720E-06  3.28002140E-06 -3.46029275E-07  1.68081712E-06
  3.72509771E-06 -3.98293181E-04  3.52571396E-05 -2.33034816E-04  1.75196794E-05
  1.95294627E-06 -8.58372825E-07  3.22809560E-06 -1.12364346E-06  6.28514999E-07
  2.23879882E-07 -9.10005133E-07  9.29482692E-07 -5.21010370E-07 -3.07502211E-06
  2.54319106E-05 -5.77795570E-06  5.12971529E-06  1.20134040E-05 -5.73976442E-04
  1.69177949E-04 -6.98186263E-04 -1.53668414E-04  7.47949442E-06 -5.25929195E-06
 -3.35762068E-06 -2.84653879E-06 -3.10831030E-06  6.81078603E-09 -2.69897087E-08
  1.62120619E-07  3.83992261E-07  1.35546910E-07  2.28142724E-07 -4.27561566E-07
 -2.19166247E-06 -4.18890903E-07 -2.82934206E-05  1.66817116E-05  2.07505835E-05
 -8.98018388E-07 -3.49981608E-07  3.00918855E-07  3.44449046E-07  3.06133547E-07
  2.98708244E-07 -9.06159745E-09  4.72132501E-08 -3.34725377E-07  2.51802394E-08
  2.75872345E-07 -4.57899593E-07  1.68297716E-06 -1.74955326E-07 -1.05883423E-06
 -1.17909708E-05 -4.99980489E-05 -2.38007733E-05  9.78741939E-06 -2.06766072E-07
 -4.61368098E-08 -2.08283350E-08  8.03250294E-08 -1.10780384E-07 -3.39232304E-08
  1.33283293E-07  3.42173467E-07  8.31588631E-08 -2.21757453E-07 -1.40634331E-06
 -9.88824003E-07 -7.02403286E-07  7.31588540E-07  4.90708077E-06  1.81782949E-05
  6.86301383E-06 -9.09362748E-07 -2.25491244E-07  3.05552336E-08  1.54345461E-07
  3.37324729E-07 -4.65664825E-07  7.04239317E-09 -1.93902986E-08 -2.17586113E-07
  1.11034943E-07 -1.92947807E-08  7.28080007E-07  9.84273211E-07 -2.57370165E-07
  3.32210461E-08 -1.66917417E-05  7.89562337E-06 -6.40049787E-07  1.57912984E-06
  2.61658490E-07 -1.64154930E-07  1.07324269E-07  1.54347465E-07  2.77811398E-07
 -6.53907952E-09  2.75821442E-08  4.46902419E-08 -2.03845753E-08 -4.07925747E-09
 -4.92772142E-07 -2.56060753E-07  1.79660866E-07 -1.32835016E-09  1.06030667E-05
 -6.15469786E-06 -2.92753999E-06 -5.60653781E-07 -1.15440158E-07 -6.92150223E-09
 -4.10375939E-08 -7.33194636E-08  8.78678870E-09  1.12409624E-08 -4.27244770E-08
 -4.99063148E-09  2.56257500E-08  7.42187658E-08  7.41110717E-07  3.68959831E-08
 -4.44800526E-08 -2.77945926E-07 -7.04867430E-06 -4.54413312E-06 -6.66610410E-06
  1.89187837E-06  1.91662875E-07 -7.21326299E-08  1.42349780E-07  1.43949496E-07
  2.90006882E-08 -1.12717254E-08  3.73059494E-08  9.65015152E-08 -2.70045833E-08
 -1.34889225E-07 -7.39593123E-07 -3.40992638E-07  2.89325214E-08  4.85662933E-07
  2.05120835E-05 -6.64383135E-06  1.24147817E-05 -4.27649510E-06 -1.72244173E-07
  1.24250512E-07 -4.07588388E-09  6.68227362E-08 -1.78509623E-07  9.05362621E-09
 -3.00396124E-08 -2.21817941E-07  6.92694646E-08  7.09352377E-08  5.16211265E-07
  1.10100059E-06 -4.50510215E-07 -2.97891543E-07 -1.14919681E-05  1.54929089E-05
  4.02449927E-06 -2.81926284E-06  9.23843787E-08  5.66117005E-08 -8.88800978E-08
  9.38128073E-08  1.25061184E-07  4.35293938E-09 -1.37039862E-08 -8.37672272E-08
 -2.03616380E-08 -2.43419939E-08  7.75704456E-08  4.59631230E-07  2.34221786E-07
  4.98682166E-08  1.32129332E-05  2.84727571E-06  4.77144169E-06 -2.23961547E-07
  4.22311550E-08  4.90576557E-08 -1.13095391E-08 -2.58392404E-09  1.29551443E-07
  6.56500852E-09 -1.92675369E-08 -6.10170226E-08  1.13241803E-07  1.02561775E-08
  2.92952499E-07  3.52129975E-07 -4.75501423E-07 -7.31548845E-08 -1.13566216E-05
 -1.16683105E-06 -5.55118071E-06 -1.97145022E-07  6.64479108E-08 -2.60618269E-08
 -1.73636813E-08  9.47459211E-08  1.81855536E-08 -1.27181008E-08  5.95521588E-08
 -2.74043863E-08  1.11376641E-07 -3.13975676E-08 -6.91150241E-07  2.18783072E-07
 -1.76458299E-07  8.91047794E-08  1.83256322E-05  9.64414715E-06 -6.71651310E-06
 -2.77229611E-06  1.01363506E-08 -1.26568445E-07  2.70982256E-08  2.72243647E-07
 -1.99291739E-08 -1.09236794E-08  7.40609348E-08 -2.48680661E-07  3.15177109E-07
  2.86061338E-07 -1.61380630E-07  8.91595834E-07 -1.24609129E-06 -9.35038949E-07
 -2.41118418E-05 -1.76856439E-05  3.15156022E-05  5.62107672E-06  8.49915758E-08
  1.40655740E-07 -1.63965010E-07 -2.89341198E-07  2.04786998E-07 -4.27831942E-07
  1.55382226E-06 -3.33178990E-06 -3.49264971E-06  2.02417505E-06 -2.83028744E-05
  1.79660999E-05  1.86537764E-05 -5.10443213E-06  7.65774558E-04  2.92156177E-04
  3.59983521E-04  1.27846715E-04 -5.45121881E-06  7.88573825E-07  2.53184414E-07
 -1.34117663E-06 -6.20534684E-06  3.98182441E-07 -1.56725807E-06  4.88582583E-06
 -2.18343366E-08 -1.41810842E-06  3.30244764E-05 -2.62357420E-05  8.31476346E-07
  4.73496129E-06 -8.04040871E-04 -4.13698588E-04  1.56081153E-04 -1.03933698E-04
  6.97900463E-06 -2.56908486E-06 -6.42867489E-06  6.27084064E-06 -4.71519176E-06
 -9.25618927E-07  3.46959109E-06 -5.51437092E-06  4.31743282E-07  5.60950881E-06
 -5.21621893E-05  2.19731774E-05 -9.19944308E-06 -2.45072355E-05  8.76594181E-04
  1.59132129E-04 -5.07535648E-04  1.05391580E-04 -9.67813499E-06  1.23480178E-05
  2.85616837E-06  1.14609100E-05  8.35809982E-06  8.02626876E-07 -3.15004766E-06
  4.35666915E-06  1.95626561E-06 -1.77981081E-05  6.62267634E-05 -1.59593997E-05
 -3.76270314E-06  7.85730406E-05 -1.06326178E-03  4.27126492E-04  3.75794849E-04
 -1.35770174E-04  1.08421581E-05 -1.95461748E-05 -1.80149496E-05  1.08158943E-06
  8.14163792E-06 -8.49284127E-07  3.10999716E-06  5.35038775E-07 -5.24089057E-06
  5.54370229E-06 -4.95481097E-05 -9.51941376E-06  2.41656770E-05 -2.46064427E-05
  9.16120873E-04 -5.81395470E-04  1.61268924E-04  9.13159152E-05 -8.45851656E-06
  2.10516790E-06  1.15967501E-05 -1.18890944E-05  4.53176514E-06 -1.53551846E-08
  1.56517475E-06 -1.60603943E-05 -6.53353736E-08 -5.23709122E-10 -3.44471356E-07
  3.06703443E-07 -1.34917081E-06  9.05346109E-07  7.07066644E-08  1.84074081E-07
 -8.26090551E-08 -8.51185903E-08  6.59291919E-07  4.16086417E-07  2.52173477E-08
  1.07569270E-07  4.29918767E-08  3.94956691E-09 -8.36908205E-07  1.17390187E-06
  9.14170888E-08 -2.10366531E-07  1.86197392E-07  2.23977212E-07 -3.10093276E-06
 -3.22000234E-06  3.27711521E-07 -1.41103901E-07  7.53178818E-09  6.04810962E-08
 -2.33616870E-07  4.82695543E-07 -6.87498933E-08 -7.15546782E-08  1.27778267E-08
  4.20738998E-08 -2.04553461E-07 -6.11906089E-07 -5.58030632E-08  1.12304831E-07
  6.71531621E-09  4.36505817E-07 -4.45105237E-06 -2.57875214E-05 -1.78816876E-08
  6.63423648E-07  3.02756714E-07 -6.41415405E-06  7.44058155E-05  8.94700685E-05
  5.44959237E-06  4.56389590E-06 -4.09508309E-06  5.41319550E-06 -6.30309477E-05
 -7.44047006E-05 -5.15587668E-06  1.12086392E-06  6.05308688E-06 -1.06973826E-05
  9.05766925E-05  8.48386363E-05  1.91234271E-06 -6.30047162E-06 -1.34791078E-05
 -1.12481392E-05  1.05954967E-04  1.04330457E-04 -6.33795999E-06  4.91925297E-06
 -1.39484268E-05  1.13459450E-11 -1.35104370E-10  1.61772777E-09 -5.00093119E-09
  1.35146841E-08 -2.55233930E-08  2.47419472E-07 -7.96085546E-07 -1.05394177E-10
  1.16510479E-10 -8.43853570E-11 -6.68732951E-09  6.89449824E-09 -4.69022595E-09
  3.40261825E-08 -3.42351829E-08  2.29747438E-08 -1.59036215E-07  1.45740647E-07
 -9.34284244E-08  3.29938328E-07 -2.64678309E-07  1.61974935E-07 -4.53920100E-07
  2.41657628E-07 -1.72739566E-07 -3.66883480E-08  4.19317980E-07  1.32284167E-07
  4.52327585E-09 -5.29041864E-10 -1.00023530E-09  1.76715605E-08  2.37999534E-08
 -2.11833421E-08  1.89097268E-09  4.07677537E-09 -6.58725448E-08 -9.71783820E-08
  9.96568242E-08 -3.29443509E-09 -1.17075801E-08  1.40383803E-07  3.10931584E-07
 -1.45093435E-09  1.08901340E-07 -3.11625627E-07  1.04344532E-06 -2.30737437E-06
  5.54297930E-06 -7.90916066E-06 -2.84111026E-05  1.79705998E-05 -1.64230987E-08
  3.09143692E-07  4.47775115E-08  1.05326108E-07 -2.04767476E-06 -2.95673403E-07
 -2.93242307E-07  6.53679868E-06  9.61805228E-07  3.15464485E-07 -1.33488882E-05
 -2.07970416E-06  9.76669443E-07  1.93313285E-05  3.55991290E-06 -3.52782797E-07
  3.97498932E-07 -1.87851514E-10  3.70253296E-07 -1.36294170E-07  1.37865357E-06
 -1.57908987E-06  7.61893440E-08 -1.59082625E-06  5.99148455E-07 -2.56795390E-06
  3.40249680E-06 -1.13362706E-06  5.28663451E-06 -2.81043904E-06  5.11698662E-07
  1.55478778E-07  3.52821395E-07 -2.80145057E-07 -4.33835648E-07 -1.46550553E-07
 -3.33870614E-07 -5.38700398E-09  4.74831529E-07 -1.35335356E-06  4.52304488E-06
 -9.98689271E-06  2.36303323E-05 -3.40463035E-05  1.84587497E-05 -1.79664946E-06
  3.98552340E-07 -1.41842532E-08  6.41457995E-09 -2.64573315E-06  1.02714043E-07
 -4.80330456E-08  8.47577689E-06 -4.07789121E-07  1.92525299E-07 -1.74266376E-05
  1.27605711E-06 -6.18857881E-07  2.53178634E-05 -3.54652143E-06  1.77910294E-06
 -9.25987768E-07 -2.48099159E-07 -2.69511050E-07  1.00414962E-06  1.18545441E-06
  3.53467009E-06  1.09313930E-06  9.05695051E-07 -3.99101804E-06 -5.09594705E-06
 -7.23517004E-06 -4.06757441E-06 -1.39537638E-06  8.54933043E-06  1.59440499E-05
  3.02763517E-07  5.68521018E-07 -2.25342864E-07 -3.52771642E-07 -7.00007694E-07
 -2.34278276E-06  5.21571367E-07 -3.81048466E-09  1.72935965E-07 -5.02677153E-07
  1.68332383E-06 -3.66925420E-06  8.54856957E-06 -1.18690320E-05  1.09116512E-04
 -2.66122174E-05 -2.48593756E-08 -2.78811172E-07  9.64043071E-08  1.56643596E-07
  1.79612031E-06 -6.32883387E-07 -4.65980738E-07 -5.68665280E-06  2.00188055E-06
  6.44424446E-07  1.13731699E-05 -3.95113819E-06  1.42910785E-06 -1.56256969E-05
  4.90035624E-06 -7.12491026E-07  1.69962412E-07 -4.08729317E-07 -9.60196055E-07
 -5.55612365E-07  2.67214660E-06 -9.36740866E-07  1.74496136E-06  4.35472916E-06
  2.23671812E-06 -5.82436718E-06  3.14188859E-06 -3.91766140E-06 -1.11125327E-05
 -6.18144738E-06 -1.52243430E-07  5.00416805E-07 -7.28534196E-08  1.54972274E-07
 -7.13512655E-07 -5.27878752E-07  2.02699762E-06 -4.31266760E-03 -3.54905976E-03
  2.25534808E-05 -6.73086498E-05 -1.00207726E-05 -5.43448373E-04 -1.11643906E-04
  4.08865168E-04  3.93059702E-05  3.52534281E-03  1.65642462E-03 -1.78522999E-03
 -1.11461394E-04  5.60751293E-06  3.41101106E-06 -5.11334556E-07  1.41823621E-04
 -1.68002885E-04  5.57590218E-01  4.65379428E-01 -4.33192271E-04  1.60571064E-03
 -4.23869471E-05  1.56882237E-02 -1.81906988E-04  6.35020635E-04 -1.40879725E-05
 -2.06162722E-02  8.83120769E-04 -3.82693642E-03  1.05956578E-04 -3.57203722E-04
 -1.01593818E-06  4.77690113E-06  3.37383310E-04  1.78434539E-04 -1.41601872E-02
 -1.17672231E-02 -1.32684609E-05 -6.03207905E-05 -6.61489957E-06 -8.22397338E-04
 -1.22269580E-04  4.03799973E-04  3.05623784E-05  3.82618657E-03 -4.70588420E-04
 -2.26626623E-03 -6.81774856E-05  1.12373863E-05  4.65531719E-06 -2.22138516E-06
 -7.23316706E-05  2.03825670E-04  1.69647897E-06  4.19687133E-05 -2.98835834E-04
 -2.94846945E-04 -4.49290137E-06  3.50969113E-04  8.66999793E-04  6.20280237E-04
  2.12981441E-05  1.54841489E-03 -6.47744049E-03 -6.92182770E-03 -9.70534307E-06
  2.44997749E-04  2.76297100E-05 -1.47134367E-05  3.29283371E-04 -8.81008570E-04
  1.17804091E-06  4.46462204E-05  4.06143081E-04 -1.20505308E-04 -1.38736843E-05
  3.57212823E-04 -1.06255645E-03  1.61022710E-04  5.82195577E-05  8.07861953E-04
  8.88811508E-03 -2.44773116E-03 -3.09792714E-04  2.54727826E-04  1.04246050E-05
 -2.22298512E-05 -6.16282424E-04  7.28415204E-04 -2.71774529E-06  1.03890931E-05
  3.23201283E-06  1.96759488E-05  2.52828849E-06  8.17520200E-05  2.35573531E-06
 -9.44242135E-05 -1.27415876E-05  3.68650737E-03 -9.97852290E-04  4.52550730E-03
  2.49084355E-04  2.21626041E-05 -5.35548490E-06  1.36018048E-05 -1.05049177E-04
 -4.69249193E-05  5.59681288E-07 -2.82889571E-06  3.36807270E-06 -1.60739579E-05
  1.08891264E-06  1.28749198E-04 -2.51010048E-05  1.12914137E-04 -2.24651207E-06
 -4.58308620E-03 -9.27923848E-04  2.70330719E-03  1.59340315E-04  2.31421668E-05
 -8.95838250E-06 -9.15193968E-06  6.50085868E-05  3.96574372E-05 -4.80725312E-06
  2.80422037E-05 -8.69774411E-05  3.65016590E-05 -1.27936198E-05 -1.46227796E-04
  5.42300854E-04 -2.23314627E-04  7.33108832E-05  2.03452380E-03 -7.12589975E-05
  5.46970448E-03 -5.64400080E-04 -2.96953832E-05 -4.03235359E-05 -1.85208347E-05
 -3.10296474E-04  1.01762848E-04 -4.86133113E-06  2.85860937E-05  5.91737553E-05
  7.96512245E-05 -1.08741200E-05 -1.48426847E-04 -3.62681944E-04 -4.99018520E-04
  5.23032243E-05  1.86756077E-03 -1.65063041E-03  5.00982928E-03  1.15068749E-04
 -2.07778208E-05 -1.81937116E-05  6.84585505E-06 -1.02510608E-04 -3.05133957E-04
 -2.62873119E-06  1.44108583E-05 -7.35657153E-05 -2.52725847E-05 -2.76605595E-06
 -7.08546101E-05  4.00974332E-04  2.07120970E-04  7.41564872E-06 -3.80566019E-03
 -3.05312289E-04  1.27797879E-03 -1.89567256E-04 -2.80313942E-05  5.11647970E-06
 -2.26992984E-05 -1.24471484E-04 -1.20707547E-04 -2.37869473E-06  1.38141847E-05
  4.63645754E-06 -7.31144829E-07 -4.38826874E-07 -1.47313714E-04 -1.19573237E-07
  2.19716924E-06  3.90082818E-06  2.02480904E-03 -8.69045991E-04 -5.03194032E-04
 -6.71701920E-06 -1.83391162E-05  3.67793692E-06 -9.89622299E-06 -3.19269297E-05
 -1.10802004E-05 -1.46577682E-06  7.87591930E-06 -4.79412299E-06  6.28643793E-06
 -2.75037949E-06 -4.51147257E-05  5.29710138E-05 -4.08491000E-05  1.54668019E-05
 -2.40769629E-04  2.09100366E-04 -4.27667078E-04  6.94942777E-05 -8.87430488E-06
  8.23525084E-06  2.73979279E-06  3.09230843E-05 -1.68145214E-05 -2.16479645E-06
  1.25721033E-05 -2.61180088E-05 -4.46885720E-06 -1.80099585E-06 -9.67927100E-05
  1.46951349E-04  5.87358768E-06  1.23687904E-05  3.70773904E-04 -6.67635302E-04
 -1.73078282E-04  6.01822320E-06 -1.67328185E-05 -7.93745209E-06 -3.14456828E-06
 -4.50683063E-06  3.36336849E-05 -4.28028790E-06  2.39766306E-05 -2.75419497E-05
 -3.36044850E-06 -4.83832427E-06 -1.13134039E-04  1.39429071E-04 -3.76801199E-05
  3.13753706E-05  2.77174081E-03 -6.10005125E-04  1.65919475E-03 -4.58812168E-04
  2.73895539E-05 -3.17451691E-06  1.13326025E-05  6.51491224E-05  2.51641603E-05
 -3.79994187E-06  2.13722656E-05  2.54381621E-05  1.07195948E-05  4.00564784E-06
 -1.01305643E-04 -8.89889747E-05 -1.07702123E-04 -1.95216159E-05  2.97954832E-03
 -5.46126765E-04  1.49040321E-03  2.84849846E-04  2.89366489E-05 -1.22690139E-05
 -1.01779656E-05  8.46491554E-05  4.43401168E-05 -1.91677060E-06  1.05070369E-05
  2.10778258E-05  1.55626291E-05 -4.07340274E-06 -8.82171665E-05 -1.19105459E-04
 -1.06240569E-04  1.88610435E-05 -1.52029311E-04  4.92133038E-04  4.84488285E-05
 -1.33192149E-04 -2.16260646E-05 -1.51830193E-05  8.87471733E-06  1.08162723E-05
 -4.09465106E-05 -1.63296594E-06  8.91358842E-06  1.35250088E-07  5.81859927E-06
  3.86036511E-06 -6.62202027E-05 -2.75041157E-05 -4.44563739E-05 -1.05796383E-05
  6.24350963E-05  1.99191384E-04 -2.34302334E-04 -1.07381529E-05 -1.31243048E-05
 -8.74563175E-08 -2.38480686E-06 -1.00273249E-05  2.99594563E-05 -2.08999822E-06
  1.23405814E-05 -9.26112016E-07 -2.62309639E-06  9.42786939E-07 -1.20869208E-04
 -1.47188031E-05  9.25672095E-06  1.33001965E-06  1.25444537E-03  5.25635163E-04
 -2.92354494E-05 -1.48867929E-04 -1.60037417E-05 -4.31896698E-06  3.83304370E-06
 -1.64783635E-05 -1.10518388E-05 -3.01895688E-06  1.60228096E-05  6.06205978E-05
  1.33253930E-05 -1.90751162E-05 -1.10951729E-04 -3.67108775E-04 -2.30991422E-05
  8.89319538E-05 -2.63605383E-03 -1.65525388E-04  6.23376986E-04  1.99356154E-04
 -5.01959358E-05  4.40679080E-05  6.35287185E-06 -1.41157352E-04 -3.31743154E-05
  6.72117477E-08  3.30312707E-07  7.53582312E-06  2.69760007E-06  3.45248251E-06
  2.39136459E-06 -4.51946548E-05 -8.98444134E-07 -1.49843047E-05 -3.14437681E-04
  3.20167750E-05 -6.38033220E-04 -3.55265545E-05  3.48767242E-07 -1.80301869E-06
 -5.39864129E-07 -1.08244220E-05 -3.43315724E-06  4.84870769E-07 -2.59021047E-06
  2.28886435E-06 -1.80356831E-06 -8.19902392E-07  3.58873717E-05 -2.72782174E-06
  6.22541672E-06  3.04678559E-06  3.90052381E-04 -1.60259382E-04 -1.83047105E-04
 -4.82756220E-05  9.78641706E-06  5.66389141E-07 -1.83817416E-06  1.44697845E-06
  4.62932309E-06  4.75304873E-07 -2.56963648E-06  1.44251632E-06  1.16489130E-06
  4.99177850E-07  2.77381642E-05 -5.97996371E-06 -1.42201683E-05 -3.54528330E-06
  1.69389385E-04  4.77691018E-06  1.26209201E-04  1.59404774E-05  6.32150617E-06
 -1.58127209E-06 -2.61580106E-06 -9.57943696E-07  2.53492961E-06  2.83548772E-07
 -1.40758422E-06  1.02725961E-06 -6.62567097E-08  1.81782120E-06  1.89477415E-05
 -1.27565649E-05 -9.47528771E-06 -9.84337790E-06  4.63966887E-04  1.82173368E-04
 -2.38831244E-04  1.08577577E-05  6.45388804E-06 -3.43572925E-06 -3.43765019E-06
 -8.07293418E-07 -9.66397320E-06  1.04706928E-07 -9.46324971E-08 -6.63198608E-06
  2.51212303E-07 -3.40137965E-06  1.55236730E-05  3.04121623E-05  7.31042450E-06
  1.62577752E-05 -2.49192868E-04  2.93671767E-04 -7.24256947E-04 -8.10170682E-05
  5.33800120E-06 -8.92463290E-06  1.56480831E-06 -6.83803473E-06  2.32201470E-06
  1.55930393E-05 -3.70596769E-04 -2.12293920E-06  3.93838055E-06  9.84965313E-05
 -1.47325874E-05 -1.89467612E-05  1.01924075E-04  1.61167578E-04  1.53244315E-05
 -1.76684836E-05  4.15630871E-06 -7.42963121E-06 -8.67695622E-05 -1.42787341E-05
  2.12061920E-05  1.37317853E-05 -4.52997701E-07 -4.66969656E-05  9.74117138E-05
 -4.20011986E-05  8.03916617E-05 -1.54528310E-05  1.82178513E-05 -3.49265343E-05
  9.30784588E-05  3.82446374E-05 -4.78045786E-05 -6.33300262E-05 -4.44100801E-06
 -1.09820676E-05 -2.22311420E-05  6.23246658E-05 -1.20401914E-05 -1.46055606E-05
  5.71137687E-06 -1.34519976E-05 -1.94309927E-05  4.07506685E-05 -1.92051872E-05
  3.35411473E-06 -9.30473520E-07  3.06166424E-06 -2.31208526E-04  1.35255182E-04
 -3.40319470E-05  6.70284662E-05  4.29808216E-06  1.05853984E-05 -1.23680957E-04
 -1.09346024E-04 -1.94219801E-05 -2.53375171E-06 -3.66356842E-06  1.25790954E-05
 -9.06991205E-05 -3.50248475E-05 -6.01545556E-06  8.25357040E-06  1.16604792E-06
  9.36600332E-06 -5.94486799E-05 -3.77357080E-05 -1.68823344E-06  2.37056369E-06
  1.75366442E-08  1.09822870E-05 -1.33220311E-04 -1.09588126E-04  1.32333133E-05
  6.88457714E-06  4.87342153E-06  3.24746440E-09 -3.86075465E-08  4.92992589E-07
 -1.57351518E-06  4.08462068E-06 -6.14545548E-06  1.88231732E-05 -3.22546233E-05
  2.66522731E-09  6.85879001E-09 -2.49459212E-10  4.60305154E-08  1.27889466E-07
  1.15629036E-08 -2.24838608E-07 -6.42676535E-07 -8.50702981E-08  9.70320359E-07
  2.76060333E-06  4.79449696E-07 -2.23858982E-06 -5.10419160E-06 -8.07652139E-07
  6.85448794E-06  3.87355494E-06  4.53457759E-07 -2.82417544E-05  1.46253147E-05
  6.92245378E-07  5.99070255E-07  9.41438384E-08 -5.61992975E-08 -3.61273141E-07
  8.59420473E-07 -2.54506064E-06 -3.87220724E-07  2.37830001E-07  1.49264837E-06
 -3.68868448E-06  7.55936647E-06  9.65637087E-07 -6.35673662E-07 -3.74682151E-06
  1.14416915E-05 -3.99163310E-09 -2.00046758E-08  3.49671909E-08 -1.12300280E-07
  3.70550911E-07 -1.34490615E-06  3.67573291E-06  8.12647067E-05 -4.02102928E-05
 -4.37504860E-07  1.86433590E-07 -9.27214821E-08  2.86174173E-06 -1.18591972E-06
  6.17718270E-07 -9.04848292E-06  3.68739889E-06 -1.96243213E-06  1.79976768E-05
 -6.89222553E-06  3.96925140E-06 -2.44820289E-05  6.30402288E-06 -5.95346402E-06
 -3.55773270E-08  5.74503646E-08 -4.54861647E-07  9.48943187E-07 -1.13935521E-06
 -3.66309000E-08 -7.85176982E-08  2.03806075E-06 -4.05849784E-06  4.88889749E-06
  5.94196966E-07  6.57150064E-08 -5.42949673E-06  1.05699235E-05 -1.18237661E-05
 -3.01826646E-07  1.53347764E-08 -1.88232811E-07 -2.69999088E-07  1.06114779E-06
 -1.45262295E-06  1.12948584E-06 -1.59366281E-09  1.13888699E-07 -3.26275449E-07
  1.09226210E-06 -2.41128240E-06  5.76033255E-06 -8.11074357E-06 -2.27604593E-05
  1.64787983E-05  3.01721361E-07 -1.16396973E-07  5.35791505E-08 -1.99588587E-06
  7.74175056E-07 -3.54574307E-07  6.34527514E-06 -2.51318312E-06  1.14690825E-06
 -1.27836491E-05  5.40202789E-06 -2.43701727E-06  1.76174820E-05 -9.11028006E-06
  3.95721319E-06 -4.17957257E-07 -1.89263904E-07 -2.69336990E-07 -8.34730801E-10
  5.19674701E-07  1.63108238E-06  8.25939570E-07  1.01842397E-06  3.62139007E-09
 -2.21999822E-06 -3.14033382E-06 -2.68055204E-06 -1.55836558E-06  4.26779688E-07
  7.43333640E-06  4.95968986E-07  2.13512435E-07 -3.64155864E-07  4.00814645E-07
 -7.91324248E-08 -3.27737095E-07 -2.71412810E-07 -5.39711893E-09  6.38995502E-07
 -1.81207511E-06  6.05987547E-06 -1.34600949E-05  3.23511522E-05 -4.85912176E-05
  7.31102694E-05 -7.45219349E-06 -8.16443248E-08 -8.03680959E-08 -1.04100828E-07
  5.48955327E-07  5.49999903E-07  6.81019882E-07 -1.86170294E-06 -1.80786780E-06
 -2.13913090E-06  4.37643329E-06  4.01701891E-06  4.14651939E-06 -8.35479469E-06
 -7.30110093E-06 -4.97259705E-06 -1.83112898E-06 -3.25289686E-07  2.90967134E-07
 -1.19885966E-06  5.74294939E-07  7.13443712E-06  1.03315850E-06 -9.75064006E-07
  5.35868607E-06 -2.13438540E-06 -1.56494932E-05 -2.65051096E-06  2.58403312E-06
 -1.51973292E-05  3.43295491E-06  1.78615682E-07 -2.43357335E-07 -5.74013043E-07
  2.22302077E-07 -1.51536522E-08 -1.89618812E-06  2.64611785E-06 -6.66366964E-03
 -5.50829968E-03 -6.16815345E-05  2.50574067E-05 -8.07736916E-06 -6.30614175E-04
  4.06325448E-04 -9.54461124E-05  3.33546344E-05  3.67351517E-03 -1.65747694E-03
  1.54242617E-03 -1.03431704E-04  5.31555074E-06 -2.83989896E-07 -5.02576947E-06
 -1.37187033E-04 -1.72793540E-04  1.41066673E-02  1.18250527E-02 -8.29279233E-05
  6.92458619E-05 -1.14157289E-05 -3.05425251E-05  3.99316602E-04 -9.59215687E-05
  4.11596386E-05  2.85758599E-03 -2.28931186E-03 -6.66243568E-04 -1.46966077E-04
 -6.09368496E-06  2.04848991E-06 -2.09681613E-06  9.00028666E-05  2.13724496E-04
  5.57568831E-01  4.65365160E-01  1.60423291E-03 -4.38167091E-04 -5.04661798E-05
  1.56545066E-02  6.22167884E-04 -1.60133285E-04 -2.19968087E-05 -2.04184644E-02
 -3.76200733E-03  1.03943436E-03  1.31780562E-04 -3.55070833E-04 -8.34818359E-07
 -5.94235042E-06 -3.33725358E-04  1.99234872E-04 -2.57047559E-06  1.18335786E-05
  3.68468762E-06 -1.55821122E-05  3.92971782E-07  1.02464447E-04 -4.46860981E-05
  4.42437594E-05 -5.38693171E-06  3.79409852E-03  4.15988140E-03 -1.45100067E-03
  3.12424050E-04  3.42574335E-05  2.16665549E-05 -4.63851029E-06  1.18810913E-04
 -9.22993256E-05  1.47610581E-06  4.52737922E-05 -9.39049548E-05  4.03487598E-04
 -2.05033488E-06  3.55304536E-04  7.63480301E-05 -1.06411859E-03  1.07813030E-05
  1.62363487E-03 -2.41260546E-03  8.91265898E-03  4.89228342E-05  2.55172621E-04
 -1.81865928E-05 -2.11792518E-05  5.84167884E-04  7.56187309E-04  1.40068489E-06
  4.32827577E-05 -2.99619381E-04 -2.90934364E-04 -6.84822045E-06  3.59753211E-04
  6.41236250E-04  8.27311225E-04  3.58397049E-05  1.07296917E-03 -6.56399992E-03
 -6.26887689E-03 -1.48207187E-04  2.49822041E-04 -3.78547102E-06  3.77902915E-06
 -3.31098371E-04 -8.89237442E-04 -4.85860545E-06  2.84268423E-05  4.23951612E-05
 -9.10846327E-05 -9.51512151E-06 -1.38558149E-04 -2.65643441E-04  5.64056973E-04
  4.38972718E-05  1.57290158E-03  5.25605755E-03 -8.09079734E-04  1.30797712E-04
 -1.89837675E-05  1.44599190E-05  1.66098901E-05  3.14831659E-04  7.36843070E-05
  3.11993327E-07 -1.48088858E-06 -1.94841780E-05  6.27426770E-06  1.65266931E-06
  1.19492817E-04  1.35590298E-04 -4.12559051E-05 -2.40771423E-06 -4.45034579E-03
  2.78434146E-03 -4.94403874E-04  2.74169911E-04  2.10095587E-05 -1.05643124E-05
  9.50330702E-06 -7.99298769E-05  4.34033678E-05 -5.12082556E-06  3.00401243E-05
  7.82520503E-05  5.95326166E-05 -1.22434554E-05 -1.56886432E-04 -4.82180727E-04
 -3.74674943E-04  6.99606870E-05  2.12094554E-03  4.63515851E-03 -2.51810725E-03
 -6.54132991E-04 -2.81255772E-05 -1.90689593E-09  5.61751281E-05  6.11120819E-05
 -3.27358003E-04 -7.52190641E-08  1.12462458E-06 -4.38346537E-06 -8.09787795E-06
  2.72643332E-06 -4.36803699E-07  3.84694699E-05  4.52571568E-05 -1.07741208E-05
 -4.26143239E-04 -6.36769572E-04  3.54720864E-04 -7.83996546E-05 -1.24367916E-07
  1.44908686E-06  2.02647276E-07  3.96799562E-06 -1.32973956E-05  3.33379461E-07
 -1.71631020E-06 -2.77269773E-06 -8.14640387E-07 -1.04976835E-06  2.61739953E-05
  8.44309016E-06 -2.12631865E-06  3.80107769E-06  5.26362147E-04 -1.44353290E-04
  2.05751821E-04 -4.72114799E-05  7.89209474E-06 -2.68881196E-06 -1.82463867E-07
 -6.57896827E-06 -1.78018069E-06  3.99733876E-07 -2.16716801E-06 -2.37999514E-07
 -1.65953006E-06  3.10091264E-07  2.63811071E-05 -5.07163285E-06  1.06456920E-05
 -2.88669070E-06  1.17106963E-04  1.41163813E-04 -8.09765058E-05  2.47066132E-05
  6.05487291E-06 -1.69086226E-06  2.28897500E-06  5.20681266E-07 -2.89655660E-06
  1.35796858E-07 -5.53317069E-07 -1.18208376E-06 -1.29458722E-06  1.06220035E-06
  9.94450681E-06  2.20927870E-06  1.70351570E-05 -6.91637363E-06  5.79895069E-04
 -3.41225369E-04 -9.26787353E-06 -1.76837804E-05  4.93215427E-06 -1.44301068E-06
  3.80353077E-06  8.70878206E-06  5.40453381E-06 -6.93224300E-08  8.92709938E-07
  1.32892695E-06  7.17411931E-06 -2.39212261E-06  1.18095532E-05  1.92162325E-06
 -4.15268783E-05  1.37532496E-05 -2.96815658E-04 -8.50140851E-04  1.31621474E-04
 -1.18965232E-04  5.67869836E-06  3.85505088E-06  6.47088925E-06  4.23112144E-06
 -2.70153974E-06 -2.74458915E-06  1.51289933E-05  1.85326832E-05  7.55783047E-05
  1.15282015E-06 -6.81552883E-05 -4.02628221E-05 -4.43958741E-04 -1.24481797E-05
 -3.72751398E-03  1.17315937E-03 -3.84836288E-04 -2.53492538E-04 -2.19280021E-05
 -2.78587493E-05 -6.18375541E-06  1.62174174E-04 -5.57270834E-05 -2.45517027E-06
  1.44029853E-05 -1.11932232E-06 -2.69895443E-06 -4.94773471E-10 -1.55676350E-04
 -7.64527279E-06 -5.25001681E-06  1.64391943E-06  2.04030877E-03  1.27118499E-05
  1.04410770E-03  7.27737451E-05 -2.08797220E-05 -1.25747505E-05  2.39104037E-06
  2.62759041E-05 -2.35509446E-05 -1.41290807E-06  7.63870931E-06  8.01404610E-06
  1.99789463E-06 -3.04355343E-06 -3.85143343E-05 -6.50434405E-05 -3.00116088E-05
  1.55317720E-05 -3.64256967E-04 -5.26659796E-04 -3.67356913E-05  6.00435098E-05
 -8.58608214E-06  8.08207633E-07 -8.06998236E-06 -1.51801450E-06  3.85031881E-05
 -2.23496554E-06  1.30491683E-05  1.14182626E-05  2.39699198E-05  3.49067716E-07
 -1.03325141E-04 -7.84061529E-05 -1.25196934E-04  3.92119231E-06  5.17521632E-04
  2.96290020E-04  6.01875722E-04  3.02893004E-05 -1.72903311E-05  7.88883401E-08
  1.09647145E-05 -2.94211964E-05 -2.04282730E-05 -4.53668525E-06  2.55266910E-05
  1.39053388E-05  2.70286766E-05 -5.62318260E-06 -1.22724716E-04 -1.18740666E-04
 -1.08282846E-04  3.66507304E-05  2.62013514E-03  1.70396952E-03 -2.41398943E-04
 -4.98831643E-04  2.59082404E-05  1.42249309E-05  2.61030222E-07 -5.43242254E-05
  4.21440249E-05 -3.99539283E-06  2.23795894E-05 -2.82840494E-06 -2.95453325E-05
  3.88895259E-06 -1.07992603E-04 -5.18551142E-05  1.47357483E-04 -1.73548506E-05
  2.98169423E-03  1.68080298E-03 -3.56706411E-04  2.52040275E-04  2.75873224E-05
 -3.70380872E-06  1.42029416E-05 -8.37976688E-05  3.99269235E-05 -2.01329081E-06
  1.10043547E-05  3.31653646E-06 -2.70735441E-05 -4.16915295E-06 -9.17853186E-05
 -3.56038808E-05  1.64470351E-04  1.92767276E-05 -6.28303439E-05 -2.31072911E-04
 -5.44840100E-04 -1.38440714E-04 -2.28288197E-05  1.41811161E-05  7.04791952E-06
  3.22124525E-05  3.34242393E-05 -1.66102558E-06  9.04317215E-06  5.36038385E-06
 -3.44117942E-06  3.37647569E-06 -6.63219685E-05 -2.63733115E-05  4.87117495E-05
 -8.95267200E-06  9.56429663E-05 -3.36614120E-04 -5.17338853E-05 -5.32921243E-06
 -1.29614757E-05 -1.28827192E-06  1.22000061E-06 -2.03196863E-05 -2.53749855E-05
 -2.19095078E-06  1.29612701E-05 -1.22365353E-06  1.80387148E-06 -1.37257466E-06
 -1.29085283E-04  1.15179011E-05  9.66870092E-06  9.27869995E-06  1.33703794E-03
 -2.71804971E-04 -4.66486339E-04 -1.67758631E-04 -1.78275000E-05  5.97948020E-06
  2.69840558E-06  1.82083650E-05 -5.98801790E-06 -2.95509223E-06  1.58391060E-05
 -1.71249655E-05 -6.13946412E-05 -1.75742954E-05 -1.02137581E-04  1.53760956E-04
  3.38603833E-04  8.12363554E-05 -2.79782401E-03  6.69238629E-04 -1.35307263E-04
  2.17962134E-04 -4.47828453E-05 -1.23839643E-05 -4.37209831E-05  1.03766253E-04
 -9.97509184E-05  1.10508048E-05 -1.44604795E-04 -1.26259957E-04  8.97050799E-06
  2.20861149E-05 -2.37140355E-06  1.12953485E-05 -8.34936436E-05 -2.13120342E-05
  1.09204487E-05 -6.32425741E-08  1.68105643E-06  9.13756208E-06 -6.63763002E-05
 -4.07300849E-05  3.85440289E-06  3.21436623E-07  8.17907866E-08  1.05798502E-05
 -1.45715248E-04 -1.15565331E-04  5.19026630E-07 -1.76851414E-05  5.94251020E-06
  1.11821006E-05 -3.35100314E-04  2.97146161E-06  7.52589270E-05 -5.02654193E-05
 -1.66145015E-05 -2.04732717E-05  1.13049623E-04  1.73907421E-04 -2.30941467E-05
 -4.04528864E-06  3.25522638E-06 -5.36314905E-06 -1.09073830E-04 -3.11389882E-05
 -2.52850337E-06 -2.62002652E-05 -2.34402374E-06 -4.96875695E-05  9.10176302E-05
 -6.16601414E-05 -5.05222646E-05 -6.02041599E-05  1.82207759E-05 -3.86171057E-05
  1.03395203E-04  4.52599507E-05 -2.80529285E-05  7.95346337E-05 -2.83775842E-06
 -1.05063710E-05 -3.58749362E-05  5.73753720E-05 -8.04179745E-06  2.11092236E-05
  5.92039337E-06 -1.20611108E-05 -3.34667249E-05  4.45722197E-05  1.24451833E-05
  1.64873293E-05 -6.38174114E-07  2.45648081E-06 -2.23444210E-04  1.36349878E-04
  7.17501415E-05 -3.42660072E-06  4.57483113E-06  1.48761421E-11  1.76634086E-09
 -1.69560573E-08  4.02062602E-08 -9.80916090E-09 -3.13747800E-07  7.19750494E-06
 -2.00062438E-05 -3.12784548E-08  1.36477651E-10 -6.23075132E-10 -6.89896821E-07
 -2.13306727E-08  2.08773404E-08  3.63827355E-06  1.46677508E-07 -1.61197466E-07
 -1.62761050E-05 -8.23568302E-07  9.81659669E-07  2.99262380E-05  1.72052224E-06
 -1.89559537E-06 -3.16908216E-05 -4.44094849E-06  2.27750689E-06  7.78946654E-06
  1.88219027E-05 -1.98547944E-06  3.88893094E-07 -4.46461421E-08  1.16519346E-08
 -6.45601283E-08  8.04925572E-07 -1.67159454E-06  1.80570606E-07 -4.02694516E-08
  3.03594120E-07 -3.42268080E-06  5.15140660E-06 -3.56370286E-07  2.20769552E-08
 -1.07947043E-06  1.00741163E-05 -5.27876661E-09  4.58731853E-07 -1.30783977E-06
  4.37078991E-06 -9.64731918E-06  2.28026306E-05 -3.27599571E-05  1.89592431E-05
 -1.94851046E-06 -1.73105640E-07  3.42687978E-07 -2.95552288E-08  1.14145263E-06
 -2.27796040E-06  1.92531372E-07 -3.59370212E-06  7.33395074E-06 -5.71799272E-07
  7.04209739E-06 -1.52786234E-05  9.14068998E-07 -8.91634305E-06  2.29354901E-05
 -3.12072410E-07 -8.18731807E-07  5.10465030E-07 -1.53462115E-07  4.70226776E-07
 -1.44066692E-06  3.11205151E-06 -1.93490859E-06  7.77990589E-07 -2.19942568E-06
  5.91003070E-06 -6.11463427E-06  4.77764601E-06 -3.27551954E-06  8.86981187E-06
 -1.51035293E-05  2.25708794E-07 -2.03581207E-07  5.93383034E-07 -5.78679101E-07
  5.39710689E-07 -2.28121022E-06  5.29230394E-07 -4.05383278E-09 -2.34734080E-08
  4.43375476E-08 -1.43728406E-07  4.44153988E-07 -1.54723585E-06  4.07848210E-06
  8.53346801E-05 -4.03695113E-05  3.86515252E-07  3.04920318E-07 -7.67738993E-08
 -2.49982324E-06 -2.01298921E-06  5.15077437E-07  7.85010537E-06  6.39803514E-06
 -1.64110588E-06 -1.52292646E-05 -1.29590856E-05  3.35064085E-06  1.80406758E-05
  1.92476514E-05 -5.23221169E-06 -6.04301240E-08 -3.87208966E-07  2.50259861E-07
  5.80519132E-07  1.44347282E-06  5.51136842E-08  1.66259323E-06 -1.25167378E-06
 -2.49396875E-06 -6.16506292E-06  4.00495399E-07 -4.41948975E-06  3.37921455E-06
  5.67863909E-06  1.55760681E-05 -3.40143978E-07 -2.23686659E-07  9.94966514E-08
 -8.25540810E-07 -6.89709963E-07 -1.49200588E-06  1.23955037E-06 -1.49794117E-09
  1.66813302E-07 -4.73530717E-07  1.58395039E-06 -3.51736118E-06  8.44439404E-06
 -1.22011988E-05 -2.39190181E-05  1.53094783E-05 -2.56547598E-07 -1.19245680E-07
 -1.73507653E-08  1.70381530E-06  7.84393775E-07  1.14526259E-07 -5.48388663E-06
 -2.46181203E-06 -3.45134575E-07  1.14579510E-05  4.74822726E-06  5.79431978E-07
 -1.77590738E-05 -5.49427182E-06 -2.59416218E-07 -5.76912285E-07 -2.56765587E-07
  9.64374620E-08 -4.97891456E-07 -1.25093409E-08  2.23875076E-06  9.22859934E-07
 -3.44242997E-07  2.22009080E-06  8.73232139E-08 -4.19805430E-06 -1.85680162E-06
  8.57191536E-07 -7.39816993E-06 -8.41196523E-09  2.68049588E-07 -6.76186258E-07
  2.65335865E-07 -1.56309718E-07  1.17920322E-07 -4.09743119E-07 -3.87616101E-09
  5.57730596E-01  4.65499330E-01 -1.18385538E-03 -1.18213029E-03 -2.84250176E-05
  1.56655853E-02 -4.59320075E-04 -4.44536025E-04 -7.89400458E-06 -2.04464944E-02
  2.79860653E-03  2.71586898E-03  6.47572383E-05 -3.57633283E-04  2.59595713E-06
 -9.08732523E-06  2.50251182E-06 -3.92326096E-04  4.47869213E-03  3.79029360E-03
  4.34060602E-05  7.20624441E-05 -8.62133863E-06 -3.09404102E-04 -2.86804566E-04
 -2.85074417E-04  3.09846070E-05  3.24829552E-03  2.20229131E-03  6.01402448E-04
 -5.58158571E-05 -1.41983097E-06  2.57915515E-06  6.44385424E-06  2.24304085E-04
 -2.85339212E-05  6.55074857E-03  5.52008062E-03  8.05746632E-05  4.23535186E-05
 -1.13491459E-05 -2.53851015E-04 -2.96365599E-04 -2.91900920E-04  4.42934653E-05
  3.18439499E-03  6.05660931E-04  2.22269750E-03 -1.72434069E-04 -1.37993110E-06
 -2.17037388E-06 -3.65787646E-06 -2.26612521E-04 -3.17890296E-05  1.58661966E-06
  4.33757382E-05 -1.09762599E-04  3.98686623E-04 -1.67368303E-05  3.72485572E-04
  4.22107638E-04 -9.56498682E-04  6.52384315E-05  1.18227839E-03 -2.27461708E-03
  8.78873827E-03 -3.19225350E-04  2.55994237E-04  1.96692662E-05  3.05128082E-05
  9.41674940E-04  1.36813087E-04 -2.69861474E-06  1.29488220E-05 -5.79423276E-06
 -3.18389793E-06  7.34931335E-07  1.01287251E-04  3.72215935E-05  3.29810189E-05
 -5.94346841E-06  3.67680371E-03 -3.08867695E-03 -3.04160808E-03  2.87930202E-04
  3.69388476E-05 -1.35203168E-05 -1.42848790E-05  4.34198973E-06  1.54646183E-04
  1.33218865E-06  4.53354873E-05  4.03033874E-04 -1.16700964E-04 -9.92329787E-07
  3.58621114E-04 -9.85322591E-04  4.55200249E-04  6.18283307E-06  1.59569142E-03
  8.94493106E-03 -2.26139351E-03  4.79270224E-05  2.55512371E-04 -9.06588695E-06
  1.99016531E-05 -9.46050383E-04  1.43810085E-04 -4.91161447E-06  2.89178040E-05
  1.53337628E-05 -9.65797998E-05 -8.99300092E-06 -1.50780436E-04 -9.19210117E-05
  5.96353244E-04  5.29364451E-05  2.06844539E-03 -4.41369167E-03 -2.76938503E-03
 -5.33517649E-04 -2.85409530E-05  4.04581590E-05 -2.32352798E-05  2.45527987E-04
  2.28209974E-04 -4.91849578E-06  2.86791670E-05 -1.00737561E-04  9.11770434E-06
 -1.23322171E-05 -1.41663611E-04  6.27088590E-04 -5.49350537E-05  6.36454567E-05
  1.71124613E-03 -3.27366886E-03 -4.17723646E-03  3.17502680E-05 -2.13529123E-05
 -5.28687233E-06 -1.38338320E-05 -2.30525769E-04  2.38697824E-04  2.22784974E-07
 -9.23115936E-07  1.57191400E-05  1.49919823E-05  1.06144006E-06  1.14557663E-04
 -1.06682834E-04 -1.04119206E-04 -6.24339610E-07 -4.41194298E-03 -1.85318872E-03
 -1.97219751E-03  2.25975582E-04  1.94865698E-05  1.37466510E-05  1.35540140E-06
 -9.87299050E-07 -9.25048056E-05 -4.08216707E-06  2.27814641E-05 -2.54278739E-05
  1.69309976E-05  1.99023633E-06 -1.08792886E-04  1.62952391E-04 -2.59368182E-05
 -6.59177366E-06  2.88453565E-03 -1.23154787E-03 -1.21472647E-03  1.29835420E-04
  2.75836744E-05  1.11659534E-05 -6.49455495E-06  5.56243190E-06 -9.49575445E-05
 -2.10574073E-06  1.15415323E-05 -2.46824827E-05  1.08887022E-05 -5.30234363E-06
 -9.83112763E-05  1.59114160E-04 -5.26151744E-05  2.62889769E-05  5.47465261E-05
 -4.14544260E-04  4.64617173E-04 -1.39004555E-04 -2.48160118E-05 -1.50268355E-06
 -1.28872358E-05 -4.61971711E-05  1.13501499E-05 -1.68559521E-06  9.17342550E-06
 -5.82722255E-06 -2.81843626E-06  2.35886950E-06 -6.66323924E-05  5.65981836E-05
 -2.83197126E-06 -3.66937343E-06  4.72943458E-05  1.54581590E-04  3.20168909E-04
  1.23617441E-08 -1.28918959E-05  4.60750825E-06 -7.85038961E-08  3.32903297E-05
 -4.68278540E-06 -2.24842636E-06  1.32856728E-05  2.38139706E-06 -1.33425507E-07
 -1.67279242E-06 -1.32890956E-04  1.19342285E-06 -1.37559900E-05  1.05440682E-05
  1.43436161E-03 -2.75672198E-04  5.05879562E-04 -1.75569363E-04 -1.82870352E-05
  5.84901469E-07 -5.74400249E-06 -4.00596285E-06  1.90999017E-05 -2.99850225E-06
  1.62052484E-05 -4.47870411E-05  4.78993555E-05 -1.79488917E-05 -1.02462994E-04
  2.15348065E-04 -3.18546922E-04  8.42014483E-05 -2.89259452E-03 -5.30541311E-04
 -5.61980633E-04  1.72699082E-04 -4.53168614E-05 -2.68838024E-05  3.52132469E-05
  4.05076828E-05  1.45447585E-04 -1.52534657E-07  1.54482670E-06 -4.47708369E-06
  6.99347054E-06  4.05477620E-06 -3.24738425E-06  1.79871098E-05 -5.03390805E-05
 -1.73360975E-05 -2.79609942E-04  5.32983995E-04  3.73188894E-04 -4.75902990E-05
  1.10530395E-06  1.74052722E-06 -3.28586958E-06  8.61865012E-06  1.11042254E-05
  3.45952241E-07 -1.79085090E-06  1.05679180E-06  3.49725319E-06 -1.19740655E-06
  2.79403311E-05 -7.57663299E-06 -9.93396680E-06  4.52960902E-06  4.28858767E-04
  2.41545435E-04 -2.77985622E-05 -5.31015571E-05  7.90332513E-06  1.09309733E-06
  1.77667889E-06  4.01564346E-06 -5.34360619E-06  3.65485482E-07 -1.97317472E-06
 -1.78126236E-06  1.28433602E-06  5.11801599E-07  2.36474490E-05  1.39416350E-05
 -2.52300731E-06 -3.63491716E-06  1.49399399E-04 -1.24597534E-04 -5.90929006E-05
  1.94716458E-05  5.43579401E-06  3.21902942E-06 -1.82980049E-07  2.81183492E-06
  1.49625015E-06  1.22740891E-07 -4.97016704E-07 -9.37522292E-07  1.48380146E-06
  1.19549320E-06  8.57982931E-06  1.50598070E-05 -9.56142535E-06 -7.19984061E-06
  5.56826875E-04  1.65291570E-04  2.97068909E-04 -2.32774658E-06  3.83336834E-06
  4.79092008E-06 -8.51965750E-07 -8.19225271E-06  4.93625913E-06 -1.11772593E-07
  1.08270211E-06  6.27041443E-06 -4.57428601E-06 -3.73884009E-06  9.79683727E-06
 -4.11645531E-05  1.78664350E-05  1.91648598E-05 -3.33519187E-04  5.33982583E-04
  6.46770120E-04 -1.01556828E-04  4.44871292E-06  3.93981073E-06 -8.36292516E-06
 -1.23627039E-06  3.38976677E-06 -2.70286309E-06  1.48599505E-05  5.75377719E-05
 -5.19400958E-05  1.47750377E-06 -7.21188391E-05 -3.73302668E-04  2.48180241E-04
 -1.33834388E-05 -3.66533056E-03 -8.68219731E-04 -9.45851302E-04 -2.28367400E-04
 -2.71345689E-05  6.37687000E-06  2.16395127E-05 -4.26022556E-05  1.67287592E-04
 -2.40914533E-06  1.40204843E-05 -1.60376906E-06  3.36410574E-06 -6.24915936E-07
 -1.49610808E-04 -2.24730049E-06  4.33788765E-06  3.78798239E-06  2.02453900E-03
  8.55634160E-04 -5.42026690E-04  4.77558678E-05 -1.94878518E-05  7.04063806E-06
  8.45756178E-06  6.44170480E-06  3.41903636E-05 -1.48269089E-06  7.96468382E-06
 -3.05953693E-06 -7.46666918E-06 -3.36150657E-06 -4.54097070E-05  9.56254482E-06
  6.78740946E-05  1.66364116E-05 -2.47767384E-04  2.27176749E-04  3.93373222E-04
  5.18276291E-05 -9.44235480E-06 -6.46090937E-06  4.08015340E-06 -2.97731733E-05
 -1.98421275E-05 -2.17036651E-06  1.26116786E-05  1.64184154E-05 -2.00647309E-05
 -4.13628934E-07 -9.74198978E-05 -7.60627750E-05  1.22305346E-04  5.41182672E-06
  3.91519255E-04  4.44560905E-04 -4.75926189E-04  4.40037634E-05 -1.58781480E-05
  9.92379359E-06 -6.11257370E-06  3.11139468E-05 -1.24561198E-05 -4.25382576E-06
  2.39137119E-05  1.46071583E-05 -2.39554840E-05 -5.30930471E-06 -1.11241742E-04
 -2.32896800E-05  1.47106727E-04  3.35422282E-05  2.61131157E-03 -1.06327669E-03
 -1.29806676E-03 -4.70322053E-04  2.71913326E-05 -6.35024236E-06 -1.22423286E-05
 -5.81695265E-06 -7.47406547E-05 -3.86580675E-05  8.67032262E-05  1.83157222E-05
  8.35249994E-05 -1.40125529E-05  2.80112215E-06 -1.11009530E-05 -3.18221256E-05
  6.86801744E-05  2.30888191E-05 -4.85632519E-06  6.21366348E-06 -1.21037048E-05
 -3.71140527E-05  4.15655323E-05  8.18600585E-06 -1.90939627E-05 -5.81230488E-08
  5.64623710E-06 -2.56516853E-04  1.13914167E-04 -4.07381075E-05 -6.76742106E-05
  2.90426255E-06  8.45286115E-06 -1.20889396E-04 -1.02771406E-04  1.04624362E-05
 -1.80851388E-05 -3.61223304E-06  1.14094566E-05 -8.81588174E-05 -2.85886154E-05
 -4.75747730E-06 -9.88306486E-06  1.05984853E-06  8.47439061E-06 -6.11700844E-05
 -3.45994987E-05 -1.79859268E-06 -3.00922105E-06 -5.60749741E-07  1.04058740E-05
 -1.42389504E-04 -1.02363597E-04 -1.37703682E-05  9.49713711E-06  5.23471970E-06
  1.32839139E-05 -3.60832024E-04 -1.08841191E-05 -8.54060859E-05 -4.29449924E-05
 -1.54317229E-05 -1.90274888E-05  1.00623477E-04  1.64356855E-04  7.64219804E-06
  2.35314383E-05  3.04150541E-06 -7.43238108E-06 -8.82471685E-05 -1.50400197E-05
 -2.13452504E-05  1.20255155E-05 -6.26140625E-07 -4.34715729E-05  8.00914098E-05
 -2.89346782E-05 -2.10999886E-05  7.68340808E-05  1.73963769E-05  1.79869590E-10
 -1.29553490E-09  1.84414170E-08 -6.12008964E-08  1.61583565E-07 -2.46896203E-07
  3.70148714E-07 -7.81456081E-07 -2.69717823E-09  4.37832979E-10 -4.97548510E-10
 -6.43221386E-08  1.68094609E-09 -1.11751026E-09  3.45745347E-07  3.40159472E-09
 -8.57219882E-09 -1.55838664E-06 -9.81192901E-08  1.11724397E-07  2.75749950E-06
  3.01697514E-07 -2.31115137E-07 -2.73648075E-06 -5.98409195E-07  3.30073876E-07
  3.65388018E-06 -9.74252337E-07 -5.46456748E-07 -3.85124114E-08 -2.24668042E-08
  1.52707802E-08 -5.03777227E-08 -1.46607107E-08  1.72648343E-07  9.28725886E-08
 -6.32182755E-08  2.07527957E-07  8.59740166E-08 -7.08486566E-07 -2.33915305E-07
  1.58724640E-07 -4.28885268E-07 -7.12117589E-07  3.14063825E-09 -2.17069496E-07
  6.25911610E-07 -2.12734808E-06  4.81107903E-06 -1.21584293E-05  1.83340629E-05
  8.25997015E-06 -2.14811034E-06 -2.36846371E-07 -6.13731634E-10 -1.62320165E-08
  1.60740766E-06 -5.65070862E-09  1.12720349E-07 -5.28110445E-06 -7.74277283E-08
 -3.98087505E-07  1.10406623E-05  7.81961289E-07  1.00539397E-06 -1.58441647E-05
 -3.92801115E-06 -2.27305059E-06  5.02104774E-07 -7.52155132E-08 -3.57010904E-07
  8.43834645E-07  3.74055681E-07 -1.98246403E-06  2.51402999E-07  1.38004314E-06
 -3.43926091E-06 -1.85112968E-06  3.94101690E-06 -7.42453265E-09 -2.68570144E-06
  8.13029202E-06  6.08582305E-06 -4.43542647E-07 -6.29107718E-08 -4.48688322E-07
 -1.62823061E-07  1.69397035E-07  2.75038328E-07 -5.11236148E-07  1.71911547E-09
 -6.81351966E-08  1.99899378E-07 -6.74426586E-07  1.47337132E-06 -3.16503879E-06
  2.14249368E-06 -1.00359919E-04  6.19653823E-05 -1.02772011E-06 -2.51855943E-07
  9.29542208E-08  6.92185634E-06  1.68963115E-06 -6.28895131E-07 -2.26314345E-05
 -5.52252076E-06  2.04876408E-06  4.66232375E-05  1.14455329E-05 -4.19795373E-06
 -6.26988459E-05 -1.71505705E-05  6.05082462E-06  2.19110663E-07  9.60302006E-07
  1.48443541E-07 -5.54076049E-07 -2.43772051E-06 -7.81754928E-07 -4.26829566E-06
 -4.20677581E-07  2.36133894E-06  1.08638008E-05  3.16110712E-07  1.26242739E-05
  6.32215296E-09 -5.20840830E-06 -3.35125731E-05 -2.67826619E-08 -2.40890812E-07
  9.97899779E-09  4.96489996E-07  1.11295089E-06  2.51751403E-06 -1.19783406E-06
  1.16538557E-08  5.07051828E-07 -1.36033613E-06  4.57440696E-06 -1.07340530E-05
  2.69106336E-05 -3.98799139E-05  1.36728016E-04  2.28961941E-05 -1.82486548E-07
 -2.87696831E-07  6.35773111E-08  1.25359671E-06  2.17887389E-06 -4.60612295E-07
 -4.15246139E-06 -7.18491155E-06  1.51050459E-06  8.85878135E-06  1.50020551E-05
 -3.12132383E-06 -1.17844976E-05 -2.28562707E-05  4.14487398E-06 -1.98274085E-06
  3.36190116E-07 -4.03792206E-07 -2.66658147E-06  1.19650159E-07  8.61653721E-06
 -8.07157452E-07  1.28386927E-06  9.96307694E-06 -1.41346691E-07 -1.90157277E-05
  3.61256255E-06 -3.22189803E-06 -2.93002156E-05 -1.14738201E-06 -1.16676926E-07
  3.20828816E-07 -3.89912438E-07  4.38634777E-07 -8.06872524E-07 -2.36473628E-06
  4.22764820E-06  1.77233934E-06  6.24758687E-06 -8.26697400E-06 -7.85866960E-06
 -5.19565445E-06  6.28853969E-06  3.86817040E-05  3.67719731E-05  1.93798307E-05
  3.80147436E-04  7.09335473E-04  6.32493937E-04 -6.65207086E-05  3.08770734E-05
  1.91999473E-07 -8.25088262E-07 -2.19833263E-06 -1.13545662E-04 -6.89317254E-05
 -5.96170602E-05 -4.41314147E-04  1.07109227E-04  1.70422447E-05  9.51948607E-04
  1.21207119E-03 -2.11717188E-04 -6.47643727E-05 -6.98711940E-03  1.92248822E-03
 -2.44674906E-03  1.47505675E-04  7.22719002E-04  1.26404884E-05  2.88928070E-06
 -6.94358099E-04  5.11931966E-04 -6.79351549E-05 -5.98238337E-05  1.03977156E-04
 -4.37029056E-04 -4.31135742E-06  9.39572361E-04 -1.98281215E-04  1.18545469E-03
  1.65934749E-05 -6.69659834E-03 -2.34264557E-03  1.92058142E-03  1.25230764E-05
  7.12204361E-04  1.78514528E-05  7.38512199E-07  6.87746370E-04  4.99385760E-04
  6.49835086E-04  5.14441383E-04  4.57519025E-05 -3.02282247E-05  1.00813721E-05
  1.92003090E-04 -1.52079556E-04  1.60093889E-04 -3.93804356E-05  7.63914194E-04
 -3.27638141E-03 -1.94906165E-03  6.81670062E-05 -6.31867680E-05  6.74042749E-06
 -7.39038374E-06  1.55051601E-04 -4.53371777E-05  5.63613149E-01  4.63190080E-01
  8.45697042E-05  9.37380844E-05 -4.65466872E-05  1.55403249E-02  4.30331550E-04
  3.73291896E-04  1.54165431E-04  2.98298199E-04  1.67204743E-03  1.71598072E-03
 -2.22741492E-04 -1.56728143E-03 -6.35701743E-05 -8.13451949E-05  2.18590787E-05
 -4.07257901E-04  5.51010320E-04  4.33158580E-04 -3.38447754E-05  5.15361145E-05
  1.15596039E-06  1.90814135E-04  1.80297819E-04 -1.86416494E-04 -3.71297803E-06
  5.84066676E-04 -1.73802753E-03 -2.94038354E-03 -2.17533393E-05 -6.39412757E-05
  6.50289043E-06 -1.87771374E-05 -1.52474622E-04 -4.53950269E-05  3.59229182E-06
  3.64234808E-06  2.90189420E-05  9.36646514E-06 -3.82813775E-06 -2.18902444E-05
 -1.73887462E-04 -3.27735147E-05  1.25485770E-05  1.79696970E-03  2.89045224E-03
 -5.97932860E-04  6.51885031E-05 -3.85179398E-06  9.90960562E-06  2.35464983E-05
  1.77124431E-05  2.74948862E-05  3.43560993E-06  4.00273934E-06  1.20514881E-05
  3.38849381E-05 -6.14197570E-06 -4.92071898E-05 -4.73155584E-05 -2.03015941E-04
  3.12449092E-05  2.72153242E-03 -2.82862015E-05  3.21888908E-03 -4.15115581E-04
 -1.97130863E-05 -9.68463558E-06  6.33180073E-06 -2.29390057E-05  3.39571446E-05
  1.12136532E-03  9.77630776E-04  4.53190842E-04  4.56017484E-04 -4.95853540E-05
  1.50048670E-04 -1.44159921E-03 -1.47487960E-03  1.60854960E-04 -2.73803476E-04
  5.98099112E-04  1.11568720E-04 -5.84567611E-05  3.87251521E-04  2.76444816E-05
  1.40675954E-04 -2.90411969E-05 -1.03611037E-03  1.05487000E-06 -4.40933087E-06
 -1.81390955E-05 -3.45665997E-06 -2.76912004E-06  8.08858852E-05  9.63117192E-05
  3.02452604E-05  9.72993816E-06 -2.40862591E-03  7.99683467E-04  1.00007432E-03
 -5.35060354E-05  1.12067509E-05 -5.28282490E-06 -2.99973775E-06 -4.62308435E-05
 -2.19712471E-05  3.35892057E-07  4.84044908E-07  1.03003995E-05 -5.67822217E-06
  2.15132682E-06 -1.44641305E-05 -5.72957154E-05  2.73773785E-05 -1.00612614E-05
 -6.75064412E-05 -1.74377959E-04 -3.02693886E-04  2.63185555E-05  2.74498654E-06
  1.96313193E-06 -6.29171285E-07  4.62045868E-06 -8.53396267E-06  1.33847994E-07
  2.03959752E-07  8.92432958E-06  1.85505502E-05 -2.37143788E-06 -2.47265620E-05
 -5.15742462E-05 -9.73530153E-05  1.24175894E-05  1.34657130E-04 -3.36554997E-04
  2.84587891E-04 -7.51885703E-05 -6.38198196E-06 -2.82910561E-06  1.82605469E-06
 -3.23090986E-06  2.44103760E-05  5.21145616E-06 -6.54821554E-06 -3.73786895E-06
  8.13736508E-06 -1.50339012E-06  1.58485068E-04  7.26033187E-06 -4.13894866E-05
  7.10053093E-06 -2.45526854E-03  1.15306085E-03 -5.76029477E-04  2.20575268E-04
  3.99196201E-05 -6.64556876E-06  1.30472695E-05 -2.96330082E-06 -3.90530451E-06
  4.48040082E-07 -8.61269733E-07  5.54829628E-05 -1.92368553E-05  1.04225352E-05
 -8.60637203E-05 -2.81055335E-04  5.50155807E-05 -4.22053333E-05  3.79838340E-03
  1.53394443E-03 -9.03119418E-06  1.31814282E-04 -3.33384918E-05  1.04804048E-05
  5.05692059E-06  8.29377482E-05  3.63248887E-05 -1.70796448E-05  1.88065650E-05
 -3.42124795E-06  1.06286112E-04  2.79290075E-06 -1.40847229E-04  6.26240315E-05
 -7.27405669E-04 -3.42135129E-05 -1.14293949E-03  1.54242132E-03  1.23354554E-03
 -2.00013815E-04 -2.99961772E-05 -5.75922282E-05 -1.53371024E-05  3.55840438E-04
  7.16937588E-05 -1.24605982E-05  1.68331831E-05  1.89016167E-05  1.25135097E-05
 -3.78070000E-06 -2.25620782E-04 -1.27412542E-04 -1.18904440E-04  2.03255418E-05
  2.39189860E-03  5.47904260E-04  1.16606017E-03 -3.21487383E-05 -2.27405035E-05
 -1.65680735E-05  1.53855465E-05  3.64466947E-05 -8.66074345E-05 -1.04787191E-05
  8.16946595E-06  7.51885176E-06  8.90027029E-06 -1.21014646E-07 -9.35901521E-05
 -8.52623593E-05 -7.95254540E-05  5.74940443E-06 -5.14549043E-04 -3.77100451E-04
 -3.28916541E-04  4.68261445E-05 -1.73251656E-05  3.54900074E-07 -1.04586684E-05
 -8.71855331E-06  6.59633676E-05 -1.22238212E-05  1.82370911E-05  9.29261177E-06
  2.16141538E-05 -1.66639621E-06 -2.19063686E-04 -8.88099863E-05 -1.21971776E-04
  1.39836086E-05  2.41148687E-03  1.00255506E-03  5.98556788E-04 -1.77088201E-04
 -1.59665840E-05  7.62907354E-07  1.63310489E-05 -5.09578321E-05 -5.44249049E-05
 -1.81258689E-05  2.33252337E-05  9.79209974E-05 -7.26014400E-06 -1.32284864E-05
 -2.01061907E-04 -6.72882974E-04  7.71850844E-05  1.14130820E-04 -4.71787687E-04
  1.76306232E-03  1.45204419E-03 -2.80006935E-04 -5.38680009E-05  4.45438594E-05
 -1.78257511E-06 -3.11623923E-04  1.10090554E-04 -6.86433445E-07  6.78958072E-07
 -2.00183743E-05  5.58104921E-05 -3.40431600E-06 -1.13737636E-04  6.69473103E-05
 -2.78520353E-04  5.71622801E-06  4.15479302E-03  2.54210212E-04  2.00168249E-03
  2.15125727E-04 -3.16277671E-05  3.89414257E-06  2.42222350E-05 -6.77233996E-05
  2.31201441E-05  4.79047893E-06 -5.80712350E-06  8.09872069E-06 -7.68345907E-06
  4.23467746E-06  1.54961658E-04 -4.38802073E-05  2.05608032E-05 -1.80106088E-05
 -2.98420359E-03 -8.20757502E-04  1.36886721E-03  8.31538377E-05  3.92628836E-05
 -1.01865731E-05 -9.56518961E-06 -2.38359127E-06 -1.80323757E-05 -6.38257157E-07
  8.29030876E-07  1.39467145E-05  1.01803130E-05  4.17231246E-06 -4.79613141E-05
 -7.86399607E-05 -5.83914168E-05 -2.11182253E-05  5.79153272E-04  4.22230569E-04
 -6.34333991E-04 -6.50179901E-06 -8.80001150E-06  8.63708490E-06  6.53967168E-06
 -2.41570465E-07  2.41299337E-05  1.14104284E-06 -3.88450574E-07 -8.01587379E-06
  3.92696029E-06 -1.13813047E-06  9.00124780E-06  4.07631533E-05 -2.11678761E-05
  5.81215895E-06 -6.34397717E-04 -4.34247659E-06  9.33817519E-05 -2.42669353E-05
  2.04636643E-06 -2.03182223E-06  3.51607646E-06 -4.58926053E-06  6.23902913E-06
  1.86248228E-07 -3.12446106E-06  7.94301972E-07 -1.55704022E-05  1.81985011E-06
  4.57306030E-05  4.43739577E-06  8.69173125E-05 -4.12287642E-06 -1.44720850E-03
  4.80655209E-04  7.42005974E-04  2.80922032E-04  1.37950842E-06 -7.78735788E-06
 -1.33762665E-05  2.89589194E-05 -1.76444978E-05  2.17324433E-05 -1.13394484E-04
 -1.45255192E-04 -2.05803420E-05  2.24877904E-05 -7.80710272E-06 -5.47505693E-06
  1.07405284E-04  6.66280582E-05 -1.12910026E-07 -1.33107663E-05  1.87906687E-06
 -1.19038752E-05  1.35638865E-04  3.10570255E-05 -8.90531367E-06  5.41314911E-06
 -5.76317782E-07  1.25236403E-05 -8.03765466E-05 -2.75348925E-04 -5.69691884E-05
 -6.76693225E-05  9.42517683E-06 -8.11365841E-06 -6.62649060E-04 -1.16389945E-04
  1.28341230E-04 -1.51476367E-04 -3.35410641E-05 -2.58142141E-05  5.11014402E-05
  2.23710715E-04 -3.41218523E-05 -2.56488634E-05  5.30715974E-06 -1.75090187E-05
 -1.19850782E-04 -1.35970737E-05 -2.12837760E-05 -2.12719488E-05 -2.65280903E-06
 -1.80743037E-05 -6.27927563E-04 -1.40189994E-04 -1.27955274E-04  1.17949026E-04
  2.62366610E-05 -3.96986497E-06  6.56806494E-05 -9.79290190E-05 -4.53329860E-05
 -5.39570217E-05 -2.12639377E-05  1.73980043E-05 -6.47025972E-05 -1.38326447E-04
 -6.08707799E-06 -4.49767463E-05 -8.16003788E-06 -1.56015367E-05  1.80151471E-04
  1.12299249E-04  5.81962739E-06 -1.02676551E-05  2.25569216E-07  1.28003595E-05
 -2.85638556E-05 -4.72705654E-05  1.11672887E-05 -1.40124992E-05 -5.19270314E-06
  3.94717124E-09 -5.66722763E-08  7.16953403E-07 -2.31170131E-06  6.28370073E-06
 -1.00009837E-05  3.40716070E-05 -6.77174036E-05 -3.22198404E-08 -9.40843411E-09
  5.97587997E-09 -5.91091588E-07 -1.33392738E-07  7.85556863E-08  3.11907184E-06
  6.27401332E-07 -3.54035525E-07 -1.40370364E-05 -2.48887806E-06  1.30935360E-06
  2.58871097E-05  5.06143450E-06 -2.43721957E-06 -2.45437217E-05 -1.08098100E-05
  2.79480408E-06 -1.64903141E-05  3.91563982E-05 -8.90064543E-07  6.52342893E-07
  5.04105002E-08 -5.91498936E-08 -2.78532939E-07  1.20885307E-06 -2.94411282E-06
 -2.24634366E-07  2.65031923E-07  1.23370963E-06 -5.43036208E-06  9.32644358E-06
  6.73543943E-07 -7.50801954E-07 -3.44669457E-06  1.69229774E-05  1.81583626E-09
 -6.71662285E-08  1.97712158E-07 -6.67464230E-07  1.45635237E-06 -3.13816677E-06
  2.17673411E-06 -9.68983007E-05  6.01785747E-05  7.00671906E-07 -7.49733514E-07
  1.55521281E-07 -4.71220132E-06  5.05187499E-06 -1.05115698E-06  1.54055675E-05
 -1.65181991E-05  3.42769890E-06 -3.17961140E-05  3.39960930E-05 -7.02855921E-06
  4.42074048E-05 -4.48575727E-05  9.83416777E-06  9.20253673E-08 -7.85770757E-07
  7.51554576E-07 -1.77266209E-06  1.60998586E-06 -2.40731052E-07  3.25966916E-06
 -3.45264011E-06  7.97132639E-06 -7.09038542E-06 -1.12877830E-06 -8.41189927E-06
  1.06183424E-05 -2.56827716E-05  2.01719578E-05 -9.49236308E-09  2.25502250E-07
 -2.32286521E-07  8.85640939E-07 -8.79127057E-07  2.41452466E-06 -1.07894431E-06
  1.80454446E-08  2.25884425E-07 -5.36560546E-07  1.76102958E-06 -4.37929787E-06
  1.03059543E-05 -1.20457088E-05  7.43952794E-05 -7.15803426E-06  6.33343634E-07
  2.13628944E-07 -1.43588199E-08 -4.46293702E-06 -1.44591695E-06  6.59218123E-08
  1.46167874E-05  4.70473482E-06 -2.05171988E-07 -3.01264341E-05 -9.57382029E-06
  3.91405379E-07  4.11555959E-05  1.39992290E-05 -8.35631030E-07 -7.12633956E-07
 -7.43854031E-07  4.45840526E-07  1.54676094E-06  2.79521940E-06  3.23690633E-06
  2.92879135E-06 -1.21582470E-06 -5.87520642E-06 -1.10076312E-05 -6.11226892E-06
 -9.18615599E-06  4.97993777E-06  1.46418481E-05  3.21804034E-05 -1.82094469E-07
  1.89936103E-07 -9.93297111E-08 -1.18913914E-06 -1.40083994E-06 -3.48843863E-06
  1.69224977E-06  2.13733829E-09 -1.86302487E-07  5.34372568E-07 -1.81678528E-06
  4.12983913E-06 -1.05510068E-05  1.63806766E-05 -5.62912191E-06  1.27569450E-05
 -3.33012319E-08 -2.20747728E-07  4.71575869E-08  2.08873721E-07  1.52112951E-06
 -3.16506726E-07 -5.98324754E-07 -4.96004592E-06  1.02627837E-06  7.01686176E-07
  1.00923935E-05 -2.05806826E-06  1.67028494E-06 -1.32034694E-05  2.46309024E-06
  5.71407609E-07  1.81192348E-07 -2.00319965E-07 -4.22772879E-07 -1.15632429E-06
 -2.30396867E-06 -6.78224589E-07  7.65038497E-07  1.47299180E-06  4.96834786E-06
  4.78992305E-06  1.86957514E-06 -1.63460093E-06 -2.84272925E-06 -1.32207127E-05
 -2.02920796E-07  6.00480770E-07  1.63204185E-07  2.69209692E-08 -1.62220713E-07
 -4.59010739E-08 -9.21867333E-07 -6.82902137E-05 -6.15780552E-05  1.23583751E-04
 -4.29719750E-04  1.85096113E-05  9.62581112E-04 -4.03470403E-04  1.12100738E-03
 -6.47016553E-05 -6.91987183E-03  1.10320639E-03  2.89090035E-03  9.58557746E-05
  7.17672247E-04 -1.37637379E-05  2.66265233E-05  7.74392677E-04  3.45386090E-04
 -6.73969055E-05 -6.08127497E-05  3.25450845E-04  3.09324777E-04 -2.84184717E-07
  9.44223130E-04 -9.18899121E-04 -7.65190527E-04  2.47189131E-06 -6.65827563E-03
 -4.62633305E-04 -2.94086651E-03  1.92256784E-05  7.07373581E-04 -1.51968355E-05
  7.99018925E-06  9.04552263E-05 -8.39338130E-04  1.50492634E-06  5.34624912E-06
  1.26341166E-05 -5.04259863E-07 -6.56883880E-06  1.81137274E-05 -5.53090015E-05
  7.18604171E-06  2.46707645E-05  2.93081226E-04 -9.28009897E-04  2.41832793E-04
 -8.80689288E-05  3.45629224E-05  2.68598203E-07 -1.50114908E-06 -9.90319779E-05
  4.93290320E-05  5.63603199E-01  4.63183395E-01 -1.87077864E-04  3.59473372E-05
 -5.65256396E-05  1.55016583E-02 -4.61839935E-04  1.57831243E-04  1.54789618E-04
  2.83379726E-04 -2.30190805E-03  6.47443881E-04 -2.71166661E-04 -1.55894699E-03
  1.27251448E-04 -3.63624447E-05 -3.26884702E-04  1.82289062E-04 -6.51948511E-04
 -5.55513320E-04 -3.00651132E-05 -5.48940914E-05  2.10789152E-06  1.58435890E-04
  8.01880080E-05  2.47624476E-04 -6.28223822E-06  6.67101781E-04  3.37987604E-03
 -1.13990930E-04 -6.25878395E-05 -6.06734725E-05  1.17230300E-05  1.45054112E-05
  3.81901143E-05  1.55844991E-04  3.98528298E-03  3.25579598E-03  4.02228483E-06
  5.30686512E-05  9.36143697E-06  2.80433144E-04 -6.83284392E-05 -2.11088200E-04
 -3.77567772E-05  7.23280506E-04  3.19586690E-03 -1.94515177E-03  1.49872772E-04
 -7.30237882E-05  1.88725771E-06  6.08829439E-06 -1.13013313E-04 -1.03839921E-04
  9.39546841E-06  9.42526475E-06 -3.38896397E-05 -1.02426468E-05 -6.46535676E-06
 -5.13237801E-05  1.92914051E-04  7.11167607E-05  3.27323572E-05  2.74959874E-03
 -2.66757922E-03 -1.65428263E-03 -4.37192725E-04 -1.74696159E-05  4.53989856E-06
 -1.37218615E-05  4.50884670E-05  5.55811531E-06  1.02593850E-03  9.02198431E-04
 -6.26944171E-04  1.62334043E-04 -5.77364571E-05  1.40406072E-04  2.03434405E-03
 -5.04418006E-04  1.91359769E-04 -3.24380299E-04 -4.36767239E-04  2.27202361E-04
 -2.35675557E-05  3.87223361E-04 -1.43305815E-04 -2.22253186E-05 -9.05278738E-04
  5.48961726E-04  2.09717670E-06  2.35388831E-06 -2.45126293E-05  1.80418162E-05
 -3.34027385E-06 -2.32174121E-05  1.21844861E-04 -1.21887581E-04  1.03055735E-05
  1.77976272E-03 -1.00855749E-03  2.74606035E-03  7.93297394E-05 -4.21129282E-06
 -2.63409238E-05 -4.67729171E-06  1.54225447E-05 -2.83065092E-05 -1.48943305E-05
  2.16747134E-05 -8.82944613E-05 -5.82176016E-05 -1.16318317E-07 -1.56557862E-04
  6.01650600E-04  4.34956471E-04 -5.42698640E-06 -9.55728487E-04 -2.00598841E-03
  6.46862573E-04 -2.32202294E-04 -3.72860108E-05  2.96030426E-05 -4.19661318E-05
 -8.98376228E-05 -3.57192589E-04 -1.17457581E-05  1.78173286E-05 -2.04470851E-05
  9.78089827E-06 -6.17945076E-06 -2.22668817E-04  1.74738459E-04 -4.85668117E-05
  3.31546992E-05  2.36353958E-03 -1.27072258E-03 -3.66893648E-05 -1.26527582E-04
 -2.21766207E-05 -8.78246952E-06 -1.62574312E-05 -9.77192490E-05  1.39360310E-05
 -9.97316712E-06  9.39303945E-06 -1.14578258E-05  1.88986840E-06 -1.06021417E-06
 -1.04693412E-04  1.11925399E-04 -3.26958609E-05  1.18696506E-05 -3.66220536E-04
  3.86346620E-04 -1.08966512E-04  6.94613370E-05 -1.82241901E-05  1.25335728E-05
  1.98462137E-06  6.05599164E-05 -2.21124783E-05 -1.20894527E-05  1.88542418E-05
 -2.26031582E-05 -5.11493034E-06 -6.34332000E-06 -2.21435985E-04  1.49967731E-04
 -6.08896327E-06  3.26666017E-05  2.33480667E-03 -1.00772148E-03  4.62730677E-04
 -2.24144769E-04 -1.55706208E-05 -1.38138649E-05 -5.00733547E-06 -2.73355948E-05
  6.81395670E-05 -1.59747933E-05  2.40612251E-05 -4.45160918E-05  8.97945433E-05
 -1.26927453E-05 -1.89390762E-04  2.77782110E-04 -6.30352372E-04  1.07760374E-04
 -6.22449898E-04 -2.06658891E-03  6.89500693E-04 -2.78621244E-04 -5.23015570E-05
 -1.69068206E-05  3.99463791E-05  2.49381976E-04  2.29222616E-04 -7.53296742E-07
  8.77694698E-07 -3.76803818E-05 -4.46423887E-05 -2.35475907E-06 -1.15389495E-04
  2.00434030E-04  1.93737891E-04  8.54857352E-07  4.06404072E-03 -1.76938805E-03
 -6.87907464E-04  2.47875679E-04 -3.07539589E-05 -2.40332537E-05 -6.89006626E-06
  4.96757074E-05  4.57915932E-05  5.53584438E-06 -5.20282997E-06  2.33444398E-06
  1.02805381E-05  3.70527584E-06  1.54402278E-04  4.88353942E-06 -4.54320776E-05
 -1.60654460E-05 -2.88813792E-03 -7.63748876E-04 -1.34316532E-03  7.13975766E-05
  3.89579584E-05  1.44357478E-05 -4.40605885E-06 -1.39874691E-05  1.09328100E-05
 -7.71150616E-07  7.36374309E-07 -1.52917315E-05  6.48360138E-06  4.73891851E-06
 -4.79512165E-05  8.75036053E-05 -3.62112261E-05 -2.32546128E-05  5.69241995E-04
  3.66985766E-04  6.55238534E-04  1.40647504E-06 -8.20083751E-06 -1.07162104E-05
  3.67917187E-06  2.00503947E-05 -1.33328865E-05  1.39551314E-06 -3.16154403E-07
 -5.38281271E-07 -8.79653705E-06 -7.45188372E-07  1.08694874E-05  4.09974085E-06
  4.62186361E-05  3.75907818E-06 -6.08758793E-04 -9.12219011E-05 -5.56283345E-05
 -2.07588901E-05  2.87950898E-06 -2.70903214E-06 -3.74524242E-06  8.13060423E-06
  1.74841392E-06  2.89760761E-07 -3.35829638E-06  1.25443229E-05  7.27573203E-06
  1.24391244E-06  4.84791904E-05 -7.62217152E-05 -3.35151641E-05 -1.83309088E-06
 -1.50772533E-03 -9.02043195E-04  9.90389678E-05  3.03591404E-04  7.47989088E-07
  1.69363444E-05 -2.33056310E-06 -3.07373573E-05 -1.40303007E-05  9.42143883E-07
 -4.25627287E-06  1.22452353E-05 -1.42147455E-05 -2.77448315E-06  8.10478430E-05
 -7.49505925E-05  6.97178715E-05  8.64924377E-06 -2.37410063E-03 -1.23426661E-03
  1.87705921E-04 -1.19420082E-04  1.23984611E-05  1.87878988E-06 -1.11537980E-07
  3.62476064E-06  5.12388407E-05  1.98313324E-07  6.59481431E-07 -3.89896283E-07
  1.14620078E-05  1.82893146E-06 -1.78290273E-05  5.35720316E-06 -6.13251655E-05
 -8.13620829E-06 -4.26711037E-05  3.57364376E-04 -7.65570211E-06  4.54084428E-05
  1.55418588E-06 -9.21759283E-07  1.65637610E-06 -9.52549860E-06  6.68081513E-07
  7.96392041E-08  2.67790282E-07 -2.00722503E-05 -1.76428877E-06 -3.19494621E-06
 -2.43845468E-05  1.07512707E-04  5.76054388E-06  1.67737251E-05  1.14627837E-04
 -7.77405794E-05 -4.15670773E-04 -6.38039825E-05 -5.88884391E-06  1.64688231E-06
 -3.09188168E-06  2.18907483E-05 -9.69269975E-06  5.04201187E-06 -6.24130949E-06
 -4.83235024E-06 -7.18499139E-06 -2.20903379E-06  1.53371154E-04  3.03061458E-05
  2.74535680E-05  1.02387430E-05 -2.37794887E-03 -8.39300307E-05  1.25636059E-03
  1.69167121E-04  3.90598776E-05 -1.00533926E-05 -9.92091710E-06 -2.81553803E-07
  4.64077843E-06  2.22080011E-07 -5.59096537E-07 -1.18925563E-05  5.61558126E-05
  9.55524368E-06 -8.82767778E-05  9.53938461E-05 -2.61041918E-04 -3.55098622E-05
  3.69549760E-03 -7.50398966E-04  1.29521943E-03  7.13982910E-05 -3.42748009E-05
 -4.69175681E-06  2.51140409E-08 -1.07289024E-05 -9.01198320E-05 -8.68498522E-06
 -6.79839203E-04 -1.27626957E-04  6.84205904E-05  1.89226644E-04 -2.32992995E-05
 -2.46329490E-05  2.91916243E-05  2.09234269E-04  4.22463132E-05 -1.54478969E-05
  8.07067925E-06 -1.89658515E-05 -1.06322744E-04  1.71749922E-05  2.80244076E-05
 -6.47532311E-06 -3.18220471E-07 -1.52327378E-05 -6.37383030E-04 -1.14647595E-04
 -4.01898260E-05 -1.75519639E-04  2.31351831E-05 -7.24486441E-06  7.50674643E-05
 -1.17884127E-04  6.65708257E-05 -8.20868555E-06 -2.19981690E-05  1.74204682E-05
 -6.62111065E-05 -1.33967322E-04  4.10615156E-05  1.62054267E-05 -8.33142649E-06
 -1.62327040E-05  1.85193140E-04  1.08915470E-04  7.42551381E-06  1.07554598E-05
  1.80682176E-06  1.43165596E-05 -3.76591824E-05 -6.48467751E-05  5.14195742E-06
  1.69324887E-05 -4.85511273E-06  2.03630040E-05 -1.07439366E-04 -1.38261477E-04
 -7.72064806E-06 -2.84652937E-05 -6.71653354E-06 -6.01022162E-06  1.09057675E-04
  6.88487786E-05  1.14512116E-05  6.75386888E-06  1.73599832E-06 -1.16493751E-05
  1.30554353E-04  2.91476058E-05 -4.08974095E-07 -9.89809120E-06 -2.50592898E-07
  1.00963487E-05 -7.11975890E-05 -2.63473352E-04  8.39761596E-05 -1.70686796E-05
  1.48561357E-05  1.11573600E-09 -1.18136277E-08  1.56980284E-07 -5.11739254E-07
  1.36688756E-06 -2.09635832E-06  5.39546221E-06 -8.61837706E-06  5.55482764E-09
 -1.96378031E-09  1.76737206E-09  1.07131638E-07 -2.62076505E-08  2.53248140E-08
 -5.73727473E-07  1.16535525E-07 -1.19347311E-07  2.59300979E-06 -3.61853691E-07
  4.62063980E-07 -4.83708125E-06  5.10663369E-07 -8.28259326E-07  6.19726721E-06
 -6.70913988E-07  8.37139234E-07 -6.92492888E-06  1.70607807E-06 -2.98464237E-07
  1.22414526E-08  2.88582031E-08 -2.19525060E-08 -9.22044910E-08  3.25084290E-08
 -7.29342907E-08 -1.25048359E-07  9.65377611E-08  3.92288571E-07 -1.75775431E-07
  2.61015886E-07  2.98125571E-07 -2.40265948E-07 -8.96659449E-07  5.86103166E-07
  1.78609119E-08  2.39968334E-07 -5.77079114E-07  1.89885083E-06 -4.69224938E-06
  1.11102291E-05 -1.33328586E-05  7.36911374E-05 -1.04657373E-05 -4.92581390E-07
  4.55944518E-07 -5.02849468E-08  3.42296309E-06 -3.23881960E-06  3.16391502E-07
 -1.11823393E-05  1.06246505E-05 -1.02262225E-06  2.29270387E-05 -2.19739716E-05
  2.06049117E-06 -3.20152827E-05  2.96245943E-05 -3.06541940E-06 -6.58723820E-07
  2.10436668E-07 -9.33734816E-07  1.64203068E-06 -2.65342880E-06  2.98975084E-06
 -1.33810356E-06  3.40833726E-06 -6.54368705E-06  1.02612038E-05 -5.41377313E-06
  2.68173815E-06 -1.10178426E-05  2.05678826E-05 -2.78996581E-05 -1.78120576E-07
 -1.11849345E-07  3.00568984E-07 -8.48955146E-07  1.65126664E-06 -3.48008962E-06
  1.58569558E-06  2.99580623E-09 -2.29998400E-07  6.61421729E-07 -2.24729187E-06
  5.08969049E-06 -1.28673413E-05  1.94207777E-05  9.64796165E-06 -2.38720819E-06
  1.15235641E-07  2.14227895E-07 -1.46364295E-08 -7.89092079E-07 -1.44798044E-06
  1.03145791E-07  2.50905766E-06  4.80935161E-06 -3.69568635E-07 -4.70652917E-06
 -1.03919695E-05  9.64351113E-07  4.31124027E-06  1.64491283E-05 -2.30256497E-06
  5.28677889E-07 -3.43370453E-07  2.62187639E-07 -7.33369116E-07  5.29448645E-07
 -2.09448162E-06  1.37341739E-06 -9.92813274E-07  3.27544918E-06 -2.00398666E-06
  4.18237323E-06 -3.03235298E-06  1.50604620E-06 -9.28241582E-06  3.85485419E-06
 -4.88983529E-07 -3.28680009E-07  3.23647217E-07 -2.56965802E-08 -2.74732560E-07
  2.92708056E-07 -4.93315278E-07  1.25449826E-09 -3.54597248E-07  1.00179498E-06
 -3.39567587E-06  7.76187013E-06 -1.95639889E-05  2.91056456E-05 -1.06613170E-04
  5.31948035E-05  4.93616409E-07  6.66519434E-07 -4.77851200E-08 -3.34301204E-06
 -4.48725624E-06  3.19866389E-07  1.10295781E-05  1.46696694E-05 -1.06484356E-06
 -2.32629005E-05 -3.02110458E-05  2.29993168E-06  3.29699956E-05  4.12248861E-05
 -3.44915399E-06  1.26236041E-06  1.05940018E-07  1.54608893E-07  2.14809458E-06
  7.45652778E-07 -5.16444578E-06 -1.82576607E-07 -7.08842331E-07 -9.73466621E-06
 -3.29565722E-06  1.06767617E-05 -1.01627121E-06  1.33686635E-06  3.04110962E-05
  9.93714861E-06 -2.15593150E-07  4.63242335E-07 -1.44680948E-07  3.24332956E-08
  4.96224436E-07  1.52114238E-06 -2.46620016E-06 -6.78540795E-05 -5.98542876E-05
 -4.32345187E-04  1.31367484E-04 -3.15187723E-06  9.40048680E-04  1.13474038E-03
 -4.28719352E-04  1.03009712E-05 -6.76907262E-03  2.87584383E-03  1.05896683E-03
  1.64911458E-05  7.09124913E-04 -8.83236354E-06 -7.78656188E-06 -7.86981737E-04
  3.43575966E-04  2.45888431E-06  6.79079356E-06 -3.81207484E-06  9.02422511E-06
 -7.04645743E-06 -4.63986370E-06  1.42991360E-05 -4.71130839E-05  2.67610184E-05
  4.77258139E-04  2.54532771E-04 -8.55477234E-04 -7.65896384E-05  2.31319601E-05
  1.00072071E-06  1.34036842E-06  9.94420469E-05  6.26136996E-05 -6.75278788E-05
 -6.09571034E-05  3.06994617E-04  3.26135305E-04  1.10688462E-05  9.50619730E-04
 -7.55376427E-04 -9.20910808E-04 -4.83665356E-05 -6.81667371E-03 -3.02833476E-03
 -4.46297319E-04  1.80672353E-04  7.09659916E-04  1.58727451E-05  8.12543815E-06
 -9.06757743E-05 -8.42385212E-04 -3.98417023E-03 -3.29382475E-03  6.30475752E-05
  1.35525468E-06  3.47787030E-06  6.85836309E-05 -2.45417038E-04 -5.55716285E-05
 -1.15859664E-05  4.77963776E-04 -1.67632499E-03  3.04536731E-03 -7.58167024E-05
 -4.91627528E-05 -1.10438186E-05  5.29488278E-06  1.17695259E-04 -1.13997265E-04
 -5.44619858E-04 -4.66944068E-04 -4.84165744E-05 -2.42894352E-05  9.17629851E-06
  1.55443367E-04  2.11772761E-04  4.86101220E-05 -3.69243033E-05  9.51982865E-04
 -1.64739355E-04  3.56024579E-03  1.01288918E-04 -5.95579603E-05 -1.05572850E-05
 -7.30000164E-06 -3.67165046E-05  1.54299593E-04  5.63604043E-01  4.63182492E-01
  4.40284506E-05 -1.87786299E-04 -4.29680582E-05  1.55111637E-02  1.43338258E-04
 -4.88741223E-04  1.57208617E-04  1.45787665E-04  7.39342488E-04 -2.49357621E-03
 -1.98633198E-04 -1.56349202E-03 -4.52051986E-05  5.18460300E-05  3.40270068E-04
  1.78660095E-04  1.01074956E-03  8.87888162E-04  1.73442804E-04 -6.21760188E-04
 -3.85852364E-05  1.40784060E-04 -5.79887088E-04  1.99854748E-03  1.28228917E-04
 -2.26763718E-04  4.96125962E-05 -7.17837407E-04 -3.97125415E-05  3.89582032E-04
  9.32449868E-05 -6.16752885E-05  9.16827130E-04  5.06990298E-04 -4.86798508E-06
 -3.34032353E-06 -1.38624515E-06 -3.10134010E-05 -3.08965640E-06 -3.21218174E-05
  4.29712431E-05  1.71120934E-04  1.10501384E-05  1.97228167E-03 -1.97912794E-03
 -2.22331144E-03 -1.53379468E-05 -9.42087159E-06  1.21789131E-05 -1.98695627E-05
 -2.53173489E-05 -3.15839994E-06  1.74691787E-06  2.36920410E-06  2.26017847E-05
 -2.84920976E-05 -5.32346442E-06 -4.85348886E-05 -1.50151131E-04  1.49242303E-04
  2.99030086E-05  2.68802084E-03  2.50348868E-03 -1.76326701E-03 -4.35730404E-04
 -1.96306341E-05  9.02960762E-06  1.31298433E-05 -1.42926417E-05 -3.43780072E-05
 -6.60348287E-07  4.20834159E-07  6.02804544E-05 -9.40198108E-06  1.76489284E-07
 -1.13016514E-04 -2.85889918E-04  7.75061840E-05 -9.60354213E-06  4.20125457E-03
  1.67596951E-03 -1.17422582E-03  2.63682862E-04 -3.09852735E-05  2.08925624E-05
 -1.70534983E-05  1.13935056E-05 -7.08013146E-05  4.94523961E-06 -5.82620205E-06
 -1.07999933E-05 -3.42203580E-06  3.15059636E-06  1.56399875E-04  3.85975999E-05
  2.95282923E-05 -1.40496490E-05 -3.03161126E-03  1.61716799E-03 -2.87100277E-05
  1.60828303E-04  3.98850750E-05 -5.13734399E-06  1.30788406E-05  1.88141989E-05
  5.76300798E-06 -6.21825729E-07  7.88101691E-07  1.66098761E-06 -1.73839787E-05
  3.78572800E-06 -4.80615713E-05 -1.04780897E-05  9.84746897E-05 -1.92390586E-05
  5.40055610E-04 -7.64844143E-04 -6.43622702E-05 -3.96744815E-05 -9.23722871E-06
  1.10371930E-06 -1.05461333E-05 -2.15041451E-05 -1.17726039E-05  1.26282334E-06
 -4.69339825E-07  7.95760400E-06  5.05355210E-06 -7.90470132E-07  9.48506866E-06
 -4.17970771E-05 -2.50290305E-05  3.84503419E-06 -6.32309895E-04  8.74685729E-05
 -3.13591634E-05 -2.04519005E-05  2.11687078E-06  3.36861530E-06 -6.50673721E-07
 -3.21360692E-06 -8.21245844E-06  3.34324518E-07 -3.48781033E-06 -1.38434583E-05
  7.08722834E-06  8.30365937E-07  4.95216607E-05  7.14314060E-05 -4.69217930E-05
 -2.40188529E-07 -1.50348298E-03  3.93110215E-04 -8.30316507E-04  2.77443874E-04
  1.71000164E-06 -8.31190340E-06  1.33847219E-05  5.14265955E-07  3.41789458E-05
  1.29385075E-06 -4.62697806E-06  5.86962955E-06  1.77217926E-05 -2.95098886E-06
  9.01417973E-05 -2.30022449E-05 -9.65141852E-05  9.81676956E-06 -2.56028594E-03
  5.09948970E-04 -1.19313804E-03 -1.59791161E-04  1.51269912E-05 -2.49206022E-07
  9.37749817E-07  3.57158606E-05 -3.16498074E-05  3.16621162E-07  4.93566711E-07
 -9.73852842E-06 -6.41870489E-06  2.07003578E-06 -1.83030599E-05  5.08758444E-05
  3.88392352E-05 -9.06405470E-06  8.64270377E-05 -1.65388012E-04  3.71246695E-04
  5.80895901E-05  1.04903105E-06 -2.06069235E-07 -2.11347297E-06  6.47919822E-06
  8.65846440E-06  5.67279137E-07 -1.88157687E-07  1.14254023E-05 -1.62070992E-05
 -3.72226265E-06 -1.42053818E-05 -5.68488339E-05  8.94573602E-05  1.89319149E-05
 -8.41618910E-06  3.38211329E-04  6.87267862E-05 -5.45773400E-05 -3.68970264E-06
  1.63016862E-06  3.66423695E-06 -2.04583386E-05 -1.34468008E-05  5.58458364E-06
 -5.92860475E-06  9.77622781E-06 -1.17359764E-06 -4.90553725E-06  1.46119824E-04
 -4.05485864E-05  1.50048306E-05  1.91325460E-05 -2.15448243E-03 -9.58330669E-04
 -6.80651686E-04  1.39358476E-04  3.62693011E-05  1.18649138E-05 -2.48494820E-06
  7.67406490E-06 -1.69723695E-06  1.26496491E-06 -1.29564903E-06 -4.37976577E-05
 -3.86510244E-05  1.16897890E-05 -6.89596372E-05  1.87043890E-04  2.19257345E-04
 -4.56097497E-05  3.45842258E-03 -8.23091978E-04 -1.09790346E-03  1.01478407E-04
 -3.10368319E-05  5.98100685E-06 -5.93532027E-06 -7.30975637E-05  5.63616413E-05
 -1.49310212E-05  2.16034517E-05  9.43997128E-05 -4.81208121E-05  3.28681782E-06
 -1.56325124E-04 -6.73481111E-04  3.05712640E-04 -3.38186030E-05 -9.22545798E-04
  5.00069692E-04 -2.00791964E-03 -1.51982245E-04 -3.76207491E-05  9.86798932E-06
  4.76277807E-05 -2.62035896E-04  2.54921332E-04 -1.16291549E-05  1.79175844E-05
  1.77238762E-06 -2.30158724E-05 -4.77852524E-06 -2.24183791E-04 -4.52057593E-05
  1.77516080E-04  2.40115441E-05  2.33159395E-03  6.55934117E-04 -1.08378808E-03
 -6.33206613E-05 -2.22972757E-05  1.99712088E-05  4.74128737E-06  5.99014903E-05
  7.83965953E-05 -9.88400945E-06  9.48328625E-06  3.92041583E-06 -1.10705548E-05
 -6.46084779E-07 -1.04561672E-04 -2.67928568E-05  1.14840824E-04  7.97141988E-06
 -3.39801694E-04 -9.78715666E-05  3.87473406E-04  5.06959492E-05 -1.90908221E-05
 -7.40680873E-06  5.73429096E-06 -4.95403309E-05 -4.23567096E-05 -1.19063710E-05
  1.88811677E-05  1.57062877E-05 -1.75466161E-05 -4.79217402E-06 -2.21147365E-04
 -6.98084564E-05  1.35172330E-04  2.45462120E-05  2.27083583E-03  1.25281168E-04
 -1.09215612E-03 -1.79809416E-04 -1.52311839E-05  1.48009042E-05 -7.85181333E-06
  7.20968049E-05 -1.10195249E-05 -1.58263591E-05  2.40152158E-05 -5.48759949E-05
 -8.40870282E-05 -1.18662275E-05 -1.87834705E-04  3.98975778E-04  5.55763993E-04
  1.05249204E-04 -5.49606223E-04  3.37917347E-04 -2.09938186E-03 -2.15834269E-04
 -4.99482859E-05 -1.15303307E-05 -4.35340497E-05  7.86266193E-05 -3.25556384E-04
 -1.68834207E-06  5.43208396E-05 -1.41663125E-04 -2.44328293E-05  7.00597347E-05
 -2.01110917E-05  1.71773742E-05 -5.50489237E-05 -1.27885157E-04 -3.77932671E-05
  2.84288866E-05 -9.03708928E-06 -1.60157471E-05  1.85282377E-04  1.12024238E-04
 -1.21416203E-05  3.96806721E-07 -3.71879442E-07  1.46681956E-05 -3.55213979E-05
 -5.01015620E-05 -1.82960333E-05 -2.94756570E-06 -5.79267877E-06  2.07354011E-05
 -1.06917726E-04 -1.49638091E-04  2.70568665E-05  1.01494077E-05 -5.73263474E-06
 -5.91467422E-06  1.12844858E-04  7.41892348E-05 -1.15242476E-05  6.87076586E-06
  2.20164850E-06 -9.02815548E-06  1.12852976E-04  1.62640816E-05  8.49724510E-06
  4.30880638E-06  4.96152405E-07  1.94740490E-05 -1.25727113E-04 -3.29614516E-04
 -3.37427044E-05  8.46594379E-05  1.53559352E-05 -9.81949848E-06 -6.59726454E-04
 -8.74011703E-05 -1.95594126E-04 -3.34610936E-05 -3.00003485E-05 -2.51513960E-05
  3.01870742E-05  2.03858274E-04 -7.72966007E-06  4.47242286E-05  5.85418240E-06
 -1.86784922E-05 -1.09595530E-04  1.86194159E-05 -8.51888177E-06  2.80076941E-05
 -1.11614395E-06 -1.72581333E-05 -6.09998751E-04 -6.01233238E-05  1.66512697E-04
  5.38561973E-05  2.86750675E-05 -3.58094309E-09  3.31161037E-08 -4.52593602E-07
  1.49237763E-06 -4.01658453E-06  6.25195919E-06 -1.86008172E-05  2.52971160E-05
 -2.01423922E-08 -1.85089213E-08  2.81859912E-09 -3.68498447E-07 -3.37434282E-07
  4.07315211E-08  1.94581396E-06  1.77979889E-06 -1.94121985E-07 -8.93418052E-06
 -8.10094978E-06  7.92399931E-07  1.78429377E-05  1.53841166E-05 -1.57012611E-06
 -2.79788796E-05 -1.65130298E-05  2.31257320E-06  4.74368096E-05 -1.18326305E-06
 -2.84684751E-06 -7.37118635E-07 -1.06299965E-07  2.58521712E-08  8.05114859E-07
 -9.02029987E-07  3.25273051E-06  4.58980551E-07 -1.20784195E-07 -3.47324592E-06
  4.04056001E-06 -9.37642026E-06 -1.16956614E-06  3.78451986E-07  8.66785780E-06
 -1.24345392E-05 -1.02799785E-09 -6.09929672E-08  1.65741192E-07 -5.59835814E-07
  1.31276755E-06 -3.40126548E-06  5.31012884E-06  1.94634262E-05 -5.96927786E-06
 -6.09199189E-08 -6.87740789E-08 -5.80233526E-08  4.13564570E-07  4.76412486E-07
  3.93520067E-07 -1.37352690E-06 -1.59233638E-06 -1.29827994E-06  2.98391809E-06
  3.50987981E-06  2.75609274E-06 -4.94980457E-06 -6.02289411E-06 -4.19298478E-06
  2.11178927E-07 -6.08453586E-08 -7.56765188E-08  6.65145065E-08 -1.56415256E-07
 -9.26955610E-07  2.74505349E-07  3.44185990E-07 -2.98163853E-07  7.17810901E-07
  2.06647907E-06 -3.79316773E-07 -3.88035182E-07  4.15133011E-07 -1.10177209E-06
 -2.97273082E-07 -1.48513334E-07 -2.10619803E-07 -2.47960589E-09  3.07872438E-07
 -2.15814630E-07  2.33809983E-07  3.20805926E-10 -3.68530910E-08  1.05193260E-07
 -3.57867903E-07  8.18091652E-07 -2.10610843E-06  3.01933604E-06  1.93380277E-05
  1.30917827E-05 -3.26540496E-07  1.15308573E-07 -6.87570500E-08  2.19970377E-06
 -7.90393344E-07  4.68749872E-07 -7.19878474E-06  2.63082618E-06 -1.54696445E-06
  1.48654147E-05 -5.72224547E-06  3.27876696E-06 -2.02841657E-05  9.26348713E-06
 -4.90691044E-06  1.67224112E-07  1.43419457E-07  2.42965628E-07  3.71536508E-07
 -1.06832663E-07 -6.72777465E-07 -6.49734307E-07 -9.88726397E-07 -1.57317241E-06
  6.01151723E-07  1.09992825E-06  2.26237131E-06  1.67197290E-06  3.34513758E-06
 -3.58227488E-06 -3.67076635E-07 -1.52369340E-07  2.99322143E-07 -2.84531929E-07
 -7.71878290E-08 -2.93975737E-08  6.78320304E-08 -7.09786826E-08  7.77132700E-07
 -2.56054309E-06  8.84758538E-06 -1.87224908E-05  4.67372045E-05 -7.06478266E-05
 -2.17140260E-04  6.34192758E-05 -1.33176515E-06  2.34884101E-07  1.02125829E-09
  9.35361816E-06 -2.60847022E-06  3.18791548E-08 -3.10306158E-05  8.68332461E-06
 -1.93566551E-08  6.57361358E-05 -1.77450926E-05 -3.53050628E-07 -9.88803259E-05
  2.68013684E-05  2.34472050E-06 -1.23244053E-06 -1.71642518E-06  2.44250802E-07
  1.83478814E-07  3.47688264E-06  2.23879456E-06  3.47098924E-06  1.04675194E-06
  7.05202000E-06 -1.46986709E-05 -2.25744532E-06 -9.10210562E-06 -1.51389415E-06
 -1.85293099E-05  3.87873580E-05  3.77741126E-07 -1.92025765E-07 -1.98354519E-07
 -2.03137724E-07 -7.87884073E-07 -1.86556935E-06  5.21953016E-06  1.67590943E-08
 -8.79640834E-07 -1.36824524E-05 -1.40739515E-05  1.32861572E-06  5.81074992E-05
  5.58381552E-05  5.78901069E-05 -6.57342290E-06 -1.05797040E-03  3.77211913E-04
  3.26561268E-04  6.11573291E-05  2.83509798E-06 -3.04206285E-06 -4.20791063E-06
 -2.85651675E-07 -2.76310559E-05  2.24802125E-06  2.29193863E-05 -4.34897451E-05
  8.42359510E-06  1.88476417E-05 -3.56627014E-05  2.77838039E-04 -4.04918974E-05
 -7.02499452E-05 -7.34813719E-04  9.01034504E-04  2.85653141E-04  9.94749452E-05
  4.87026686E-05  1.23356501E-05 -1.83077717E-05 -1.75346549E-04  1.06860254E-04
  2.12806980E-06  2.32953055E-05  9.79927837E-06 -4.06020904E-05 -1.57957157E-05
 -4.23767912E-05 -4.38920456E-05  2.67157717E-04  5.74922016E-05 -5.62559399E-04
  2.99816730E-04  8.97262909E-04 -1.64739767E-04  4.97231193E-05 -1.09143072E-05
 -8.44716555E-06  1.70814924E-04  1.12697262E-04 -6.36746608E-06 -3.04642994E-07
 -3.00117221E-06 -2.60818976E-05 -5.14524187E-06 -4.80830474E-05  9.44633719E-05
  1.50548753E-04  2.27089212E-05 -8.03163810E-04 -2.21191423E-03  4.43396661E-04
 -2.17295017E-04 -1.66364351E-05  1.93770758E-06 -5.39256991E-07  3.15338681E-05
 -4.07201996E-05 -1.17388547E-03 -9.08288968E-04 -4.68869714E-04 -4.57520464E-04
  4.06349427E-05 -1.58110965E-04  1.45617258E-03  1.41735631E-03 -1.17535456E-04
  7.82922484E-03 -4.66496903E-03 -4.82425320E-03  4.77742285E-04  2.86808209E-04
  9.80158192E-05  3.05550158E-05 -2.25334522E-05 -9.01901800E-04 -5.90653413E-06
  8.46345985E-07 -2.50203239E-05 -1.14875035E-06 -4.93724332E-06 -5.67333502E-05
  1.47539173E-04  8.68638495E-05  1.92560892E-05 -8.24323148E-04  6.08663202E-04
 -2.18652220E-03 -8.26565449E-05 -1.86192158E-05 -1.19469719E-05 -1.10645413E-05
 -3.36779738E-05 -3.90360957E-05 -4.13970112E-05 -2.57486407E-05  2.77656451E-06
 -4.31793368E-06  1.50683589E-08 -1.12535662E-04 -2.46417965E-05  2.98254193E-05
  9.33521270E-07  2.35199138E-03  5.42852354E-04 -1.11441542E-03 -3.16608213E-05
 -2.16032175E-05  5.72566600E-06  8.76009228E-06 -2.08941971E-06  4.30020255E-06
 -4.45285781E-05 -2.84453260E-05 -2.61367126E-06  2.29643415E-06  7.66121841E-09
 -1.13844771E-04  2.01111947E-05 -2.23619004E-05  1.69887590E-06  2.42658678E-03
 -9.34715523E-04  7.07203428E-04 -9.94862593E-05 -2.40200456E-05 -2.30952637E-06
 -1.90519864E-06  3.46111985E-06  6.89923823E-06  5.62320028E-01  4.62146095E-01
  2.26834468E-04  1.92970338E-04 -4.19210231E-05  1.67583355E-02 -6.95870330E-04
 -7.70318103E-04  2.11045340E-04 -1.81168834E-02 -2.91038692E-03 -2.49299319E-03
  1.01163946E-04 -1.27334955E-03 -4.28762240E-04  1.89589134E-04 -1.22462777E-04
 -4.10553460E-04 -2.87161891E-06 -2.57968790E-07 -8.39198560E-06  5.48756030E-07
 -1.40641413E-06 -2.34485309E-06  4.45568402E-05  6.00676925E-06  5.68250997E-06
 -4.75722263E-04  2.55655045E-04  1.66519271E-04 -1.82494163E-05  3.80259022E-07
  4.54069384E-07 -2.31138767E-07 -1.60024948E-05 -1.71436351E-05 -9.06762812E-06
 -3.65238166E-06  1.26426604E-06 -1.11332729E-06  3.58595916E-09 -4.01277673E-05
  1.75284454E-07  9.42339101E-06 -2.67618779E-07  1.83307074E-05 -1.17928226E-04
 -1.77088059E-04  1.65608827E-05 -6.86393093E-06  1.08304418E-06 -8.66196817E-07
 -6.64742108E-07  5.96399681E-07 -8.80285596E-06 -3.97503542E-06 -3.31509881E-07
  3.13513073E-06 -9.67288574E-07 -3.21800240E-05  7.40084864E-06 -1.92359640E-05
  5.32885308E-06 -1.32687616E-04 -8.10804679E-05  8.63030766E-05 -2.15051843E-05
 -6.93998264E-06  1.84327879E-06 -1.53962174E-06  2.70951925E-06  2.78999074E-06
 -5.35305058E-06 -2.32119729E-06 -4.74528732E-06 -4.54989858E-07 -1.72822436E-06
 -6.72532447E-06  2.10427834E-05 -8.06449712E-06  8.71375908E-06 -2.97958485E-04
  2.39213902E-04  3.60372701E-05  7.17632130E-06  3.95594507E-06 -1.83205074E-06
 -1.57727557E-06 -1.05508771E-05 -2.40105305E-06 -1.43152057E-05 -6.11105062E-06
 -3.93208356E-06 -1.37488806E-05  3.96880130E-06 -6.87451003E-05  1.49279613E-05
  4.74894698E-05 -1.32816135E-05  7.48730747E-04  1.76050150E-04 -3.06405820E-04
  6.13325778E-05 -1.29251289E-05  8.62243073E-07 -1.44887889E-06  2.20182502E-05
  1.56626389E-05  2.67154796E-02  2.21087610E-02 -1.75473978E-04  7.83550535E-04
  6.74406789E-05  5.04891313E-04  7.12133399E-04 -3.15800349E-03 -2.71765176E-04
  2.21034055E-03  1.26136423E-04  2.93774366E-03  2.45058880E-04  4.45388887E-04
 -6.37768290E-05 -1.92869457E-04  1.35437468E-03  7.78558101E-04  3.30469668E-05
  8.29712026E-05  1.35076515E-04  9.95031733E-05 -2.04932268E-05 -1.63258548E-04
 -7.53373075E-04 -7.41478942E-04  9.79738549E-05 -5.96518459E-04  1.28962066E-03
 -1.09972300E-03 -3.61261751E-04  5.49947027E-05 -1.23843062E-05  8.79976207E-05
 -5.71689815E-07 -5.35109673E-04 -1.80004441E-02 -1.47328006E-02  2.22126013E-05
  2.60442661E-05 -5.54087800E-07 -9.09579741E-04 -2.23119641E-04 -2.21532931E-04
  1.12190840E-05  2.95931850E-03  9.88283881E-04  1.08584515E-03 -2.80341020E-05
  3.11461178E-05  2.70272366E-05 -2.97797749E-05 -1.59131038E-05  1.34877524E-04
 -3.07781018E-04 -1.92494507E-04  6.59746771E-05  1.15176429E-04 -5.32742840E-06
 -1.85307531E-04 -4.65596553E-04 -5.78089692E-04  5.82722069E-05 -9.05885548E-04
 -6.18179013E-04  1.21796302E-03  1.68447509E-04  7.38761647E-05  5.00553416E-05
  7.34139044E-05 -1.89465337E-04 -3.44118437E-04  1.69139909E-02  1.40551806E-02
  7.39449657E-04 -2.25801606E-04 -1.56313707E-04  2.19005839E-04 -2.84873404E-03
  9.66539208E-04  6.03332024E-04  1.83304762E-03  2.60475299E-03 -2.59512377E-05
 -4.51418146E-04  3.97963294E-04  4.42978297E-04 -1.64567184E-04 -1.18733462E-03
  7.54207597E-04 -1.44809332E-05 -6.34502525E-06 -1.33584395E-05 -1.45460259E-06
 -6.68033086E-06 -6.18689693E-05  4.80934493E-05  4.65538250E-06  2.38934645E-05
  6.02958620E-04 -3.64537262E-04  2.44198508E-04 -5.73804605E-05 -9.46582774E-06
 -1.03073833E-06  3.92346130E-06 -1.83731040E-05  1.58985142E-05 -6.54003162E-06
 -2.59189365E-06  2.62464095E-07 -5.50947222E-06  5.74961098E-07 -1.71685582E-05
 -9.06993171E-06  2.41277463E-05 -2.76185199E-06 -3.17658373E-04  1.97197380E-04
  2.02536687E-04  6.75418821E-05  1.19482493E-06 -2.67274928E-07 -1.71001144E-06
  3.20441374E-06 -2.62789638E-06 -7.87689888E-06 -3.36852223E-06  1.17186754E-06
 -1.00671555E-06 -1.72500171E-07 -2.97481612E-05 -7.35122620E-06  1.20819960E-05
  1.50032383E-06 -1.41597679E-04  7.51910908E-05 -6.83262187E-05 -5.88610720E-06
 -6.23647039E-06  1.47703795E-06  2.47662820E-06 -2.94126202E-06 -1.57766644E-06
 -6.38937620E-06 -2.22660158E-06 -6.06730808E-07 -8.74654109E-07 -3.52138615E-07
 -2.84301099E-05  7.14244680E-06  1.19769631E-05  3.38103291E-06 -8.37773885E-05
 -7.82810642E-05  1.14419689E-05 -7.97967904E-06 -5.15695489E-06  2.37743513E-06
  1.25001334E-06  2.72315259E-06  4.72185034E-06 -3.25764433E-06 -3.29733784E-09
  1.87602455E-06 -7.53731816E-06 -7.24307431E-07 -1.39134029E-05 -2.35227200E-06
  4.21596495E-05  4.71443849E-06 -1.76443842E-04 -8.33342540E-06  2.62547350E-04
  3.03277561E-05 -2.01568232E-06  7.41440434E-07 -3.41684943E-06  9.67293399E-06
 -1.72444413E-05 -3.15540943E-06  9.97711339E-06 -3.54888973E-05 -5.03951473E-06
  1.96238275E-06 -7.86803687E-07 -8.91745062E-06  6.34998259E-05  5.73130938E-05
 -4.15297038E-07 -3.49592310E-06  3.01331601E-07 -9.87169128E-06  5.58470753E-05
  2.64955360E-05 -2.28121149E-06  1.55507788E-07 -8.55980816E-08 -6.76840259E-06
  7.84739300E-06 -4.23834795E-04 -2.00430751E-05 -8.39029956E-06  2.65135717E-06
 -6.73567169E-05 -1.25783467E-03  8.84060361E-04  5.23710012E-04 -2.86292082E-04
 -1.05694116E-04 -2.87944468E-05 -5.75991629E-04 -2.07084725E-04 -1.98878237E-06
 -1.81132742E-04 -8.68855031E-06 -7.68820398E-05  1.57753163E-04  3.00764856E-04
 -2.19679641E-05 -1.74958602E-05 -6.65873337E-07 -7.97085565E-05 -1.20156375E-03
  8.88659496E-04 -1.85389392E-04  5.28118441E-04  4.00026202E-05 -9.40412593E-06
  2.56926575E-05 -4.22495820E-04 -4.88745961E-06 -1.92291889E-05 -7.05897636E-06
 -4.52700465E-06  5.94352161E-05  1.03750802E-04  3.09471942E-06 -9.18452872E-06
 -2.35646866E-06 -9.19798168E-06  4.79744282E-05  2.22866485E-05 -3.95763186E-07
 -7.50739709E-07  5.51967227E-07 -6.24589273E-06  4.34314543E-05  9.96386243E-06
 -2.96071414E-06 -3.00499052E-06 -2.07960779E-08  1.57348570E-08 -6.64983265E-08
  1.13384817E-06 -3.93870437E-06  1.02730099E-05 -1.47328601E-05  2.17088049E-05
 -4.98792290E-06  4.87740348E-08  1.67906886E-08 -2.05077035E-08  7.78500541E-07
  4.04267708E-08 -1.61633427E-07 -3.92384992E-06  3.32764712E-07  4.33797423E-07
  1.79430674E-05 -4.70549421E-06 -8.74028937E-09 -3.80052078E-05  1.08598947E-05
  1.75080649E-07  5.52756534E-05 -1.25580692E-05 -1.96608307E-06 -2.92965549E-05
 -1.55442518E-05  6.23770936E-07 -2.45015536E-09  8.84026472E-08  4.02978700E-08
 -9.01923275E-07 -7.02310663E-07  3.45730910E-07 -3.46722382E-07 -2.10326713E-07
  3.82682904E-06  3.55627041E-06 -4.48068610E-06  5.34871583E-07  6.97828873E-07
 -8.67243697E-06 -1.46675704E-05  3.34703331E-11 -2.41360185E-08  6.79705285E-08
 -2.31113632E-07  5.33861319E-07 -1.40808903E-06  2.25216149E-06  1.49593520E-05
 -6.16201034E-06 -1.14727688E-08 -8.52290988E-08 -2.29763032E-08  7.95178425E-08
  5.78176295E-07  1.56213691E-07 -2.72673087E-07 -1.91156602E-06 -5.18770972E-07
  6.53144222E-07  4.08131317E-06  1.12449115E-06 -1.44008757E-06 -6.31149779E-06
 -1.84183120E-06  9.30934275E-08 -1.11278101E-07 -3.22627603E-08 -6.13838173E-08
 -1.04621139E-07 -3.93503147E-07  4.77748512E-07  1.29576499E-07  2.89264130E-07
  4.38381699E-07  8.18090261E-07 -1.08960711E-06 -2.62997807E-08 -1.15919896E-06
 -6.32881213E-07 -1.90185178E-07 -6.25997684E-08 -1.24030166E-07  5.70227703E-08
  2.32986721E-07 -1.09644086E-07  2.10796209E-07  8.67493388E-11  5.11383191E-08
 -1.43018236E-07  4.83812038E-07 -1.11034796E-06  2.79037067E-06 -4.24308442E-06
  7.39353623E-06 -5.95709989E-06  3.63731366E-08  1.56813139E-08 -9.33297413E-09
 -2.46995768E-07 -1.06347362E-07  6.20474684E-08  8.18119048E-07  3.42878605E-07
 -1.99693349E-07 -1.74909007E-06 -6.83753925E-07  3.94854001E-07  2.64588571E-06
  8.97177352E-07 -4.77061387E-07 -8.04936943E-08 -6.59983135E-09 -3.15177063E-08
  1.40945137E-07  5.92630520E-08  3.25588464E-07  3.53294558E-08  1.30548579E-07
 -6.02787647E-07 -2.86192073E-07 -7.03914120E-07 -2.41667192E-07 -3.04930260E-07
  1.30355159E-06  1.12075964E-06 -1.01467292E-08  6.88871149E-08  8.26722773E-09
 -1.34779208E-07 -7.48460822E-08 -2.96678474E-07  2.34620550E-07  9.90192847E-08
 -1.59028855E-06  4.99846676E-06 -1.72485366E-05  3.77279795E-05 -9.94832991E-05
  1.65729648E-04  7.15678575E-04  4.97345211E-05  1.49789493E-06 -1.72647742E-07
  2.66471267E-08 -1.18815213E-05 -6.86328736E-07 -5.54880910E-07  4.01992699E-05
  1.38664485E-06  1.57142633E-06 -8.94770572E-05  4.11315001E-06 -1.79318695E-06
  1.69561817E-04 -3.49613220E-05 -4.89908085E-06  3.86545049E-06  5.00178360E-06
 -2.82937897E-06 -4.42053489E-06  8.38157946E-06 -1.40009153E-05 -1.35234749E-05
  5.33957639E-06  1.64500626E-05 -2.41622673E-05  3.00537010E-05  3.58501831E-05
 -1.62463752E-05 -3.74886021E-05  5.18794428E-05 -4.72760100E-06  1.07819727E-05
 -6.72283196E-06  3.74235841E-06 -5.05610827E-06 -1.71149968E-06  1.98610235E-05
  2.47011175E-08 -1.13691915E-06 -5.35179047E-06 -6.45023828E-06  5.91643183E-07
  4.02259018E-05  2.17364191E-05  2.72531959E-05 -2.82004515E-06 -6.45232627E-04
  2.67033122E-04  2.10505147E-04  2.61969352E-05  4.46472980E-06 -1.95424003E-06
 -1.42237731E-06  6.16185728E-07 -1.10915475E-05  1.85439352E-07  7.72697731E-06
 -1.17541964E-05  1.58198040E-06  2.26135197E-06 -6.40875084E-05  5.93069027E-05
 -1.61956164E-05 -9.17938509E-06  2.10546650E-04  2.33450085E-04  3.81241953E-04
  1.33133164E-05 -5.86642570E-06 -5.59455034E-07 -5.02811346E-06 -3.76803267E-05
  1.46730172E-05  1.45003660E-07  6.69176820E-06  5.77793461E-07 -1.27296460E-05
 -2.37219532E-06 -4.75891587E-05 -9.53059880E-06  6.43975414E-05  8.80734802E-06
  2.08487911E-05  3.50513888E-04  2.79551568E-04 -3.88707872E-05 -6.47554597E-06
 -2.49744158E-06  1.90103723E-07  3.74313144E-05  1.07364523E-05 -2.60637806E-07
  3.32961138E-06 -1.23608676E-05 -1.62778601E-05 -2.27308539E-06 -4.47546334E-05
  1.04824454E-04  9.46602970E-05  1.08176160E-05 -6.89475100E-04 -1.66495725E-03
  2.46583596E-04 -1.08430047E-04 -1.35324380E-05 -2.43208083E-06 -1.06693292E-06
  7.37266029E-06 -1.99439310E-05 -3.02842876E-05 -5.59978016E-06 -5.61026850E-05
 -5.41726451E-05  1.37695307E-06 -2.16259262E-04  2.67016765E-04  2.54453162E-04
 -5.77832803E-06  6.92090310E-03 -4.24844095E-03 -3.88705797E-03  2.71081187E-04
 -2.27941408E-05  3.89096319E-07 -2.00099766E-06 -1.97392373E-06 -8.97368615E-05
 -1.24090605E-06  1.02969571E-06 -1.28516251E-05 -7.33800946E-06 -8.12024743E-08
 -3.51146112E-05  7.89638569E-05  7.73948885E-05  1.01623370E-06 -4.98312317E-04
  3.46997151E-04 -1.45667582E-03 -4.69932919E-05 -1.49986795E-05 -2.40945517E-06
 -3.74778712E-06 -9.27490534E-06 -1.42849101E-05 -1.44491907E-05 -8.04689362E-06
  3.20390945E-06 -3.12245885E-06 -6.76766405E-07 -5.32199124E-05 -2.01427920E-05
  1.80902006E-05  3.20816160E-06  1.17372408E-03  5.66061977E-04 -7.80051154E-04
 -2.94438752E-05 -1.10588710E-05  3.80850037E-06  3.51906067E-06 -4.54119849E-06
  2.87507560E-06 -1.59061680E-05 -9.09359279E-06 -4.04365281E-06  5.24038299E-06
 -1.57581343E-06 -5.56826029E-05  2.24488703E-05 -2.98516423E-05  7.49995035E-06
  1.27605731E-03 -8.87139562E-04  8.16569243E-04 -1.55601833E-04 -1.19266018E-05
 -7.46140902E-07 -2.58226979E-07  4.94813234E-06  6.18514325E-06  1.78872323E-02
  1.47572407E-02 -7.19698953E-05 -8.10113545E-05  1.28558512E-05  2.17302954E-04
  4.88646777E-04  5.49640513E-04 -7.59002922E-05 -3.07431414E-04 -6.49026674E-03
 -7.16609608E-03  9.12138775E-04 -2.72768191E-05 -1.93097320E-05 -5.39375608E-06
 -2.85011257E-06  2.63231691E-05 -4.46961367E-06 -1.68888399E-06 -4.45182497E-06
  1.91565406E-06 -1.13754207E-06 -1.14660763E-05  2.38449752E-05 -3.86192753E-06
  4.45203660E-06 -2.05240993E-04  2.92576786E-04  3.06246421E-06  1.69192035E-05
 -2.18185730E-06  2.42793571E-08 -9.74110356E-07 -9.84508880E-06 -8.98265650E-06
 -6.11285815E-06 -2.26943399E-06 -3.47018835E-07  5.95716075E-07 -1.04107880E-07
 -2.92770157E-05  6.83239478E-06 -2.48637785E-07  7.34482774E-07 -8.85018546E-06
 -9.94765418E-06 -1.72704625E-04  2.49567439E-05 -5.48263004E-06  9.75250208E-07
 -1.20028089E-06 -1.71510998E-06  5.87848794E-07 -4.53867938E-06 -1.82892287E-06
 -1.05493082E-06  8.96627259E-07 -4.54593634E-07 -1.47737218E-05  1.09967658E-05
 -6.13420340E-06  2.78845165E-06 -5.95290171E-05 -2.52128026E-05 -7.94886520E-05
  7.13741463E-06 -3.27996971E-06  1.62866278E-06 -3.02608037E-07  3.83055050E-06
 -1.24968841E-06 -4.03684866E-06 -1.25775735E-06 -2.10061544E-06 -2.65755004E-07
 -1.09784782E-07 -1.83697435E-05  1.53309296E-05 -3.39697454E-06  1.85799248E-06
 -1.74839930E-06 -8.29729875E-05 -2.62527691E-05  3.49086321E-06 -4.22230788E-06
 -8.15634049E-07 -1.34059303E-06 -2.58740180E-06  3.46078645E-06 -5.22848512E-06
 -1.59464788E-06 -6.28575762E-06 -2.45030110E-06 -1.41435252E-06 -2.69816915E-05
  2.99456686E-05  8.16651134E-06  5.89973252E-06  4.40437260E-04  4.89387446E-06
  3.18598718E-04 -7.33371456E-05 -4.86448034E-06 -8.12430305E-07 -3.46485837E-06
  3.04011549E-07  1.92915831E-06  1.87113266E-03  1.59774497E-03 -1.70006187E-04
 -9.50662231E-05  2.25521862E-05 -1.68482467E-05  1.11557668E-03  5.76071667E-04
 -1.54334401E-04 -7.92305284E-03  4.36579848E-03 -6.46219698E-04 -7.85518588E-04
  8.81048953E-05 -1.14095944E-05  8.27450499E-05 -5.51484211E-06 -5.27236059E-04
  2.61599076E-02  2.16654988E-02 -7.12372782E-04  1.39698047E-04  1.36119309E-04
  2.68898751E-04  2.79494483E-03 -5.02233024E-04 -5.34638346E-04  8.54064404E-03
 -1.09261690E-03  4.91341505E-03  5.92539227E-04  3.72039365E-04  3.66352944E-04
 -1.23874706E-04 -1.16549828E-03  8.52076230E-04  5.62499868E-01  4.62224826E-01
 -7.52495544E-05 -8.73651167E-05  7.30563228E-05  1.68781268E-02  1.69462246E-04
 -2.18493420E-04 -1.57627245E-04 -1.27524169E-02 -5.13933058E-03 -5.20711752E-03
  3.62003163E-04 -1.54166151E-03 -3.91544835E-04  2.54523690E-04  9.85477059E-05
  1.98877884E-04  1.31763960E-02  1.10031826E-02  5.94186242E-05 -6.63490764E-04
 -4.90135875E-05 -2.14345429E-04  1.78841455E-05  2.31992686E-03  1.13658450E-04
  8.55569597E-03  4.05606770E-03 -1.58936438E-03 -7.60410086E-04  4.77059275E-04
  1.42004298E-05 -3.02528650E-04  9.49827380E-04  7.19393932E-04  6.70441007E-04
  6.08066507E-04 -9.64680349E-05 -1.38092390E-04  6.91642075E-06 -1.05684955E-04
  5.86470901E-04  9.31935378E-04 -5.21781116E-05 -6.30383684E-03 -2.81277008E-05
  3.71396946E-03  7.35873743E-05  4.59157087E-05  2.09434394E-05  8.61329053E-05
 -1.61511943E-04 -4.39751020E-04 -6.48858808E-06 -2.62276723E-06 -3.97265306E-06
 -7.32935664E-06 -3.98015471E-07 -2.33297443E-05  1.48647102E-05  3.46520967E-05
  2.26602799E-06  2.45974923E-04  1.49338591E-04 -6.52983565E-05  1.78033761E-05
 -3.30368487E-06  1.45868873E-06  4.82369654E-07 -3.07586290E-07  2.25966529E-06
 -4.94439865E-06 -1.61431030E-06 -2.07537137E-07 -1.66565576E-06 -4.35689447E-07
 -2.46441732E-05 -2.66409166E-06  1.24566017E-05  2.15462702E-06  5.75901130E-05
  6.46055693E-05 -8.90479556E-05 -9.16199654E-06 -4.99148994E-06  1.14833990E-06
  1.35440677E-06  3.38541938E-06  2.91868161E-06 -4.23153739E-06 -1.56318633E-06
 -3.53375315E-07 -1.35500712E-06 -1.43074563E-07 -1.54328304E-05  1.94930714E-06
  1.23573261E-05  1.47625925E-06 -5.02707089E-05 -5.84072528E-05 -3.21679593E-05
 -7.95017003E-06 -3.40404653E-06 -4.57736769E-08  8.04132720E-07 -1.54384656E-06
 -3.25526908E-06 -4.19847561E-06 -1.29049542E-06  2.22479943E-07 -1.05783184E-06
 -6.72465351E-07 -1.98752992E-05  2.13397285E-06  1.04818096E-05  4.02225825E-06
 -5.07501870E-05 -8.75920089E-05  5.18333432E-05 -1.31252152E-05 -3.52167200E-06
  1.93041543E-06  1.04016981E-06  2.79785680E-06  2.78208478E-06 -4.01341819E-06
 -1.16842190E-06  2.00314404E-06 -3.46135027E-06 -9.86541390E-09 -1.66571565E-05
 -4.90639350E-06  2.05551516E-05  9.86378130E-07 -5.88224791E-05 -5.25370057E-05
  2.38475602E-04  3.45270258E-05 -3.90829666E-06  7.04898121E-07 -2.11390141E-06
  5.64928430E-06 -9.23529790E-06 -4.19285322E-06  3.51852432E-05  7.90054802E-06
 -2.49574728E-06 -8.09039290E-07 -7.24264508E-07 -6.35356669E-06  4.21462943E-05
  3.67245664E-05 -2.55579541E-06 -1.56404302E-07 -3.38740532E-07 -3.73728459E-06
  6.72549382E-06  1.01632283E-05  2.17444113E-06  2.37364212E-06 -3.82265299E-08
 -1.03252964E-05  5.07761986E-05  9.08653203E-05  5.70658993E-06  4.28003459E-06
 -4.76717083E-07 -1.42265765E-05 -9.33947539E-04 -5.55182040E-04  2.36173719E-04
 -5.76138940E-05 -3.63805950E-05 -1.68395340E-04 -1.05719694E-04  1.21702326E-03
  1.35856416E-04 -4.42919098E-04 -6.24071535E-05  3.81497464E-04 -4.66609988E-03
  2.80095361E-04 -1.53035222E-03 -1.49870282E-03  4.75919592E-05 -3.84924053E-05
 -7.83763371E-04 -3.63981212E-04 -4.61413911E-05  2.21873896E-04  8.64338221E-06
 -8.61116557E-06  3.32754244E-05 -3.05164239E-06  3.68414728E-06  3.35402773E-06
  1.87196190E-06 -5.13718345E-06  2.50816210E-05  3.04094967E-05  1.89174031E-06
  1.36588468E-06  9.27153671E-07 -3.97612002E-06  1.11189029E-05  1.23890370E-05
  1.47727003E-06  1.23267610E-06 -5.67544688E-08 -5.04020161E-06  3.97272631E-05
  1.54386281E-05 -1.83893337E-06 -1.02503985E-06 -4.41733775E-07  1.60293319E-08
 -2.51717450E-07  3.14070990E-06 -1.00377928E-05  2.69488227E-05 -4.17989906E-05
  1.28033896E-04 -2.60774880E-04 -3.63913697E-08 -7.66869969E-08  4.77710767E-08
 -4.60550297E-07 -1.04470371E-06  4.51812729E-07  2.01581290E-06  4.82336309E-06
 -1.55212390E-06 -7.19425320E-06 -1.86310853E-05  3.02402993E-06  1.42030134E-05
  3.53199935E-05 -5.53690705E-06 -1.50702538E-05 -4.98818981E-05  8.25021340E-06
 -1.04722233E-04  1.48775548E-04 -1.76787827E-07  1.15126405E-06  1.34371632E-07
 -1.98693072E-07  3.39740090E-07  2.24494394E-06 -5.51917064E-06 -6.10571140E-07
  9.48844441E-07 -1.13758385E-06 -1.05955381E-05  2.30487505E-05  1.97885851E-06
 -3.06351674E-06  8.03825202E-07  4.22252294E-05  4.42534246E-10  6.85906757E-09
 -1.68193009E-08  5.49978702E-08 -1.31506757E-07  2.78526120E-07 -3.48371651E-07
  1.41705910E-05 -8.04582714E-06 -1.35924846E-08 -6.98116062E-08 -1.21283162E-08
  9.46137005E-08  4.71693505E-07  8.29283668E-08 -3.16715224E-07 -1.55889341E-06
 -2.77144528E-07  7.09131392E-07  3.32791151E-06  6.14395341E-07 -1.34548280E-06
 -5.14889599E-06 -1.08927326E-06  3.67142776E-08 -9.43576466E-08 -3.39768121E-08
 -4.20697037E-08 -1.07091863E-07 -1.48375089E-07  3.99201114E-07  1.26460972E-07
  2.15041826E-07  4.29647145E-07  2.52464192E-07 -9.34834001E-07 -8.36486790E-08
 -8.94480642E-07 -6.24776269E-07 -1.71711831E-07 -4.12050199E-08 -9.54872951E-08
  4.76993463E-08  2.53563657E-07 -1.60168204E-07  2.47062796E-07  3.00908141E-10
 -1.27051941E-08  3.74548806E-08 -1.30212623E-07  3.05421494E-07 -9.45369653E-07
  1.82492431E-06  4.92691765E-05  4.47269778E-06 -2.02364442E-07  2.03562087E-07
 -1.23919868E-07  1.35606154E-06 -1.38367787E-06  8.39374409E-07 -4.43794141E-06
  4.58241736E-06 -2.75889541E-06  9.17231248E-06 -9.82942590E-06  5.77944606E-06
 -1.26322080E-05  1.54609212E-05 -8.39147583E-06  1.72312720E-07 -3.45797207E-08
  2.24145124E-07  5.81396617E-07  4.63796178E-07 -7.19073825E-07  1.25627957E-07
 -9.61258478E-07 -2.49453846E-06 -1.88951156E-06  1.41039486E-06  8.35323803E-08
  1.60274075E-06  5.38510356E-06  3.42036200E-06 -4.04191797E-07 -1.49939650E-07
  3.64608229E-07 -3.60990691E-07 -3.34483437E-07 -5.37842157E-07  1.92689448E-07
 -3.34889239E-08 -2.95024594E-07  6.49581733E-07 -2.12737737E-06  5.67902627E-06
 -1.53017132E-05  2.51382676E-05  1.63009891E-04  3.92201970E-05  1.96000656E-07
 -1.59624842E-07  3.15841345E-08 -7.38828781E-07  1.06310983E-06 -1.42779155E-07
  2.62235239E-06 -3.60650062E-06  4.53480302E-07 -7.74485408E-06  8.39962721E-06
 -7.31196935E-07  2.16130123E-05 -1.69017451E-05 -3.96396047E-07  7.87664036E-07
  3.06583041E-07 -1.81316000E-07 -1.44104193E-06  3.18140412E-07 -4.16619256E-06
 -2.99398551E-06  2.02791890E-06  7.57390929E-06 -3.72481060E-06  8.70862261E-06
  6.75051999E-06 -4.07473411E-06 -1.80404903E-05  5.24882417E-06 -1.23007123E-06
  3.63168896E-06 -1.45003155E-06  9.59428804E-07 -1.47313036E-06 -4.56191302E-07
  5.67206201E-06  2.01456450E-08  1.25287927E-06 -7.50088160E-06 -6.49500794E-06
  6.45397074E-07  8.82508789E-06  3.18783215E-05  2.78968620E-05 -3.59878061E-06
 -4.55801147E-04  1.96562607E-04  2.69349962E-04  3.76500748E-05 -3.84037740E-06
 -1.95519901E-06 -2.65813796E-06  8.39748335E-07 -1.94843569E-05  1.23486459E-06
  1.59865382E-05 -4.47097068E-05 -1.59403835E-05  5.29659539E-06 -5.93733100E-05
  2.28716397E-04  5.27805850E-05 -2.34385640E-05 -3.43950531E-04 -1.07106621E-04
  1.34420846E-04  6.51643960E-05  1.42912220E-05 -6.42978304E-06 -5.65327603E-06
 -4.97984359E-05  8.36712822E-06  2.66566786E-08  1.35642486E-05 -1.30543564E-05
 -3.60038928E-05  8.47919499E-07 -9.25367748E-05  4.30161664E-05  1.73735699E-04
 -2.46548517E-06 -6.60733106E-06  8.23290361E-05 -1.62382685E-04 -5.10964551E-06
 -8.98286762E-07 -4.88588179E-06  1.72022474E-06  5.43395632E-05  5.76907520E-06
 -2.38078518E-06 -5.90120469E-07 -3.17900819E-06 -7.20333758E-06 -7.47588324E-07
 -2.74608859E-05  5.44421394E-05  4.77289907E-05  6.29744443E-06  2.99752024E-04
 -1.35714652E-03  2.30995348E-06 -1.12218120E-04 -2.40680749E-05  2.52200862E-06
  1.75727115E-06  1.59874687E-05 -1.48167369E-05  6.27375832E-05  8.99611840E-05
 -7.72870957E-05 -7.08780675E-05  3.93433046E-06 -3.39485230E-04  4.41083744E-04
  4.36837530E-04 -2.35742832E-05  7.04412269E-03 -4.09613286E-03 -4.26721471E-03
  2.95254868E-04 -4.63508050E-05 -1.06285217E-05  1.05602367E-05  5.18730633E-05
 -2.29038453E-04 -6.73518257E-07 -2.18706803E-08 -8.68763614E-06 -9.42756602E-06
 -3.44150979E-07 -4.00547252E-06  5.21795416E-05  8.63046182E-05  3.09554463E-06
 -5.12350697E-04  3.62136075E-05 -1.90682550E-03 -7.77287899E-05 -1.54434525E-05
 -2.25721166E-06 -2.73874212E-06 -6.67086410E-06 -2.27835324E-05 -1.80208006E-05
 -1.06331547E-05  5.26325838E-06 -5.65440453E-06 -8.21519269E-07 -5.77562295E-05
 -3.11450462E-05  3.63823217E-05  3.85640404E-06  1.13182161E-03  8.87258379E-04
 -1.13211718E-03 -3.95605854E-05 -1.56388708E-05  3.45410276E-06  3.00842755E-06
 -2.19943264E-06  1.05242160E-06 -6.51962000E-05 -4.67710329E-05 -3.35550111E-06
 -5.87139656E-06 -1.25028481E-07 -8.57785765E-05  2.25044469E-05  2.40054846E-05
  7.28702050E-07  1.44907009E-03 -2.26341483E-04  1.34201057E-04 -4.14288755E-06
 -2.04798382E-05  1.06782762E-06 -1.90986480E-06 -8.58563682E-07  4.89173328E-06
 -2.39126005E-02 -1.94969141E-02  1.15384663E-04 -7.37511876E-04 -5.26915069E-05
 -9.97978404E-04 -3.74670686E-04  2.97133128E-03  1.97757806E-04  1.07751449E-04
 -7.16938930E-03 -7.61965456E-03  8.66392066E-04  6.25916864E-04 -3.71297353E-05
 -1.71479414E-04  1.23903371E-03  5.21894868E-04 -1.00411562E-05 -5.22602538E-06
 -6.87153974E-06 -1.93168726E-06 -6.02816823E-07 -1.88302275E-05  4.33223236E-05
  2.15259108E-05  1.83257802E-06 -3.51154361E-04 -8.94214444E-05  1.75874842E-04
 -3.42558224E-05 -5.20586388E-06  2.20340841E-06 -2.64282350E-06 -9.12974698E-06
 -1.78243864E-05 -1.16114842E-05 -5.93602042E-06  1.02402570E-07 -9.02954943E-07
  5.83932592E-08 -3.47825924E-05  5.60900757E-06  7.79984368E-06 -3.08884013E-07
  2.36343351E-04 -1.76769261E-04 -7.75653703E-05 -4.22915511E-06 -5.39928461E-06
  5.35921851E-07 -1.32587153E-06 -1.82969320E-06  1.87390361E-06 -1.33227401E-05
 -7.81971060E-06 -2.09333354E-06 -3.78431944E-07 -2.07815066E-07 -2.71486477E-05
  1.60502541E-05 -5.42185467E-07  1.70254806E-06 -1.86708801E-04  7.24954307E-06
  6.50316371E-05 -8.29113214E-06 -6.01461708E-06  1.96426836E-06 -1.78365731E-06
  2.73999877E-06 -1.73781147E-06 -1.42232188E-05 -7.46812752E-06 -5.21120660E-06
 -2.43716605E-06 -1.11264466E-06 -3.52465079E-05  2.19698736E-05  1.90900074E-06
  5.86957735E-06  2.54322087E-04  3.85629968E-05  1.92528909E-04 -4.05356871E-05
 -1.30515805E-06 -5.98936309E-07 -3.10659236E-06 -1.06595996E-05 -3.08400788E-06
 -2.50617334E-05 -1.39633448E-05 -1.33391318E-05 -1.72448231E-05  2.66367072E-06
 -5.94392125E-05  6.62763413E-05  6.74891642E-05 -8.14652059E-06  1.07836365E-04
 -3.04313493E-04 -4.97899143E-04  5.31920213E-05 -7.55968534E-06  2.03348935E-06
 -4.85556508E-07  1.13225548E-05  6.55076430E-06  4.94079337E-01  4.06044240E-01
 -2.72554355E-04 -2.44327896E-04  2.76278387E-05  1.50644465E-02  9.90741056E-04
  9.97963411E-04 -1.48372585E-04 -1.02731106E-02  5.72142950E-03 -1.35589191E-03
 -9.31971639E-04 -1.21880659E-03 -3.90065517E-04  1.96004171E-04 -2.57282607E-05
 -6.89188369E-04  2.69492854E-01  2.21581572E-01  4.79259445E-04  3.38993635E-04
 -5.20126909E-05  7.83891161E-03 -1.74254047E-03 -1.33328231E-03  2.08550437E-04
  1.76896114E-03  4.11881708E-04  8.42416069E-04 -5.53717487E-05 -3.15396557E-04
 -1.86081390E-04  2.64901589E-04 -2.49329603E-05 -1.18671262E-03 -1.34362452E-02
 -1.09223775E-02  4.29512256E-04 -1.46095705E-04 -8.03940927E-05 -7.00665790E-04
 -1.95658792E-03  5.70176917E-04  3.55326432E-04 -1.09975792E-03  1.77040786E-04
  6.19364312E-05  1.36300684E-05  2.80298129E-04  2.89335243E-04 -5.66425563E-05
 -8.60539695E-04  5.42167932E-04 -1.95150539E-03 -1.53641335E-03  1.01173202E-05
 -7.48195768E-05 -2.53771394E-06 -4.20105659E-04 -1.73312737E-04  5.08654061E-04
  5.26672125E-05  1.90117692E-03  9.35436013E-04 -1.67796988E-04 -1.92407844E-04
  1.60499232E-05 -6.58477487E-06 -4.33214013E-05  1.36143625E-04  1.38773155E-04
 -3.54320787E-03 -2.85568715E-03  7.38990491E-05 -7.46980958E-05 -1.60237857E-05
 -3.56905045E-04 -5.89961557E-04  6.00309534E-04  1.34508805E-04 -4.12768022E-03
 -3.74489076E-04  2.35964845E-03  2.44826129E-04 -3.06313263E-05  6.35380308E-05
 -2.64039178E-05 -3.11446715E-04  1.15071443E-04 -9.77725423E-06 -4.15878270E-06
 -3.53073105E-06 -7.15445969E-06  1.05674277E-07 -3.71953752E-05  1.32026709E-05
  3.86099640E-05  7.61245072E-07  5.83472608E-04  3.95240169E-04  6.17040190E-05
  6.08689997E-05 -6.23483658E-06  1.35874270E-06  6.36667314E-07 -3.05134338E-06
  3.85344227E-08 -7.15232784E-06 -3.05946292E-06  2.93755208E-07 -3.12377097E-06
 -7.75580375E-07 -2.50555766E-05 -7.21912327E-06  2.36689192E-05  3.75159838E-06
 -1.17160292E-04 -5.52846840E-05 -9.18338445E-05 -2.69355400E-05 -6.09427727E-06
  1.53426221E-06  1.21373873E-06  6.54153531E-06  4.00042540E-06 -8.87864618E-06
 -4.57206174E-06  1.94109703E-07 -1.11576960E-06 -5.82466293E-08 -2.45223646E-05
 -1.25511671E-06  1.26606053E-05  1.18022096E-06  9.50570324E-05 -5.97410441E-05
 -1.00823195E-04 -1.54314382E-05 -5.31913582E-06  1.97340965E-07  1.32177531E-06
 -2.00530013E-06 -3.45095252E-06 -7.18886800E-06 -3.14761228E-06  2.30896250E-07
 -1.62495289E-06 -7.62400307E-07 -2.31281768E-05  2.73600728E-06  1.51939392E-05
  4.84588614E-06 -1.30946757E-04 -5.85307853E-05  7.11767466E-05 -6.06951111E-06
 -3.88432795E-06  2.24462987E-06  7.19813138E-07  4.11350077E-06  2.46548263E-06
 -8.58587177E-06 -3.79192425E-06  3.65506520E-06 -5.81738891E-06 -6.59654423E-07
 -2.96010955E-05 -1.12793391E-05  3.33656747E-05  3.74268158E-06  1.51917931E-05
 -1.48631801E-04  2.63999503E-04  2.47197159E-05 -7.23143022E-06  1.61351881E-06
 -2.68125803E-06  8.41110421E-06 -9.52677644E-06 -1.83427336E-06 -3.36718997E-05
 -5.30823475E-05  1.42630996E-06  8.08337720E-06 -1.86460602E-06 -6.16056257E-06
  3.03776768E-05  4.58761646E-05  2.90265830E-06 -2.51163159E-06  6.47622413E-07
 -7.54660588E-06  3.06505215E-05  1.86836004E-05 -1.43717054E-06 -1.43051861E-06
 -6.88930535E-08 -6.35838376E-06 -1.84512077E-05 -6.00026560E-04 -1.17170880E-05
 -5.22233051E-07  1.09441246E-06  3.06243906E-04 -4.57480840E-03  7.41738606E-04
  1.99010857E-03 -5.68423810E-04 -3.57323400E-04  4.87256539E-05 -2.20704731E-03
  9.46510646E-04  2.41640358E-04 -1.28825267E-03 -1.24408274E-04 -1.27295979E-04
 -1.87567434E-04  3.30292395E-04 -1.78621525E-04 -1.51554990E-04  8.04495046E-06
 -5.40656491E-05 -5.14810611E-04 -3.16103799E-04 -2.36913103E-05  1.88247880E-04
 -4.29703918E-06 -1.32849455E-05  7.68361606E-05  9.24717199E-05  6.75742412E-06
  1.05552510E-05  2.91742527E-06 -5.09310884E-06  8.24084844E-06  6.12460251E-06
  3.26279390E-07  2.79775643E-06  1.16082508E-06 -5.31214086E-06  1.57093608E-05
  2.60460632E-05  2.28339221E-06  2.05702978E-06  1.42340345E-07 -7.17980287E-06
  5.62665264E-05  5.14129801E-05 -2.62729699E-06  3.25993487E-07 -1.46862232E-07
  1.24573857E-08 -8.23757911E-08  1.21958630E-06 -4.10658947E-06  1.09166196E-05
 -1.64918128E-05  4.64528980E-05 -8.63169789E-05  5.95672518E-09 -3.94817090E-09
 -4.42311339E-09  1.09475103E-07 -1.61925405E-07 -7.90416581E-09 -5.82687878E-07
  1.03709123E-06 -1.02342522E-07  2.78616717E-06 -5.70357360E-06  1.14391547E-06
 -5.69930767E-06  1.12782945E-05 -2.13087142E-06  1.00652047E-05 -1.62716624E-05
  1.86530873E-06 -4.17318975E-05  4.52577448E-05 -7.81885652E-07  4.37515947E-07
  4.36473108E-08 -5.60550449E-08 -9.31248742E-08  8.56952074E-07 -1.93573771E-06
 -2.00803413E-07  2.25873026E-07  3.62595291E-07 -3.80434401E-06  6.85721507E-06
  5.94097139E-07 -5.30633701E-07 -1.01994191E-06  1.31734192E-05 -3.10880104E-10
 -1.76632272E-08  4.79374705E-08 -1.62026059E-07  3.80908377E-07 -9.95286129E-07
  1.55619932E-06  8.14367765E-06 -3.72759566E-06 -7.29119152E-09 -4.72611767E-08
 -1.45430098E-08  4.90296438E-08  3.24010759E-07  9.90800619E-08 -1.66124102E-07
 -1.07502401E-06 -3.29071530E-07  3.87508440E-07  2.31749052E-06  7.13461344E-07
 -8.09997550E-07 -3.69290415E-06 -1.16555790E-06  6.69721566E-08 -6.10979584E-08
 -1.60788356E-08 -1.81517784E-08 -4.04538694E-08 -2.92988278E-07  2.69309189E-07
  7.28405349E-08  8.54441148E-08  1.86872108E-07  6.21235693E-07 -6.03386992E-07
  3.72490598E-08 -5.56251997E-07 -1.57757929E-07 -1.22618550E-07 -3.23505419E-08
[truncated: 11,131,230 more chars]
