# Supplementary material for: Topology selectivity of a conformationally flexible precursor through selenium doping
Source: Nat Commun. 2024 Apr 15;15:3235. doi: 10.1038/s41467-024-47614-9 (PMC11018763; doi:10.1038/s41467-024-47614-9)
Supplement: Supplementary file 4 — Source Data [file 41467_2024_47614_MOESM4_ESM.zip › Source Data/Supplementary Figure 8/CONTCAR_FS]

Cu   N    C    H    Se                           
   1.00000000000000     
    23.0037994384999998    0.0000000000000000    0.0000000000000000
   -11.5018997192000008   19.9218746973000016    0.0000000000000000
     0.0000000000000000    0.0000000000000000   14.1738996505999992
   Cu   N    C    H    Se
   246     3    21    12     1
Selective dynamics
Direct
  0.9999011512481701  0.9997496398114953  0.2943268489675711   T   T   T
  0.0739515215385159  0.0368890934145380  0.1491822461265714   T   T   T
  0.0370399990000010  0.0740699990000024  0.0042299999999997   F   F   F
  0.1109132499695776  0.9997826291041959  0.2943253777910048   T   T   T
  0.1849809729127906  0.0367890770807047  0.1491153962605886   T   T   T
  0.1481499969999973  0.0740699990000024  0.0042299999999997   F   F   F
  0.2220141588899116  0.9998937042163505  0.2942814123903167   T   T   T
  0.2963884903799424  0.0372533909477967  0.1492552458956266   T   T   T
  0.2592599990000011  0.0740699990000024  0.0042299999999997   F   F   F
  0.3332010008914492  0.0002345631359133  0.2942658599260484   T   T   T
  0.4073896645515624  0.0372865827536135  0.1491628439767314   T   T   T
  0.3703700009999977  0.0740699990000024  0.0042299999999997   F   F   F
  0.4439549253529395  0.0001566602536998  0.2945086868012396   T   T   T
  0.5188009171003861  0.0374813258985348  0.1495229847975476   T   T   T
  0.4814800019999979  0.0740699990000024  0.0042299999999997   F   F   F
  0.5539672196458544  0.9985212729267674  0.2935814053702691   T   T   T
  0.6298024079785902  0.0376411728945721  0.1501884095001279   T   T   T
  0.5925899739999991  0.0740699990000024  0.0042299999999997   F   F   F
  0.6657090045373633  0.9983865742203228  0.2939998766983341   T   T   T
  0.7404156418106651  0.0367545499148250  0.1502405110021020   T   T   T
  0.7037000059999983  0.0740699990000024  0.0042299999999997   F   F   F
  0.7770904294467169  0.9984997997765946  0.2977533436663738   T   T   T
  0.8512713918777652  0.0365766900686862  0.1499692704157194   T   T   T
  0.8148099779999995  0.0740699990000024  0.0042299999999997   F   F   F
  0.8891127712598523  0.9998500690860910  0.2948383726667854   T   T   T
  0.9626809161408398  0.0368787900656795  0.1492344201161387   T   T   T
  0.9259300229999994  0.0740699990000024  0.0042299999999997   F   F   F
  0.9996082510154489  0.1106131389564887  0.2942248335062153   T   T   T
  0.0737811123077567  0.1477638309973307  0.1489623259955093   T   T   T
  0.0370399990000010  0.1851900070000028  0.0042299999999997   F   F   F
  0.1106445945920308  0.1105336456911352  0.2945309037603447   T   T   T
  0.1848905348360499  0.1476534486089930  0.1487614411345674   T   T   T
  0.1481499969999973  0.1851900070000028  0.0042299999999997   F   F   F
  0.2216463683933159  0.1104715493768105  0.2942223774584440   T   T   T
  0.2960103532725928  0.1478111749552751  0.1485463377870032   T   T   T
  0.2592599990000011  0.1851900070000028  0.0042299999999997   F   F   F
  0.3328988088839979  0.1107229766041143  0.2947931954545160   T   T   T
  0.4075486004795305  0.1487051026681948  0.1500559595234649   T   T   T
  0.3703700009999977  0.1851900070000028  0.0042299999999997   F   F   F
  0.4439473879898674  0.1115650631385964  0.2946564918590759   T   T   T
  0.5187715142787827  0.1485678392172476  0.1496629720441045   T   T   T
  0.4814800019999979  0.1851900070000028  0.0042299999999997   F   F   F
  0.5539202269827693  0.1106832200086257  0.2944383488337032   T   T   T
  0.6299911393777093  0.1484690143071402  0.1504858213603616   T   T   T
  0.5925899739999991  0.1851900070000028  0.0042299999999997   F   F   F
  0.6643543783365736  0.1067841391262908  0.2972904306694692   T   T   T
  0.7403754918272631  0.1482247703623593  0.1503900556643400   T   T   T
  0.7037000059999983  0.1851900070000028  0.0042299999999997   F   F   F
  0.7783107580374221  0.1099067574785539  0.2943081172655172   T   T   T
  0.8514209649079792  0.1480173578179224  0.1495788658405185   T   T   T
  0.8148099779999995  0.1851900070000028  0.0042299999999997   F   F   F
  0.8886910331282338  0.1104610000523064  0.2945389497162548   T   T   T
  0.9626097074917527  0.1479025566521924  0.1491387612899878   T   T   T
  0.9259300229999994  0.1851900070000028  0.0042299999999997   F   F   F
  0.0000031776612918  0.2217123098200877  0.2943639177631922   T   T   T
  0.0740261710427076  0.2589687938289601  0.1490640107544103   T   T   T
  0.0370399990000010  0.2962999940000017  0.0042299999999997   F   F   F
  0.1099087349286683  0.2209933215035662  0.2937704937709070   T   T   T
  0.1851236041664469  0.2592245060190648  0.1494977859297401   T   T   T
  0.1481499969999973  0.2962999940000017  0.0042299999999997   F   F   F
  0.2208305288206855  0.2203094789517916  0.2916380381756575   T   T   T
  0.2963381880087538  0.2594391659216161  0.1493305156561225   T   T   T
  0.2592599990000011  0.2962999940000017  0.0042299999999997   F   F   F
  0.3325857002205427  0.2199598296515922  0.2922540928328054   T   T   T
  0.4072688055066593  0.2593368643810502  0.1484802508553022   T   T   T
  0.3703700009999977  0.2962999940000017  0.0042299999999997   F   F   F
  0.4434608258614774  0.2231905917674057  0.2980963891249568   T   T   T
  0.5179402834329440  0.2596338470137376  0.1495810914247648   T   T   T
  0.4814800019999979  0.2962999940000017  0.0042299999999997   F   F   F
  0.5537162509166652  0.2228466251615982  0.2936713451710863   T   T   T
  0.6298902334143983  0.2591523409664797  0.1499972300424035   T   T   T
  0.5925899739999991  0.2962999940000017  0.0042299999999997   F   F   F
  0.6640801286032718  0.2248245735461292  0.2969091137902616   T   T   T
  0.7405292536384591  0.2588556266952804  0.1504328470103148   T   T   T
  0.7037000059999983  0.2962999940000017  0.0042299999999997   F   F   F
  0.7822655959585502  0.2243104144433510  0.2972531421095029   T   T   T
  0.8511615632379987  0.2587935321134890  0.1501692284132404   T   T   T
  0.8148099779999995  0.2962999940000017  0.0042299999999997   F   F   F
  0.8903686112271325  0.2221590651592632  0.2936122721265730   T   T   T
  0.9631762044464718  0.2591838149637481  0.1488066421460038   T   T   T
  0.9259300229999994  0.2962999940000017  0.0042299999999997   F   F   F
  0.0003992194651395  0.3331923231933406  0.2942515624117912   T   T   T
  0.0741251785352075  0.3700377288766535  0.1488924174353028   T   T   T
  0.0370399990000010  0.4074099959999984  0.0042299999999997   F   F   F
  0.1103098108410935  0.3325520270432133  0.2942619559961280   T   T   T
  0.1852345101265232  0.3699511787847768  0.1498125095875635   T   T   T
  0.1481499969999973  0.4074099959999984  0.0042299999999997   F   F   F
  0.2203835115529415  0.3320017551815444  0.2958773133846239   T   T   T
  0.2960777175489605  0.3698085337440277  0.1511716571375740   T   T   T
  0.2592599990000011  0.4074099959999984  0.0042299999999997   F   F   F
  0.3331646228001707  0.3338521261204306  0.2951773726182026   T   T   T
  0.4071254871804406  0.3702049123419680  0.1490604099307398   T   T   T
  0.3703700009999977  0.4074099959999984  0.0042299999999997   F   F   F
  0.4469510426955485  0.3342457228131322  0.2919007790250227   T   T   T
  0.5189256930882901  0.3709700157122890  0.1482975351240864   T   T   T
  0.4814800019999979  0.4074099959999984  0.0042299999999997   F   F   F
  0.5559952721767103  0.3343719467886750  0.2945820634661395   T   T   T
  0.6295725218575978  0.3707004522978895  0.1488386684537464   T   T   T
  0.5925899739999991  0.4074099959999984  0.0042299999999997   F   F   F
  0.6665061086268774  0.3350145499534955  0.2936130994116046   T   T   T
  0.7408091759182587  0.3701149210239000  0.1496637331899134   T   T   T
  0.7037000059999983  0.4074099959999984  0.0042299999999997   F   F   F
  0.7786421445622385  0.3348761234324091  0.2943748322980134   T   T   T
  0.8517892917812280  0.3700135210973673  0.1496283851919359   T   T   T
  0.8148099779999995  0.4074099959999984  0.0042299999999997   F   F   F
  0.8905850047913033  0.3344980133488858  0.2936258490223083   T   T   T
  0.9633685258063817  0.3704529905953184  0.1488722784088773   T   T   T
  0.9259300229999994  0.4074099959999984  0.0042299999999997   F   F   F
  0.0003345366423650  0.4441101207851172  0.2947503400878024   T   T   T
  0.0741913494149820  0.4811214051379661  0.1483786045791824   T   T   T
  0.0370399990000010  0.5185199980000021  0.0042299999999997   F   F   F
  0.1111556986186467  0.4437406387465293  0.2942193798081678   T   T   T
  0.1849692791116513  0.4809355617418738  0.1486985254679364   T   T   T
  0.1481499969999973  0.5185199980000021  0.0042299999999997   F   F   F
  0.2219019628073123  0.4438218561959255  0.2939248508500422   T   T   T
  0.2960436634344901  0.4810230422843341  0.1488947449594533   T   T   T
  0.2592599990000011  0.5185199980000021  0.0042299999999997   F   F   F
  0.3345076852428343  0.4458842761413890  0.2919645274502136   T   T   T
  0.4075269844487781  0.4814437871697373  0.1484344432754491   T   T   T
  0.3703700009999977  0.5185199980000021  0.0042299999999997   F   F   F
  0.4463538846647800  0.4457655220435972  0.2913771561693036   T   T   T
  0.5191532435587880  0.4818644927773360  0.1486528054551532   T   T   T
  0.4814800019999979  0.5185199980000021  0.0042299999999997   F   F   F
  0.5564685347547828  0.4453880691895714  0.2942068142070953   T   T   T
  0.6301265668439251  0.4819234151651305  0.1490026920965624   T   T   T
  0.5925899739999991  0.5185199980000021  0.0042299999999997   F   F   F
  0.6671793031044513  0.4451722225313902  0.2943546449338078   T   T   T
  0.7410803324501158  0.4814414201105057  0.1492033531712205   T   T   T
  0.7037000059999983  0.5185199980000021  0.0042299999999997   F   F   F
  0.7783091532532695  0.4449776881496269  0.2946030583947014   T   T   T
  0.8521470608881341  0.4814867344040246  0.1494362032395769   T   T   T
  0.8148099779999995  0.5185199980000021  0.0042299999999997   F   F   F
  0.8897206165804880  0.4450920046433239  0.2947573218930135   T   T   T
  0.9632906374970179  0.4816784803792418  0.1500609768262416   T   T   T
  0.9259300229999994  0.5185199980000021  0.0042299999999997   F   F   F
  0.0014095372559829  0.5561713879719624  0.2979764271644115   T   T   T
  0.0740047940989947  0.5925254069705599  0.1484557748214647   T   T   T
  0.0370399990000010  0.6296300289999976  0.0042299999999997   F   F   F
  0.1093400995687495  0.5530754834290429  0.2918546290387266   T   T   T
  0.1852358283677309  0.5928440479904241  0.1491574002988702   T   T   T
  0.1481499969999973  0.6296300289999976  0.0042299999999997   F   F   F
  0.2217079935941262  0.5538205015732424  0.2916117266733366   T   T   T
  0.2960654347405332  0.5924562922724709  0.1484439806424356   T   T   T
  0.2592599990000011  0.6296300289999976  0.0042299999999997   F   F   F
  0.3329638880860361  0.5550847557599016  0.2919751102190350   T   T   T
  0.4073878934644648  0.5925579686582466  0.1489017811394581   T   T   T
  0.3703700009999977  0.6296300289999976  0.0042299999999997   F   F   F
  0.4450665335448985  0.5558525972715895  0.2922038550473882   T   T   T
  0.5189567483293518  0.5927181758852209  0.1489285344299774   T   T   T
  0.4814800019999979  0.6296300289999976  0.0042299999999997   F   F   F
  0.5562762623753962  0.5559528444850269  0.2941902563952513   T   T   T
  0.6300364990477025  0.5929559461135148  0.1496862065025318   T   T   T
  0.5925899739999991  0.6296300289999976  0.0042299999999997   F   F   F
  0.6675063649404979  0.5556610727480056  0.2944899221524100   T   T   T
  0.7410999733877980  0.5926608749996068  0.1491924694808328   T   T   T
  0.7037000059999983  0.6296300289999976  0.0042299999999997   F   F   F
  0.7783872742256744  0.5557290831920966  0.2943465150013300   T   T   T
  0.8520704659736392  0.5925373519110633  0.1491937968819360   T   T   T
  0.8148099779999995  0.6296300289999976  0.0042299999999997   F   F   F
  0.8895124587393388  0.5556895905507648  0.2944866384012657   T   T   T
  0.9633999313247378  0.5924561658765451  0.1501124362416636   T   T   T
  0.9259300229999994  0.6296300289999976  0.0042299999999997   F   F   F
 -0.0000665188732005  0.6669365310920887  0.2950191645284950   T   T   T
  0.0740220161426007  0.7038955864105551  0.1486505388800957   T   T   T
  0.0370399990000010  0.7407400009999989  0.0042299999999997   F   F   F
  0.1094249251260936  0.6671719992649614  0.2925223232436723   T   T   T
  0.1851699697845415  0.7034905760684270  0.1495929370234855   T   T   T
  0.1481499969999973  0.7407400009999989  0.0042299999999997   F   F   F
  0.2227410209990206  0.6667387182871934  0.2957807910311206   T   T   T
  0.2956799327442460  0.7036624914654550  0.1510350471480784   T   T   T
  0.2592599990000011  0.7407400009999989  0.0042299999999997   F   F   F
  0.3335056186095187  0.6656433213188170  0.2919962172352100   T   T   T
  0.4071005048316451  0.7038538659096896  0.1487488472007976   T   T   T
  0.3703700009999977  0.7407400009999989  0.0042299999999997   F   F   F
  0.4440774924509231  0.6669243688866793  0.2921003174860202   T   T   T
  0.5185329487213061  0.7037338217070048  0.1484709949023632   T   T   T
  0.4814800019999979  0.7407400009999989  0.0042299999999997   F   F   F
  0.5541825213086028  0.6662480094268970  0.2922511106662123   T   T   T
  0.6300500931109274  0.7038704745069531  0.1506122359369233   T   T   T
  0.5925899739999991  0.7407400009999989  0.0042299999999997   F   F   F
  0.6677871570038780  0.6660252293004321  0.2952920504917180   T   T   T
  0.7407891961220076  0.7036477115924954  0.1496062207516135   T   T   T
  0.7037000059999983  0.7407400009999989  0.0042299999999997   F   F   F
  0.7787501835441977  0.6666260857381981  0.2941551876591849   T   T   T
  0.8521346958353859  0.7037774822466799  0.1491055359082451   T   T   T
  0.8148099779999995  0.7407400009999989  0.0042299999999997   F   F   F
  0.8892316894621207  0.6666657794533145  0.2943810048711092   T   T   T
  0.9630842105895691  0.7035865091839542  0.1492868350173450   T   T   T
  0.9259300229999994  0.7407400009999989  0.0042299999999997   F   F   F
  0.0000702236554757  0.7778524923873812  0.2942774381536810   T   T   T
  0.0740437537456808  0.8149074872519357  0.1491331307479665   T   T   T
  0.0370399990000010  0.8518499730000002  0.0042299999999997   F   F   F
  0.1109884695697042  0.7781223385399682  0.2942105376792868   T   T   T
  0.1849732819614568  0.8149969688177761  0.1488482415623339   T   T   T
  0.1481499969999973  0.8518499730000002  0.0042299999999997   F   F   F
  0.2216997808852736  0.7788764394357646  0.2920925665395442   T   T   T
  0.2963897564218151  0.8149416898694860  0.1494739476630242   T   T   T
  0.2592599990000011  0.8518499730000002  0.0042299999999997   F   F   F
  0.3336383131403349  0.7791525704091157  0.2953830399545989   T   T   T
  0.4069017596798402  0.8146351038158698  0.1496841749687480   T   T   T
  0.3703700009999977  0.8518499730000002  0.0042299999999997   F   F   F
  0.4438939213601926  0.7778111584131969  0.2941864439531536   T   T   T
  0.5180666033705493  0.8148008671848518  0.1486892000840910   T   T   T
  0.4814800019999979  0.8518499730000002  0.0042299999999997   F   F   F
  0.5542416403779428  0.7780722636247035  0.2916987862237570   T   T   T
  0.6297076252185624  0.8145797202898636  0.1491224539245575   T   T   T
  0.5925899739999991  0.8518499730000002  0.0042299999999997   F   F   F
  0.6658405525827221  0.7761978220681327  0.2945654657315712   T   T   T
  0.7405440943180694  0.8147781260453744  0.1494596938459552   T   T   T
  0.7037000059999983  0.8518499730000002  0.0042299999999997   F   F   F
  0.7793314558554284  0.7780927564790793  0.2924023825567671   T   T   T
  0.8522021476051642  0.8150027246879182  0.1489082809299055   T   T   T
  0.8148099779999995  0.8518499730000002  0.0042299999999997   F   F   F
  0.8892370430012392  0.7777578634772121  0.2945016964608574   T   T   T
  0.9629539922208797  0.8147724128338211  0.1491820208699200   T   T   T
  0.9259300229999994  0.8518499730000002  0.0042299999999997   F   F   F
  0.0000274725999814  0.8888420775784369  0.2943060178333661   T   T   T
  0.0740278103338541  0.9258975225235859  0.1491979685025971   T   T   T
  0.0370399990000010  0.9629600049999993  0.0042299999999997   F   F   F
  0.1110524841836778  0.8889558115255436  0.2943201026536984   T   T   T
  0.1851737378047038  0.9259417913237119  0.1491649029297205   T   T   T
  0.1481499969999973  0.9629600049999993  0.0042299999999997   F   F   F
  0.2221380484424382  0.8892246170501844  0.2944785693160871   T   T   T
  0.2962327360233482  0.9260805562200231  0.1490469648798533   T   T   T
  0.2592599990000011  0.9629600049999993  0.0042299999999997   F   F   F
  0.3333348584387252  0.8898043888308328  0.2939250911666977   T   T   T
  0.4074666329153921  0.9262633681826185  0.1491669157503068   T   T   T
  0.3703700009999977  0.9629600049999993  0.0042299999999997   F   F   F
  0.4440269934946808  0.8890748565059549  0.2943594098451207   T   T   T
  0.5180830388444794  0.9256566216652916  0.1486545561041110   T   T   T
  0.4814800019999979  0.9629600049999993  0.0042299999999997   F   F   F
  0.5545133427036996  0.8882275157229949  0.2941127382537205   T   T   T
  0.6290323747404380  0.9254871066817888  0.1483348623501373   T   T   T
  0.5925899739999991  0.9629600049999993  0.0042299999999997   F   F   F
  0.6660566801772916  0.8899254879054823  0.2926508919007743   T   T   T
  0.7406260359463898  0.9259245761542205  0.1486881080694999   T   T   T
  0.7037000059999983  0.9629600049999993  0.0042299999999997   F   F   F
  0.7793802385760850  0.8902040456139153  0.2933443835327837   T   T   T
  0.8518351669534748  0.9258416887423716  0.1488722346240195   T   T   T
  0.8148099779999995  0.9629600049999993  0.0042299999999997   F   F   F
  0.8892553245866462  0.8889013464535969  0.2942912145331080   T   T   T
  0.9630242902337952  0.9259102411585211  0.1491217016611243   T   T   T
  0.9259300229999994  0.9629600049999993  0.0042299999999997   F   F   F
  0.7026881145198666  0.8514511142953198  0.4280331766207846   T   T   T
  0.1436768358500732  0.6266669533924170  0.4276746439173318   T   T   T
  0.3727604080119389  0.2948538280840665  0.4272494980175558   T   T   T
  0.4416515178092255  0.6594799341907158  0.5084921492326923   T   T   T
  0.3357468680007604  0.5582288316401748  0.5055476937772968   T   T   T
  0.4369920823680115  0.5536391634654135  0.5051612543056784   T   T   T
  0.3739301092695085  0.6256831908874672  0.5073189721280460   T   T   T
  0.3695810664450369  0.5243617420771151  0.5045278263668340   T   T   T
  0.4709393348705336  0.6213428048528774  0.5071007143699817   T   T   T
  0.5450655914884970  0.6555750488793467  0.5011636845197835   T   T   T
  0.3396237387337646  0.6654927600107927  0.5013605853421071   T   T   T
  0.3301690297992463  0.4503300669378207  0.4962341020876860   T   T   T
  0.3762799351483311  0.7358422882552571  0.5106965518760752   T   T   T
  0.3437583797198933  0.7730270100735764  0.5011021633112622   T   T   T
  0.2747866524209416  0.7407582649905143  0.4804991399435177   T   T   T
  0.2363043622510027  0.6701594544598707  0.4684443895988959   T   T   T
  0.2703518248816958  0.6336902222942890  0.4800799279507677   T   T   T
  0.2596220948119426  0.4161014052929163  0.5023868027274776   T   T   T
  0.2231520065903375  0.3462824930517822  0.4924763665069976   T   T   T
  0.2564965377263296  0.3101386144311291  0.4748562587955057   T   T   T
  0.3273731293593218  0.3428789495770785  0.4652269082380450   T   T   T
  0.3629360169702059  0.4134512079638629  0.4768280358642600   T   T   T
  0.5785415093864690  0.6187141948621177  0.5107804152134378   T   T   T
  0.6482592935066922  0.6511540140672213  0.5018879241206937   T   T   T
  0.6851721744834433  0.7201508896120214  0.4815839319118976   T   T   T
  0.6532938025460651  0.7588182856557693  0.4690757872423189   T   T   T
  0.5827068924457098  0.7248529806127738  0.4800356894150490   T   T   T
  0.4299647142042623  0.7604533965441116  0.5249074885065225   T   T   T
  0.3720831261023358  0.8275525731829273  0.5087731564532849   T   T   T
  0.2505445512221309  0.7711213509194833  0.4740799343325020   T   T   T
  0.2433025961818843  0.5790685184940768  0.4727148475809777   T   T   T
  0.2342302322671756  0.4446512825491998  0.5148719585046984   T   T   T
  0.1685068473187697  0.3195637001484314  0.4983912628985036   T   T   T
  0.2267250232224282  0.2554049512621374  0.4693838208232070   T   T   T
  0.4176242205356646  0.4415378359791882  0.4715016468606238   T   T   T
  0.5492982993254429  0.5650139295949278  0.5247062271204855   T   T   T
  0.6743004596574277  0.6226924944994916  0.5096926852220746   T   T   T
  0.7397858471277852  0.7442605374898231  0.4756497616468628   T   T   T
  0.5552041304922295  0.7519673856564539  0.4725353327678391   T   T   T
  0.7033046649319408  0.1857794571557762  0.4208716111023358   T   T   T
 
  0.00000000E+00  0.00000000E+00  0.00000000E+00
  0.00000000E+00  0.00000000E+00  0.00000000E+00
  0.00000000E+00  0.00000000E+00  0.00000000E+00
  0.00000000E+00  0.00000000E+00  0.00000000E+00
  0.00000000E+00  0.00000000E+00  0.00000000E+00
  0.00000000E+00  0.00000000E+00  0.00000000E+00
  0.00000000E+00  0.00000000E+00  0.00000000E+00
  0.00000000E+00  0.00000000E+00  0.00000000E+00
  0.00000000E+00  0.00000000E+00  0.00000000E+00
  0.00000000E+00  0.00000000E+00  0.00000000E+00
  0.00000000E+00  0.00000000E+00  0.00000000E+00
  0.00000000E+00  0.00000000E+00  0.00000000E+00
  0.00000000E+00  0.00000000E+00  0.00000000E+00
  0.00000000E+00  0.00000000E+00  0.00000000E+00
  0.00000000E+00  0.00000000E+00  0.00000000E+00
  0.00000000E+00  0.00000000E+00  0.00000000E+00
  0.00000000E+00  0.00000000E+00  0.00000000E+00
  0.00000000E+00  0.00000000E+00  0.00000000E+00
  0.00000000E+00  0.00000000E+00  0.00000000E+00
  0.00000000E+00  0.00000000E+00  0.00000000E+00
  0.00000000E+00  0.00000000E+00  0.00000000E+00
  0.00000000E+00  0.00000000E+00  0.00000000E+00
  0.00000000E+00  0.00000000E+00  0.00000000E+00
  0.00000000E+00  0.00000000E+00  0.00000000E+00
  0.00000000E+00  0.00000000E+00  0.00000000E+00
  0.00000000E+00  0.00000000E+00  0.00000000E+00
  0.00000000E+00  0.00000000E+00  0.00000000E+00
  0.00000000E+00  0.00000000E+00  0.00000000E+00
  0.00000000E+00  0.00000000E+00  0.00000000E+00
  0.00000000E+00  0.00000000E+00  0.00000000E+00
  0.00000000E+00  0.00000000E+00  0.00000000E+00
  0.00000000E+00  0.00000000E+00  0.00000000E+00
  0.00000000E+00  0.00000000E+00  0.00000000E+00
  0.00000000E+00  0.00000000E+00  0.00000000E+00
  0.00000000E+00  0.00000000E+00  0.00000000E+00
  0.00000000E+00  0.00000000E+00  0.00000000E+00
  0.00000000E+00  0.00000000E+00  0.00000000E+00
  0.00000000E+00  0.00000000E+00  0.00000000E+00
  0.00000000E+00  0.00000000E+00  0.00000000E+00
  0.00000000E+00  0.00000000E+00  0.00000000E+00
  0.00000000E+00  0.00000000E+00  0.00000000E+00
  0.00000000E+00  0.00000000E+00  0.00000000E+00
  0.00000000E+00  0.00000000E+00  0.00000000E+00
  0.00000000E+00  0.00000000E+00  0.00000000E+00
  0.00000000E+00  0.00000000E+00  0.00000000E+00
  0.00000000E+00  0.00000000E+00  0.00000000E+00
  0.00000000E+00  0.00000000E+00  0.00000000E+00
  0.00000000E+00  0.00000000E+00  0.00000000E+00
  0.00000000E+00  0.00000000E+00  0.00000000E+00
  0.00000000E+00  0.00000000E+00  0.00000000E+00
  0.00000000E+00  0.00000000E+00  0.00000000E+00
  0.00000000E+00  0.00000000E+00  0.00000000E+00
  0.00000000E+00  0.00000000E+00  0.00000000E+00
  0.00000000E+00  0.00000000E+00  0.00000000E+00
  0.00000000E+00  0.00000000E+00  0.00000000E+00
  0.00000000E+00  0.00000000E+00  0.00000000E+00
  0.00000000E+00  0.00000000E+00  0.00000000E+00
  0.00000000E+00  0.00000000E+00  0.00000000E+00
  0.00000000E+00  0.00000000E+00  0.00000000E+00
  0.00000000E+00  0.00000000E+00  0.00000000E+00
  0.00000000E+00  0.00000000E+00  0.00000000E+00
  0.00000000E+00  0.00000000E+00  0.00000000E+00
  0.00000000E+00  0.00000000E+00  0.00000000E+00
  0.00000000E+00  0.00000000E+00  0.00000000E+00
  0.00000000E+00  0.00000000E+00  0.00000000E+00
  0.00000000E+00  0.00000000E+00  0.00000000E+00
  0.00000000E+00  0.00000000E+00  0.00000000E+00
  0.00000000E+00  0.00000000E+00  0.00000000E+00
  0.00000000E+00  0.00000000E+00  0.00000000E+00
  0.00000000E+00  0.00000000E+00  0.00000000E+00
  0.00000000E+00  0.00000000E+00  0.00000000E+00
  0.00000000E+00  0.00000000E+00  0.00000000E+00
  0.00000000E+00  0.00000000E+00  0.00000000E+00
  0.00000000E+00  0.00000000E+00  0.00000000E+00
  0.00000000E+00  0.00000000E+00  0.00000000E+00
  0.00000000E+00  0.00000000E+00  0.00000000E+00
  0.00000000E+00  0.00000000E+00  0.00000000E+00
  0.00000000E+00  0.00000000E+00  0.00000000E+00
  0.00000000E+00  0.00000000E+00  0.00000000E+00
  0.00000000E+00  0.00000000E+00  0.00000000E+00
  0.00000000E+00  0.00000000E+00  0.00000000E+00
  0.00000000E+00  0.00000000E+00  0.00000000E+00
  0.00000000E+00  0.00000000E+00  0.00000000E+00
  0.00000000E+00  0.00000000E+00  0.00000000E+00
  0.00000000E+00  0.00000000E+00  0.00000000E+00
  0.00000000E+00  0.00000000E+00  0.00000000E+00
  0.00000000E+00  0.00000000E+00  0.00000000E+00
  0.00000000E+00  0.00000000E+00  0.00000000E+00
  0.00000000E+00  0.00000000E+00  0.00000000E+00
  0.00000000E+00  0.00000000E+00  0.00000000E+00
  0.00000000E+00  0.00000000E+00  0.00000000E+00
  0.00000000E+00  0.00000000E+00  0.00000000E+00
  0.00000000E+00  0.00000000E+00  0.00000000E+00
  0.00000000E+00  0.00000000E+00  0.00000000E+00
  0.00000000E+00  0.00000000E+00  0.00000000E+00
  0.00000000E+00  0.00000000E+00  0.00000000E+00
  0.00000000E+00  0.00000000E+00  0.00000000E+00
  0.00000000E+00  0.00000000E+00  0.00000000E+00
  0.00000000E+00  0.00000000E+00  0.00000000E+00
  0.00000000E+00  0.00000000E+00  0.00000000E+00
  0.00000000E+00  0.00000000E+00  0.00000000E+00
  0.00000000E+00  0.00000000E+00  0.00000000E+00
  0.00000000E+00  0.00000000E+00  0.00000000E+00
  0.00000000E+00  0.00000000E+00  0.00000000E+00
  0.00000000E+00  0.00000000E+00  0.00000000E+00
  0.00000000E+00  0.00000000E+00  0.00000000E+00
  0.00000000E+00  0.00000000E+00  0.00000000E+00
  0.00000000E+00  0.00000000E+00  0.00000000E+00
  0.00000000E+00  0.00000000E+00  0.00000000E+00
  0.00000000E+00  0.00000000E+00  0.00000000E+00
  0.00000000E+00  0.00000000E+00  0.00000000E+00
  0.00000000E+00  0.00000000E+00  0.00000000E+00
  0.00000000E+00  0.00000000E+00  0.00000000E+00
  0.00000000E+00  0.00000000E+00  0.00000000E+00
  0.00000000E+00  0.00000000E+00  0.00000000E+00
  0.00000000E+00  0.00000000E+00  0.00000000E+00
  0.00000000E+00  0.00000000E+00  0.00000000E+00
  0.00000000E+00  0.00000000E+00  0.00000000E+00
  0.00000000E+00  0.00000000E+00  0.00000000E+00
  0.00000000E+00  0.00000000E+00  0.00000000E+00
  0.00000000E+00  0.00000000E+00  0.00000000E+00
  0.00000000E+00  0.00000000E+00  0.00000000E+00
  0.00000000E+00  0.00000000E+00  0.00000000E+00
  0.00000000E+00  0.00000000E+00  0.00000000E+00
  0.00000000E+00  0.00000000E+00  0.00000000E+00
  0.00000000E+00  0.00000000E+00  0.00000000E+00
  0.00000000E+00  0.00000000E+00  0.00000000E+00
  0.00000000E+00  0.00000000E+00  0.00000000E+00
  0.00000000E+00  0.00000000E+00  0.00000000E+00
  0.00000000E+00  0.00000000E+00  0.00000000E+00
  0.00000000E+00  0.00000000E+00  0.00000000E+00
  0.00000000E+00  0.00000000E+00  0.00000000E+00
  0.00000000E+00  0.00000000E+00  0.00000000E+00
  0.00000000E+00  0.00000000E+00  0.00000000E+00
  0.00000000E+00  0.00000000E+00  0.00000000E+00
  0.00000000E+00  0.00000000E+00  0.00000000E+00
  0.00000000E+00  0.00000000E+00  0.00000000E+00
  0.00000000E+00  0.00000000E+00  0.00000000E+00
  0.00000000E+00  0.00000000E+00  0.00000000E+00
  0.00000000E+00  0.00000000E+00  0.00000000E+00
  0.00000000E+00  0.00000000E+00  0.00000000E+00
  0.00000000E+00  0.00000000E+00  0.00000000E+00
  0.00000000E+00  0.00000000E+00  0.00000000E+00
  0.00000000E+00  0.00000000E+00  0.00000000E+00
  0.00000000E+00  0.00000000E+00  0.00000000E+00
  0.00000000E+00  0.00000000E+00  0.00000000E+00
  0.00000000E+00  0.00000000E+00  0.00000000E+00
  0.00000000E+00  0.00000000E+00  0.00000000E+00
  0.00000000E+00  0.00000000E+00  0.00000000E+00
  0.00000000E+00  0.00000000E+00  0.00000000E+00
  0.00000000E+00  0.00000000E+00  0.00000000E+00
  0.00000000E+00  0.00000000E+00  0.00000000E+00
  0.00000000E+00  0.00000000E+00  0.00000000E+00
  0.00000000E+00  0.00000000E+00  0.00000000E+00
  0.00000000E+00  0.00000000E+00  0.00000000E+00
  0.00000000E+00  0.00000000E+00  0.00000000E+00
  0.00000000E+00  0.00000000E+00  0.00000000E+00
  0.00000000E+00  0.00000000E+00  0.00000000E+00
  0.00000000E+00  0.00000000E+00  0.00000000E+00
  0.00000000E+00  0.00000000E+00  0.00000000E+00
  0.00000000E+00  0.00000000E+00  0.00000000E+00
  0.00000000E+00  0.00000000E+00  0.00000000E+00
  0.00000000E+00  0.00000000E+00  0.00000000E+00
  0.00000000E+00  0.00000000E+00  0.00000000E+00
  0.00000000E+00  0.00000000E+00  0.00000000E+00
  0.00000000E+00  0.00000000E+00  0.00000000E+00
  0.00000000E+00  0.00000000E+00  0.00000000E+00
  0.00000000E+00  0.00000000E+00  0.00000000E+00
  0.00000000E+00  0.00000000E+00  0.00000000E+00
  0.00000000E+00  0.00000000E+00  0.00000000E+00
  0.00000000E+00  0.00000000E+00  0.00000000E+00
  0.00000000E+00  0.00000000E+00  0.00000000E+00
  0.00000000E+00  0.00000000E+00  0.00000000E+00
  0.00000000E+00  0.00000000E+00  0.00000000E+00
  0.00000000E+00  0.00000000E+00  0.00000000E+00
  0.00000000E+00  0.00000000E+00  0.00000000E+00
  0.00000000E+00  0.00000000E+00  0.00000000E+00
  0.00000000E+00  0.00000000E+00  0.00000000E+00
  0.00000000E+00  0.00000000E+00  0.00000000E+00
  0.00000000E+00  0.00000000E+00  0.00000000E+00
  0.00000000E+00  0.00000000E+00  0.00000000E+00
  0.00000000E+00  0.00000000E+00  0.00000000E+00
  0.00000000E+00  0.00000000E+00  0.00000000E+00
  0.00000000E+00  0.00000000E+00  0.00000000E+00
  0.00000000E+00  0.00000000E+00  0.00000000E+00
  0.00000000E+00  0.00000000E+00  0.00000000E+00
  0.00000000E+00  0.00000000E+00  0.00000000E+00
  0.00000000E+00  0.00000000E+00  0.00000000E+00
  0.00000000E+00  0.00000000E+00  0.00000000E+00
  0.00000000E+00  0.00000000E+00  0.00000000E+00
  0.00000000E+00  0.00000000E+00  0.00000000E+00
  0.00000000E+00  0.00000000E+00  0.00000000E+00
  0.00000000E+00  0.00000000E+00  0.00000000E+00
  0.00000000E+00  0.00000000E+00  0.00000000E+00
  0.00000000E+00  0.00000000E+00  0.00000000E+00
  0.00000000E+00  0.00000000E+00  0.00000000E+00
  0.00000000E+00  0.00000000E+00  0.00000000E+00
  0.00000000E+00  0.00000000E+00  0.00000000E+00
  0.00000000E+00  0.00000000E+00  0.00000000E+00
  0.00000000E+00  0.00000000E+00  0.00000000E+00
  0.00000000E+00  0.00000000E+00  0.00000000E+00
  0.00000000E+00  0.00000000E+00  0.00000000E+00
  0.00000000E+00  0.00000000E+00  0.00000000E+00
  0.00000000E+00  0.00000000E+00  0.00000000E+00
  0.00000000E+00  0.00000000E+00  0.00000000E+00
  0.00000000E+00  0.00000000E+00  0.00000000E+00
  0.00000000E+00  0.00000000E+00  0.00000000E+00
  0.00000000E+00  0.00000000E+00  0.00000000E+00
  0.00000000E+00  0.00000000E+00  0.00000000E+00
  0.00000000E+00  0.00000000E+00  0.00000000E+00
  0.00000000E+00  0.00000000E+00  0.00000000E+00
  0.00000000E+00  0.00000000E+00  0.00000000E+00
  0.00000000E+00  0.00000000E+00  0.00000000E+00
  0.00000000E+00  0.00000000E+00  0.00000000E+00
  0.00000000E+00  0.00000000E+00  0.00000000E+00
  0.00000000E+00  0.00000000E+00  0.00000000E+00
  0.00000000E+00  0.00000000E+00  0.00000000E+00
  0.00000000E+00  0.00000000E+00  0.00000000E+00
  0.00000000E+00  0.00000000E+00  0.00000000E+00
  0.00000000E+00  0.00000000E+00  0.00000000E+00
  0.00000000E+00  0.00000000E+00  0.00000000E+00
  0.00000000E+00  0.00000000E+00  0.00000000E+00
  0.00000000E+00  0.00000000E+00  0.00000000E+00
  0.00000000E+00  0.00000000E+00  0.00000000E+00
  0.00000000E+00  0.00000000E+00  0.00000000E+00
  0.00000000E+00  0.00000000E+00  0.00000000E+00
  0.00000000E+00  0.00000000E+00  0.00000000E+00
  0.00000000E+00  0.00000000E+00  0.00000000E+00
  0.00000000E+00  0.00000000E+00  0.00000000E+00
  0.00000000E+00  0.00000000E+00  0.00000000E+00
  0.00000000E+00  0.00000000E+00  0.00000000E+00
  0.00000000E+00  0.00000000E+00  0.00000000E+00
  0.00000000E+00  0.00000000E+00  0.00000000E+00
  0.00000000E+00  0.00000000E+00  0.00000000E+00
  0.00000000E+00  0.00000000E+00  0.00000000E+00
  0.00000000E+00  0.00000000E+00  0.00000000E+00
  0.00000000E+00  0.00000000E+00  0.00000000E+00
  0.00000000E+00  0.00000000E+00  0.00000000E+00
  0.00000000E+00  0.00000000E+00  0.00000000E+00
  0.00000000E+00  0.00000000E+00  0.00000000E+00
  0.00000000E+00  0.00000000E+00  0.00000000E+00
  0.00000000E+00  0.00000000E+00  0.00000000E+00
  0.00000000E+00  0.00000000E+00  0.00000000E+00
  0.00000000E+00  0.00000000E+00  0.00000000E+00
  0.00000000E+00  0.00000000E+00  0.00000000E+00
  0.00000000E+00  0.00000000E+00  0.00000000E+00
  0.00000000E+00  0.00000000E+00  0.00000000E+00
  0.00000000E+00  0.00000000E+00  0.00000000E+00
  0.00000000E+00  0.00000000E+00  0.00000000E+00
  0.00000000E+00  0.00000000E+00  0.00000000E+00
  0.00000000E+00  0.00000000E+00  0.00000000E+00
  0.00000000E+00  0.00000000E+00  0.00000000E+00
  0.00000000E+00  0.00000000E+00  0.00000000E+00
  0.00000000E+00  0.00000000E+00  0.00000000E+00
  0.00000000E+00  0.00000000E+00  0.00000000E+00
  0.00000000E+00  0.00000000E+00  0.00000000E+00
  0.00000000E+00  0.00000000E+00  0.00000000E+00
  0.00000000E+00  0.00000000E+00  0.00000000E+00
  0.00000000E+00  0.00000000E+00  0.00000000E+00
  0.00000000E+00  0.00000000E+00  0.00000000E+00
  0.00000000E+00  0.00000000E+00  0.00000000E+00
  0.00000000E+00  0.00000000E+00  0.00000000E+00
  0.00000000E+00  0.00000000E+00  0.00000000E+00
  0.00000000E+00  0.00000000E+00  0.00000000E+00
  0.00000000E+00  0.00000000E+00  0.00000000E+00
  0.00000000E+00  0.00000000E+00  0.00000000E+00
  0.00000000E+00  0.00000000E+00  0.00000000E+00
  0.00000000E+00  0.00000000E+00  0.00000000E+00
  0.00000000E+00  0.00000000E+00  0.00000000E+00
  0.00000000E+00  0.00000000E+00  0.00000000E+00
  0.00000000E+00  0.00000000E+00  0.00000000E+00
  0.00000000E+00  0.00000000E+00  0.00000000E+00
  0.00000000E+00  0.00000000E+00  0.00000000E+00
  0.00000000E+00  0.00000000E+00  0.00000000E+00
  0.00000000E+00  0.00000000E+00  0.00000000E+00
  0.00000000E+00  0.00000000E+00  0.00000000E+00
  0.00000000E+00  0.00000000E+00  0.00000000E+00
  0.00000000E+00  0.00000000E+00  0.00000000E+00
  0.00000000E+00  0.00000000E+00  0.00000000E+00
  0.00000000E+00  0.00000000E+00  0.00000000E+00
  0.00000000E+00  0.00000000E+00  0.00000000E+00
  0.00000000E+00  0.00000000E+00  0.00000000E+00
  0.00000000E+00  0.00000000E+00  0.00000000E+00
