# Supplementary material for: Topology selectivity of a conformationally flexible precursor through selenium doping
Source: Nat Commun. 2024 Apr 15;15:3235. doi: 10.1038/s41467-024-47614-9 (PMC11018763; doi:10.1038/s41467-024-47614-9)
Supplement: Supplementary file 4 — Source Data [file 41467_2024_47614_MOESM4_ESM.zip › Source Data/Supplementary Figure 8/CONTCAR_TS]

Cu   N    C    H    Se                  
   1.00000000000000     
    23.0037994384999998    0.0000000000000000    0.0000000000000000
   -11.5018997192000008   19.9218746973000016    0.0000000000000000
     0.0000000000000000    0.0000000000000000   14.1738996505999992
   Cu   N    C    H    Se
   246     3    21    12     1
Selective dynamics
Direct
 -0.0001607251618444  0.9997413449103864  0.2942800329083419   T   T   T
  0.0740424255031831  0.0368981350860302  0.1491340199204937   T   T   T
  0.0370399990000010  0.0740699990000024  0.0042299999999997   F   F   F
  0.1106343268873622  0.9995282418303580  0.2944110230653022   T   T   T
  0.1850644091421954  0.0367630413239562  0.1491617306065444   T   T   T
  0.1481499969999973  0.0740699990000024  0.0042299999999997   F   F   F
  0.2215755672530368  0.9994456067240751  0.2943034274578313   T   T   T
  0.2961684163517850  0.0368474017219829  0.1489591682500988   T   T   T
  0.2592599990000011  0.0740699990000024  0.0042299999999997   F   F   F
  0.3330244055424331 -0.0000527581422880  0.2943162102564750   T   T   T
  0.4075510002900751  0.0375755273618643  0.1494348452383321   T   T   T
  0.3703700009999977  0.0740699990000024  0.0042299999999997   F   F   F
  0.4444448164359568  0.0002466671062318  0.2943493101394717   T   T   T
  0.5183715241523641  0.0370683097789975  0.1489357858484533   T   T   T
  0.4814800019999979  0.0740699990000024  0.0042299999999997   F   F   F
  0.5555033447816120  0.0001203723719357  0.2943495554176817   T   T   T
  0.6295014773051545  0.0371325881603669  0.1493211557489516   T   T   T
  0.5925899740000062  0.0740699990000024  0.0042299999999997   F   F   F
  0.6661952470216307  0.0001242291604699  0.2948036767841259   T   T   T
  0.7405783478130441  0.0366347728755012  0.1499461071675735   T   T   T
  0.7037000059999983  0.0740699990000024  0.0042299999999997   F   F   F
  0.7770702138462126  0.9989039412381985  0.2975982218714660   T   T   T
  0.8513289852078944  0.0365765423314752  0.1499996394736007   T   T   T
  0.8148099779999995  0.0740699990000024  0.0042299999999997   F   F   F
  0.8890828286457199 -0.0000012573835113  0.2949020576239987   T   T   T
  0.9627342957969157  0.0368260052868297  0.1492891595247776   T   T   T
  0.9259300230000065  0.0740699990000024  0.0042299999999997   F   F   F
  0.9993917059483158  0.1106718886663794  0.2944362433974648   T   T   T
  0.0738498353058086  0.1477603186774435  0.1490455946827814   T   T   T
  0.0370399990000010  0.1851900070000028  0.0042299999999997   F   F   F
  0.1102323830758113  0.1104365069039232  0.2944990405587390   T   T   T
  0.1850028648710655  0.1477061831101885  0.1488433509058606   T   T   T
  0.1481499969999973  0.1851900070000028  0.0042299999999997   F   F   F
  0.2207780968083499  0.1100063049349215  0.2943531238950101   T   T   T
  0.2958186916107807  0.1476469296913135  0.1482030676713335   T   T   T
  0.2592599990000011  0.1851900070000028  0.0042299999999997   F   F   F
  0.3312968723822673  0.1096342266259987  0.2939196336584466   T   T   T
  0.4077266874846170  0.1491910538495114  0.1508550375117320   T   T   T
  0.3703700009999977  0.1851900070000028  0.0042299999999997   F   F   F
  0.4435223948992594  0.1102114975014424  0.2946138294269880   T   T   T
  0.5186991333383774  0.1491543950341391  0.1504154875109404   T   T   T
  0.4814800019999979  0.1851900070000028  0.0042299999999997   F   F   F
  0.5557924273574618  0.1106308387169121  0.2936185410215566   T   T   T
  0.6295354491785368  0.1482325526552310  0.1491053326579377   T   T   T
  0.5925899739999991  0.1851900070000028  0.0042299999999997   F   F   F
  0.6667608814018001  0.1109305626684133  0.2944254542451732   T   T   T
  0.7405148568049738  0.1480549905472225  0.1493337208375789   T   T   T
  0.7037000059999983  0.1851900070000028  0.0042299999999997   F   F   F
  0.7776243014092911  0.1106240514140125  0.2944072561594693   T   T   T
  0.8515077624615942  0.1478430607779092  0.1493283935256575   T   T   T
  0.8148099780000067  0.1851900070000028  0.0042299999999997   F   F   F
  0.8883551776240707  0.1105515520369376  0.2944391307749061   T   T   T
  0.9626625154135955  0.1478503638704776  0.1492553302385293   T   T   T
  0.9259300230000065  0.1851900070000028  0.0042299999999997   F   F   F
  0.9992572952733533  0.2215391964435995  0.2944363969522794   T   T   T
  0.0737317363650514  0.2588798529661963  0.1490920067272603   T   T   T
  0.0370399990000010  0.2962999940000017  0.0042299999999997   F   F   F
  0.1094995899192296  0.2210580890171883  0.2939045591182149   T   T   T
  0.1848528378817684  0.2592690344907062  0.1495451799537025   T   T   T
  0.1481499969999973  0.2962999940000017  0.0042299999999997   F   F   F
  0.2201430378659727  0.2203115548709793  0.2917798067040345   T   T   T
  0.2960415599100281  0.2596099498647743  0.1489822573487525   T   T   T
  0.2592599990000011  0.2962999940000017  0.0042299999999997   F   F   F
  0.3305160235828595  0.2195309500297239  0.2910858772174712   T   T   T
  0.4075847374136082  0.2591002708568573  0.1494019996978201   T   T   T
  0.3703700009999977  0.2962999940000017  0.0042299999999997   F   F   F
  0.4394077903138108  0.2211239562079938  0.3014982071591911   T   T   T
  0.5181645800108458  0.2595626652742203  0.1519891957247357   T   T   T
  0.4814800019999979  0.2962999940000017  0.0042299999999997   F   F   F
  0.5562682285320139  0.2210737272404949  0.2989759083880877   T   T   T
  0.6288285840700240  0.2592043956883318  0.1503794652244273   T   T   T
  0.5925899739999991  0.2962999940000017  0.0042299999999997   F   F   F
  0.6672542036093307  0.2220329288572419  0.2936686854828671   T   T   T
  0.7408434585753151  0.2593719690011057  0.1491885670200778   T   T   T
  0.7037000059999983  0.2962999940000017  0.0042299999999997   F   F   F
  0.7778596290373543  0.2220372819650079  0.2942420143125454   T   T   T
  0.8518378135279773  0.2590549797360873  0.1492644402781527   T   T   T
  0.8148099779999995  0.2962999940000017  0.0042299999999997   F   F   F
  0.8885033731065184  0.2217563436811498  0.2943606110696578   T   T   T
  0.9627773328827328  0.2589120670995054  0.1491448594865425   T   T   T
  0.9259300229999994  0.2962999940000017  0.0042299999999997   F   F   F
  0.9995163890331565  0.3326806910385653  0.2944233595577725   T   T   T
  0.0737423524971272  0.3698494567018045  0.1489937265136722   T   T   T
  0.0370399990000010  0.4074099959999984  0.0042299999999997   F   F   F
  0.1099320322429134  0.3324077701878256  0.2942293379318504   T   T   T
  0.1850500740303304  0.3699228488008799  0.1497889541487047   T   T   T
  0.1481499969999973  0.4074099959999984  0.0042299999999997   F   F   F
  0.2203265267772938  0.3321042641978806  0.2957645704606260   T   T   T
  0.2961641447932628  0.3698399133405210  0.1513389848070604   T   T   T
  0.2592599990000011  0.4074099959999984  0.0042299999999997   F   F   F
  0.3332399960785972  0.3336629581345070  0.2959556402541067   T   T   T
  0.4071989765582929  0.3701990936343944  0.1491335883021248   T   T   T
  0.3703700009999977  0.4074099959999984  0.0042299999999997   F   F   F
  0.4463045560630362  0.3353702299147948  0.2911534944828874   T   T   T
  0.5193818373014607  0.3707130036589218  0.1487714670231146   T   T   T
  0.4814800019999979  0.4074099959999984  0.0042299999999997   F   F   F
  0.5588355926180435  0.3387348758723024  0.2968180386027969   T   T   T
  0.6296030042326273  0.3704523598229895  0.1495891983565792   T   T   T
  0.5925899739999991  0.4074099959999984  0.0042299999999997   F   F   F
  0.6684559524784924  0.3344484283025692  0.2945501859218291   T   T   T
  0.7407267913857207  0.3703683609534713  0.1495164509741332   T   T   T
  0.7037000059999983  0.4074099959999984  0.0042299999999997   F   F   F
  0.7782547566703283  0.3334647942573171  0.2943292255369301   T   T   T
  0.8519879780013371  0.3704110570626488  0.1492275897487629   T   T   T
  0.8148099779999995  0.4074099959999984  0.0042299999999997   F   F   F
  0.8888221384952132  0.3330194846328966  0.2942992634366534   T   T   T
  0.9628696887871097  0.3701835222019458  0.1492112006703156   T   T   T
  0.9259300229999994  0.4074099959999984  0.0042299999999997   F   F   F
  0.9997004825220781  0.4434962775433565  0.2948280596168654   T   T   T
  0.0739146182455730  0.4808560042157783  0.1483081495364597   T   T   T
  0.0370399990000010  0.5185199980000021  0.0042299999999997   F   F   F
  0.1107181308121936  0.4433429121616511  0.2942756049773131   T   T   T
  0.1847679278254874  0.4808484060310728  0.1487818769539077   T   T   T
  0.1481499969999973  0.5185199980000021  0.0042299999999997   F   F   F
  0.2216875862146530  0.4437154804326597  0.2939552855236455   T   T   T
  0.2959248885794141  0.4810427416687089  0.1488490957425156   T   T   T
  0.2592599990000011  0.5185199980000021  0.0042299999999997   F   F   F
  0.3342962374437126  0.4458059804661302  0.2918766450028131   T   T   T
  0.4074010351592290  0.4814338728109203  0.1483241347197334   T   T   T
  0.3703700009999977  0.5185199980000021  0.0042299999999997   F   F   F
  0.4462582819036069  0.4462433581782331  0.2915530027486467   T   T   T
  0.5189978292765329  0.4820359934585022  0.1484406828612962   T   T   T
  0.4814800019999979  0.5185199980000021  0.0042299999999997   F   F   F
  0.5570074057842584  0.4471719248828691  0.2932773454721009   T   T   T
  0.6302512509201229  0.4819235762049667  0.1488408505850967   T   T   T
  0.5925899739999991  0.5185199980000021  0.0042299999999997   F   F   F
  0.6689075056797464  0.4467272179096286  0.2933770107766840   T   T   T
  0.7416138244275016  0.4819072758717259  0.1488460083078169   T   T   T
  0.7037000059999983  0.5185199980000021  0.0042299999999997   F   F   F
  0.7787426405021539  0.4449621531163450  0.2942704857688594   T   T   T
  0.8523451702335605  0.4815483186619282  0.1492768177184927   T   T   T
  0.8148099779999995  0.5185199980000021  0.0042299999999997   F   F   F
  0.8895296744096253  0.4446786361152142  0.2944347033475391   T   T   T
  0.9634960658837983  0.4818310064585850  0.1500762999242496   T   T   T
  0.9259300229999994  0.5185199980000021  0.0042299999999997   F   F   F
  0.0013645870205917  0.5559450770751764  0.2982207940134670   T   T   T
  0.0740863762834766  0.5925433743290843  0.1485240424709716   T   T   T
  0.0370399990000010  0.6296300289999976  0.0042299999999997   F   F   F
  0.1090073221494878  0.5526238510889245  0.2917341423350167   T   T   T
  0.1851530926107089  0.5927365015019392  0.1491980312440852   T   T   T
  0.1481499969999973  0.6296300289999976  0.0042299999999997   F   F   F
  0.2214854971069221  0.5535960249605498  0.2916353179692631   T   T   T
  0.2960112568892809  0.5924652682276758  0.1485048188009035   T   T   T
  0.2592599990000011  0.6296300289999976  0.0042299999999997   F   F   F
  0.3328520820892776  0.5549760899111176  0.2921003180826565   T   T   T
  0.4073431126074604  0.5926640782017500  0.1489030003255374   T   T   T
  0.3703700009999977  0.6296300289999976  0.0042299999999997   F   F   F
  0.4449340399080597  0.5559694556955519  0.2920256254547806   T   T   T
  0.5189260650239887  0.5929381170581922  0.1488614043823242   T   T   T
  0.4814800019999979  0.6296300289999976  0.0042299999999997   F   F   F
  0.5562925621833452  0.5565227856075149  0.2941603046526279   T   T   T
  0.6300106810274382  0.5929133988756483  0.1498467378936168   T   T   T
  0.5925899739999991  0.6296300289999976  0.0042299999999997   F   F   F
  0.6679876661957378  0.5563825005471880  0.2945786358467252   T   T   T
  0.7411469197677600  0.5927198135464599  0.1492668907613747   T   T   T
  0.7037000059999983  0.6296300289999976  0.0042299999999997   F   F   F
  0.7790705019252203  0.5563208215002169  0.2944486033101075   T   T   T
  0.8523916957162619  0.5928078863872922  0.1491839057358617   T   T   T
  0.8148099779999995  0.6296300289999976  0.0042299999999997   F   F   F
  0.8897148209471115  0.5556879136854570  0.2943469176013712   T   T   T
  0.9635683271929898  0.5925639771932626  0.1500648895435978   T   T   T
  0.9259300229999994  0.6296300289999976  0.0042299999999997   F   F   F
  0.0000909681711957  0.6669617545979227  0.2949754962465705   T   T   T
  0.0741240252772394  0.7038790008670613  0.1487183082857925   T   T   T
  0.0370399990000010  0.7407400009999989  0.0042299999999997   F   F   F
  0.1094440993806258  0.6669369275336074  0.2926705167467158   T   T   T
  0.1852265223192696  0.7034432347309398  0.1496072037687155   T   T   T
  0.1481499969999973  0.7407400009999989  0.0042299999999997   F   F   F
  0.2228250342490812  0.6666053590204719  0.2957651183844752   T   T   T
  0.2957944339880441  0.7037488565088372  0.1511447603183344   T   T   T
  0.2592599990000011  0.7407400009999989  0.0042299999999997   F   F   F
  0.3336113960526585  0.6656338576576243  0.2920657655854941   T   T   T
  0.4071563407554918  0.7039792162456006  0.1489172435484982   T   T   T
  0.3703700009999977  0.7407400009999989  0.0042299999999997   F   F   F
  0.4441406151853151  0.6671332756350451  0.2922919096057328   T   T   T
  0.5185173994987041  0.7039858876597411  0.1485105410336752   T   T   T
  0.4814800019999979  0.7407400009999989  0.0042299999999997   F   F   F
  0.5541179669852111  0.6665839154094059  0.2922369272093350   T   T   T
  0.6300296654870549  0.7039499296020533  0.1506389096769474   T   T   T
  0.5925899739999991  0.7407400009999989  0.0042299999999997   F   F   F
  0.6679281990848827  0.6664003069399159  0.2954182549378539   T   T   T
  0.7408103773660548  0.7036939039934569  0.1495241380749065   T   T   T
  0.7037000059999983  0.7407400009999989  0.0042299999999997   F   F   F
  0.7790690983883863  0.6669417996324521  0.2939841322368944   T   T   T
  0.8522220433268245  0.7038198491133095  0.1490446287697461   T   T   T
  0.8148099779999995  0.7407400009999989  0.0042299999999997   F   F   F
  0.8895480171194167  0.6669091131334214  0.2944321466464635   T   T   T
  0.9632631886206793  0.7037191193018769  0.1492533166496651   T   T   T
  0.9259300229999994  0.7407400009999989  0.0042299999999997   F   F   F
  0.0002118822137972  0.7779536598138338  0.2943340399312337   T   T   T
  0.0740543601081264  0.8148563856935457  0.1491092389470609   T   T   T
  0.0370399990000010  0.8518499730000002  0.0042299999999997   F   F   F
  0.1110536070795815  0.7780476043127549  0.2942477051080556   T   T   T
  0.1849957936818416  0.8148994161171227  0.1488084456574195   T   T   T
  0.1481499969999973  0.8518499730000002  0.0042299999999997   F   F   F
  0.2218448369877596  0.7788309715927342  0.2921162466485137   T   T   T
  0.2963834182269407  0.8148358864554244  0.1495651142339974   T   T   T
  0.2592599990000011  0.8518499730000002  0.0042299999999997   F   F   F
  0.3339094205912919  0.7793197790140522  0.2956696362926030   T   T   T
  0.4070824198265750  0.8148434277255083  0.1498029634891145   T   T   T
  0.3703700009999977  0.8518499730000002  0.0042299999999997   F   F   F
  0.4441506917784597  0.7780849957067458  0.2942584500837050   T   T   T
  0.5181904883213880  0.8150857337715876  0.1487544259507748   T   T   T
  0.4814800019999979  0.8518499730000002  0.0042299999999997   F   F   F
  0.5543840679898165  0.7785404734573721  0.2917434433094718   T   T   T
  0.6297646248579261  0.8148688272734659  0.1492078501637720   T   T   T
  0.5925899739999991  0.8518499730000002  0.0042299999999997   F   F   F
  0.6658078580056309  0.7765534324766105  0.2944150338858429   T   T   T
  0.7405919750393611  0.8148483886548959  0.1494881609819614   T   T   T
  0.7037000059999983  0.8518499730000002  0.0042299999999997   F   F   F
  0.7794904645419785  0.7784233393500126  0.2921206887018803   T   T   T
  0.8523168324708992  0.8150623451762853  0.1488630847970641   T   T   T
  0.8148099779999995  0.8518499730000002  0.0042299999999997   F   F   F
  0.8894802243989234  0.7779514244558821  0.2944924359308617   T   T   T
  0.9631314255705350  0.8148611289747371  0.1492336106364126   T   T   T
  0.9259300229999994  0.8518499730000002  0.0042299999999997   F   F   F
  0.0000421215872273  0.8887652484555125  0.2944245806605141   T   T   T
  0.0741567288818985  0.9259152194814583  0.1491693455112760   T   T   T
  0.0370399990000010  0.9629600049999993  0.0042299999999997   F   F   F
  0.1110207727942356  0.8888045017623595  0.2944417515077723   T   T   T
  0.1850751016171825  0.9257423130845598  0.1491378766743353   T   T   T
  0.1481499969999973  0.9629600049999993  0.0042299999999997   F   F   F
  0.2221892598977188  0.8890861201202318  0.2943863279435202   T   T   T
  0.2963063169938047  0.9260292392928912  0.1489760176118437   T   T   T
  0.2592599990000011  0.9629600049999993  0.0042299999999997   F   F   F
  0.3334930642721333  0.8898208385922703  0.2940021084688051   T   T   T
  0.4073347274874159  0.9261762886820072  0.1491482299345420   T   T   T
  0.3703700009999977  0.9629600049999993  0.0042299999999997   F   F   F
  0.4446317049344053  0.8896940043903420  0.2944346416265419   T   T   T
  0.5182967367684411  0.9260312789245094  0.1491025781145441   T   T   T
  0.4814800019999979  0.9629600049999993  0.0042299999999997   F   F   F
  0.5549694719060051  0.8890400438493528  0.2943963655170089   T   T   T
  0.6292399199051044  0.9260405073711443  0.1486093297298475   T   T   T
  0.5925899739999991  0.9629600049999993  0.0042299999999997   F   F   F
  0.6661714983930446  0.8906892897294524  0.2927433949399408   T   T   T
  0.7406835121382309  0.9259096222774446  0.1486907328069852   T   T   T
  0.7037000059999983  0.9629600049999993  0.0042299999999997   F   F   F
  0.7793880699440444  0.8904389363790827  0.2934497892808107   T   T   T
  0.8519441216952014  0.9258707101338248  0.1489274425043526   T   T   T
  0.8148099779999995  0.9629600049999993  0.0042299999999997   F   F   F
  0.8892892872969219  0.8890072762448390  0.2942860655237974   T   T   T
  0.9631194794286494  0.9258961523294666  0.1491465355265504   T   T   T
  0.9259300229999994  0.9629600049999993  0.0042299999999997   F   F   F
  0.7024942692346088  0.8517052920857519  0.4277599627992993   T   T   T
  0.1438812604274538  0.6260374692669863  0.4273912554997490   T   T   T
  0.3723292824352324  0.2932692974465486  0.4282238032186825   T   T   T
  0.4421794387605024  0.6592470310646141  0.5081302940864505   T   T   T
  0.3363979205041727  0.5578686557201332  0.5051710603267047   T   T   T
  0.4377352840776026  0.5534442366215379  0.5065909820841984   T   T   T
  0.3744712847054786  0.6253515344799390  0.5068237355191035   T   T   T
  0.3703277133304917  0.5240635077564241  0.5052497701827746   T   T   T
  0.4715383114476047  0.6211575047123932  0.5074727256880502   T   T   T
  0.5456493743798982  0.6555410704646538  0.5012377883202198   T   T   T
  0.3400713928925012  0.6650920096462178  0.5005961315047771   T   T   T
  0.3309791920864499  0.4499734781712815  0.4973674822550720   T   T   T
  0.3767028526621393  0.7354746844518727  0.5096532733833813   T   T   T
  0.3441382504798450  0.7726417585473664  0.4999836177225224   T   T   T
  0.2751057990883825  0.7402812497655116  0.4796088698556722   T   T   T
  0.2366310076686009  0.6696473520195835  0.4676892482943291   T   T   T
  0.2707841713879460  0.6332443051225710  0.4793788780069205   T   T   T
  0.2604278210358341  0.4159526449364512  0.5031658519129304   T   T   T
  0.2238253657074567  0.3461433682346364  0.4936031411829092   T   T   T
  0.2569874910510965  0.3097418267544950  0.4764693589957706   T   T   T
  0.3278839231522707  0.3422717027305863  0.4667792733738927   T   T   T
  0.3635949929141573  0.4128761199590884  0.4783245883759375   T   T   T
  0.5793129380010605  0.6188539000188770  0.5105108496481828   T   T   T
  0.6490214783867557  0.6514013834865869  0.5009497026254263   T   T   T
  0.6857285226392311  0.7204026757325692  0.4804148229530474   T   T   T
  0.6536482427768687  0.7589202388077557  0.4682359947902804   T   T   T
  0.5830903529612117  0.7248002325607295  0.4797868081463372   T   T   T
  0.4304102104550272  0.7601977128608395  0.5238234035787955   T   T   T
  0.3724050086284427  0.8271830354648924  0.5076244208017788   T   T   T
  0.2507893742412091  0.7705933198787868  0.4733829285739203   T   T   T
  0.2437544321613749  0.5786231565042027  0.4722806810671802   T   T   T
  0.2351571593314971  0.4446983547551737  0.5150590209541062   T   T   T
  0.1691444162301702  0.3196015722343252  0.4993110460548431   T   T   T
  0.2269874704916848  0.2550187496600018  0.4713217886783657   T   T   T
  0.4182964198359419  0.4408307197430709  0.4730652367252554   T   T   T
  0.5502363833288165  0.5651499902259419  0.5247150223326669   T   T   T
  0.6752125638596296  0.6230595836558085  0.5086133828416911   T   T   T
  0.7403388886630509  0.7446401714285461  0.4743396073092563   T   T   T
  0.5554598248950191  0.7517862254162847  0.4725120919487718   T   T   T
  0.5195760085048383  0.2634836953042304  0.4245243343844576   T   T   T
 
  0.00000000E+00  0.00000000E+00  0.00000000E+00
  0.00000000E+00  0.00000000E+00  0.00000000E+00
  0.00000000E+00  0.00000000E+00  0.00000000E+00
  0.00000000E+00  0.00000000E+00  0.00000000E+00
  0.00000000E+00  0.00000000E+00  0.00000000E+00
  0.00000000E+00  0.00000000E+00  0.00000000E+00
  0.00000000E+00  0.00000000E+00  0.00000000E+00
  0.00000000E+00  0.00000000E+00  0.00000000E+00
  0.00000000E+00  0.00000000E+00  0.00000000E+00
  0.00000000E+00  0.00000000E+00  0.00000000E+00
  0.00000000E+00  0.00000000E+00  0.00000000E+00
  0.00000000E+00  0.00000000E+00  0.00000000E+00
  0.00000000E+00  0.00000000E+00  0.00000000E+00
  0.00000000E+00  0.00000000E+00  0.00000000E+00
  0.00000000E+00  0.00000000E+00  0.00000000E+00
  0.00000000E+00  0.00000000E+00  0.00000000E+00
  0.00000000E+00  0.00000000E+00  0.00000000E+00
  0.00000000E+00  0.00000000E+00  0.00000000E+00
  0.00000000E+00  0.00000000E+00  0.00000000E+00
  0.00000000E+00  0.00000000E+00  0.00000000E+00
  0.00000000E+00  0.00000000E+00  0.00000000E+00
  0.00000000E+00  0.00000000E+00  0.00000000E+00
  0.00000000E+00  0.00000000E+00  0.00000000E+00
  0.00000000E+00  0.00000000E+00  0.00000000E+00
  0.00000000E+00  0.00000000E+00  0.00000000E+00
  0.00000000E+00  0.00000000E+00  0.00000000E+00
  0.00000000E+00  0.00000000E+00  0.00000000E+00
  0.00000000E+00  0.00000000E+00  0.00000000E+00
  0.00000000E+00  0.00000000E+00  0.00000000E+00
  0.00000000E+00  0.00000000E+00  0.00000000E+00
  0.00000000E+00  0.00000000E+00  0.00000000E+00
  0.00000000E+00  0.00000000E+00  0.00000000E+00
  0.00000000E+00  0.00000000E+00  0.00000000E+00
  0.00000000E+00  0.00000000E+00  0.00000000E+00
  0.00000000E+00  0.00000000E+00  0.00000000E+00
  0.00000000E+00  0.00000000E+00  0.00000000E+00
  0.00000000E+00  0.00000000E+00  0.00000000E+00
  0.00000000E+00  0.00000000E+00  0.00000000E+00
  0.00000000E+00  0.00000000E+00  0.00000000E+00
  0.00000000E+00  0.00000000E+00  0.00000000E+00
  0.00000000E+00  0.00000000E+00  0.00000000E+00
  0.00000000E+00  0.00000000E+00  0.00000000E+00
  0.00000000E+00  0.00000000E+00  0.00000000E+00
  0.00000000E+00  0.00000000E+00  0.00000000E+00
  0.00000000E+00  0.00000000E+00  0.00000000E+00
  0.00000000E+00  0.00000000E+00  0.00000000E+00
  0.00000000E+00  0.00000000E+00  0.00000000E+00
  0.00000000E+00  0.00000000E+00  0.00000000E+00
  0.00000000E+00  0.00000000E+00  0.00000000E+00
  0.00000000E+00  0.00000000E+00  0.00000000E+00
  0.00000000E+00  0.00000000E+00  0.00000000E+00
  0.00000000E+00  0.00000000E+00  0.00000000E+00
  0.00000000E+00  0.00000000E+00  0.00000000E+00
  0.00000000E+00  0.00000000E+00  0.00000000E+00
  0.00000000E+00  0.00000000E+00  0.00000000E+00
  0.00000000E+00  0.00000000E+00  0.00000000E+00
  0.00000000E+00  0.00000000E+00  0.00000000E+00
  0.00000000E+00  0.00000000E+00  0.00000000E+00
  0.00000000E+00  0.00000000E+00  0.00000000E+00
  0.00000000E+00  0.00000000E+00  0.00000000E+00
  0.00000000E+00  0.00000000E+00  0.00000000E+00
  0.00000000E+00  0.00000000E+00  0.00000000E+00
  0.00000000E+00  0.00000000E+00  0.00000000E+00
  0.00000000E+00  0.00000000E+00  0.00000000E+00
  0.00000000E+00  0.00000000E+00  0.00000000E+00
  0.00000000E+00  0.00000000E+00  0.00000000E+00
  0.00000000E+00  0.00000000E+00  0.00000000E+00
  0.00000000E+00  0.00000000E+00  0.00000000E+00
  0.00000000E+00  0.00000000E+00  0.00000000E+00
  0.00000000E+00  0.00000000E+00  0.00000000E+00
  0.00000000E+00  0.00000000E+00  0.00000000E+00
  0.00000000E+00  0.00000000E+00  0.00000000E+00
  0.00000000E+00  0.00000000E+00  0.00000000E+00
  0.00000000E+00  0.00000000E+00  0.00000000E+00
  0.00000000E+00  0.00000000E+00  0.00000000E+00
  0.00000000E+00  0.00000000E+00  0.00000000E+00
  0.00000000E+00  0.00000000E+00  0.00000000E+00
  0.00000000E+00  0.00000000E+00  0.00000000E+00
  0.00000000E+00  0.00000000E+00  0.00000000E+00
  0.00000000E+00  0.00000000E+00  0.00000000E+00
  0.00000000E+00  0.00000000E+00  0.00000000E+00
  0.00000000E+00  0.00000000E+00  0.00000000E+00
  0.00000000E+00  0.00000000E+00  0.00000000E+00
  0.00000000E+00  0.00000000E+00  0.00000000E+00
  0.00000000E+00  0.00000000E+00  0.00000000E+00
  0.00000000E+00  0.00000000E+00  0.00000000E+00
  0.00000000E+00  0.00000000E+00  0.00000000E+00
  0.00000000E+00  0.00000000E+00  0.00000000E+00
  0.00000000E+00  0.00000000E+00  0.00000000E+00
  0.00000000E+00  0.00000000E+00  0.00000000E+00
  0.00000000E+00  0.00000000E+00  0.00000000E+00
  0.00000000E+00  0.00000000E+00  0.00000000E+00
  0.00000000E+00  0.00000000E+00  0.00000000E+00
  0.00000000E+00  0.00000000E+00  0.00000000E+00
  0.00000000E+00  0.00000000E+00  0.00000000E+00
  0.00000000E+00  0.00000000E+00  0.00000000E+00
  0.00000000E+00  0.00000000E+00  0.00000000E+00
  0.00000000E+00  0.00000000E+00  0.00000000E+00
  0.00000000E+00  0.00000000E+00  0.00000000E+00
  0.00000000E+00  0.00000000E+00  0.00000000E+00
  0.00000000E+00  0.00000000E+00  0.00000000E+00
  0.00000000E+00  0.00000000E+00  0.00000000E+00
  0.00000000E+00  0.00000000E+00  0.00000000E+00
  0.00000000E+00  0.00000000E+00  0.00000000E+00
  0.00000000E+00  0.00000000E+00  0.00000000E+00
  0.00000000E+00  0.00000000E+00  0.00000000E+00
  0.00000000E+00  0.00000000E+00  0.00000000E+00
  0.00000000E+00  0.00000000E+00  0.00000000E+00
  0.00000000E+00  0.00000000E+00  0.00000000E+00
  0.00000000E+00  0.00000000E+00  0.00000000E+00
  0.00000000E+00  0.00000000E+00  0.00000000E+00
  0.00000000E+00  0.00000000E+00  0.00000000E+00
  0.00000000E+00  0.00000000E+00  0.00000000E+00
  0.00000000E+00  0.00000000E+00  0.00000000E+00
  0.00000000E+00  0.00000000E+00  0.00000000E+00
  0.00000000E+00  0.00000000E+00  0.00000000E+00
  0.00000000E+00  0.00000000E+00  0.00000000E+00
  0.00000000E+00  0.00000000E+00  0.00000000E+00
  0.00000000E+00  0.00000000E+00  0.00000000E+00
  0.00000000E+00  0.00000000E+00  0.00000000E+00
  0.00000000E+00  0.00000000E+00  0.00000000E+00
  0.00000000E+00  0.00000000E+00  0.00000000E+00
  0.00000000E+00  0.00000000E+00  0.00000000E+00
  0.00000000E+00  0.00000000E+00  0.00000000E+00
  0.00000000E+00  0.00000000E+00  0.00000000E+00
  0.00000000E+00  0.00000000E+00  0.00000000E+00
  0.00000000E+00  0.00000000E+00  0.00000000E+00
  0.00000000E+00  0.00000000E+00  0.00000000E+00
  0.00000000E+00  0.00000000E+00  0.00000000E+00
  0.00000000E+00  0.00000000E+00  0.00000000E+00
  0.00000000E+00  0.00000000E+00  0.00000000E+00
  0.00000000E+00  0.00000000E+00  0.00000000E+00
  0.00000000E+00  0.00000000E+00  0.00000000E+00
  0.00000000E+00  0.00000000E+00  0.00000000E+00
  0.00000000E+00  0.00000000E+00  0.00000000E+00
  0.00000000E+00  0.00000000E+00  0.00000000E+00
  0.00000000E+00  0.00000000E+00  0.00000000E+00
  0.00000000E+00  0.00000000E+00  0.00000000E+00
  0.00000000E+00  0.00000000E+00  0.00000000E+00
  0.00000000E+00  0.00000000E+00  0.00000000E+00
  0.00000000E+00  0.00000000E+00  0.00000000E+00
  0.00000000E+00  0.00000000E+00  0.00000000E+00
  0.00000000E+00  0.00000000E+00  0.00000000E+00
  0.00000000E+00  0.00000000E+00  0.00000000E+00
  0.00000000E+00  0.00000000E+00  0.00000000E+00
  0.00000000E+00  0.00000000E+00  0.00000000E+00
  0.00000000E+00  0.00000000E+00  0.00000000E+00
  0.00000000E+00  0.00000000E+00  0.00000000E+00
  0.00000000E+00  0.00000000E+00  0.00000000E+00
  0.00000000E+00  0.00000000E+00  0.00000000E+00
  0.00000000E+00  0.00000000E+00  0.00000000E+00
  0.00000000E+00  0.00000000E+00  0.00000000E+00
  0.00000000E+00  0.00000000E+00  0.00000000E+00
  0.00000000E+00  0.00000000E+00  0.00000000E+00
  0.00000000E+00  0.00000000E+00  0.00000000E+00
  0.00000000E+00  0.00000000E+00  0.00000000E+00
  0.00000000E+00  0.00000000E+00  0.00000000E+00
  0.00000000E+00  0.00000000E+00  0.00000000E+00
  0.00000000E+00  0.00000000E+00  0.00000000E+00
  0.00000000E+00  0.00000000E+00  0.00000000E+00
  0.00000000E+00  0.00000000E+00  0.00000000E+00
  0.00000000E+00  0.00000000E+00  0.00000000E+00
  0.00000000E+00  0.00000000E+00  0.00000000E+00
  0.00000000E+00  0.00000000E+00  0.00000000E+00
  0.00000000E+00  0.00000000E+00  0.00000000E+00
  0.00000000E+00  0.00000000E+00  0.00000000E+00
  0.00000000E+00  0.00000000E+00  0.00000000E+00
  0.00000000E+00  0.00000000E+00  0.00000000E+00
  0.00000000E+00  0.00000000E+00  0.00000000E+00
  0.00000000E+00  0.00000000E+00  0.00000000E+00
  0.00000000E+00  0.00000000E+00  0.00000000E+00
  0.00000000E+00  0.00000000E+00  0.00000000E+00
  0.00000000E+00  0.00000000E+00  0.00000000E+00
  0.00000000E+00  0.00000000E+00  0.00000000E+00
  0.00000000E+00  0.00000000E+00  0.00000000E+00
  0.00000000E+00  0.00000000E+00  0.00000000E+00
  0.00000000E+00  0.00000000E+00  0.00000000E+00
  0.00000000E+00  0.00000000E+00  0.00000000E+00
  0.00000000E+00  0.00000000E+00  0.00000000E+00
  0.00000000E+00  0.00000000E+00  0.00000000E+00
  0.00000000E+00  0.00000000E+00  0.00000000E+00
  0.00000000E+00  0.00000000E+00  0.00000000E+00
  0.00000000E+00  0.00000000E+00  0.00000000E+00
  0.00000000E+00  0.00000000E+00  0.00000000E+00
  0.00000000E+00  0.00000000E+00  0.00000000E+00
  0.00000000E+00  0.00000000E+00  0.00000000E+00
  0.00000000E+00  0.00000000E+00  0.00000000E+00
  0.00000000E+00  0.00000000E+00  0.00000000E+00
  0.00000000E+00  0.00000000E+00  0.00000000E+00
  0.00000000E+00  0.00000000E+00  0.00000000E+00
  0.00000000E+00  0.00000000E+00  0.00000000E+00
  0.00000000E+00  0.00000000E+00  0.00000000E+00
  0.00000000E+00  0.00000000E+00  0.00000000E+00
  0.00000000E+00  0.00000000E+00  0.00000000E+00
  0.00000000E+00  0.00000000E+00  0.00000000E+00
  0.00000000E+00  0.00000000E+00  0.00000000E+00
  0.00000000E+00  0.00000000E+00  0.00000000E+00
  0.00000000E+00  0.00000000E+00  0.00000000E+00
  0.00000000E+00  0.00000000E+00  0.00000000E+00
  0.00000000E+00  0.00000000E+00  0.00000000E+00
  0.00000000E+00  0.00000000E+00  0.00000000E+00
  0.00000000E+00  0.00000000E+00  0.00000000E+00
  0.00000000E+00  0.00000000E+00  0.00000000E+00
  0.00000000E+00  0.00000000E+00  0.00000000E+00
  0.00000000E+00  0.00000000E+00  0.00000000E+00
  0.00000000E+00  0.00000000E+00  0.00000000E+00
  0.00000000E+00  0.00000000E+00  0.00000000E+00
  0.00000000E+00  0.00000000E+00  0.00000000E+00
  0.00000000E+00  0.00000000E+00  0.00000000E+00
  0.00000000E+00  0.00000000E+00  0.00000000E+00
  0.00000000E+00  0.00000000E+00  0.00000000E+00
  0.00000000E+00  0.00000000E+00  0.00000000E+00
  0.00000000E+00  0.00000000E+00  0.00000000E+00
  0.00000000E+00  0.00000000E+00  0.00000000E+00
  0.00000000E+00  0.00000000E+00  0.00000000E+00
  0.00000000E+00  0.00000000E+00  0.00000000E+00
  0.00000000E+00  0.00000000E+00  0.00000000E+00
  0.00000000E+00  0.00000000E+00  0.00000000E+00
  0.00000000E+00  0.00000000E+00  0.00000000E+00
  0.00000000E+00  0.00000000E+00  0.00000000E+00
  0.00000000E+00  0.00000000E+00  0.00000000E+00
  0.00000000E+00  0.00000000E+00  0.00000000E+00
  0.00000000E+00  0.00000000E+00  0.00000000E+00
  0.00000000E+00  0.00000000E+00  0.00000000E+00
  0.00000000E+00  0.00000000E+00  0.00000000E+00
  0.00000000E+00  0.00000000E+00  0.00000000E+00
  0.00000000E+00  0.00000000E+00  0.00000000E+00
  0.00000000E+00  0.00000000E+00  0.00000000E+00
  0.00000000E+00  0.00000000E+00  0.00000000E+00
  0.00000000E+00  0.00000000E+00  0.00000000E+00
  0.00000000E+00  0.00000000E+00  0.00000000E+00
  0.00000000E+00  0.00000000E+00  0.00000000E+00
  0.00000000E+00  0.00000000E+00  0.00000000E+00
  0.00000000E+00  0.00000000E+00  0.00000000E+00
  0.00000000E+00  0.00000000E+00  0.00000000E+00
  0.00000000E+00  0.00000000E+00  0.00000000E+00
  0.00000000E+00  0.00000000E+00  0.00000000E+00
  0.00000000E+00  0.00000000E+00  0.00000000E+00
  0.00000000E+00  0.00000000E+00  0.00000000E+00
  0.00000000E+00  0.00000000E+00  0.00000000E+00
  0.00000000E+00  0.00000000E+00  0.00000000E+00
  0.00000000E+00  0.00000000E+00  0.00000000E+00
  0.00000000E+00  0.00000000E+00  0.00000000E+00
  0.00000000E+00  0.00000000E+00  0.00000000E+00
  0.00000000E+00  0.00000000E+00  0.00000000E+00
  0.00000000E+00  0.00000000E+00  0.00000000E+00
  0.00000000E+00  0.00000000E+00  0.00000000E+00
  0.00000000E+00  0.00000000E+00  0.00000000E+00
  0.00000000E+00  0.00000000E+00  0.00000000E+00
  0.00000000E+00  0.00000000E+00  0.00000000E+00
  0.00000000E+00  0.00000000E+00  0.00000000E+00
  0.00000000E+00  0.00000000E+00  0.00000000E+00
  0.00000000E+00  0.00000000E+00  0.00000000E+00
  0.00000000E+00  0.00000000E+00  0.00000000E+00
  0.00000000E+00  0.00000000E+00  0.00000000E+00
  0.00000000E+00  0.00000000E+00  0.00000000E+00
  0.00000000E+00  0.00000000E+00  0.00000000E+00
  0.00000000E+00  0.00000000E+00  0.00000000E+00
  0.00000000E+00  0.00000000E+00  0.00000000E+00
  0.00000000E+00  0.00000000E+00  0.00000000E+00
  0.00000000E+00  0.00000000E+00  0.00000000E+00
  0.00000000E+00  0.00000000E+00  0.00000000E+00
  0.00000000E+00  0.00000000E+00  0.00000000E+00
  0.00000000E+00  0.00000000E+00  0.00000000E+00
  0.00000000E+00  0.00000000E+00  0.00000000E+00
  0.00000000E+00  0.00000000E+00  0.00000000E+00
  0.00000000E+00  0.00000000E+00  0.00000000E+00
  0.00000000E+00  0.00000000E+00  0.00000000E+00
  0.00000000E+00  0.00000000E+00  0.00000000E+00
  0.00000000E+00  0.00000000E+00  0.00000000E+00
  0.00000000E+00  0.00000000E+00  0.00000000E+00
  0.00000000E+00  0.00000000E+00  0.00000000E+00
  0.00000000E+00  0.00000000E+00  0.00000000E+00
  0.00000000E+00  0.00000000E+00  0.00000000E+00
  0.00000000E+00  0.00000000E+00  0.00000000E+00
  0.00000000E+00  0.00000000E+00  0.00000000E+00
  0.00000000E+00  0.00000000E+00  0.00000000E+00
  0.00000000E+00  0.00000000E+00  0.00000000E+00
  0.00000000E+00  0.00000000E+00  0.00000000E+00
  0.00000000E+00  0.00000000E+00  0.00000000E+00
  0.00000000E+00  0.00000000E+00  0.00000000E+00
  0.00000000E+00  0.00000000E+00  0.00000000E+00
  0.00000000E+00  0.00000000E+00  0.00000000E+00
